# Supplementary material for: Droplet Tn-Seq combines microfluidics with Tn-Seq for identifying complex single-cell phenotypes
Source: Nat Commun. 2019 Dec 16;10:5729. doi: 10.1038/s41467-019-13719-9 (PMC6914776; doi:10.1038/s41467-019-13719-9)
Supplement: Supplementary file 3 — Supplementary Data 2 [file 41467_2019_13719_MOESM3_ESM.xlsx]

## Sheet: Batch Glucose v Drop Glucose
LOCUS_TAIWAN.19F.old	LOCUS_TAIWAN.19F.new	AVE_W_Batch_Glucose	S.D._W_Batch_Glucose	S.E._W_Batch_Glucose	INS_W_Batch_Glucose	AVE_W_Droplet_Glucose	S.D._W_Droplet_Glucose	S.E._W_Droplet_Glucose	INS_W_Droplet_Glucose	P-VAL	GENE.CATEGORY	GENE.DESCRIPTION
SPT_0001	SPT_RS00035										Replication	chromosomal replication initiator protein DnaA
SPT_0002	SPT_RS00040	1.02742	0.0669152	0.0473162	2	0.857422	0	0	1	0.172821	Replication	DNA polymerase III, beta subunit
SPT_0003	SPT_RS00045					0.652466	0	0	1		Hypothetical/Unknown	hypothetical protein
SPT_0006	SPT_RS00060	1.01232	0.114053	0.0360667	10	1.05704	0.266808	0.0647106	17	0.551512	Hypothetical/Unknown	hypothetical protein
SPT_0007	SPT_RS00065	1.01318	0.0903616	0.0212984	18	1.07452	0.259362	0.0669669	15	0.389382	Hypothetical/Unknown	hypothetical protein
SPT_0010	SPT_RS00080	0.990186	0.127816	0.029323	19	0.998984	0.0762037	0.0288023	7	0.832312	Hypothetical/Unknown	hypothetical protein
SPT_0011	SPT_RS00085	1.01258	0.134714	0.00967193	194	0.959466	0.233838	0.0252154	86	0.0502215	Replication	DNA Primase
SPT_0016	SPT_RS00110	0.963178	0.14867	0.0525627	8	0.914116	0.0153827	0.00888118	3	0.381394	Hypothetical/Unknown	hypothetical protein
SPT_0017	SPT_RS00115					0.909766	1.11022e-16	1.11022e-16	1		Hypothetical/Unknown	hypothetical protein
SPT_0019	SPT_RS00120	1.06501	0.101058	0.0319574	10	0.921108	0.339271	0.128232	7	0.293381	Hypothetical/Unknown	hypothetical protein
SPT_0022	SPT_RS00125	0.977569	0.0862711	0.0230569	14	0.247766	0.389782	0.275617	2	0.0194547	Hypothetical/Unknown	hypothetical protein
SPT_0023	SPT_RS00130										Hypothetical/Unknown	hypothetical protein
SPT_0024	SPT_RS00135	0.853697	0.14924	0.0861635	3	0.918692	0.353676	0.176838	4	0.754489	Hypothetical/Unknown	hypothetical protein
SPT_0025	SPT_RS00140	1.00138	0.15478	0.0429281	13	1.04682	0.143826	0.064321	5	0.564986	Hypothetical/Unknown	hypothetical protein
SPT_0026	SPT_RS00145	0.964067	0	0	1	0.839812	0.0888688	0.0628397	2	0.298079	Hypothetical/Unknown	hypothetical protein
SPT_0029	SPT_RS00160	1.02708	0.182139	0.0397459	21	1.04399	0.0773816	0.0446763	3	0.779933	Transcription	cl repressor
SPT_0030	SPT_RS00165	1.01034	0.217148	0.0473856	21	0.949479	0.166901	0.0630826	7	0.447403	Hypothetical/Unknown	LIM domain protein
SPT_0031	SPT_RS00170	0.959229	0.140381	0.0198528	50	1.01657	0.0509317	0.0180071	8	0.0367664	Cell division	FIC protein family
SPT_0032	SPT_RS00175	0.992342	0.162346	0.0256692	40	0.884524	0.17332	0.0500331	12	0.0609195	Hypothetical/Unknown	hypothetical protein
SPT_0034	SPT_RS00180	1.04322	0.0753367	0.0188342	16	0.815434	0.285344	0.100884	8	0.0370683	Hypothetical/Unknown	hypothetical protein
SPT_0035	SPT_RS00185	0.999203	0.198701	0.0405598	24	0.941493	0.251613	0.0889585	8	0.559427	Replication	replication protein
SPT_0036	SPT_RS00190	1.04284	0.180409	0.0393685	21	1.00696	0.257439	0.0606789	18	0.622803	DNA repair and editing	putative DNA damage inducible protein
SPT_0038	SPT_RS00200	0.863694	0.156426	0.0235821	44	0.856629	0.14784	0.0339167	19	0.864763	Translation	GTP-dependent nucleic acid-binding protein
SPT_0039	SPT_RS00205	1.06439	0.0564058	0.0325659	3	1.09365	0	0	1	0.463719	Translation	peptidyl-tRNA hydrolase
SPT_0040	SPT_RS00210	0.940848	0.153717	0.0124681	152	0.849833	0.308096	0.0344462	80	0.0136863	Transcription	transcription-repair coupling factor
SPT_0041	SPT_RS00215	0.886925	0.0771163	0.0385582	4	0.561246	0.604728	0.34914	3	0.39639	Hypothetical/Unknown	S4 domain protein
SPT_0042	SPT_RS00220										Cell division	hypothetical protein
SPT_0043	SPT_RS00225					1.25342	0	0	1		Hypothetical/Unknown	hypothetical protein
SPT_0044	SPT_RS00230	0.747799	0.157983	0.037237	18	0.878553	0.24592	0.0869458	8	0.179577	Antibiotic response/sensing	conserved domain protein
SPT_0045	SPT_RS00235	1.19569	0	0	1						Translation	tRNA(Ile)-lysidine synthetase
SPT_0046	SPT_RS00240	0.369331	0.289421	0.102326	8	0.396333	0.32641	0.123371	7	0.868812	Nucleotide metabolism	hypoxanthine-guanine phosphoribosyltransferase
SPT_0047	SPT_RS00245	0.819711	0.198025	0.0367723	29	0.631503	0.491355	0.136277	13	0.189954	Cell division	cell division protein FtsH
SPT_0048	SPT_RS00250										Transcription	transcriptional regulator ComX1
SPT_0058	SPT_RS00295	1.0196	0.0444912	0.0140694	10	0.968653	0.0142221	0.0100565	2	0.0146406	Transcription	hypothetical protein
SPT_0059	SPT_RS00300	0.993084	0.132447	0.0230561	33	0.80786	0.366793	0.0782005	22	0.027178	Nucleotide metabolism	adenylosuccinate synthetase
SPT_0060	SPT_RS00305	0.726027	0.202518	0.0363733	31	0.918837	0.138305	0.0798505	3	0.0353471	Nucleotide metabolism	cytidine/deoxycytidylate deaminase family protein
SPT_0061	SPT_RS00310	0.932912	0.177524	0.0430559	17	0.631972	0.439104	0.146368	9	0.0601818	Nucleotide metabolism	putative deoxyuridine 5triphosphate nucleotidohydrolase
SPT_0062	SPT_RS00315	1.0021	0.0964492	0.0167897	33	0.986692	0.313647	0.0627293	25	0.813265	Hypothetical/Unknown	conserved hypothetical protein
SPT_0063	SPT_RS00320	1.03134	0.0975135	0.0199049	24	0.995397	0.228311	0.0570778	16	0.555642	DNA repair and editing	radA DNA repair protein RadA
SPT_0064	SPT_RS00325	0.367867	0.25913	0.0594485	19	0	0	0	2	6.03806e-06	Various metabolism	conserved hypothetical protein
SPT_0065	SPT_RS00330	0.974398	0.121293	0.0140057	75	0.976916	0.232411	0.0424322	30	0.95517	Hypothetical/Unknown	hypothetical protein
SPT_0066	SPT_RS00335					1.06816	0	0	1		Nucleotide metabolism	ribose-phosphate pyrophosphokinase
SPT_0067	SPT_RS00345	1.06544	0.0996878	0.0241778	17	1.00329	0.357458	0.107778	11	0.578462	Hypothetical/Unknown	hypothetical protein
SPT_0069	SPT_RS00350	0.98949	0.277764	0.0621099	20	1.03305	0.151616	0.0573055	7	0.610803	Mobile element/pseudogene	hypothetical protein
SPT_0070	SPT_RS00355	0.907579	0.0757075	0.0338574	5						Replication	DNA polymerase I
SPT_0071	SPT_RS00360	1.0276	0.107855	0.0229948	22	0.865666	0.115782	0.0437614	7	0.00289316	Various metabolism	conserved hypothetical protein
SPT_0072	SPT_RS00365	1.00872	0.0886272	0.0151994	34	0.82964	0.299568	0.0830852	13	0.0395346	Hypothetical/Unknown	membrane protein
SPT_0073	SPT_RS00370	0.947247	0.145887	0.0215098	46	0.927602	0.184695	0.053317	12	0.733855	Amino acid metabolism	aromatic amino acid aminotransferase
SPT_0074	SPT_RS00375										DNA repair and editing	DNA repair protein
SPT_0075	SPT_RS00380	0.707412	0	0	1						Lipid metabolism	fatty acid/phospholipid synthesis protein PlsX
SPT_0076	SPT_RS00385	1.03538	0.0685394	0.0197856	12	0.978334	0.00255384	0.00180584	2	0.014053	Lipid metabolism	putative acyl carrier protein
SPT_0078	SPT_RS00395	0.972029	0.137491	0.0561304	6	0.9219	0.230027	0.0939083	6	0.656604	Cellular community	bacteriocin BlpU
SPT_0079	SPT_RS00400	1.03764	0.0860034	0.0175554	24	1.02545	0.306895	0.0970488	10	0.902421	Hypothetical/Unknown	hypothetical protein
SPT_0080	SPT_RS00410	0.985082	0.134793	0.0129108	109	0.961466	0.281975	0.0376805	56	0.554073	Membrane transport	competence factor transporting permease/ATP-binding protein ComA
SPT_0081	SPT_RS00415	0.973001	0.120247	0.0132791	82	0.951619	0.258032	0.0372436	48	0.589621	Membrane transport	competence factor transport protein ComB
SPT_0082	SPT_RS00420	0.960543	0.144425	0.0202236	51	0.927389	0.209981	0.0481729	19	0.527844	Nucleotide metabolism	phosphoribosylaminoimidazole-succinocarboxamide synthase
SPT_0083	SPT_RS00425	0.859891	0.174781	0.071354	6	0.795349	0.377676	0.218052	3	0.786604	Nucleotide metabolism	phosphoribosylaminoimidazole-succinocarboxamide synthase (saicar synthetase)
SPT_0084	SPT_RS00430	0.962718	0.150617	0.01321	130	0.872518	0.303629	0.0311517	95	0.00824388	Nucleotide metabolism	putative phosphoribosylformylglycinamidine synthase
SPT_0085	SPT_RS00435	0.974839	0.0928547	0.0127546	53	0.903003	0.237984	0.0466724	26	0.141702	Nucleotide metabolism	amidophosphoribosyltransferase
SPT_0086	SPT_RS00440	0.949756	0.112372	0.0175496	41	0.866155	0.345076	0.086269	16	0.346456	Nucleotide metabolism	phosphoribosylformylglycinamide cyclo-ligase
SPT_0087	SPT_RS00445	1.03845	0.130554	0.0256038	26	0.828957	0.37447	0.124823	9	0.109649	Nucleotide metabolism	phosphoribosylglycinamide formyltransferase
SPT_0088	SPT_RS00450	0.999565	0.120936	0.0140585	74	1.00158	0.291961	0.0583921	25	0.973345	Antibiotic response/sensing	putative vanZ protein
SPT_0089	SPT_RS00455	0.980881	0.114684	0.0167284	47	0.853765	0.334341	0.0582013	33	0.0390432	Nucleotide metabolism	phosphoribosylaminoimidazolecarboxamide formyltransferase/IMP cyclohydrolase
SPT_0090	SPT_RS00460	0.994898	0.0911639	0.0119704	58	0.847295	0.341342	0.0613068	31	0.0203573	Nucleotide metabolism	phosphoribosylamine--glycine ligase
SPT_0091	SPT_RS00465	1.00092	0.100844	0.0225495	20	0.852927	0.182561	0.0745301	6	0.0694387	Nucleotide metabolism	phosphoribosylaminoimidazole carboxylase, catalytic subunit
SPT_0092	SPT_RS00470	1.00036	0.103288	0.0153972	45	0.873703	0.231608	0.049379	22	0.0170428	Nucleotide metabolism	phosphoribosylaminoimidazole carboxylase, ATPase subunit
SPT_0093	SPT_RS00475	0.974177	0.125248	0.0200558	39	0.976703	0.229377	0.0725353	10	0.973373	Hypothetical/Unknown	hypothetical protein
SPT_0094	SPT_RS00480	0.957702	0.176552	0.0368137	23	0.750333	0.425174	0.160701	7	0.218846	Nucleotide metabolism	adenylosuccinate lyase
SPT_0095	SPT_RS00485	0.98292	0.128637	0.00902852	203	0.962237	0.267589	0.0246336	118	0.431075	Cell wall metabolism	beta-N-acetylhexosaminidase
SPT_0096	SPT_RS00490	0.961092	0.118706	0.0125127	90	0.970019	0.210873	0.0329329	41	0.800364	Transcription	transcriptional regulator, GntR family
SPT_0097	SPT_RS00495	0.984603	0.113765	0.0117969	93	0.953547	0.249696	0.0319703	61	0.363562	Carbohydrate metabolism	glycosyl hydrolase, family 35
SPT_0098	SPT_RS00500	1.01522	0.120375	0.027616	19	1.00951	0.0985044	0.0311498	10	0.891788	Membrane transport	PTS system, IIB component
SPT_0099	SPT_RS00505	0.975228	0.127919	0.0161162	63	0.998953	0.18622	0.0287343	42	0.473075	Membrane transport	PTS system, IIC component
SPT_0100	SPT_RS00510	1.01992	0.0984363	0.0164061	36	0.99654	0.178789	0.0446972	16	0.6255	Membrane transport	PTS system, IID component
SPT_0101	SPT_RS00515	0.978135	0.129571	0.028973	20	0.78475	0.200127	0.0577717	12	0.00549691	Membrane transport	PTS system, IIA component
SPT_0102	SPT_RS00520	0.970047	0.149594	0.0157686	90	0.898502	0.309708	0.0451756	47	0.137185	Carbohydrate metabolism	sugar isomerase domain protein AgaS
SPT_0103	SPT_RS00525	0.98041	0.126827	0.0165114	59	0.922588	0.222335	0.0427884	27	0.210894	Carbohydrate metabolism	aldose 1-epimerase
SPT_0104	SPT_RS00530	1.00132	0.0991443	0.0190803	27	0.890919	0.299946	0.0612262	24	0.091462	Hypothetical/Unknown	conserved hypothetical protein
SPT_0105	SPT_RS00535	0.956254	0.137536	0.0324175	18	0.939781	0.242979	0.0809929	9	0.851758	Hypothetical/Unknown	hypothetical protein
SPT_0107	SPT_RS00545	0.995071	0.13757	0.0275141	25	0.979456	0.162029	0.0449386	13	0.76867	Hypothetical/Unknown	hypothetical protein
SPT_0109	SPT_RS00550	0.994037	0.0922674	0.0158237	34	0.928337	0.363556	0.0971644	14	0.507861	Nucleotide metabolism	phosphorylase, Pnp/Udp family
SPT_0111	SPT_RS00560	1.00821	0.11761	0.0130678	81	0.910671	0.265916	0.0400884	44	0.0223625	Membrane transport	potassium uptake protein, Trk family
SPT_0112	SPT_RS00565	1.04492	0.137503	0.0269666	26	0.931515	0.147299	0.0393674	14	0.0226212	Membrane transport	potassium uptake protein, Trk family
SPT_0116	SPT_RS00580	1.00259	0.0941426	0.0148853	40	0.993714	0.104812	0.0198075	28	0.721236	Structural proteins	cell wall surface anchor family protein
SPT_0117	SPT_RS00585	1.00003	0.093571	0.0162886	33	0.863678	0.403175	0.0950292	18	0.163627	Transcription	DNA-binding response regulator
SPT_0118	SPT_RS00590	1.00996	0.0955073	0.0166257	33	0.818695	0.378947	0.0919081	17	0.046073	Signal transduction	sensor histidine kinase
SPT_0119	SPT_RS00595										Translation	ribosomal protein S4
SPT_0120	SPT_RS00605	1.02671	0.127486	0.048185	7	1.01661	0.0859852	0.0384538	5	0.873152	Hypothetical/Unknown	hypothetical protein
SPT_0121	SPT_RS00610	1.0161	0.116903	0.0337469	12	0.954846	0.124084	0.062042	4	0.400432	Hypothetical/Unknown	hypothetical protein
SPT_0122	SPT_RS00615	0.981588	0.110838	0.0148114	56	0.900424	0.315433	0.0533179	35	0.145972	Membrane transport	ABC transporter, permease protein
SPT_0123	SPT_RS00620	0.959519	0.150983	0.0205462	54	0.984979	0.241937	0.0457217	28	0.612907	Membrane transport	ABC transporter, permease protein
SPT_0124	SPT_RS00630	1.03232	0.0961702	0.0127381	57	0.948883	0.18561	0.0364011	26	0.0334546	Membrane transport	ABC transporter, substrate-binding protein
SPT_0125	SPT_RS00635	0.998983	0.109503	0.0175345	39	0.94556	0.217632	0.0527835	17	0.341083	Various metabolism	conserved hypothetical protein
SPT_0126	SPT_RS00640	0.968744	0.111294	0.0158992	49	0.882292	0.231536	0.0422726	30	0.0593131	Hypothetical/Unknown	hypothetical protein
SPT_0130	SPT_RS00655	0.990479	0.0762562	0.0203803	14	0.769339	0.36356	0.148423	6	0.157201	Membrane transport	macrolide export ATP-binding/permease protein MacB
SPT_0131	SPT_RS00660	1.00383	0.130306	0.0174129	56	0.899129	0.294264	0.0600664	24	0.0981053	Hypothetical/Unknown	conserved domain protein
SPT_0132	SPT_RS00665	1.03075	0.110599	0.0179416	38	0.897646	0.307228	0.0640615	23	0.0500312	Hypothetical/Unknown	hypothetical protein
SPT_0133	SPT_RS00670	0.955679	0.127556	0.031889	16	0.970943	0.155613	0.0695922	5	0.844072	Hypothetical/Unknown	hypothetical protein
SPT_0134	SPT_RS00675	0.990056	0.188603	0.0384984	24	0.863103	0.235487	0.0832571	8	0.176561	Transcription	conserved hypothetical protein
SPT_0135	SPT_RS00680	0.975802	0.134298	0.0184472	53	0.886021	0.337768	0.0555288	37	0.128524	Membrane transport	putative transporter
SPT_0136	SPT_RS00685	0.965549	0.0202742	0.014336	2						Cell wall metabolism	glycosyl transferase
SPT_0137	SPT_RS00690	0.824717	0.128969	0.0911946	2						Capsule metabolism	putative capsular polysaccharide biosynthesis protein
SPT_0138	SPT_RS00700	0.984742	0.132119	0.0173481	58	0.926406	0.215259	0.0481333	20	0.257798	Various metabolism	hydrolase, haloacid dehalogenase-like family
SPT_0139	SPT_RS00705	0.987713	0.142867	0.0260838	30	0.974544	0.191499	0.043933	19	0.797718	Amino acid metabolism	L-serine dehydratase, iron-sulfur-dependent, alpha subunit
SPT_0140	SPT_RS00710	1.03715	0.156695	0.0359482	19	0.978449	0.17782	0.062869	8	0.425303	Amino acid metabolism	L-serine dehydratase, iron-sulfur-dependent, beta subunit
SPT_0141	SPT_RS00715	1.00516	0.119666	0.0202273	35	0.928022	0.121049	0.0335729	13	0.055106	Hypothetical/Unknown	LysM domain protein
SPT_0143	SPT_RS00725	0.973966	0.111005	0.0226589	24	1.05712	0.291655	0.103116	8	0.437121	Cellular community	putative bacteriocin
SPT_0144	SPT_RS00730	1.01791	0.128643	0.0113705	128	0.954006	0.199564	0.0255516	61	0.0234308	Cellular community	hypothetical protein
SPT_0145	SPT_RS00735	1.0402	0.0783408	0.0130568	36	0.979941	0.18827	0.0627568	9	0.352401	Membrane transport	putative amino acid ABC transporter, ATP-binding protein
SPT_0146	SPT_RS00740	1.02717	0.120244	0.0192545	39	0.967605	0.324645	0.0765195	18	0.45351	Membrane transport	putative amino acid ABC transporter, periplasmic amino acid-binding protein
SPT_0147	SPT_RS00745	1.00007	0.105567	0.0178441	35	1.00967	0.188626	0.0523154	13	0.862847	Amino acid metabolism	argininosuccinate synthase (Citrulline--aspartateligase)
SPT_0149	SPT_RS00755	1.04296	0.114484	0.0168797	46	0.982074	0.244537	0.0631391	15	0.355299	Hypothetical/Unknown	hypothetical protein
SPT_0150	SPT_RS00760	1.02584	0.110104	0.0188828	34	0.888398	0.209622	0.0632034	11	0.0431827	Hypothetical/Unknown	hypothetical protein
SPT_0153	SPT_RS00775	0.999848	0.0467947	0.0165444	8	1.00571	0.134246	0.0548057	6	0.920113	Hypothetical/Unknown	hypothetical protein
SPT_0154	SPT_RS00780	0.99793	0.0884741	0.0136519	42	0.909779	0.171886	0.0394334	19	0.0388915	Hypothetical/Unknown	hypothetical protein
SPT_0155	SPT_RS00790	1.00262	0.115665	0.0114525	102	0.945873	0.242607	0.0343098	50	0.118808	Hypothetical/Unknown	membrane protein
SPT_0156	SPT_RS00795	1.04609	0.139242	0.0141378	97	0.911861	0.2623	0.0431219	37	0.00367201	Hypothetical/Unknown	membrane protein
SPT_0157	SPT_RS00800	1.00707	0.129344	0.0282252	21	0.927728	0.367589	0.116242	10	0.512384	Hypothetical/Unknown	membrane protein
SPT_0158	SPT_RS00805	1.00508	0.0770636	0.0198977	15	1.01284	0.153302	0.0511007	9	0.88879	Hypothetical/Unknown	membrane protein
SPT_0159	SPT_RS00810	1.00637	0.0911948	0.0116763	61	0.906531	0.298349	0.0490483	37	0.0505347	Hypothetical/Unknown	membrane protein
SPT_0160	SPT_RS00815	0.965473	0.118782	0.0279972	18	0.866345	0.0881852	0.0311782	8	0.0264206	Hypothetical/Unknown	hypothetical protein
SPT_0161	SPT_RS00820	1.04784	0.114144	0.0122376	87	0.932127	0.218378	0.0359011	37	0.00280216	Hypothetical/Unknown	hypothetical protein
SPT_0162	SPT_RS00830	0.95778	0.13923	0.0372108	14	0.777083	0.255065	0.127533	4	0.192638	Hypothetical/Unknown	hypothetical protein
SPT_0163	SPT_RS00835	0.984854	0.115449	0.0200971	33	0.990118	0.145602	0.0343186	18	0.895257	Cellular community	pneumococcal surface protein A
SPT_0165	SPT_RS00840					0	0	0	1		Translation	tRNA (5-methylaminomethyl-2-thiouridylate)-methyltransferase
SPT_0166	SPT_RS00845	1.00495	0.114816	0.0229632	25	0.260805	0.378804	0.267855	2	0.0104652	Nucleotide metabolism	MutT/nudix family protein
SPT_0167	SPT_RS00850	0.839291	0.216031	0.0388002	31	0.862711	0.120201	0.0400669	9	0.676921	Translation	glucose-inhibited division protein A
SPT_0169	SPT_RS00860	1.05866	0.0975423	0.0487711	4						Translation	metallo-beta-lactamase superfamily protein
SPT_0170	SPT_RS00865	0.331882	0.208324	0.120276	3						Hypothetical/Unknown	conserved hypothetical protein
SPT_0172	SPT_RS00875	0.891909	0.138413	0.0565067	6						Hypothetical/Unknown	hypothetical protein
SPT_0173	SPT_RS00880	0.995874	0.135779	0.030361	20	0.849129	0.318979	0.10087	10	0.174566	Cellular community	hypothetical protein
SPT_0174	SPT_RS00885	0.532427	0.290983	0.0839995	12	0.25529	0.384071	0.171762	5	0.167798	Translation	conserved hypothetical protein
SPT_0175	SPT_RS00890	0.727602	0.162754	0.0514675	10	0.769745	0.239157	0.106954	5	0.72824	Translation	putative ribosomal-protein-alanine acetyltransferase
SPT_0176	SPT_RS00895	0.523907	0.432178	0.163348	7	0.473631	0.380928	0.155513	6	0.827685	Translation	DNA-binding/iron metalloprotein/AP endonuclease
SPT_0181	SPT_RS00930	1.00743	0.137124	0.0125177	120	1.02958	0.202729	0.0237276	73	0.410081	Carbohydrate metabolism	glycosyl transferase, family 2
SPT_0182	SPT_RS00935	1.02017	0.156766	0.0108437	209	0.947515	0.290081	0.0297617	95	0.0224915	Antibiotic response/sensing	ABC transporter, ATP-binding protein
SPT_0188	SPT_RS00960	0.989904	0.152747	0.0197195	60	0.901296	0.342775	0.0647783	28	0.194161	Transcription	transcriptional regulator
SPT_0189	SPT_RS00965	1.108	0.105161	0.033255	10						Hypothetical/Unknown	hypothetical protein
SPT_0190	SPT_RS00970	0.997771	0.111453	0.019114	34	0.966204	0.264531	0.0641581	17	0.639344	Folding, sorting, degradation	hypothetical protein
SPT_0191	SPT_RS00975	1.02548	0.111975	0.0139969	64	0.98965	0.174299	0.0290499	36	0.269274	Membrane transport	conserved hypothetical protein
SPT_0193	SPT_RS00985	0.93833	0.191223	0.0314369	37	0.944456	0.195276	0.0436651	20	0.909776	Membrane transport	conserved hypothetical protein
SPT_0194	SPT_RS00990	1.0745	0.102835	0.0325194	10	1.05397	0.0894569	0.0365206	6	0.680986	Membrane transport	hypothetical protein
SPT_0195	SPT_RS00995	1.02989	0.100756	0.0237484	18	0.874696	0.355789	0.159114	5	0.345683	Membrane transport	ABC transporter, substrate-binding protein
SPT_0196	SPT_RS01000	1.00584	0.140938	0.0257317	30	0.973245	0.218632	0.0631136	12	0.635052	Membrane transport	lipoprotein
SPT_0197	SPT_RS01005	1.00658	0.123199	0.015774	61	0.948768	0.250494	0.0423412	35	0.203892	Folding, sorting, degradation	peptidase, M20/M25/M40 family
SPT_0198	SPT_RS01010	0.989989	0.202432	0.0441744	21	0.959251	0.0965435	0.0241359	16	0.545381	Membrane transport	ABC transporter, ATP-binding protein
SPT_0199	SPT_RS01015	0.9838	0.116993	0.021725	29	1.05359	0.159421	0.0398553	16	0.131476	Membrane transport	putative ABC transporter, permease protein
SPT_0200	SPT_RS01020	1.01206	0.105889	0.0184329	33	1.01311	0.180811	0.0404306	20	0.981178	Hypothetical/Unknown	putative membrane protein
SPT_0201	SPT_RS01025	0.996803	0.120505	0.0146133	68	0.94155	0.190224	0.0336273	32	0.135042	Hypothetical/Unknown	hypothetical protein
SPT_0202	SPT_RS01030	1.00763	0.10439	0.00905178	133	0.895317	0.256673	0.0337028	58	0.00151786	Signal transduction	putative sensor histidine kinase
SPT_0203	SPT_RS01035	1.00948	0.0896619	0.0112963	63	0.95966	0.225299	0.0360767	39	0.190602	Signal transduction	DNA-binding response regulator
SPT_0204	SPT_RS01040	0.984721	0.112253	0.0157185	51	0.928968	0.227918	0.0455837	25	0.251288	Hypothetical/Unknown	hypothetical protein
SPT_0205	SPT_RS01045										Various metabolism	NrdI family protein
SPT_0207	SPT_RS01055	0.997209	0.087	0.0131157	44	0.951754	0.12505	0.0346826	13	0.225467	Membrane transport	conserved hypothetical protein
SPT_0208	SPT_RS01060	0.973633	0.0850493	0.0173606	24	0.973858	0.215443	0.0681289	10	0.997466	Hypothetical/Unknown	conserved domain protein
SPT_0209	SPT_RS01065	0.96061	0.132848	0.0313125	18	1.00703	0.251094	0.0887752	8	0.626426	Transcription	conserved domain protein
SPT_0211	SPT_RS01070	1.03479	0.0977614	0.011214	76	0.994614	0.210608	0.0351013	36	0.277923	DNA repair and editing	DNA mismatch repair protein HexB
SPT_0212	SPT_RS01075	1.00157	0.0897228	0.0126887	50	0.954538	0.252341	0.0453218	31	0.320716	Cofactor and vitamin metabolism	6,7-dimethyl-8-ribityllumazine synthase
SPT_0213	SPT_RS01080	1.01373	0.125009	0.0112261	124	0.913319	0.252893	0.0385658	43	0.0134018	Cofactor and vitamin metabolism	3,4-dihydroxy-2-butanone 4-phosphate synthase/GTP cyclohydrolase II
SPT_0214	SPT_RS01085	0.971635	0.148889	0.0163427	83	0.902337	0.205631	0.0388606	28	0.103099	Cofactor and vitamin metabolism	riboflavin synthase, alpha subunit
SPT_0215	SPT_RS01090	0.998598	0.110042	0.0108958	102	0.92166	0.206386	0.0314735	43	0.0223182	Cofactor and vitamin metabolism	riboflavin biosynthesis protein RibD
SPT_0216	SPT_RS01095					0.946704	0	0	1		DNA repair and editing	Holliday junction DNA helicase RuvA
SPT_0217	SPT_RS01100	0.982553	0.168366	0.0449977	14	1.02011	0.12862	0.0575205	5	0.613672	DNA repair and editing	DNA-3-methyladenine glycosylase I
SPT_0218	SPT_RS01105	0.969688	0.116127	0.0188383	38	1.01078	0.11827	0.0264459	20	0.210935	Folding, sorting, degradation	conserved hypothetical protein
SPT_0219	SPT_RS01110	1.00695	0.0750241	0.0107177	49	0.981015	0.272412	0.0580784	22	0.661913	Amino acid metabolism	MccC family protein
SPT_0220	SPT_RS01115	1.01007	0.143643	0.0246346	34	0.971849	0.195846	0.0449302	19	0.459121	Structural proteins	hypothetical protein
SPT_0221	SPT_RS01120	0.915103	0.1208	0.0172571	49	0.85263	0.493445	0.220675	5	0.778881	Membrane transport	magnesium transporter, CorA family
SPT_0223	SPT_RS01130	0.834398	0.247076	0.0207342	142	0.819689	0.319366	0.035268	82	0.719542	Energy metabolism	divergent AAA domain family
SPT_0226	SPT_RS01145	0.986245	0.145592	0.0389111	14	0.899492	0.192395	0.0785448	6	0.335437	Hypothetical/Unknown	hypothetical protein
SPT_0227	SPT_RS01150	1.02373	0.0887575	0.0181175	24	0.923529	0.221193	0.0666923	11	0.156548	Hypothetical/Unknown	hypothetical protein
SPT_0228	SPT_RS01155					0.903458	0	0	1		Hypothetical/Unknown	conserved domain protein
SPT_0229	SPT_RS01160	1.03	0.146572	0.0598376	6	0	0	0	1	1.21176e-05	Hypothetical/Unknown	hypothetical protein
SPT_0238	SPT_RS01200	0.975332	0.158667	0.0146064	118	0.930122	0.231613	0.0341495	46	0.225293	DNA repair and editing	excinuclease ABC, subunit A
SPT_0239	SPT_RS01205	0.983902	0.100541	0.0146654	47	1.02344	0.153148	0.0326513	22	0.273309	Folding, sorting, degradation	peptidase M24 family protein
SPT_0240	SPT_RS01210	0	0	0	4						Transcription	transcriptional regulator
SPT_0241	SPT_RS01215	0.98722	0.102309	0.0196894	27	0.86065	0.256767	0.0741223	12	0.107336	Hypothetical/Unknown	hypothetical protein
SPT_0242	SPT_RS01220	0.912953	0.0523753	0.0261877	4						Hypothetical/Unknown	conserved hypothetical protein
SPT_0243	SPT_RS01225										DNA repair and editing	Holliday junction resolvase-like protein
SPT_0244	SPT_RS01230	0.905011	0.326792	0.133412	6	0.850497	0.214971	0.0679799	10	0.721241	Hypothetical/Unknown	conserved hypothetical protein
SPT_0245	SPT_RS01235	0.995225	0.100359	0.0158682	40	0.975901	0.143132	0.0328366	19	0.598255	Cofactor and vitamin metabolism	putative dihydrofolate synthetase
SPT_0246	SPT_RS01240	0.991697	0.115801	0.0280859	17	1.03373	0.26518	0.0765508	12	0.610381	Hypothetical/Unknown	hypothetical protein
SPT_0247	SPT_RS01245	0.844394	0.132399	0.0120363	121	0.6458	0.304939	0.0361897	71	4.95745e-07	Lipid metabolism	cardiolipin synthetase
SPT_0248	SPT_RS01255	0.947108	0.136425	0.0149745	83	0.741853	0.278754	0.0362906	59	6.09505e-07	Cellular community	competence-induced protein Ccs4
SPT_0249	SPT_RS01260	0.858594	0.200775	0.0180302	124	0.805549	0.332387	0.0512884	42	0.330637	Nucleotide metabolism	anaerobic ribonucleoside-triphosphate reductase
SPT_0251	SPT_RS01265	0.896867	0.135292	0.0390555	12	1.00286	0.143821	0.0587146	6	0.152289	Hypothetical/Unknown	hypothetical protein
SPT_0252	SPT_RS01270	0.9424	0.118907	0.0253511	22	0.939303	0.110878	0.0419081	7	0.950054	Various metabolism	acetyltransferase, GNAT family
SPT_0253	SPT_RS01275	0.905167	0.100404	0.016734	36	0.878705	0.276617	0.0691542	16	0.711525	Nucleotide metabolism	anaerobic ribonucleoside-triphosphate reductase activating protein
SPT_0254	SPT_RS01280	1.02209	0.130381	0.0266139	24	0.989881	0.222742	0.0511004	19	0.579148	Hypothetical/Unknown	conserved domain protein
SPT_0255	SPT_RS01285										Translation	ribosomal protein S10
SPT_0256	SPT_RS01290										Translation	ribosomal protein L3
SPT_0257	SPT_RS01295										Translation	ribosomal protein L4
SPT_0258	SPT_RS01300										Translation	ribosomal protein L23
SPT_0259	SPT_RS01305										Translation	ribosomal protein L2
SPT_0260	SPT_RS01310										Translation	ribosomal protein S19
SPT_0261	SPT_RS01315										Translation	ribosomal protein L22
SPT_0262	SPT_RS01320										Translation	ribosomal protein S3
SPT_0263	SPT_RS01325										Translation	ribosomal protein L16
SPT_0264	SPT_RS01330										Translation	ribosomal protein L29
SPT_0265	SPT_RS01335					1.21312	0	0	1		Translation	ribosomal protein S17
SPT_0266	SPT_RS01340										Translation	ribosomal protein L14
SPT_0267	SPT_RS01345										Translation	ribosomal protein L24
SPT_0268	SPT_RS01350										Translation	ribosomal protein L5
SPT_0269	SPT_RS01355										Translation	ribosomal protein S14
SPT_0270	SPT_RS01360										Translation	ribosomal protein S8
SPT_0271	SPT_RS01365	0.794176	0	0	1						Translation	ribosomal protein L6
SPT_0272	SPT_RS01370										Translation	ribosomal protein L18
SPT_0273	SPT_RS01375										Translation	ribosomal protein S5
SPT_0274	SPT_RS01380										Translation	ribosomal protein L30
SPT_0275	SPT_RS01385					0.266865	0.405705	0.286877	2		Translation	ribosomal protein L15
SPT_0276	SPT_RS01390	0.867457	1.11022e-16	1.11022e-16	1						Membrane transport	preprotein translocase, SecY subunit
SPT_0277	SPT_RS01395										Nucleotide metabolism	adenylate kinase
SPT_0278	SPT_RS01400										Translation	translation initiation factor IF-1
SPT_0279	SPT_RS01405	0.411565	0.146352	0.073176	4						Translation	ribosomal protein L36
SPT_0280	SPT_RS01410										Translation	ribosomal protein S13
SPT_0281	SPT_RS01415										Translation	ribosomal protein S11
SPT_0282	SPT_RS01420					1.0747	0	0	1		Translation	DNA-directed RNA polymerase, alpha subunit
SPT_0283	SPT_RS01425										Translation	ribosomal protein L17
SPT_0284	SPT_RS01430	0.823119	0.144753	0.0341186	18	0.679576	0.35536	0.17768	4	0.436871	Hypothetical/Unknown	ACT domain protein
SPT_0285	SPT_RS01435	0.917511	0.0982274	0.0163712	36	0.947172	0.303152	0.0875124	12	0.740528	Hypothetical/Unknown	conserved hypothetical protein
SPT_0286	SPT_RS01440	0.913706	0.0962778	0.027793	12	0.907561	0.183356	0.045839	16	0.909615	Amino acid metabolism	phosphoglycerate mutase family protein
SPT_0289	SPT_RS01455	1.05439	0.1343	0.0227008	35	0.987586	0.218642	0.0420777	27	0.167474	Membrane transport	ABC transporter, ATP-binding protein
SPT_0292	SPT_RS01470	0.997366	0.100517	0.0183518	30	0.900367	0.173209	0.0522244	11	0.0875807	Transcription	AraC family transcriptional regulator
SPT_0293	SPT_RS01475	0.966583	0.128092	0.0190948	45	0.886578	0.302309	0.0733208	17	0.295224	Carbohydrate metabolism	putative pyruvate formate-lyase-activating enzyme
SPT_0294	SPT_RS01480	1.01848	0.0900947	0.0135823	44	0.843779	0.266635	0.0503893	28	0.0013148	Transcription	transcriptional regulator, DeoR family
SPT_0295	SPT_RS01485	1.01744	0.116767	0.0142653	67	0.903444	0.275011	0.0419388	43	0.0114303	Transcription	transcriptional regulator
SPT_0296	SPT_RS01490	0.977543	0.096599	0.0201423	23	0.968556	0.221713	0.0614922	13	0.890358	Membrane transport	PTS system, IIA component
SPT_0297	SPT_RS01495	1.01428	0.0849884	0.0169977	25	0.788551	0.319343	0.0752698	18	0.0055864	Membrane transport	PTS system, IIB component
SPT_0298	SPT_RS01500	1.01994	0.118339	0.0118339	100	0.926805	0.26708	0.0323882	68	0.00762922	Membrane transport	PTS system, IIC component
SPT_0299	SPT_RS01505	1.01991	0.129103	0.00862605	224	0.927062	0.252902	0.0233808	117	0.000228118	Carbohydrate metabolism	putative formate acetyltransferase
SPT_0300	SPT_RS01510	1.00573	0.108536	0.0171611	40	0.968349	0.121464	0.0218155	31	0.182439	Carbohydrate metabolism	transaldolase family protein
SPT_0301	SPT_RS01515	1.00836	0.109274	0.0127028	74	0.953817	0.210001	0.0383408	30	0.179864	Carbohydrate metabolism	glycerol dehydrogenase
SPT_0302	SPT_RS01520										Translation	leucyl-tRNA synthetase
SPT_0303	SPT_RS01525	1.01879	0.122984	0.0143942	73	0.952026	0.278244	0.0580178	23	0.266905	Hypothetical/Unknown	hypothetical protein
SPT_0304	SPT_RS01530	0.996794	0.0861983	0.0134619	41	0.967623	0.182194	0.0407399	20	0.49924	Folding, sorting, degradation	acetyltransferase, GNAT family
SPT_0305	SPT_RS01535	1.0136	0.182717	0.0345303	28	0.792061	0.337832	0.0936977	13	0.0324077	Various metabolism	acetyltransferase, GNAT family
SPT_0306	SPT_RS01545										DNA repair and editing	Holliday junction DNA helicase RuvB
SPT_0308	SPT_RS01555										Various metabolism	undecaprenyl diphosphate synthase
SPT_0309	SPT_RS01560										Lipid metabolism	phosphatidate cytidylyltransferase
SPT_0310	SPT_RS01565	0.971432	0.144744	0.0295458	24	0.948296	0.311065	0.0897968	12	0.808128	Folding, sorting, degradation	eep protein
SPT_0311	SPT_RS01570										Translation	prolyl-tRNA synthetase
SPT_0312	SPT_RS01575	1.00462	0.118649	0.0180938	43	0.961604	0.238641	0.0487123	24	0.410807	Carbohydrate metabolism	glycosyl hydrolase, family 1
SPT_0313	SPT_RS01580										Carbohydrate metabolism	glucosamine--fructose-6-phosphate aminotransferase, isomerizing
SPT_0314	SPT_RS01585	0.985224	0.0790352	0.0109602	52	1.00707	0.224447	0.0478523	22	0.65769	Various metabolism	putative oxidoreductase
SPT_0315	SPT_RS01590	1.00614	0.131737	0.0105813	155	1.02072	0.212703	0.0208572	104	0.533489	Carbohydrate metabolism	putative alkaline amylopullulanase
SPT_0316	SPT_RS01595										Translation	ribosomal protein S12
SPT_0317	SPT_RS01600										Translation	ribosomal protein S7
SPT_0318	SPT_RS01605										Translation	translation elongation factor G
SPT_0319	SPT_RS01610	1.00304	0.103508	0.0517539	4	1.24122	0	0	1	0.0192879	Replication	DNA polymerase III, alpha subunit, Gram-positive type
SPT_0321	SPT_RS01620	0.956238	0.100071	0.0500355	4	1.08593	0	0	1	0.0809323	Translation	conserved hypothetical protein
SPT_0322	SPT_RS01625					1.0911	0.0641027	0.0453274	2		Hypothetical/Unknown	hypothetical protein
SPT_0323	SPT_RS01630	0.91531	0.209394	0.0382299	30	0.84329	0.217503	0.0725009	9	0.385241	Folding, sorting, degradation	aminopeptidase PepS
SPT_0324	SPT_RS01635	0.957518	0.0951782	0.0336506	8	0.693275	0.451284	0.159553	8	0.127424	Hypothetical/Unknown	conserved hypothetical protein
SPT_0325	SPT_RS01645	0.984171	0.102045	0.0175005	34	0.971142	0.139752	0.0338948	17	0.734147	Translation	ribosomal small subunit pseudouridine synthase A
SPT_0326	SPT_RS01655	0.991777	0.0847193	0.0126292	45	0.928675	0.236448	0.0542449	19	0.261582	Folding, sorting, degradation	aminopeptidase C
SPT_0327	SPT_RS01660	0.85938	0.1482	0.0191326	60	1.01446	0.315919	0.0607987	27	0.0170646	Membrane transport	PTS system, mannose-specific IID component
SPT_0328	SPT_RS01665	0.878969	0.109049	0.0227383	23	1.05472	0.157058	0.0473548	11	0.00210772	Membrane transport	PTS system, mannose-specific IIC component
SPT_0329	SPT_RS01670	0.871683	0.133628	0.0243969	30	1.06576	0.165037	0.0412594	16	0.000205388	Membrane transport	PTS system, mannose-specific IIAB components
SPT_0330	SPT_RS01675	1.00466	0.129527	0.0199865	42	0.945364	0.278879	0.0676381	17	0.40401	Various metabolism	alcohol dehydrogenase, zinc-containing
SPT_0332	SPT_RS01680	0.956045	0.151226	0.028579	28	0.95025	0.266632	0.056846	22	0.927808	Various metabolism	Cof family protein
SPT_0333	SPT_RS01685	0.969363	0.112951	0.0156634	52	0.951879	0.22942	0.0426023	29	0.701122	Membrane transport	xanthine/uracil permease family protein
SPT_0334	SPT_RS01690	1.02235	0.162599	0.0247962	43	0.916623	0.225249	0.058159	15	0.100049	Hypothetical/Unknown	conserved hypothetical protein
SPT_0335	SPT_RS01695	1.05606	0.0198098	0.0140077	2	0.747902	0.445947	0.257468	3	0.317907	Cofactor and vitamin metabolism	dihydropteroate synthase
SPT_0336	SPT_RS01700	0.961775	0.0255178	0.0180438	2						Cofactor and vitamin metabolism	dihydrofolate synthetase
SPT_0337	SPT_RS01705	0.979961	0.00102324	0.000723537	2						Cofactor and vitamin metabolism	GTP cyclohydrolase I
SPT_0338	SPT_RS01710										Cofactor and vitamin metabolism	bifunctional folate synthesis protein
SPT_0339	SPT_RS01715	1.02884	0.131384	0.0415474	10	0.849785	0.529162	0.374174	2	0.644563	Hypothetical/Unknown	hypothetical protein
SPT_0340	SPT_RS01720					1.20184	0	0	1		Translation	ribosomal protein L13
SPT_0341	SPT_RS01725	0	0	0	1						Translation	ribosomal protein S9
SPT_0342	SPT_RS01730	0.971025	0.122402	0.0144252	72	0.911957	0.267366	0.038591	48	0.154293	Hypothetical/Unknown	hypothetical protein
SPT_0343	SPT_RS01735	0.995064	0.187573	0.0360984	27	0.923436	0.203344	0.0587004	12	0.305356	Transcription	transcriptional regulator, AlpA family
SPT_0344	SPT_RS01740	0.992888	0.0963092	0.0137585	49	1.01068	0.225661	0.0442559	26	0.702095	Replication	Rep protein
SPT_0345	SPT_RS01745	1.02029	0.10263	0.01218	71	0.949891	0.230082	0.038891	35	0.0870782	Various metabolism	Ser/Thr protein phosphatase family protein
SPT_0346	SPT_RS01750	1.01423	0.0927688	0.0163994	32	0.9298	0.264436	0.0733414	13	0.267456	Various metabolism	Ser/Thr protein phosphatase family protein
SPT_0347	SPT_RS01760	1.01056	0.108435	0.00936732	134	0.905243	0.31232	0.038444	66	0.00841403	Cellular community	putative otitis media-associated H10
SPT_0348	SPT_RS01765	0.803549	0.217204	0.0473977	21	0.974763	0.0843084	0.0486755	3	0.0194923	Hypothetical/Unknown	hypothetical protein
SPT_0349	SPT_RS01770	1.00746	0.113976	0.0211649	29	0.916665	0.311101	0.0803259	15	0.2806	Hypothetical/Unknown	hypothetical protein
SPT_0350	SPT_RS01775	1.00844	0.134963	0.0224938	36	0.922583	0.268019	0.0525629	26	0.138414	Hypothetical/Unknown	hypothetical protein
SPT_0351	SPT_RS01780	1.02736	0.104465	0.0157487	44	0.894023	0.277861	0.0673911	17	0.0588408	Hypothetical/Unknown	hypothetical protein
SPT_0353	SPT_RS01790	0.968777	0.11192	0.0183996	37	0.847103	0.166497	0.0416242	16	0.0100557	Hypothetical/Unknown	conserved domain protein
SPT_0354	SPT_RS01795	0.999195	0.109532	0.0118804	85	0.934354	0.149103	0.0230071	42	0.0135625	Carbohydrate metabolism	6-phospho-beta-glucosidase
SPT_0355	SPT_RS01800	1.01442	0.0754187	0.0188547	16	0.921864	0.230177	0.0615175	14	0.161389	Membrane transport	conserved hypothetical protein
SPT_0356	SPT_RS01805	0.968323	0.088145	0.0254453	12	0.961725	0.17482	0.0412055	18	0.892614	Membrane transport	PTS system, IIB component
SPT_0357	SPT_RS01810	1.03356	0.142718	0.0123289	134	0.943116	0.24568	0.0287546	73	0.00425393	Transcription	putative transcriptional regulator
SPT_0358	SPT_RS01815	1.0287	0.0235755	0.0117877	4	0.892307	0.102548	0.0512741	4	0.0410724	Membrane transport	PTS system, IIA component
SPT_0359	SPT_RS01820	0.994567	0.131903	0.0240822	30	0.759297	0.333928	0.0787075	18	0.00637769	Hypothetical/Unknown	hypothetical protein
SPT_0360	SPT_RS01825	1.00994	0.093265	0.00956879	95	0.973868	0.163844	0.0247003	44	0.175474	Membrane transport	PTS system, IIC component
SPT_0361	SPT_RS01830	1.03301	0.112789	0.0196341	33	0.962476	0.109796	0.0365986	9	0.0972117	Hypothetical/Unknown	hypothetical protein
SPT_0362	SPT_RS01835	0.999001	0.122993	0.00838803	215	0.940262	0.213391	0.0221277	93	0.013595	Carbohydrate metabolism	glycosyl hydrolase, family 31
SPT_0363	SPT_RS01840	1.04365	0.0832324	0.0186113	20	0.887527	0.283888	0.10037	8	0.138231	Various metabolism	glutathione peroxidase
SPT_0364	SPT_RS01845	1.01657	0.116988	0.00752026	242	0.94207	0.270134	0.0284746	90	0.0118832	Capsule metabolism	hyaluronidase
SPT_0366	SPT_RS01855	1.00155	0.0864375	0.0126082	47	0.958123	0.240638	0.0538083	20	0.434872	Carbohydrate metabolism	4-hydroxy-2-oxoglutarate aldolase/2-dehydro-3-deoxyphosphogluconate aldolase
SPT_0367	SPT_RS01860	0.990621	0.155628	0.0227006	47	0.965477	0.225774	0.0504846	20	0.651165	Carbohydrate metabolism	carbohydrate kinase, PfkB family
SPT_0368	SPT_RS01865	1.01304	0.116398	0.0205764	32	0.94986	0.150276	0.0336027	20	0.115134	Hypothetical/Unknown	conserved domain protein
SPT_0369	SPT_RS01870	0.964622	0.141904	0.0202721	49	0.895577	0.22729	0.0401796	32	0.128977	Carbohydrate metabolism	gluconate 5-dehydrogenase
SPT_0370	SPT_RS01875	0.988732	0.10331	0.0202607	26	0.988195	0.144222	0.0480741	9	0.99185	Membrane transport	PTS system, IIA component
SPT_0371	SPT_RS01880	1.00116	0.121473	0.0119691	103	1.01641	0.16512	0.0283178	34	0.620747	Various metabolism	glucuronyl hydrolase
SPT_0372	SPT_RS01885	1.0356	0.101744	0.0227506	20	0.871236	0.297957	0.0898375	11	0.0866303	Membrane transport	PTS system, IIB component
SPT_0373	SPT_RS01890	0.987479	0.13361	0.0140061	91	0.974996	0.221253	0.0461343	23	0.796175	Membrane transport	PTS system, IIC component
SPT_0374	SPT_RS01895	0.991305	0.104536	0.0138461	57	0.871609	0.171131	0.0342262	25	0.0017317	Membrane transport	PTS system, IID component
SPT_0375	SPT_RS01900	0.923184	0.145895	0.0326231	20	0.831273	0.305862	0.101954	9	0.398114	Membrane transport	preprotein translocase, YajC subunit
SPT_0376	SPT_RS01905	0.992216	0.121808	0.0102947	140	0.945572	0.280167	0.0364746	59	0.21989	Carbohydrate metabolism	hypothetical protein
SPT_0377	SPT_RS01910	0.972218	0.0910106	0.0137204	44	0.89277	0.168346	0.0420866	16	0.0779022	Transcription	sugar binding transcriptional regulator RegR
SPT_0379	SPT_RS01915	1.00823	0.0757487	0.0145778	27	0.943221	0.226136	0.0452273	25	0.177439	Hypothetical/Unknown	hypothetical protein
SPT_0382	SPT_RS01925	0.994985	0.13865	0.0177523	61	0.932571	0.199654	0.0370749	29	0.132504	Hypothetical/Unknown	hypothetical protein
SPT_0383	SPT_RS01930	1.01449	0.158367	0.0500801	10	1.09659	0.0250699	0.0177271	2	0.153279	Transcription	putative transcriptional regulator
SPT_0384	SPT_RS01935	0.967189	0.101765	0.0195847	27	0.859953	0.205723	0.0570572	13	0.0834669	Translation	yllC protein
SPT_0385	SPT_RS01940										Cell division	cell division protein FtsL
SPT_0386	SPT_RS01945	0.971119	0.201074	0.142181	2	0.871784	1.11022e-16	1.11022e-16	1	0.611776	Cell wall metabolism	penicillin-binding protein 2X
SPT_0387	SPT_RS01950										Cell wall metabolism	phospho-N-acetylmuramoyl-pentapeptide-transferase
SPT_0388	SPT_RS01955	1.00142	0.113481	0.0153018	55	0.998068	0.264029	0.047421	31	0.946507	Folding, sorting, degradation	putative ATP-dependent Clp protease, ATP-binding subunit
SPT_0389	SPT_RS01960	1.00573	0.0615738	0.0177748	12	1.04686	0.106251	0.0354169	9	0.312314	Amino acid metabolism	autoinducer-2 production protein
SPT_0390	SPT_RS01965	1.00839	0.177029	0.0328735	29	0.98998	0.182444	0.052667	12	0.768417	Hypothetical/Unknown	hypothetical protein
SPT_0391	SPT_RS01970	1.0185	0.154334	0.0189973	66	0.955937	0.223062	0.0366711	37	0.132947	Carbohydrate metabolism	glucan 1,6-alpha-glucosidase
SPT_0392	SPT_RS01990	0.512136	0.425337	0.0607624	49	0.702163	0.391693	0.0898605	19	0.0844543	Capsule metabolism	capsular polysaccharide biosynthesis protein Cps4A
SPT_0393	SPT_RS01995	0.154738	0.369644	0.106707	12	0	0	0	1	0.174932	Capsule metabolism	capsular polysaccharide biosynthesis protein Cps4B
SPT_0394	SPT_RS02000	0.0481604	0.12899	0.0388919	11	0	0	0	1	0.243881	Capsule metabolism	capsular polysaccharide biosynthesis protein Cps4C
SPT_0395	SPT_RS02005	0.417238	0.232046	0.116023	4	0.141189	0.239005	0.119502	4	0.148522	Capsule metabolism	capsular polysaccharide biosynthesis protein Cps4D
SPT_0397	SPT_RS02015	0.935693	0.065107	0.0265798	6						Capsule metabolism	UDP-N-acetyl-D-mannosamine transferase
SPT_0399	SPT_RS02025										Various metabolism	putative rhamnosyl transferase
SPT_0400	SPT_RS02030										Capsule metabolism	polysaccharide polymerase Cps19aI
SPT_0401	SPT_RS02035										Cell wall metabolism	flippase Wzx
SPT_0402	SPT_RS02040	0.842667	0.192646	0.0681107	8	0.378683	0.526107	0.372014	2	0.254766	Capsule metabolism	UDP-N-acetylglucosamine-2-epimerase
SPT_0403	SPT_RS02045										Capsule metabolism	rfbA glucose-1-phosphate thymidylyltransferase
SPT_0404	SPT_RS02050										Capsule metabolism	dTDP-4-dehydrorhamnose 3,5-epimerase
SPT_0405	SPT_RS02055					1.19629	0	0	1		Capsule metabolism	rfbB dTDP-glucose 4,6-dehydratase
SPT_0406	SPT_RS02060	0.967524	0.120873	0.0854702	2						Capsule metabolism	rfbD dTDP-4-dehydrorhamnose reductase
SPT_0410	SPT_RS02070	1.01996	0.145544	0.0149325	95	0.995629	0.224905	0.0328058	47	0.500724	Membrane transport	oligopeptide ABC transporter, oligopeptide-binding protein AliA
SPT_0411	SPT_RS02075	0.999987	0.122079	0.00714415	292	0.959421	0.234753	0.0191039	151	0.04733	Structural proteins	cell wall surface anchor family protein
SPT_0412	SPT_RS02080	0.896657	0.119315	0.0108468	121	0.905229	0.272103	0.0363613	56	0.82152	Cell wall metabolism	penicillin-binding protein 1A
SPT_0413	SPT_RS02085										DNA repair and editing	recombination protein U
SPT_0414	SPT_RS02090	0.939312	0.205175	0.042782	23	1.0196	0.198503	0.075027	7	0.360504	Hypothetical/Unknown	conserved hypothetical protein
SPT_0415	SPT_RS02095	0	0	0	1						Cell growth and death	conserved hypothetical protein
SPT_0416	SPT_RS02105	0.958173	0.182529	0.03806	23	0.935332	0.26807	0.0692153	15	0.774109	Hypothetical/Unknown	conserved hypothetical protein
SPT_0417	SPT_RS02110	0.776973	0.166385	0.0207982	64	0.789906	0.383	0.081656	22	0.878383	Hypothetical/Unknown	hypothetical protein
SPT_0418	SPT_RS02115										Carbohydrate metabolism	6-phosphogluconate dehydrogenase, decarboxylating
SPT_0419	SPT_RS02120	0.38323	0.288267	0.166431	3	0.598595	0.436488	0.164977	7	0.384958	Transcription	DNA-binding response regulator
SPT_0420	SPT_RS02125	0.839734	0.255738	0.0404357	40	0.90568	0.334772	0.0789066	18	0.460122	Hypothetical/Unknown	choline binding protein C
SPT_0421	SPT_RS02130	0.871569	0.233178	0.0368687	40	0.96355	0.197844	0.037389	28	0.084472	Hypothetical/Unknown	choline binding protein J
SPT_0422	SPT_RS02135	1.00446	0.135026	0.0158036	73	1.01306	0.242838	0.0429281	32	0.851266	Hypothetical/Unknown	conserved hypothetical protein
SPT_0426	SPT_RS02150					0.921455	0	0	1		Lipid metabolism	mevalonate kinase
SPT_0427	SPT_RS02155	0	0	0	1						Lipid metabolism	diphosphomevalonate decarboxylase
SPT_0428	SPT_RS02160					1.02187	0.0971286	0.0686803	2		Lipid metabolism	phosphomevalonate kinase
SPT_0429	SPT_RS02165										Lipid metabolism	FMN-dependent dehydrogenase family protein
SPT_0430	SPT_RS02170	0.0323599	0.106759	0.0435842	6	0.673076	0.047743	0.0337594	2	2.44369e-05	Hypothetical/Unknown	conserved hypothetical protein
SPT_0431	SPT_RS02175	0.592895	0.150781	0.0454621	11	0.720816	0.152119	0.0760596	4	0.172507	Signal transduction	putative sensor histidine kinase
SPT_0432	SPT_RS02180	0.991587	0.129888	0.0347141	14	0.950035	0.282439	0.115305	6	0.734043	Signal transduction	DNA-binding response regulator
SPT_0433	SPT_RS02185	1.07401	0.200749	0.0634823	10	0.832076	0.388952	0.194476	4	0.259872	Hypothetical/Unknown	DNA alkylation repair protein
SPT_0435	SPT_RS02195					0	0	0	1		Hypothetical/Unknown	hypothetical protein
SPT_0436	SPT_RS02200	0.945159	0.225131	0.0216633	108	0.86794	0.311154	0.0444506	49	0.120423	Hypothetical/Unknown	choline binding protein G
SPT_0438	SPT_RS02210	0.982239	0.101395	0.0179242	32	0.912943	0.264774	0.0707639	14	0.347665	Folding, sorting, degradation	trigger factor
SPT_0439	SPT_RS02215	0.98292	0.114416	0.0128728	79	0.97237	0.242516	0.033631	52	0.77002	DNA repair and editing	putative helicase
SPT_0440	SPT_RS02220										Membrane transport	signal peptidase I
SPT_0441	SPT_RS02225	0.794431	0.340489	0.102661	11	0.884944	0.234523	0.0829165	8	0.502027	Folding, sorting, degradation	ribonuclease HIII
SPT_0443	SPT_RS02235	1.0143	0.0921226	0.0192089	23	0.933186	0.0942694	0.0284233	11	0.0242891	Hypothetical/Unknown	conserved hypothetical protein
SPT_0444	SPT_RS02240	0.991961	0.0935794	0.0108056	75	0.977661	0.207931	0.0415862	25	0.739991	DNA repair and editing	MutS2 family protein
SPT_0445	SPT_RS02245	1.01444	0.127018	0.0157547	65	1.00726	0.267074	0.0495945	29	0.890597	Membrane transport	sodium:alanine symporter family protein
SPT_0446	SPT_RS02250	1.00663	0.142059	0.0317654	20	0.971567	0.185141	0.0558221	11	0.589348	Various metabolism	conserved hypothetical protein
SPT_0447	SPT_RS02255	1.03501	0.108841	0.0209464	27	0.968052	0.237335	0.0658249	13	0.338507	Membrane transport	putative exfoliative toxin
SPT_0448	SPT_RS02260	1.0265	0.00842104	0.00595457	2						Translation	seryl-tRNA synthetase
SPT_0449	SPT_RS02265	0.878042	0.111673	0.0394824	8	1.05259	0.0574489	0.0406225	2	0.0150878	Hypothetical/Unknown	conserved hypothetical protein
SPT_0450	SPT_RS02270	0.996023	0.0861758	0.0121871	50	0.954098	0.150331	0.0306862	24	0.20826	Amino acid metabolism	aspartate kinase
SPT_0452	SPT_RS02275	1.2843	0.0743272	0.0525572	2						Lipid metabolism	enoyl-CoA hydratase/isomerase family protein
SPT_0453	SPT_RS02280	0.865178	0.243842	0.0735212	11	1.15158	0	0	1	0.00298272	Transcription	transcriptional regulator, MarR family
SPT_0454	SPT_RS02285										Lipid metabolism	3-oxoacyl-(acyl-carrier-protein) synthase III
SPT_0455	SPT_RS02290										Lipid metabolism	acyl carrier protein
SPT_0456	SPT_RS02295	0.989124	0.0997564	0.0705384	2						Lipid metabolism	enoyl-(acyl-carrier-protein) reductase
SPT_0457	SPT_RS02300										Lipid metabolism	malonyl CoA-acyl carrier protein transacylase
SPT_0458	SPT_RS02305										Lipid metabolism	3-oxoacyl-[acyl-carrier protein] reductase
SPT_0459	SPT_RS02310	0.689818	0.17197	0.121601	2						Lipid metabolism	3-oxoacyl-(acyl-carrier-protein) synthase II
SPT_0460	SPT_RS02315										Lipid metabolism	acetyl-CoA carboxylase, bitoin carboxyl carrier protein
SPT_0461	SPT_RS02320										Lipid metabolism	(3R)-hydroxymyristoyl-(acyl-carrier-protein) dehydratase
SPT_0462	SPT_RS02325	0.945216	0.0554884	0.0392362	2						Lipid metabolism	acetyl-CoA carboxylase, biotin carboxylase
SPT_0463	SPT_RS02330					0.981716	0	0	1		Lipid metabolism	acetyl-CoA carboxylase, carboxyl transferase, beta subunit
SPT_0464	SPT_RS02335										Lipid metabolism	acetyl-CoA carboxylase, carboxyl transferase, alpha subunit
SPT_0465	SPT_RS02340	1.01422	0.166537	0.0339942	24	0.906432	0.293709	0.0734273	16	0.190738	Hypothetical/Unknown	hypothetical protein
SPT_0468	SPT_RS02345					0.840205	0.491455	0.347511	2		Transcription	N utilization substance protein B
SPT_0469	SPT_RS02350	0	0	0	1						Hypothetical/Unknown	conserved hypothetical protein
SPT_0470	SPT_RS02355	0.832951	0.222588	0.0617348	13	0.830117	0	0	1	0.964142	Translation	translation elongation factor P
SPT_0472	SPT_RS02365	0.994972	0.110629	0.0186997	35	0.918718	0.18338	0.043223	18	0.111581	Carbohydrate metabolism	L-iditol 2-dehydrogenase
SPT_0473	SPT_RS02370										Translation	glutamyl-tRNA(Gln) amidotransferase, B subunit
SPT_0474	SPT_RS02375										Translation	glutamyl-tRNA(Gln) amidotransferase, A subunit
SPT_0475	SPT_RS02380	0.956373	0.0645552	0.0456474	2						Translation	glutamyl-tRNA(Gln) amidotransferase, C subunit
SPT_0476	SPT_RS02385	0.95668	0.146484	0.0211431	48	0.98307	0.205621	0.0438386	22	0.589445	Translation	peptide chain release factor 3
SPT_0478	SPT_RS02395	0.954568	0.0277431	0.00980868	8	1.09275	0.191708	0.0782647	6	0.105281	Translation	ribosomal protein L28
SPT_0479	SPT_RS02400	0.933844	0.0966675	0.0241669	16	0.834155	0.280691	0.0992391	8	0.339673	Hypothetical/Unknown	conserved hypothetical protein
SPT_0480	SPT_RS02405										Amino acid metabolism	conserved hypothetical protein
SPT_0481	SPT_RS02410	0.992999	0.123613	0.0144678	73	0.989746	0.249864	0.0463985	29	0.946775	Amino acid metabolism	acetolactate synthase, large subunit, biosynthetic type
SPT_0482	SPT_RS02415	1.06727	0.148758	0.0332633	20	0.940825	0.0491638	0.0219867	5	0.00426321	Amino acid metabolism	acetolactate synthase, small subunit
SPT_0483	SPT_RS02420	1.01197	0.116043	0.0162493	51	0.928085	0.254357	0.0656747	15	0.219559	Amino acid metabolism	ketol-acid reductoisomerase
SPT_0484	SPT_RS02425	1.02269	0.0777755	0.0245948	10	1.06381	0.244661	0.0924733	7	0.673503	Hypothetical/Unknown	hypothetical protein
SPT_0485	SPT_RS02430	1.08721	0.126232	0.025767	24	1.07034	0.387903	0.122666	10	0.893747	Hypothetical/Unknown	hypothetical protein
SPT_0486	SPT_RS02435	1.0206	0.134938	0.0164853	67	0.990011	0.291478	0.0550841	28	0.595952	Amino acid metabolism	threonine dehydratase
SPT_0488	SPT_RS02440	1.03566	0.0711882	0.0290624	6	0.967767	0.0715257	0.0505763	2	0.288651	Hypothetical/Unknown	hypothetical protein
SPT_0489	SPT_RS02445	1.00858	0.0700371	0.021117	11	1.06593	0.275628	0.104177	7	0.596935	Membrane transport	amino acid ABC transporter, ATP-binding protein
SPT_0490	SPT_RS02450	1.04054	0.135468	0.0176364	59	0.995146	0.282841	0.053452	28	0.422205	Membrane transport	amino acid ABC transporter, amino acid-binding protein/permease protein
SPT_0491	SPT_RS02460	0.971255	0.175253	0.0715466	6	0.90331	0.296973	0.209992	2	0.769749	Hypothetical/Unknown	hypothetical protein
SPT_0492	SPT_RS02455	1.00779	0.127482	0.0155744	67	0.998548	0.205276	0.0346979	35	0.808458	Hypothetical/Unknown	hypothetical protein
SPT_0494	SPT_RS02470	0.959328	0.041535	0.0207675	4						Hypothetical/Unknown	hypothetical protein
SPT_0495	SPT_RS02475					1.0192	0	0	1		Cell wall metabolism	bacitracin resistance protein
SPT_0497	SPT_RS02480	1.01852	0.109508	0.0168974	42	0.99363	0.235029	0.0628141	14	0.703441	DNA repair and editing	DNA polymerase IV
SPT_0498	SPT_RS02485	0.985498	0.139278	0.0129316	116	0.975753	0.212869	0.0281952	57	0.753784	Carbohydrate metabolism	formate acetyltransferase
SPT_0500	SPT_RS02495	1.00675	0.1128	0.013025	75	0.997543	0.224639	0.0317688	50	0.788943	Transcription	putative transcriptional regulator
SPT_0501	SPT_RS02500	0.968535	0.130266	0.0103964	157	0.890077	0.310448	0.0385064	65	0.0504285	Structural proteins	cell wall surface anchor family protein
SPT_0503	SPT_RS02505	0.995071	0.118653	0.0114706	107	0.907867	0.331411	0.0435164	58	0.0543832	Structural proteins	cell wall surface anchor family protein
SPT_0504	SPT_RS02510	0.987695	0.101148	0.0152487	44	0.952003	0.332792	0.0617979	29	0.576741	Structural proteins	cell wall surface anchor family protein
SPT_0505	SPT_RS02515	0.908881	0.152862	0.0274549	31	0.979822	0.175997	0.0488128	13	0.21224	Folding, sorting, degradation	putative sortase
SPT_0506	SPT_RS02520	0.979677	0.113936	0.0164453	48	1.04475	0.3022	0.0616863	24	0.311598	Folding, sorting, degradation	putative sortase
SPT_0507	SPT_RS02525	0.986097	0.0900022	0.0191885	22	1.12088	0.140931	0.0469771	9	0.012716	Folding, sorting, degradation	putative sortase
SPT_0512	SPT_RS02545	1.01414	0.0682638	0.0170659	16	0.907932	0.367514	0.122505	9	0.399381	Hypothetical/Unknown	conserved hypothetical protein
SPT_0513	SPT_RS02555	1.0235	0.0879666	0.0166241	28	0.99556	0.106692	0.0435567	6	0.553259	Hypothetical/Unknown	hypothetical protein
SPT_0514	SPT_RS02560	0.992831	0.173185	0.0162919	113	0.953687	0.247599	0.0353712	49	0.316337	Transcription	putative regulator
SPT_0515	SPT_RS02565	1.01892	0.149953	0.0149953	100	1.00126	0.215427	0.0301658	51	0.601006	Membrane transport	PTS system, cellobiose-specific IIC component
SPT_0516	SPT_RS02570	1.03195	0.108692	0.00801287	184	1.01344	0.221391	0.0238732	86	0.462912	Hypothetical/Unknown	hypothetical protein
SPT_0517	SPT_RS02575	1.03036	0.121271	0.0247543	24	0.932715	0.342526	0.129463	7	0.464744	Membrane transport	PTS system, lactose-specific IIA component
SPT_0518	SPT_RS02580	1.02745	0.114519	0.00993009	133	1.03889	0.136139	0.019858	47	0.607026	Carbohydrate metabolism	6-phospho-beta-galactosidase
SPT_0519	SPT_RS02585	1.01969	0.0971569	0.00770505	159	1.02899	0.160111	0.0203342	62	0.669292	Membrane transport	PTS system, lactose-specific IIBC components
SPT_0520	SPT_RS02590	1.0433	0.0878072	0.0113359	60	1.04995	0.209423	0.0319366	43	0.844648	Membrane transport	potassium uptake protein, Trk family
SPT_0521	SPT_RS02595	1.0361	0.152173	0.0176897	74	0.984855	0.267241	0.0458315	34	0.299279	Membrane transport	potassium uptake protein, Trk family
SPT_0522	SPT_RS02600	0.974895	0.163231	0.0220101	55	0.991448	0.238706	0.0468141	26	0.74982	Hypothetical/Unknown	conserved hypothetical protein
SPT_0523	SPT_RS02605	1.0119	0.108089	0.0230446	22	0.979925	0.165927	0.050029	11	0.565824	Hypothetical/Unknown	conserved hypothetical protein
SPT_0525	SPT_RS02615	0.98224	0.129708	0.0155031	70	0.995079	0.198787	0.0296335	45	0.701768	Membrane transport	ABC transporter, ATP-binding protein
SPT_0526	SPT_RS02620	1.01809	0.098801	0.0137012	52	0.957114	0.272676	0.0595028	21	0.321388	Membrane transport	cobalt transport protein
SPT_0527	SPT_RS02625	0.977134	0.11906	0.0376501	10	0.99822	0.152843	0.0577692	7	0.763972	Translation	RNA methyltransferase, TrmH family
SPT_0528	SPT_RS02630	0.925004	0.134361	0.0300439	20	0.906523	0.299488	0.0800416	14	0.830231	Membrane transport	conserved hypothetical protein
SPT_0529	SPT_RS02635	0.949678	0.11829	0.0295725	16	0.82238	0.281771	0.115033	6	0.296583	Hypothetical/Unknown	PAP2 family protein
SPT_0530	SPT_RS02640	1.04053	0.117166	0.0261991	20	0.961807	0.27068	0.0656496	17	0.272998	Hypothetical/Unknown	hypothetical protein
SPT_0531	SPT_RS02645	1.00686	0.0925141	0.0197241	22	0.974275	0.163836	0.0619242	7	0.62013	Hypothetical/Unknown	conserved domain protein
SPT_0532	SPT_RS02650	0	0	0	1						Transcription	putative DNA-directed RNA polymerase, delta subunit
SPT_0533	SPT_RS02660	1.01706	0.10443	0.0116033	81	0.983463	0.168199	0.0292797	33	0.288369	Nucleotide metabolism	CTP synthase
SPT_0534	SPT_RS02665	0.969059	0.131359	0.0165496	63	1.01736	0.217966	0.0427467	26	0.294901	Membrane transport	Na/Pi cotransporter II-related protein
SPT_0535	SPT_RS02670	0.9979	0.105661	0.00707559	223	0.926758	0.302905	0.0295605	105	0.019858	Carbohydrate metabolism	endo-beta-N-acetylglucosaminidase
SPT_0536	SPT_RS02675										Carbohydrate metabolism	phosphoglycerate kinase
SPT_0537	SPT_RS02680	1.04002	0.13213	0.0366462	13	1.06108	0.147487	0.0602113	6	0.768721	Hypothetical/Unknown	conserved domain protein
SPT_0538	SPT_RS02685	0	0	0	2	0.984104	0.115306	0.0665721	3	0.000671607	Transcription	transcriptional regulator, MerR family
SPT_0539	SPT_RS02690	0.671048	0.194293	0.0296294	43	0.683271	0.376483	0.142297	7	0.933331	Amino acid metabolism	glutamine synthetase, type I
SPT_0541	SPT_RS02695	1.04095	0.0852891	0.0426445	4	0.743214	0.504445	0.356696	2	0.453812	Hypothetical/Unknown	hypothetical protein
SPT_0542	SPT_RS02705	1.00858	0.138525	0.0175927	62	1.03426	0.261142	0.0412901	40	0.568434	DNA repair and editing	type I restriction-modification system, S subunit
SPT_0543	SPT_RS02700	1.0291	0.113416	0.00976129	135	0.998651	0.151568	0.0204374	55	0.180415	DNA repair and editing	type I restriction enzyme specificity protein
SPT_0544	SPT_RS02710	1.02652	0.135699	0.0137077	98	0.982446	0.150178	0.0269727	31	0.147669	DNA repair and editing	type I restriction-modification system, M subunit
SPT_0545	SPT_RS02715	1.02486	0.134454	0.0124838	116	0.917285	0.271179	0.0317391	73	0.00187536	DNA repair and editing	type I restriction-modification system, R subunit
SPT_0547	SPT_RS02725	0.963707	0.107211	0.0159821	45	0.892097	0.214488	0.0505552	18	0.181818	Hypothetical/Unknown	hypothetical protein
SPT_0548	SPT_RS02730	0.807576	0.116282	0.0310776	14	0.794628	0.376705	0.188352	4	0.946764	Transcription	heat-inducible transcription repressor HrcA
SPT_0549	SPT_RS02735										Folding, sorting, degradation	heat shock protein GrpE
SPT_0550	SPT_RS02740	0.839807	0.13651	0.0965271	2	0.651653	0	0	1	0.301765	Folding, sorting, degradation	dnaK protein
SPT_0551	SPT_RS02745	1.02205	0.0789607	0.0133468	35	0.850036	0.262455	0.0677655	15	0.0162702	Hypothetical/Unknown	membrane protein
SPT_0552	SPT_RS02750	0	0	0	1						Folding, sorting, degradation	dnaJ protein
SPT_0554	SPT_RS02760	0.910398	0.177925	0.0562648	10	0.966977	0.100683	0.0450269	5	0.446454	Hypothetical/Unknown	hypothetical protein
SPT_0555	SPT_RS02765	0.992612	0.170252	0.0567508	9	0.925251	0.308106	0.125784	6	0.633576	Nucleotide metabolism	HIT family protein
SPT_0556	SPT_RS02770	0.992586	0.0943621	0.0172281	30	1.07968	0.31054	0.0801811	15	0.294187	Membrane transport	ABC transporter, ATP-binding protein
SPT_0557	SPT_RS02775	0.924822	0.143927	0.0433956	11	1.06006	0.10695	0.043662	6	0.0441601	Membrane transport	putative ABC transporter, permease protein
SPT_0558	SPT_RS02780	0.953127	0.217207	0.0767942	8	1.02587	0	0	1	0.375033	Cellular community	BlpT protein, fusion
SPT_0560	SPT_RS02790	0.938083	0.220943	0.0450997	24	0.971291	0.0824778	0.024868	11	0.523518	Transcription	BlpS protein
SPT_0561	SPT_RS02795	0.982892	0.067287	0.021278	10	1.09547	0.171929	0.0543687	10	0.0697475	Transcription	response regulator BlpR
SPT_0562	SPT_RS02800	1.02065	0.105197	0.0123976	72	0.946393	0.260504	0.0531752	24	0.177076	Signal transduction	putative sensor histidine kinase BlpH
SPT_0564	SPT_RS02810	1.02169	0.0624017	0.0208006	9	0.979602	0.182843	0.08177	5	0.626915	Cellular community	peptide pheromone BlpC
SPT_0565	SPT_RS02815	1.03811	0.108315	0.0165179	43	0.993346	0.132103	0.0254233	27	0.144473	Membrane transport	BlpC ABC transporter
SPT_0568	SPT_RS02825	1.00074	0.0883963	0.0279534	10	0.908437	0.160092	0.113202	2	0.446973	Cellular community	bacteriocin BlpO
SPT_0569	SPT_RS02830	1.04209	0.11456	0.0330706	12	0.954588	0.0591819	0.0341687	3	0.0886737	Cellular community	bacteriocin-type signal sequence domain protein
SPT_0570	SPT_RS02840	1.04568	0.0959828	0.0191966	25	1.04257	0.271788	0.0659184	17	0.9641	Membrane transport	ABC transporter ATP-binding protein
SPT_0571	SPT_RS02845	0.988647	0.0958079	0.0247375	15	0.951705	0.0711959	0.035598	4	0.405955	Hypothetical/Unknown	hypothetical protein
SPT_0572	SPT_RS02850	1.04645	0.0927334	0.0166554	31	0.988109	0.15584	0.0402377	15	0.187219	Cellular community	immunity protein BlpL
SPT_0576	SPT_RS02865	1.00196	0.0612347	0.024999	6	1.03672	0.239557	0.0664412	13	0.630568	Cellular community	bacteriocin BlpM
SPT_0577	SPT_RS02875	1.0174	0.107911	0.0182403	35	1.01174	0.159454	0.0347957	21	0.885946	Cellular community	immunity protein BlpY
SPT_0579	SPT_RS02885	1.08885	0.129281	0.0323203	16	0.970256	0.164157	0.0438728	14	0.0381196	Folding, sorting, degradation	conserved domain protein
SPT_0580	SPT_RS02890					0	0	0	1		Hypothetical/Unknown	conserved hypothetical protein
SPT_0581	SPT_RS02895	0.984467	0.158839	0.0374388	18	0.815569	0.413896	0.137965	9	0.248531	Translation	trmB tRNA (guanine-N(7)-)-methyltransferase
SPT_0582	SPT_RS02900	0.919099	0.136208	0.0244637	31	1.01353	0.118477	0.0483682	6	0.0902469	Translation	SP14.3 protein
SPT_0583	SPT_RS02905										Transcription	N utilization substance protein A
SPT_0584	SPT_RS02910										Transcription	conserved hypothetical protein
SPT_0585	SPT_RS02915										Translation	ribosomal protein L7A family
SPT_0586	SPT_RS02920					0.529134	0	0	1		Translation	translation initiation factor IF-2
SPT_0587	SPT_RS02925										Translation	ribosome-binding factor A
SPT_0588	SPT_RS02930	0.955484	0.143975	0.0272087	28	0.867963	0.261131	0.0569834	21	0.172289	Hypothetical/Unknown	conserved hypothetical protein
SPT_0589	SPT_RS02935	0.988307	0.0822737	0.0310965	7	1.08481	0.188637	0.0770106	6	0.269863	Hypothetical/Unknown	hypothetical protein
SPT_0592	SPT_RS02950	0.997794	0.108882	0.0411536	7	0.888358	0.0955622	0.0390131	6	0.0798054	Cofactor and vitamin metabolism	conserved domain protein
SPT_0593	SPT_RS02955	0.951092	0.178866	0.0306752	34	0.971439	0.160382	0.0349982	21	0.663737	Hypothetical/Unknown	conserved hypothetical protein
SPT_0594	SPT_RS02960	0.941399	0.140216	0.0701079	4	0.92989	0.182898	0.105596	3	0.931181	Hypothetical/Unknown	hypothetical protein
SPT_0595	SPT_RS02965	0.916856	0.117548	0.044429	7	1.17192	0.148195	0.10479	2	0.0599929	Hypothetical/Unknown	hypothetical protein
SPT_0596	SPT_RS02970	0.961758	0.0747371	0.0264235	8	0.895252	0.225442	0.0797059	8	0.441574	Cofactor and vitamin metabolism	conserved domain protein
SPT_0597	SPT_RS02975	0.974672	0.104108	0.0221959	22	0.803404	0.352183	0.117394	9	0.162407	Translation	acetyltransferase, GNAT family
SPT_0598	SPT_RS02980	0.934492	0.114905	0.0213374	29	0.861935	0.212088	0.0612244	12	0.26995	Nucleotide metabolism	conserved domain protein
SPT_0599	SPT_RS02985										Translation	valyl-tRNA synthetase
SPT_0600	SPT_RS02990	0.925599	0.0613877	0.0250614	6	0.863317	0.0804312	0.0568734	2	0.35497	DNA repair and editing	DNA-cytosine methyltransferase
SPT_0602	SPT_RS03000	0.971183	0.191181	0.0314299	37	1.01642	0.237084	0.0406595	34	0.381792	Cell division	cell filamentation protein Fic-related protein
SPT_0606	SPT_RS03020	1.01965	0.106399	0.0127171	70	0.876891	0.303472	0.0647005	22	0.0330297	Transcription	transcription antiterminator Lict
SPT_0607	SPT_RS03025	1.01367	0.132442	0.0109987	145	0.952797	0.196848	0.0221471	79	0.0145836	Membrane transport	PTS system, beta-glucosides-specific IIABC components
SPT_0608	SPT_RS03030	1.0184	0.124919	0.0092343	183	0.996091	0.173186	0.0188961	84	0.28985	Carbohydrate metabolism	6-phospho-beta-glucosidase
SPT_0609	SPT_RS03035										Translation	phenylalanyl-tRNA synthetase, alpha subunit
SPT_0610	SPT_RS03040	0.903733	0.204594	0.0616873	11	0.9894	0.199042	0.0552043	13	0.311976	Translation	acetyltransferase, GNAT family
SPT_0611	SPT_RS03045										Translation	phenylalanyl-tRNA synthetase, beta subunit
SPT_0612	SPT_RS03050	1.00819	0.0993208	0.0111745	79	0.974631	0.165504	0.0312773	28	0.314559	Hypothetical/Unknown	hypothetical protein
SPT_0614	SPT_RS03065	1.04811	0.0251631	0.0125815	4	1.07963	0.327809	0.146601	5	0.836455	Hypothetical/Unknown	conserved hypothetical protein
SPT_0615	SPT_RS03070	1.0081	0.1309	0.0140339	87	0.966166	0.258167	0.040319	41	0.327836	Amino acid metabolism	5-methyltetrahydropteroyltriglutamate--homocysteine methyltransferase
SPT_0616	SPT_RS03075	1.02019	0.110435	0.0332975	11	0.941411	0.156748	0.0452492	12	0.175469	Amino acid metabolism	putative 5,10-methylenetetrahydrofolate reductase
SPT_0617	SPT_RS03080	0.969786	0.0837784	0.0148101	32	0.837025	0.302861	0.107078	8	0.226937	Translation	polyribonucleotide nucleotidyltransferase
SPT_0618	SPT_RS03085	0.926046	0.0762511	0.0311294	6	1.14123	0.130179	0.0650894	4	0.0175345	Amino acid metabolism	serine acetyltransferase
SPT_0619	SPT_RS03090	0.896593	0.204087	0.0435114	22	0.86206	0.246015	0.0869795	8	0.725192	Various metabolism	acetyltransferase, GNAT family
SPT_0620	SPT_RS03095										Translation	cysteinyl-tRNA synthetase
SPT_0621	SPT_RS03100	0.994247	0.0640663	0.0177688	13	1.02789	0.160738	0.0535795	9	0.557815	Translation	conserved hypothetical protein
SPT_0622	SPT_RS03105	1.15472	0.0365764	0.0258634	2	0.730523	0.170215	0.0694899	6	0.00123634	Transcription	leucine-rich protein
SPT_0624	SPT_RS03110	0.996282	0.104205	0.0260512	16	0.974236	0.242012	0.0624873	15	0.747033	Hypothetical/Unknown	hypothetical protein
SPT_0625	SPT_RS03115					0.929825	0	0	1		Hypothetical/Unknown	hypothetical protein
SPT_0626	SPT_RS03120	1.03504	0.122034	0.0172582	50	0.969213	0.331363	0.078103	18	0.413506	Membrane transport	transmembrane protein Vexp1
SPT_0627	SPT_RS03125	1.0117	0.0953261	0.0238315	16	0.887703	0.355741	0.0986648	13	0.232395	Membrane transport	ABC transporter, ATP-binding protein Vexp2
SPT_0628	SPT_RS03130	0.991385	0.132497	0.0191243	48	0.981527	0.334193	0.0668387	25	0.887645	Membrane transport	transmembrane protein Vexp3
SPT_0629	SPT_RS03135	0.959231	0.122477	0.0273866	20	1.04359	0.106866	0.0322214	11	0.0555346	Transcription	DNA-binding response regulator VncR
SPT_0630	SPT_RS03140	1.01582	0.094284	0.0127133	55	0.95781	0.178157	0.0349394	26	0.122717	Signal transduction	sensor histidine kinase VncS
SPT_0631	SPT_RS03145										Carbohydrate metabolism	fructose-bisphosphate aldolase
SPT_0632	SPT_RS03150	0.984071	0.14596	0.0149752	95	0.922696	0.221704	0.0330496	45	0.0929961	Cofactor and vitamin metabolism	putative oxidoreductase
SPT_0633	SPT_RS03155	1.01822	0.122807	0.0179132	47	0.873279	0.208266	0.0537741	15	0.0130972	Membrane transport	amino acid ABC transporter, permease protein
SPT_0634	SPT_RS03160	1.00885	0.0683918	0.0110946	38	0.949825	0.237428	0.0634553	14	0.363932	Membrane transport	amino acid ABC transporter, permease protein
SPT_0635	SPT_RS03165	1.0354	0.130102	0.0213886	37	0.977958	0.253312	0.0581138	19	0.357719	Membrane transport	amino acid ABC transporter, amino acid-binding protein
SPT_0636	SPT_RS03170	1.01985	0.151812	0.0391976	15	1.0368	0.245474	0.0867883	8	0.860422	Membrane transport	amino acid ABC transporter, ATP-binding protein
SPT_0637	SPT_RS03175	0.957745	0.188164	0.0627212	9	0.641045	0.491343	0.283677	3	0.301246	DNA repair and editing	single-stranded-DNA-specific exonuclease RecJ
SPT_0638	SPT_RS03180										Transcription	metallo-beta-lactamase superfamily protein
SPT_0639	SPT_RS03185	0.855029	0.211725	0.0315621	45	1.01101	0.13678	0.0412408	11	0.0040386	Lipid metabolism	tributyrin esterase
SPT_0640	SPT_RS03190	0.606703	0.356869	0.0651551	30	0.756639	0.378474	0.267622	2	0.590223	Cell wall metabolism	beta-lactam resistance factor
SPT_0641	SPT_RS03195	0.690816	0.372504	0.0537664	48	0.904137	0.148883	0.0412926	13	0.00258845	Cell wall metabolism	beta-lactam resistance factor
SPT_0642	SPT_RS03200	0.854434	0.182767	0.0398831	21	0.923374	0.142805	0.0714026	4	0.407949	Folding, sorting, degradation	conserved domain protein
SPT_0643	SPT_RS03205	0.847078	0.196075	0.0271907	52	0.85863	0.313823	0.0603953	27	0.86201	DNA repair and editing	excinuclease ABC, subunit C
SPT_0644	SPT_RS03210	0.924647	0.129422	0.0215704	36	1.01138	0.192948	0.0610154	10	0.187042	Hypothetical/Unknown	conserved hypothetical protein
SPT_0645	SPT_RS03215	1.03907	0.114215	0.0294901	15	1.05948	0.28777	0.0959234	9	0.840741	Membrane transport	putative amino acid ABC transporter, amino acid-binding protein
SPT_0646	SPT_RS03220	1.00055	0.0570026	0.0190009	9	0.999234	0.22245	0.0786478	8	0.987261	Various metabolism	nitroreductase family protein
SPT_0647	SPT_RS03225	1.03362	0.114908	0.0194229	35	1.02239	0.133694	0.0291744	21	0.749946	Amino acid metabolism	dipeptidase
SPT_0648	SPT_RS03230	1.04468	0.107284	0.022873	22	0.85575	0.357503	0.119168	9	0.13032	Hypothetical/Unknown	conserved hypothetical protein
SPT_0649	SPT_RS03235	1.00153	0.121698	0.060849	4	1.32508	0	0	1	0.0129927	Hypothetical/Unknown	rhodanese
SPT_0650	SPT_RS11235	1.01697	0.0524643	0.0165907	10	0.941728	0.111592	0.055796	4	0.220484	Hypothetical/Unknown	hypothetical protein
SPT_0651	SPT_RS03240	0.971932	0.145784	0.0230505	40	0.972563	0.161317	0.0289733	31	0.986461	Membrane transport	branched-chain amino acid transport system II carrier protein
SPT_0652	SPT_RS03245	0.961149	0.109631	0.0193802	32	0.930289	0.202805	0.0507012	16	0.572424	Folding, sorting, degradation	conserved hypothetical protein
SPT_0653	SPT_RS03250	0.861558	0.09428	0.0251974	14	0.788717	0.377838	0.154252	6	0.646773	Nucleotide metabolism	HIT family protein
SPT_0654	SPT_RS03255	0.785285	0.135091	0.0288014	22	0.81618	0.354436	0.133964	7	0.823311	Amino acid metabolism	conserved hypothetical protein
SPT_0656	SPT_RS03260										Translation	ribosomal protein L11
SPT_0657	SPT_RS03265										Translation	ribosomal protein L1
SPT_0660	SPT_RS03280	1.06603	0.0324893	0.0132637	6	0.970474	0.0558709	0.0249862	5	0.00815494	Hypothetical/Unknown	conserved domain protein
SPT_0661	SPT_RS03285	1.06068	0.108812	0.030179	13	0.881969	0.391138	0.130379	9	0.196741	Membrane transport	ABC transporter, ATP-binding protein
SPT_0662	SPT_RS03290	1.02434	0.107036	0.0276365	15	0.97975	0.332484	0.0888602	14	0.635692	Membrane transport	membrane protein
SPT_0663	SPT_RS03295	1.05269	0.108219	0.0188385	33	1.0552	0.140149	0.0286079	24	0.941874	Membrane transport	conserved hypothetical protein
SPT_0666	SPT_RS03315	1.02119	0.119737	0.00585653	418	0.982912	0.221477	0.0157001	199	0.0227	Folding, sorting, degradation	serine protease, subtilase family
SPT_0668	SPT_RS03325										Membrane transport	putative PTS system, IIB component
SPT_0669	SPT_RS03330	1.02911	0.103795	0.0162101	41	0.939914	0.227398	0.0437628	27	0.0603	Membrane transport	putative PTS system, IIC component
SPT_0670	SPT_RS03340	1.00962	0.104355	0.006667	245	0.994277	0.194894	0.0166509	137	0.392903	Carbohydrate metabolism	beta-galactosidase
SPT_0671	SPT_RS03345	1.00067	0.111401	0.035228	10	0.9705	0.0650431	0.0265537	6	0.505171	Mobile element/pseudogene	conserved domain protein
SPT_0674	SPT_RS03360	0.641038	0.253398	0.0487664	27	0.835564	0.0535827	0.0267913	4	0.00154024	Hypothetical/Unknown	hypothetical protein
SPT_0677	SPT_RS03375	0.980372	0.0928863	0.0232216	16	0.771792	0.346419	0.17321	4	0.248158	Translation	conserved hypothetical protein
SPT_0678	SPT_RS03380	0.994654	0.0501523	0.0177315	8	0.989649	0.0172723	0.00997215	3	0.811185	Hypothetical/Unknown	hypothetical protein
SPT_0679	SPT_RS03385	1.01218	0.101958	0.0115445	78	0.998952	0.125426	0.0228996	30	0.606947	Membrane transport	transporter, monovalent cation:proton antiporter-2 (CPA2) family
SPT_0680	SPT_RS03390	1.02097	0.136491	0.0253457	29	1.00519	0.163299	0.0421636	15	0.750078	Nucleotide metabolism	putative ribonuclease BN
SPT_0682	SPT_RS03395	1.02589	0.0539514	0.0117732	21	0.855207	0.29486	0.0589721	25	0.00683604	Cofactor and vitamin metabolism	cytochrome c-type biogenesis protein CcdA
SPT_0683	SPT_RS03400	0.981722	0.0568823	0.0201109	8	1.06041	0.1253	0.047359	7	0.150152	Cofactor and vitamin metabolism	thioredoxin family protein
SPT_0684	SPT_RS03405	1.02305	0.0804241	0.0128782	39	0.929814	0.276325	0.0617882	20	0.145108	Amino acid metabolism	peptide methionine sulfoxide reductase
SPT_0685	SPT_RS03410	0.997392	0.105579	0.0248852	18	1.00206	0.248763	0.0940234	7	0.962105	Transcription	DNA-binding response regulator
SPT_0686	SPT_RS03415	0.998821	0.0920747	0.0134305	47	1.00998	0.221856	0.053808	17	0.841257	Signal transduction	putative sensor histidine kinase
SPT_0687	SPT_RS03420	1.03172	0.0836498	0.0295747	8	1.02007	0.109969	0.0491794	5	0.842853	Hypothetical/Unknown	conserved hypothetical protein
SPT_0688	SPT_RS03425	1.01989	0.115908	0.00731606	251	1.00624	0.251292	0.0187302	180	0.497799	Folding, sorting, degradation	zinc metalloprotease ZmpB
SPT_0689	SPT_RS03430	1.01594	0.107105	0.0139439	59	1.04314	0.251972	0.0593905	18	0.657027	Cofactor and vitamin metabolism	chorismate binding enzyme
SPT_0690	SPT_RS03435	1.02883	0.130252	0.0260504	25	0.842151	0.407726	0.1177	12	0.130486	Hypothetical/Unknown	conserved hypothetical protein
SPT_0691	SPT_RS03440	0.99327	0.104295	0.017146	37	0.979909	0.115984	0.0241843	23	0.653904	Hypothetical/Unknown	putative pneumococcal surface protein
SPT_0692	SPT_RS03445	0.91521	0.200529	0.0486355	17	1.04076	0.156406	0.0471582	11	0.0752189	Carbohydrate metabolism	glucokinase
SPT_0693	SPT_RS03450										Nucleotide metabolism	thymidylate synthase
SPT_0694	SPT_RS03455	1.00178	0.150207	0.0474996	10	0.921277	0.187224	0.083729	5	0.418121	Hypothetical/Unknown	hypothetical protein
SPT_0695	SPT_RS03460	0.819443	0.222007	0.0453171	24	0.759541	0.333376	0.105423	10	0.605252	Translation	tRNA isopentenylpyrophosphate transferase
SPT_0696	SPT_RS03465	0.892772	0.147694	0.035821	17	0.92871	0.242664	0.0673029	13	0.641032	Translation	GTP-binding protein HflX
SPT_0697	SPT_RS03470	1.04009	0.0902388	0.028536	10	0.987055	0.0851801	0.0380937	5	0.285386	Hypothetical/Unknown	hypothetical protein
SPT_0698	SPT_RS03475										Translation	ribonuclease Z
SPT_0699	SPT_RS03480	1.02715	0.0759375	0.0174212	19	0.941102	0.19224	0.055495	12	0.149808	Various metabolism	oxidoreductase, short chain dehydrogenase/reductase family
SPT_0700	SPT_RS03485	0.967406	0.114254	0.0224071	26	0.876428	0.328486	0.0848148	15	0.306081	Transcription	putative transcriptional regulator
SPT_0701	SPT_RS03490	1.00231	0.189414	0.050623	14	0.90988	0.252398	0.0674561	14	0.283147	Hypothetical/Unknown	conserved hypothetical protein
SPT_0702	SPT_RS03495	1.00954	0.0755834	0.0202005	14	0.920795	0.128408	0.0524222	6	0.13159	Hypothetical/Unknown	conserved hypothetical protein
SPT_0703	SPT_RS03500	1.00445	0.0666788	0.0157164	18	1.00515	0.122521	0.0433178	8	0.987959	Hypothetical/Unknown	hypothetical protein
SPT_0704	SPT_RS03505	1.00292	0.146037	0.0250452	34	1.03989	0.243678	0.0629174	15	0.587717	Translation	ribosomal small subunit pseudouridine synthase A
SPT_0705	SPT_RS03510	0.915168	0.0958548	0.0139819	47	0.904872	0.293509	0.0757838	15	0.894158	Transcription	elongation factor Tu family protein
SPT_0706	SPT_RS03515	1.00786	0.123141	0.0307853	16	0.765559	0.360418	0.127427	8	0.0780397	Hypothetical/Unknown	hypothetical protein
SPT_0707	SPT_RS03520	0.977561	0.147938	0.0358803	17	0.913622	0.279385	0.0721369	15	0.433652	Cellular community	bacteriocin, lactococcin 972 family
SPT_0708	SPT_RS03525	0.990689	0.114815	0.00960131	143	0.967048	0.216303	0.026625	66	0.404525	Hypothetical/Unknown	conserved hypothetical protein
SPT_0709	SPT_RS03530	1.02362	0.0946126	0.021156	20	0.968691	0.232792	0.0672014	12	0.441663	Membrane transport	ABC transporter, ATP-binding protein
SPT_0710	SPT_RS03535										Cell wall metabolism	UDP-N-acetylmuramoylalanine--D-glutamate ligase
SPT_0711	SPT_RS03540										Cell wall metabolism	UDP-N-acetylglucosamine--N-acetylmuramyl-(pentapeptide) pyrophosphoryl-undecaprenol N-acetylglucosamine transferase
SPT_0712	SPT_RS03545	0.723197	0.0233803	0.0165324	2						Cell division	cell division protein DivIB
SPT_0713	SPT_RS03550	0.793229	0.373307	0.107764	12	1.04898	0.284365	0.142182	4	0.17366	Nucleotide metabolism	orotidine 5-phosphate decarboxylase
SPT_0714	SPT_RS03555	0.758336	0.412748	0.100106	17	1.0476	0.268446	0.0744534	13	0.0279386	Nucleotide metabolism	orotate phosphoribosyltransferase PyrE
SPT_0715	SPT_RS03560	0.981091	0.138928	0.0289685	23	1.17412	0.159027	0.0649226	6	0.011404	Hypothetical/Unknown	hypothetical protein
SPT_0716	SPT_RS03565	1.02989	0.113624	0.0175326	42	1.03233	0.223992	0.0423305	28	0.95769	Hypothetical/Unknown	hypothetical protein
SPT_0718	SPT_RS03575	1.02353	0.129383	0.017446	55	0.982951	0.165698	0.0292915	32	0.237281	Hypothetical/Unknown	hypothetical protein
SPT_0719	SPT_RS03580	1.02504	0.0955835	0.0147488	42	0.928027	0.207258	0.0518144	16	0.0771268	Membrane transport	ABC transporter, ATP-binding protein
SPT_0723	SPT_RS03605	0.964299	0.134643	0.0508901	7	0.996201	1.11022e-16	1.11022e-16	1	0.553831	Membrane transport	glutamine ABC transporter permease
SPT_0726	SPT_RS03620	1.0685	0.075723	0.0228313	11	0.939596	0.366728	0.149716	6	0.408078	Membrane transport	amino acid ABC transporter, permease protein
SPT_0727	SPT_RS03625	0.97718	0.161826	0.0511739	10	0.966684	0.156965	0.0435343	13	0.877351	Membrane transport	amino acid ABC transporter, permease protein
SPT_0728	SPT_RS03630	1.22761	0.153681	0.108669	2						Hypothetical/Unknown	lactate oxidase
SPT_0729	SPT_RS03635										Translation	lysyl-tRNA synthetase
SPT_0731	SPT_RS03645	1.03845	0.0891825	0.0199418	20	0.969645	0.129423	0.0358955	13	0.103894	Various metabolism	lactate oxidase
SPT_0732	SPT_RS03650	0.999457	0.0767003	0.020499	14	1.10779	0.289599	0.0915791	10	0.260744	Cofactor and vitamin metabolism	putative transcriptional regulator
SPT_0733	SPT_RS03655	1.00667	0.134306	0.0207238	42	0.958737	0.281859	0.0552771	26	0.419707	Cofactor and vitamin metabolism	hydroxyethylthiazole kinase
SPT_0734	SPT_RS03660	1.0268	0.0994602	0.0136619	53	1.0067	0.247472	0.0485332	26	0.691268	Cofactor and vitamin metabolism	thiamine-phosphate pyrophosphorylase
SPT_0735	SPT_RS03665	1.02343	0.155162	0.0270103	33	0.990236	0.267687	0.0715423	14	0.666293	Membrane transport	conserved hypothetical protein
SPT_0736	SPT_RS03670	1.01422	0.107947	0.0179912	36	0.996505	0.162587	0.0325174	25	0.635396	Membrane transport	ABC transporter, ATP-binding protein
SPT_0737	SPT_RS03675	1.01326	0.104402	0.0222586	22	0.993531	0.1599	0.0482116	11	0.712708	Hypothetical/Unknown	conserved hypothetical protein
SPT_0738	SPT_RS03680	1.03775	0.148471	0.0303065	24	0.987153	0.139861	0.0387905	13	0.311065	Transcription	transcriptional activator TenA
SPT_0739	SPT_RS03685	1.01945	0.154022	0.0243529	40	1.00375	0.192724	0.0497612	15	0.778048	Membrane transport	thiW protein
SPT_0740	SPT_RS03690	0.989143	0.112102	0.0192253	34	0.951488	0.206512	0.0622657	11	0.56639	Cofactor and vitamin metabolism	putative hydroxyethylthiazole kinase
SPT_0741	SPT_RS03695	1.01078	0.11425	0.026929	18	1.02612	0.217646	0.0628291	12	0.823991	Cofactor and vitamin metabolism	thiamine-phosphate pyrophosphorylase
SPT_0742	SPT_RS03700	0.969646	0.17281	0.0338909	26	1.03974	0.134638	0.0388665	12	0.182525	Cofactor and vitamin metabolism	phosphomethylpyrimidine kinase
SPT_0743	SPT_RS03705	1.0216	0.0572026	0.0233529	6	0.914938	0.0882105	0.0623743	2	0.160379	Transcription	putative transcriptional repressor
SPT_0744	SPT_RS03710	1.02298	0.0986261	0.0193422	26	0.997314	0.23441	0.0626486	14	0.69771	Membrane transport	hypothetical protein
SPT_0745	SPT_RS03715	1.014	0.132608	0.014826	80	1.02478	0.203305	0.0303069	45	0.749942	Membrane transport	cation-transporting ATPase, E1-E2 family
SPT_0746	SPT_RS03720	0.940897	0.106802	0.0130479	67	0.997664	0.193269	0.029822	42	0.0840479	Carbohydrate metabolism	pyruvate oxidase
SPT_0747	SPT_RS03725	1.01113	0.111439	0.0309075	13	1.05736	0.167307	0.0504449	11	0.442856	Hypothetical/Unknown	conserved domain protein
SPT_0749	SPT_RS03735										Hypothetical/Unknown	hypothetical protein
SPT_0751	SPT_RS03740	0.960634	0.10066	0.013573	55	1.01683	0.155096	0.0414511	14	0.202047	Carbohydrate metabolism	6-phospho-beta-glucosidase AscB
SPT_0752	SPT_RS03745	0.983481	0.121432	0.0253203	23	0.971418	0.121414	0.031349	15	0.766405	Carbohydrate metabolism	mannose-6-phosphate isomerase
SPT_0753	SPT_RS03750	1.0134	0.137813	0.0215228	41	1.06714	0.116957	0.0301982	15	0.153011	Membrane transport	sodium-dependent transporter
SPT_0756	SPT_RS03765	1.0021	0.0999315	0.0192318	27	0.980724	0.211105	0.0585501	13	0.730672	Hypothetical/Unknown	conserved hypothetical protein
SPT_0757	SPT_RS03770	1.00706	0.118377	0.0287107	17	0.740374	0.306575	0.0766438	16	0.00271725	Hypothetical/Unknown	conserved hypothetical protein
SPT_0758	SPT_RS03775	0.968334	0.137758	0.043563	10	0.857401	0.101192	0.0584233	3	0.156175	Transcription	transcriptional regulator, TetR family
SPT_0759	SPT_RS03780	1.04699	0.136288	0.043098	10	1.08917	0.17046	0.0644278	7	0.594282	Nucleotide metabolism	cytidine and deoxycytidylate deaminase family protein
SPT_0760	SPT_RS03785	0.990433	0.099403	0.0265666	14	1.08993	0.138007	0.0416107	11	0.0556851	Nucleotide metabolism	uracil phosphoribosyltransferase
SPT_0761	SPT_RS03790	0.811774	0.23088	0.163257	2						Folding, sorting, degradation	ATP-dependent Clp protease, proteolytic subunit
SPT_0762	SPT_RS03795	1.00694	0.090449	0.0261104	12	0.951745	0.140411	0.0468038	9	0.315985	Hypothetical/Unknown	conserved hypothetical protein
SPT_0763	SPT_RS03800	1.03162	0.17211	0.0265571	42	1.05153	0.204906	0.0482967	18	0.719299	Membrane transport	branched-chain amino acid ABC transporter, amino acid-binding protein
SPT_0764	SPT_RS03805	1.02179	0.0815889	0.0123	44	0.971499	0.329173	0.0622079	28	0.43041	Membrane transport	branched-chain amino acid ABC transporter, permease protein
SPT_0765	SPT_RS03810	1.00235	0.150733	0.0211069	51	1.03167	0.243868	0.0487736	25	0.582816	Membrane transport	branched-chain amino acid ABC transporter, permease protein
SPT_0766	SPT_RS03815	1.01381	0.0853503	0.0161297	28	1.01474	0.216128	0.0460786	22	0.984898	Membrane transport	branched-chain amino acid ABC transporter, ATP-binding protein
SPT_0767	SPT_RS03820	0.985503	0.0917878	0.0229469	16	1.02969	0.199006	0.0551943	13	0.466116	Membrane transport	branched-chain amino acid ABC transporter, ATP-binding protein
SPT_0768	SPT_RS03825	1.00428	0.148488	0.0234779	40	0.936845	0.132345	0.0382046	12	0.138885	Various metabolism	putative acetoin utilization protein AcuB
SPT_0769	SPT_RS03830	0.473075	0.312058	0.220658	2						Translation	peptide chain release factor 2, programmed frameshift
SPT_0770	SPT_RS03835	0	0	0	1						Cell division	cell division ABC transporter, ATP-binding protein FtsE
SPT_0771	SPT_RS03840										Cell division	cell division ABC transporter, permease protein FtsX
SPT_0772	SPT_RS03845	0.993754	0.126627	0.0134984	88	0.948377	0.285063	0.0420303	46	0.305876	Membrane transport	PTS system, IIABC components
SPT_0773	SPT_RS03850	0.972959	0.163464	0.025223	42	0.996889	0.127819	0.0330027	15	0.566902	Signal transduction	hypothetical protein
SPT_0774	SPT_RS03855										Transcription	ATP-dependent RNA helicase, DEAD/DEAH box family
SPT_0775	SPT_RS03860										Amino acid metabolism	S-adenosylmethionine synthetase
SPT_0777	SPT_RS03865	1.00408	0.125397	0.0228943	30	1.00081	0.13232	0.0353641	14	0.938668	Nucleotide metabolism	dihydroorotate dehydrogenase A
SPT_0778	SPT_RS03870										Replication	DNA polymerase III, delta subunit
SPT_0779	SPT_RS03875	0.92824	0.124604	0.0311509	16	1.1233	0.0190973	0.0135038	2	3.01086e-05	Various metabolism	superoxide dismutase, manganese-dependent
SPT_0780	SPT_RS03880	0.974739	0.161218	0.0430873	14	0.900518	0.304553	0.101518	9	0.508286	Hypothetical/Unknown	conserved hypothetical protein
SPT_0781	SPT_RS03885	1.03521	0.152741	0.0244582	39	1.00822	0.284569	0.0652846	19	0.700114	Translation	ribosomal RNA large subunit methyltransferase N
SPT_0782	SPT_RS03890	1.00667	0.108894	0.0249819	19	1.0973	0.180652	0.0807901	5	0.295458	Antibiotic response/sensing	VanZF-related protein
SPT_0783	SPT_RS03895	1.01194	0.129114	0.0194646	44	1.03468	0.237752	0.0613874	15	0.725323	Membrane transport	ABC transporter, ATP-binding protein
SPT_0784	SPT_RS03900	0.960757	0.0880943	0.021366	17	1.00787	0.0813921	0.0287764	8	0.201623	Folding, sorting, degradation	peptidyl-prolyl cis-trans isomerase, cyclophilin-type
SPT_0785	SPT_RS03905					0.96448	0.0678933	0.0391982	3		Hypothetical/Unknown	hypothetical protein
SPT_0786	SPT_RS03910	1.0167	0.074229	0.0371145	4	0.96034	0.284959	0.127438	5	0.683854	Hypothetical/Unknown	hypothetical protein
SPT_0787	SPT_RS03915	0.520224	0.0921447	0.0460724	4						Translation	ribosomal protein S16
SPT_0788	SPT_RS03920	0.684279	0.23917	0.169118	2						Hypothetical/Unknown	KH domain protein
SPT_0795	SPT_RS03955	1.00189	0.0910375	0.0153881	35	0.973273	0.0958559	0.0225934	18	0.300067	Various metabolism	oxidoreductase, Gfo/Idh/MocA family
SPT_0796	SPT_RS03960	1.01471	0.0924959	0.0218015	18	1.03304	0.187664	0.0565828	11	0.764743	Hypothetical/Unknown	glycyl-tRNA synthetase subunit alpha
SPT_0797	SPT_RS03965	0.946146	0.108375	0.016527	43	0.82179	0.272699	0.0908995	9	0.184376	Cell wall metabolism	peptidoglycan N-acetylglucosamine deacetylase A
SPT_0798	SPT_RS03970	0.975407	0.122627	0.0289034	18	1.02695	0.284332	0.0947772	9	0.607491	Various metabolism	oxidoreductase, aldo/keto reductase family
SPT_0799	SPT_RS03975	0.963273	0.162257	0.0282453	33	0.984865	0.228861	0.0457723	25	0.689625	Hypothetical/Unknown	hypothetical protein
SPT_0800	SPT_RS03980										Translation	glycyl-tRNA synthetase, alpha subunit
SPT_0801	SPT_RS03985										Translation	glycyl-tRNA synthetase, beta subunit
SPT_0802	SPT_RS03990	0.763956	0.103869	0.0424042	6						Hypothetical/Unknown	conserved hypothetical protein
SPT_0803	SPT_RS03995	0.970328	0.129377	0.0177713	53	0.972762	0.231739	0.0423096	30	0.957827	Various metabolism	putative oxidoreductase
SPT_0804	SPT_RS04000	1.0603	0.0481696	0.0139054	12	1.06459	0.196244	0.0741733	7	0.955331	Various metabolism	putative oxidoreductase
SPT_0805	SPT_RS04005	0.985263	0.128339	0.0242539	28	1.0532	0.252038	0.0759924	11	0.399873	Cofactor and vitamin metabolism	putative thiamine biosynthesis protein ApbE
SPT_0806	SPT_RS04010	1.00488	0.14962	0.0273168	30	0.966685	0.188486	0.041131	21	0.442871	Cofactor and vitamin metabolism	NADH oxidase
SPT_0807	SPT_RS04015	0.949772	0.13564	0.0276873	24	0.965834	0.157435	0.0406495	15	0.74583	Cofactor and vitamin metabolism	pyridoxine biosynthesis protein
SPT_0808	SPT_RS04020	0.992789	0.0764621	0.0133103	33	1.03347	0.0793477	0.0239242	11	0.144768	Amino acid metabolism	glutamine amidotransferase subunit
SPT_0809	SPT_RS04025	0.890722	0.124976	0.0245098	26	0.854144	0.359984	0.0962099	14	0.714608	Cellular community	hemolysin
SPT_0810	SPT_RS04030	0.936217	0.130098	0.027737	22	1.03734	0.135597	0.0512509	7	0.0940966	Hypothetical/Unknown	hypothetical protein
SPT_0811	SPT_RS04035	1.01995	0.241773	0.0764555	10	0.998098	0.168924	0.0487643	12	0.812052	Various metabolism	acetyltransferase, GNAT family
SPT_0812	SPT_RS04040	1.04163	0.106239	0.0172342	38	1.05933	0.0806591	0.0285173	8	0.597906	DNA repair and editing	methylated-DNA--protein-cysteine S-methyltransferase
SPT_0813	SPT_RS04045	1.03469	0.102552	0.0296042	12	0.95764	0.199538	0.0814611	6	0.387215	Hypothetical/Unknown	conserved hypothetical protein
SPT_0814	SPT_RS04050	0	0	0	1						Amino acid metabolism	amino acid ABC transporter, permease protein
SPT_0815	SPT_RS04055										Amino acid metabolism	amino acid ABC transporter, ATP-binding protein
SPT_0816	SPT_RS04060										Hypothetical/Unknown	hypothetical protein
SPT_0817	SPT_RS04065										Cofactor and vitamin metabolism	thioredoxin reductase
SPT_0818	SPT_RS04070	0.928449	0.131229	0.0318278	17	0.937875	0.231157	0.0696966	11	0.903034	Translation	RNA methyltransferase, TrmH family, group 3
SPT_0819	SPT_RS04075										Folding, sorting, degradation	peptide deformylase
SPT_0823	SPT_RS04095	0.980629	0.0892716	0.0238588	14	1.01973	0.22719	0.0803238	8	0.64576	Hypothetical/Unknown	Cof family protein
SPT_0824	SPT_RS04100	0.979457	0.129195	0.0199352	42	0.998307	0.234552	0.0626867	14	0.775553	Various metabolism	putative platelet activating factor
SPT_0825	SPT_RS04105	1.01637	0.0896166	0.0182929	24	1.01199	0.177676	0.0535712	11	0.938806	Folding, sorting, degradation	C3-degrading proteinase
SPT_0826	SPT_RS04110	1.03914	0.106605	0.0175257	37	0.959978	0.221737	0.0554343	16	0.179322	Hypothetical/Unknown	conserved hypothetical protein
SPT_0827	SPT_RS04115	1.05337	0.111996	0.0189307	35	1.01273	0.246583	0.0659019	14	0.55616	Hypothetical/Unknown	membrane protein
SPT_0828	SPT_RS04120	0.912007	0.10705	0.0218515	24	0.860169	0.310023	0.138646	5	0.714764	Transcription	transcriptional regulator, GntR family
SPT_0829	SPT_RS04125	0.239987	0.210776	0.0346514	37	0.411098	0.270509	0.05903	21	0.0153811	Nucleotide metabolism	GMP synthase
SPT_0834	SPT_RS04145	1.02536	0.120531	0.0159648	57	0.936857	0.16452	0.030037	30	0.0109424	Transcription	transcriptional regulator, AraC family
SPT_0835	SPT_RS04150	1.02005	0.131073	0.0115403	129	0.975001	0.160503	0.0214481	56	0.065957	Membrane transport	ABC transporter, permease/ATP-binding protein
SPT_0836	SPT_RS04155	1.04554	0.153198	0.0163309	88	0.952596	0.239336	0.0341908	49	0.0154492	Membrane transport	ABC transporter, ATP-binding protein
SPT_0837	SPT_RS04160	1.02378	0.114184	0.0178325	41	0.997261	0.242216	0.0442224	30	0.579845	Hypothetical/Unknown	hypothetical protein
SPT_0838	SPT_RS04165	1.05942	0.0978172	0.016081	37	1.00733	0.308943	0.0658669	22	0.445567	Hypothetical/Unknown	conserved domain protein
SPT_0839	SPT_RS04170	1.03445	0.167251	0.019185	76	1.07334	0.190812	0.0281337	46	0.255675	Membrane transport	ABC transporter, ATP-binding protein
SPT_0843	SPT_RS04185	0.98872	0.149151	0.0184999	65	1.00091	0.248969	0.0388825	41	0.777674	DNA repair and editing	putative type II DNA modification methyltransferase
SPT_0846	SPT_RS04200	1.0067	0.158862	0.026477	36	1.00113	0.13402	0.0315888	18	0.89298	Folding, sorting, degradation	peptidase, U32 family
SPT_0848	SPT_RS04205	1.07773	0.245308	0.0655613	14	1.00819	0	0	1	0.308156	Folding, sorting, degradation	peptidase, U32 family
SPT_0849	SPT_RS04210	1.04271	0.0849459	0.0169892	25	0.9642	0.200292	0.0472092	18	0.125315	Membrane transport	ABC transporter, ATP-binding protein
SPT_0850	SPT_RS04215	1.05052	0.127281	0.0167128	58	1.01764	0.1572	0.0302531	27	0.344155	Hypothetical/Unknown	hypothetical protein
SPT_0851	SPT_RS04220										Transcription	putative transcriptional repressor
SPT_0852	SPT_RS04225	1.04431	0.115595	0.0241032	23	1.00545	0.121375	0.0324389	14	0.342828	Hypothetical/Unknown	hypothetical protein
SPT_0853	SPT_RS04230	0.160349	0.245085	0.0866506	8	0	0	0	1	0.106685	Cofactor and vitamin metabolism	nicotinate phosphoribosyltransferase
SPT_0854	SPT_RS04235										Cofactor and vitamin metabolism	NH(3)-dependent NAD(+) synthetase
SPT_0855	SPT_RS04240	0.946602	0.137047	0.0342618	16	1.01624	0.269327	0.101796	7	0.523793	Various metabolism	acetyltransferase, GNAT family
SPT_0856	SPT_RS04250	1.0123	0.102598	0.0241825	18	1.1025	0.18445	0.0652128	8	0.20704	Hypothetical/Unknown	choline binding protein
SPT_0858	SPT_RS04260	0.981517	0.125485	0.0267534	22	0.796553	0.409139	0.102285	16	0.0887302	Translation	S-adenosylmethionine:tRNA ribosyltransferase-isomerase
SPT_0859	SPT_RS04265	1.00214	0.0535842	0.0154684	12	0.913319	0.0767057	0.0343038	5	0.0322225	Carbohydrate metabolism	glucosamine-6-phosphate isomerase
SPT_0860	SPT_RS04270	0.691809	0.00880019	0.00622268	2						Translation	ribosomal protein S21
SPT_0861	SPT_RS04275										Various metabolism	Hpr(Ser) kinase/phosphatase
SPT_0862	SPT_RS04280	0.86688	0.147416	0.0236054	39	0.86967	0.187892	0.0521119	13	0.961297	Various metabolism	prolipoprotein diacylglyceryl transferase
SPT_0863	SPT_RS04285	0.952682	0.0996818	0.0276468	13	0.895555	0.147854	0.0558835	7	0.371641	Hypothetical/Unknown	conserved hypothetical protein
SPT_0864	SPT_RS04290	0.976628	0.0543166	0.0192038	8	1.10387	0.129731	0.0749	3	0.134249	Hypothetical/Unknown	conserved hypothetical protein
SPT_0865	SPT_RS04295	0.980694	0.137757	0.0229595	36	0.997094	0.182125	0.0417823	19	0.732215	Various metabolism	putative oxygen-independent coproporphyrinogen III oxidase
SPT_0866	SPT_RS04300	1.04598	0.166902	0.0355836	22	0.974001	0.175289	0.0452595	15	0.219506	Lipid metabolism	putative acyl-ACP thioesterase
SPT_0867	SPT_RS04305	0.964279	0.137889	0.0287518	23	1.06103	0.126857	0.0351837	13	0.0405616	Various metabolism	hydrolase, haloacid dehalogenase-like family
SPT_0868	SPT_RS04310	0.945279	0.162721	0.0394657	17	1.06016	0.0494369	0.0201825	6	0.017026	Hypothetical/Unknown	hypothetical protein
SPT_0869	SPT_RS04315	0.94011	0.123567	0.0713416	3	0.831913	0.0998586	0.0576534	3	0.303534	Transcription	transcriptional regulator
SPT_0870	SPT_RS04320	1.04082	0.108241	0.0342287	10	0.927265	0.252132	0.126066	4	0.401726	Hypothetical/Unknown	conserved hypothetical protein
SPT_0871	SPT_RS04325	0.951102	0.192451	0.045361	18	1.02274	0.0469362	0.0270986	3	0.191091	Signal transduction	inositol monophosphatase family protein
SPT_0872	SPT_RS04330	1.04112	0.105054	0.0182876	33	0.974911	0.314197	0.0907008	12	0.478105	Translation	NOL1/NOP2/sun family protein
SPT_0874	SPT_RS04335	1.00832	0.0925851	0.0111459	69	1.04477	0.251375	0.0513117	24	0.489328	Membrane transport	putative phosphate ABC transporter, phosphate-binding protein
SPT_0875	SPT_RS04340	1.01741	0.131803	0.0269042	24	1.05367	0.195219	0.0737857	7	0.647671	Membrane transport	putative phosphate ABC transporter, permease protein
SPT_0876	SPT_RS04345	0.948998	0.120309	0.0206329	34	0.924083	0.344954	0.0836636	17	0.773698	Membrane transport	putative phosphate ABC transporter, permease protein
SPT_0877	SPT_RS04350	0.998669	0.114037	0.0178096	41	0.893849	0.302602	0.0839267	13	0.227313	Membrane transport	putative phosphate ABC transporter, ATP-binding protein
SPT_0878	SPT_RS04355	0.973965	0.100818	0.0161439	39	0.972148	0.154895	0.0413974	14	0.967541	Membrane transport	putative phosphate ABC transporter, ATP-binding protein
SPT_0879	SPT_RS04360	0.937679	0.102714	0.0256785	16	0.967888	0	0	1	0.257745	Membrane transport	putative phosphate transport system regulatory protein PhoU
SPT_0880	SPT_RS04365	0.943115	0.132595	0.0282693	22	0.969643	0.112953	0.0273952	17	0.504572	Membrane transport	amino acid ABC transporter, amino acid-binding protein
SPT_0881	SPT_RS04370	0.974279	0.157887	0.0210985	56	0.977398	0.157789	0.0394472	16	0.94461	Transcription	conserved hypothetical protein
SPT_0882	SPT_RS04375	1.05446	0.121152	0.0221192	30	0.966518	0.268468	0.0671171	16	0.219942	Various metabolism	alpha-acetolactate decarboxylase
SPT_0884	SPT_RS04380	1.0327	0.0991784	0.0202447	24	1.17366	0.299911	0.0904266	11	0.137733	Hypothetical/Unknown	conserved hypothetical protein
SPT_0885	SPT_RS04385	1.91449	0	0	1						Cell wall metabolism	UDP-N-acetylenolpyruvoylglucosamine reductase
SPT_0886	SPT_RS04390	1.04823	0.0823791	0.0184205	20	1.05821	0.173139	0.0654404	7	0.884511	Membrane transport	spermidine/putrescine ABC transporter, ATP-binding protein
SPT_0887	SPT_RS04395	1.05862	0.0779879	0.0318384	6	0.967186	0.314636	0.140709	5	0.541999	Membrane transport	spermidine/putrescine ABC transporter, permease protein
SPT_0888	SPT_RS04400	0.817581	0.370614	0.0956921	15	0.824388	0.383134	0.144811	7	0.969105	Membrane transport	spermidine/putrescine ABC transporter, permease protein
SPT_0889	SPT_RS04405	0.919193	0.235221	0.0367353	41	0.830636	0.330874	0.0722026	21	0.278695	Membrane transport	spermidine/putrescine ABC transporter, spermidine/putrescine-binding protein
SPT_0890	SPT_RS04415	0.945099	0.146165	0.0318958	21	1.01034	0.136755	0.0483502	8	0.269952	Hypothetical/Unknown	conserved hypothetical protein
SPT_0891	SPT_RS04420					0.218841	0	0	1		Amino acid metabolism	alanyl-tRNA synthetase
SPT_0892	SPT_RS04425	0.998768	0.106233	0.01908	31	1.00192	0.252779	0.0486473	27	0.952046	Carbohydrate metabolism	alpha-amylase
SPT_0893	SPT_RS04430	1.01209	0.11379	0.0304116	14	1.0125	0.218246	0.0690153	10	0.995808	Membrane transport	ABC transporter, ATP-binding protein
SPT_0894	SPT_RS04435	1.04381	0.0839634	0.00982717	73	0.972496	0.227926	0.040292	32	0.0885201	Hypothetical/Unknown	hypothetical protein
SPT_0895	SPT_RS04440	0.972311	0.0793747	0.0123962	41	0.895921	0.215567	0.0597874	13	0.216501	Translation	conserved hypothetical protein
SPT_0896	SPT_RS04445	0.988844	0.091533	0.0161809	32	0.817009	0.263383	0.0549191	23	0.0040925	Amino acid metabolism	3-dehydroquinate dehydratase
SPT_0897	SPT_RS04450	1.03834	0.107052	0.0152932	49	0.986496	0.144797	0.0417992	12	0.248832	Amino acid metabolism	shikimate 5-dehydrogenase
SPT_0898	SPT_RS04455	1.01064	0.086316	0.0230689	14	0.969632	0.215462	0.0507848	18	0.467977	Amino acid metabolism	3-dehydroquinate synthase
SPT_0899	SPT_RS04460	1.0104	0.13459	0.0234292	33	0.985103	0.29895	0.072506	17	0.74137	Amino acid metabolism	chorismate synthase
SPT_0900	SPT_RS04465	1.02734	0.0996654	0.0234914	18	1.03887	0.241429	0.0669603	13	0.872031	Amino acid metabolism	prephenate dehydrogenase
SPT_0901	SPT_RS04470	1.09836	0.0731155	0.0422133	3	0.959911	0.310734	0.179402	3	0.49431	Hypothetical/Unknown	conserved hypothetical protein
SPT_0902	SPT_RS04475	1.0346	0.109325	0.0199599	30	0.894566	0.393592	0.101625	15	0.183404	Amino acid metabolism	3-phosphoshikimate 1-carboxyvinyltransferase
SPT_0903	SPT_RS04480	1.08371	0.105144	0.027148	15	0.944802	0.212047	0.0639346	11	0.0569511	Amino acid metabolism	shikimate kinase
SPT_0904	SPT_RS04485	1.01916	0.0939613	0.0191798	24	1.00637	0.249946	0.0753616	11	0.870396	Amino acid metabolism	prephenate dehydratase
SPT_0905	SPT_RS04490	1.03771	0.132168	0.0183284	52	0.894368	0.33122	0.066244	25	0.0404209	Cell wall metabolism	psr protein
SPT_0906	SPT_RS04495										Lipid metabolism	licD3 protein
SPT_0907	SPT_RS04500					1.29376	0	0	1		Hypothetical/Unknown	glycosyl transferase, group 1
SPT_0908	SPT_RS04505										Hypothetical/Unknown	glycosyl transferase, family 2
SPT_0909	SPT_RS04510	0.929741	0.0778182	0.0389091	4	1.10291	0	0	1	0.0211064	Hypothetical/Unknown	hypothetical protein
SPT_0910	SPT_RS04515										Hypothetical/Unknown	conserved domain protein
SPT_0911	SPT_RS04520	0.938086	0.113508	0.0358945	10	1.0204	0.160507	0.0802535	4	0.367579	Transcription	putative transcriptional regulator MecA
SPT_0914	SPT_RS04530	0.872375	0.289468	0.080284	13	0.586048	0.446837	0.168888	7	0.143115	Amino acid metabolism	homoserine kinase
SPT_0916	SPT_RS04540	0.885995	0.252074	0.0393673	41	0.995957	0.133444	0.0402347	11	0.0563711	Folding, sorting, degradation	peptide methionine sulfoxide reductase
SPT_0917	SPT_RS04545	0.965957	0.126019	0.0196809	41	0.858664	0.351478	0.0878695	16	0.238564	Membrane transport	ABC transporter, permease/ATP-binding protein
SPT_0918	SPT_RS04550	0.917159	0.129804	0.0213396	37	0.855828	0.38551	0.088442	19	0.503115	Membrane transport	ABC transporter, permease/ATP-binding protein
SPT_0919	SPT_RS04555	0.945606	0.152015	0.0234564	42	0.820223	0.298568	0.0703732	18	0.0963459	Various metabolism	amidohydrolase family protein
SPT_0920	SPT_RS04560										Translation	ribosomal protein L10
SPT_0921	SPT_RS04565										Translation	ribosomal protein L7/L12
SPT_0922	SPT_RS04570	1.02729	0.141083	0.0108848	168	0.981151	0.22937	0.0243132	89	0.0844547	Hypothetical/Unknown	glutamate dehydrogenase
SPT_0923	SPT_RS04575	1.04883	0.125172	0.0273148	21	0.971566	0.189891	0.0474727	16	0.16718	Amino acid metabolism	NADP-specific glutamate dehydrogenase
SPT_0926	SPT_RS04590	0.942361	0.13346	0.0385266	12	0.960366	0.0461108	0.0266221	3	0.706846	Hypothetical/Unknown	hypothetical protein
SPT_0927	SPT_RS04595										Translation	ribosomal protein L31
SPT_0928	SPT_RS04600	0.808969	0.0774155	0.054741	2	0.983969	0.560136	0.323394	3	0.630655	Nucleotide metabolism	DHH subfamily 1 protein
SPT_0929	SPT_RS04605	0.977582	1.11022e-16	1.11022e-16	1						Various metabolism	flavodoxin
SPT_0930	SPT_RS04610	1.01019	0.126228	0.0263203	23	1.04911	0.139377	0.0526797	7	0.51411	Amino acid metabolism	putative chorismate mutase
SPT_0931	SPT_RS04615	1.0568	0.126845	0.0517844	6	0.987084	0.0950223	0.0548612	3	0.386208	Membrane transport	camphor resistance protein
SPT_0932	SPT_RS04620	1.00514	0.101986	0.015375	44	1.09392	0.124861	0.0416204	9	0.0507452	Membrane transport	camphor resistance protein
SPT_0933	SPT_RS04625					0	0	0	1		Translation	ribosomal protein L19
SPT_0935	SPT_RS04635	1.01642	0.134957	0.0155835	75	1.00149	0.216594	0.0351362	38	0.698406	Hypothetical/Unknown	SAP domain protein
SPT_0936	SPT_RS04640	0.9972	0.112095	0.0151148	55	0.997658	0.195473	0.0522424	14	0.993312	Hypothetical/Unknown	Cof family protein
SPT_0937	SPT_RS04645	0.987501	0.179335	0.0244044	54	0.976163	0.20827	0.0520675	16	0.844283	Hypothetical/Unknown	conserved hypothetical protein
SPT_0938	SPT_RS04650	1.01048	0.0910708	0.0169114	29	0.951774	0.0922566	0.0326176	8	0.119057	Hypothetical/Unknown	hypothetical protein
SPT_0939	SPT_RS04655	1.0144	0.0460309	0.0230154	4	1.0437	0	0	1	0.292706	Transcription	conserved hypothetical protein
SPT_0940	SPT_RS04660	0.970835	0.0465058	0.0232529	4	0.891575	0.0516935	0.0365528	2	0.141304	Folding, sorting, degradation	signal recognition particle protein
SPT_0941	SPT_RS04665	1.02449	0.115031	0.0156538	54	1.1514	0.247055	0.0566783	19	0.034291	Membrane transport	uracil permease
SPT_0942	SPT_RS04670	0.98997	0.0929289	0.0213193	19	1.13192	0.0611166	0.0352857	3	0.00257195	Translation	glucose-inhibited division protein B
SPT_0943	SPT_RS04675	1.0133	0.237966	0.0717493	11	0.965113	0.354555	0.106902	11	0.712137	Hypothetical/Unknown	lemA protein
SPT_0944	SPT_RS04680	1.03401	0.13366	0.0214028	39	0.986755	0.278803	0.0557606	25	0.431831	Folding, sorting, degradation	heat shock protein HtpX
SPT_0945	SPT_RS04685	1.02572	0.113681	0.0194962	34	1.12023	0.159412	0.0356456	20	0.023932	Membrane transport	ABC transporter, ATP-binding protein
SPT_0947	SPT_RS04690	0.836381	0.172698	0.0461555	14	0	0	0	1	1.31399e-10	Hypothetical/Unknown	conserved hypothetical protein
SPT_0948	SPT_RS04695	0.954769	0.101801	0.0227634	20	0.927696	0.124428	0.0556457	5	0.656714	DNA repair and editing	endonuclease III
SPT_0949	SPT_RS04700	0.984538	0.126709	0.0258645	24	1.05817	0.195974	0.0692872	8	0.32742	Transcription	pyrimidine operon regulatory protein
SPT_0950	SPT_RS04705	1.0315	0.103584	0.022604	21	1.13695	0.308575	0.102858	9	0.32524	Nucleotide metabolism	aspartate carbamoyltransferase
SPT_0951	SPT_RS04710	1.01922	0.0799791	0.0151146	28	1.00399	0.224489	0.0579628	15	0.800599	Nucleotide metabolism	carbamoyl-phosphate synthase, small subunit
SPT_0952	SPT_RS04715	0.981273	0.125194	0.0125194	100	0.995419	0.221981	0.0380694	34	0.724652	Nucleotide metabolism	carbamoyl-phosphate synthase, large subunit
SPT_0953	SPT_RS04720	1.00655	0.165119	0.0312046	28	0.86192	0.331769	0.135444	6	0.305881	Cell wall metabolism	licD2 protein
SPT_0954	SPT_RS04725	0.743158	0.196472	0.138927	2						Cell wall metabolism	licD1 protein
SPT_0956	SPT_RS04730										Membrane transport	putative polysaccharide biosynthesis protein
SPT_0957	SPT_RS04735										Carbohydrate metabolism	putative 2-C-methyl-D-erythritol 4-phosphate cytidylyltransferase
SPT_0958	SPT_RS04740										Carbohydrate metabolism	alcohol dehydrogenase, zinc-containing
SPT_0959	SPT_RS04745										Cell wall metabolism	choline kinase
SPT_0960	SPT_RS04750										Membrane transport	licB protein
SPT_0961	SPT_RS04755										Cell wall metabolism	licC protein
SPT_0962	SPT_RS04760	1.04688	0.143285	0.0292479	24	0.880924	0.2976	0.0941093	10	0.10192	DNA repair and editing	putative DNA processing protein DprA
SPT_0964	SPT_RS04765	0.996742	0.153691	0.0219558	49	1.02922	0.181192	0.0342421	28	0.427127	Hypothetical/Unknown	conserved domain protein
SPT_0965	SPT_RS04770										Transcription	DNA topoisomerase I
SPT_0966	SPT_RS04775	1.03741	0.119622	0.0378279	10	1.07536	0.14946	0.0862909	3	0.694809	Hypothetical/Unknown	conserved hypothetical protein
SPT_0967	SPT_RS04780	1.00572	0.092751	0.0197746	22	1.13213	0.304911	0.101637	9	0.231979	Membrane transport	copper homeostasis protein CutC
SPT_0968	SPT_RS04785	1.06144	0.0900094	0.0212154	18	1.03458	0.071464	0.0291751	6	0.464488	Hypothetical/Unknown	conserved hypothetical protein
SPT_0971	SPT_RS04800	1.01662	0.130116	0.0180438	52	1.04155	0.178219	0.0371611	23	0.548018	Amino acid metabolism	leuB 3-isopropylmalate dehydrogenase
SPT_0972	SPT_RS04805	1.03024	0.0934014	0.0381309	6	0	0	0	1	1.29914e-06	Hypothetical/Unknown	conserved hypothetical protein
SPT_0973	SPT_RS04810	1.0266	0.124192	0.039273	10	1.08546	0.0807774	0.0466368	3	0.355098	Amino acid metabolism	putative 3-isopropylmalate dehydratase, small subunit
SPT_0976	SPT_RS04820	1.05689	0.048193	0.0240965	4						Hypothetical/Unknown	hypothetical protein
SPT_0977	SPT_RS04825	1.03616	0.187563	0.0198817	89	1.02686	0.174545	0.0257352	46	0.775539	DNA repair and editing	putative endonuclease (DNA metabolism, DNA degradation)
SPT_0978	SPT_RS04830	1.04883	0.0989912	0.0138615	51	0.97843	0.128595	0.0274166	22	0.0248988	DNA repair and editing	conserved domain protein
SPT_0979	SPT_RS04835	1.02575	0.073588	0.014162	27	1.05291	0.266156	0.0738184	13	0.719856	Nucleotide metabolism	guanosine monophosphate reductase
SPT_0981	SPT_RS04845										Translation	ribonuclease III
SPT_0982	SPT_RS04850	0.913587	0.120264	0.0231448	27	0.916735	0.247929	0.0495859	25	0.954355	Cell division	conserved hypothetical protein
SPT_0983	SPT_RS04855	0.938275	0.161283	0.0351948	21	0.907323	0.441945	0.147315	9	0.839552	Hypothetical/Unknown	Cof family protein
SPT_0984	SPT_RS04860	0.997522	0.111479	0.0336123	11	0.782436	0.307229	0.116122	7	0.0942069	Hypothetical/Unknown	Cof family protein
SPT_0985	SPT_RS04865	1.9068	0	0	1						Folding, sorting, degradation	signal recognition particle-docking protein FtsY
SPT_0986	SPT_RS04870	0.417899	0	0	1						Carbohydrate metabolism	glucose-6-phosphate 1-dehydrogenase
SPT_0987	SPT_RS04875										Membrane transport	amino acid ABC transporter, ATP-binding protein
SPT_0988	SPT_RS04880	0.796653	0.36173	0.120577	9						Membrane transport	amino acid ABC transporter, amino acid-binding protein/permease protein
SPT_0989	SPT_RS04885	0.992752	0.127175	0.0181679	49	0.945208	0.231196	0.0516969	20	0.388684	Folding, sorting, degradation	conserved hypothetical protein
SPT_0990	SPT_RS04890	0.983195	0.100541	0.014363	49	0.95478	0.273495	0.0583094	22	0.637587	DNA repair and editing	excinuclease ABC, subunit B
SPT_0991	SPT_RS04895	1.0102	0.179303	0.0540618	11	0.8899	0.224987	0.0749957	9	0.2096	Various metabolism	acetyltransferase, GNAT family
SPT_0992	SPT_RS04900	1.07494	0.096308	0.0278017	12	0.930628	0.246558	0.110264	5	0.223752	Various metabolism	acetyltransferase, GNAT family
SPT_0993	SPT_RS04910	1.03234	0.102791	0.020159	26	1.09985	0.0498508	0.0143907	12	0.0098381	Transcription	transcriptional regulator, biotin repressor family
SPT_0994	SPT_RS04905	1.06848	0.0936004	0.0204253	21	1.027	0.128352	0.0405884	10	0.368906	Nucleotide metabolism	MutT/nudix family protein
SPT_0995	SPT_RS04915	1.00664	0.150452	0.0247342	37	1.01098	0.218605	0.0606301	13	0.947435	Hypothetical/Unknown	hypothetical protein
SPT_0996	SPT_RS04920	0.114357	0.162098	0.0418536	15	0.976428	0.117802	0.0526828	5	1.74577e-10	Hypothetical/Unknown	membrane protein
SPT_0997	SPT_RS04925					1.39378	0	0	1		Amino acid metabolism	flavoprotein
SPT_0998	SPT_RS04930										Amino acid metabolism	phosphopantothenate--cysteine ligase
SPT_0999	SPT_RS04935	0.928811	0.164761	0.0291259	32	0.880919	0.245911	0.0929455	7	0.625837	Cofactor and vitamin metabolism	formate--tetrahydrofolate ligase
SPT_1000	SPT_RS04940	0.982721	0.157897	0.0303873	27	0.983441	0.216562	0.0578785	14	0.991275	DNA repair and editing	A/G-specific adenine glycosylase
SPT_1001	SPT_RS04945										Signal transduction	DNA-binding response regulator
SPT_1002	SPT_RS04950	0.901438	0.103653	0.029922	12	0.725316	0.0319856	0.0184669	3	0.000239156	Signal transduction	sensory box sensor histidine kinase
SPT_1003	SPT_RS04955	0.698585	0.253188	0.113229	5	0.870178	0.579194	0.409552	2	0.703032	Hypothetical/Unknown	vicX protein
SPT_1004	SPT_RS04960	0.959345	0.106236	0.0613355	3	0.955594	0.374783	0.141655	7	0.981209	Cellular community	conserved domain protein
SPT_1005	SPT_RS04965	1.05691	0.0758203	0.0437749	3	1.03759	0.0415693	0.0207847	4	0.706574	Cellular community	conserved hypothetical protein
SPT_1006	SPT_RS04970	1.02514	0.0672907	0.0163204	17	1.01907	0.249677	0.0667289	14	0.930132	Membrane transport	potassium/ion channel protein
SPT_1008	SPT_RS04980	0.966393	0.173111	0.0612039	8	1.01266	0.296301	0.13251	5	0.757171	Energy metabolism	L-lactate dehydrogenase
SPT_1010	SPT_RS04985					0	0	0	1		Replication	DNA gyrase, A subunit
SPT_1011	SPT_RS04990	1.03367	0.0418254	0.0170751	6	1.11641	0.126243	0.0446337	8	0.108987	Hypothetical/Unknown	conserved hypothetical protein
SPT_1012	SPT_RS04995	1.01813	0.111123	0.0351401	10	0.988344	0.164566	0.0496186	11	0.629772	Membrane transport	putative transporter, FNT family
SPT_1015	SPT_RS05005	0.999526	0.14687	0.0214231	47	1.00841	0.178255	0.0432332	17	0.854446	Hypothetical/Unknown	conserved domain protein
SPT_1016	SPT_RS05010	0.97126	0.0890446	0.0185671	23	1.09607	0.164184	0.0519197	10	0.0307525	Translation	tRNA pseudouridine synthase B
SPT_1017	SPT_RS05020	1.03571	0.118685	0.0448588	7	0.883253	0.37175	0.21463	3	0.506561	Hypothetical/Unknown	hypothetical protein
SPT_1018	SPT_RS05025	0.997876	0.0503561	0.0115525	19	0.923061	0.316219	0.0816475	15	0.371046	Nucleotide metabolism	uridine kinase
SPT_1019	SPT_RS05030	0.962214	0.203667	0.0525865	15	0.952528	0.223884	0.079155	8	0.919782	DNA repair and editing	exodeoxyribonuclease VII, large subunit
SPT_1020	SPT_RS05035	0.961055	0.0184754	0.0130641	2						DNA repair and editing	exodeoxyribonuclease VII, small subunit
SPT_1021	SPT_RS05040										Various metabolism	geranyltranstransferase
SPT_1022	SPT_RS05045	0.788196	0.171118	0.0415021	17	0.916332	0.0819091	0.0309587	7	0.0215194	Translation	putative hemolysin A
SPT_1023	SPT_RS05050	0.902425	0.0877643	0.0358296	6	0.459915	0.334121	0.236259	2	0.113505	Transcription	putative transcriptional repressor
SPT_1024	SPT_RS05055	1.05274	0.0937217	0.0209568	20	1.03436	0.133123	0.032287	17	0.636014	DNA repair and editing	DNA repair protein RecN
SPT_1025	SPT_RS05060	1.02136	0.0627395	0.0125479	25	1.06572	0.16764	0.0419099	16	0.316857	Various metabolism	serine/threonine protein phosphatase
SPT_1026	SPT_RS05065	0.935889	0.113679	0.0167611	46	1.00434	0.223056	0.0525748	18	0.219458	Translation	GTP-binding protein LepA
SPT_1028	SPT_RS05075	0.771418	0.0992338	0.040512	6	0.586084	0.473926	0.273621	3	0.524317	Membrane transport	putative PTS system IIA component
SPT_1029	SPT_RS05080										Membrane transport	conserved hypothetical protein
SPT_1033	SPT_RS05105	1.0034	0.104755	0.0395936	7	1.02065	0.0531073	0.0200727	7	0.704403	Carbohydrate metabolism	galactose-6-phosphate isomerase, LacA subunit
SPT_1034	SPT_RS05110	1.00925	0.120385	0.0347522	12	0.999698	0.0557602	0.0154651	13	0.803992	Carbohydrate metabolism	galactose-6-phosphate isomerase, LacB subunit
SPT_1035	SPT_RS05115	1.02772	0.112268	0.0220175	26	1.03092	0.243398	0.0860543	8	0.971499	Carbohydrate metabolism	tagatose-6-phosphate kinase
SPT_1036	SPT_RS05120	1.03519	0.127937	0.0266767	23	1.00533	0.247454	0.0618635	16	0.660215	Carbohydrate metabolism	tagatose 1,6-diphosphate aldolase
SPT_1037	SPT_RS05125	1.04338	0.102346	0.0161823	40	1.11175	0.169142	0.0422855	16	0.136862	Transcription	transcription antiterminator LacT
SPT_1038	SPT_RS05130	1.00316	0.0802276	0.0283647	8	0.939597	0.117794	0.0588969	4	0.353842	Membrane transport	PTS system, lactose-specific IIA component
SPT_1039	SPT_RS05135	0.983172	0.109365	0.0156236	49	1.06621	0.181042	0.0362084	25	0.0387235	Membrane transport	PTS system, lactose-specific IIBC components
SPT_1040	SPT_RS05140	0.991572	0.168143	0.0233173	52	0.96565	0.178982	0.0351012	26	0.5403	Carbohydrate metabolism	6-phospho-beta-galactosidase
SPT_1041	SPT_RS05145	1.00296	0.0428318	0.017486	6	1.02118	0.152572	0.0880876	3	0.844951	Hypothetical/Unknown	hypothetical protein
SPT_1042	SPT_RS05150	1.00319	0.136394	0.0249021	30	1.21061	0.335392	0.118579	8	0.0955287	Transcription	lactose phosphotransferase system repressor
SPT_1043	SPT_RS05155										Nucleotide metabolism	ribonucleoside-diphosphate reductase 2, beta subunit
SPT_1044	SPT_RS05160										Nucleotide metabolism	ribonucleoside-diphosphate reductase 2, alpha subunit
SPT_1045	SPT_RS05165										Various metabolism	NrdH-redoxin
SPT_1046	SPT_RS05170										Various metabolism	phosphocarrier protein HPr
SPT_1047	SPT_RS05175					0.798347	0	0	1		Membrane transport	phosphoenolpyruvate-protein phosphotransferase
SPT_1049	SPT_RS05180	1.01628	0.0973042	0.0194608	25	1.00651	0.272853	0.0661766	17	0.888069	Hypothetical/Unknown	conserved domain protein
SPT_1050	SPT_RS05185	1.01451	0.117874	0.0114489	106	1.03974	0.265075	0.0390831	46	0.536634	Hypothetical/Unknown	conserved hypothetical protein
SPT_1053	SPT_RS05200	1.04331	0.094762	0.0151741	39	1.03942	0.17665	0.0385481	21	0.925437	Hypothetical/Unknown	pneumococcal histidine triad protein E
SPT_1054	SPT_RS05210	0.964437	0.166318	0.0362936	21	1.02942	0.252041	0.0891099	8	0.505153	Hypothetical/Unknown	hypothetical protein
SPT_1055	SPT_RS05215	0.955004	0.086884	0.0274751	10	1.01692	0.191284	0.0552189	12	0.327451	Folding, sorting, degradation	peptidase t
SPT_1056	SPT_RS05225	1.05843	0.0602242	0.0173852	12	0.886145	0.132869	0.0767118	3	0.0473273	Capsule metabolism	collagen adhesion protein
SPT_1057	SPT_RS05230	1.00221	0.106241	0.0144576	54	1.05779	0.195583	0.0351277	31	0.147199	Hypothetical/Unknown	hypothetical protein
SPT_1058	SPT_RS05235	1.08827	0.0979483	0.0230866	18	1.10226	0.222345	0.0641855	12	0.838953	Folding, sorting, degradation	lepB2 signal peptidase I
SPT_1059	SPT_RS05240	1.01074	0.154663	0.0214478	52	1.07149	0.162465	0.037272	19	0.162221	Hypothetical/Unknown	hypothetical protein
SPT_1060	SPT_RS05245	1.02181	0.1596	0.0273712	34	0.957238	0.283163	0.0707908	16	0.39914	Cell wall metabolism	srtB sortase, SrtB family
SPT_1061	SPT_RS05250	1.03876	0.0963617	0.0227127	18	0.981536	0.290942	0.118777	6	0.640726	Cell wall metabolism	surface protein cell wall anchor, sortase_B family
SPT_1062	SPT_RS05255	1.04166	0.125809	0.0206829	37	1.03728	0.129828	0.0283307	21	0.901014	Cofactor and vitamin metabolism	ferrochelatase
SPT_1063	SPT_RS05260	0.968881	0.0239334	0.0169235	2	1.10408	0.0920143	0.0531245	3	0.0937563	Membrane transport	large conductance mechanosensitive channel protein MscL
SPT_1064	SPT_RS05265	1.04723	0.149271	0.0414003	13	1.02598	0.0635414	0.0317707	4	0.689712	Cell wall metabolism	GtrA family protein
SPT_1065	SPT_RS05270	1.05531	0.153541	0.0443236	12	1.01482	0.22029	0.0778843	8	0.656768	Hypothetical/Unknown	conserved hypothetical protein
SPT_1067	SPT_RS05280	0.969276	0.0997266	0.0188466	28	1.2194	0.141725	0.0633812	5	0.000665825	Amino acid metabolism	aspartate-semialdehyde dehydrogenase
SPT_1068	SPT_RS05285	1.01877	0.106767	0.019176	31	0.991795	0.304069	0.0737475	17	0.724948	Amino acid metabolism	dihydrodipicolinate synthase
SPT_1069	SPT_RS05290	0.914349	0.0987391	0.0226523	19						Translation	thiophene and furan oxidation protein ThdF
SPT_1070	SPT_RS05295	0.987323	0.0352744	0.0176372	4	1.174	0	0	1	0.00180178	Various metabolism	4-oxalocrotonate tautomerase
SPT_1071	SPT_RS05300	0.941165	0.131889	0.0340535	15	0.831011	0.244742	0.0773943	10	0.205551	Nucleotide metabolism	thymidine kinase
SPT_1072	SPT_RS05305										Translation	peptide chain release factor 1
SPT_1073	SPT_RS05310	0.964156	0.163092	0.027182	36	0.929098	0.217644	0.0561954	15	0.576947	Various metabolism	HemK protein
SPT_1074	SPT_RS05315	0.577291	0.0946666	0.0669394	2						Translation	Sua5/YciO/YrdC family protein
SPT_1075	SPT_RS05320	1.00007	0.125434	0.034789	13	0.947149	0.267094	0.0890315	9	0.585937	Various metabolism	acetyltransferase, GNAT family
SPT_1076	SPT_RS05325	0.931645	0.085054	0.0157941	29	0.911097	0.217193	0.0723978	9	0.783141	Amino acid metabolism	serine hydroxymethyltransferase
SPT_1077	SPT_RS05330	0.959785	0.174605	0.0423478	17	0.830302	0.360813	0.100072	13	0.24342	Hypothetical/Unknown	hypothetical protein
SPT_1078	SPT_RS05335	0.952031	0.104151	0.0196827	28	0.901936	0.221946	0.0701855	10	0.496331	Hypothetical/Unknown	conserved hypothetical protein
SPT_1079	SPT_RS05340	0.970853	0.117779	0.0240415	24	0.902792	0.318419	0.112578	8	0.558793	Hypothetical/Unknown	conserved hypothetical protein
SPT_1080	SPT_RS05345	0.939917	0.153555	0.0212943	52	1.04133	0.210469	0.0510462	17	0.0711577	Translation	RNA methyltransferase, TrmA family
SPT_1081	SPT_RS05355	0.956164	0.0752392	0.0284377	7	0.932586	0.314897	0.104966	9	0.831484	Hypothetical/Unknown	conserved hypothetical protein
SPT_1082	SPT_RS05360	1.03343	0.116263	0.018617	39	0.984039	0.21575	0.0440398	24	0.305655	Membrane transport	iron-compound ABC transporter, iron compound-binding protein
SPT_1083	SPT_RS05365	1.01746	0.112758	0.0143203	62	1.06242	0.167018	0.0295249	32	0.174028	Membrane transport	iron-compound ABC transporter, permease protein
SPT_1084	SPT_RS05370	1.04616	0.125028	0.0184344	46	1.05854	0.240462	0.0551657	19	0.832122	Membrane transport	iron-compound ABC transporter, permease protein
SPT_1085	SPT_RS05375	1.04074	0.0908081	0.0141818	41	1.00758	0.174842	0.0401115	19	0.438995	Membrane transport	iron-compound ABC transporter, ATP-binding protein
SPT_1086	SPT_RS05380	1.03867	0.110175	0.0294456	14	1.06312	0.153426	0.0626359	6	0.727984	Hypothetical/Unknown	hypothetical protein
SPT_1087	SPT_RS05385	1.02175	0.119372	0.0140681	72	1.12616	0.19896	0.0287174	48	0.00143177	DNA repair and editing	MobA/MobL family protein
SPT_1088	SPT_RS05390	1.0698	0.0992222	0.0248056	16	1.10631	0.0270874	0.0156389	3	0.230082	Hypothetical/Unknown	DNA-binding protein
SPT_1092	SPT_RS05410	0.976072	0.111391	0.0188285	35	0.922145	0.29684	0.069966	18	0.460124	Hypothetical/Unknown	hypothetical protein
SPT_1093	SPT_RS05415	0.841449	0.0103016	0.00594762	3	1.11252	0.148631	0.085812	3	0.0344682	Hypothetical/Unknown	hypothetical protein
SPT_1096	SPT_RS05425	1.03193	0.0446986	0.0158033	8	0.975026	0.378347	0.133766	8	0.679111	Hypothetical/Unknown	hypothetical protein
SPT_1097	SPT_RS05430	1.06193	0.0439556	0.0219778	4	1.11181	0.132557	0.0765318	3	0.558452	Hypothetical/Unknown	hypothetical protein
SPT_1098	SPT_RS05435	1.02851	0.0743596	0.0119071	39	1.01741	0.24288	0.0451017	29	0.812672	Hypothetical/Unknown	hypothetical protein
SPT_1099	SPT_RS05440	1.04644	0.152088	0.0273158	31	1.02461	0.172191	0.0430478	16	0.670524	Hypothetical/Unknown	putative hydrolase
SPT_1100	SPT_RS05445	1.01552	0.109144	0.0281808	15	0.893861	0.302218	0.0872429	12	0.196498	Lipid metabolism	conserved hypothetical protein TIGR00147
SPT_1104	SPT_RS05460	1.01519	0.0954694	0.018042	28	0.93678	0.21462	0.0678688	10	0.271608	Hypothetical/Unknown	hypothetical protein
SPT_1105	SPT_RS05465	1.06093	0.0970638	0.022268	19	0.933794	0.171766	0.0443498	15	0.0153236	Various metabolism	aminoglycoside 6'-N-acetyltransferase
SPT_1106	SPT_RS05470	0.97586	0.111803	0.0279508	16	0.81874	0.353536	0.133624	7	0.262697	Hypothetical/Unknown	hypothetical protein
SPT_1107	SPT_RS05475	1.07222	0.129502	0.0373841	12	0.995385	0.126447	0.0516216	6	0.245543	Membrane transport	hypothetical ABC transporter ATP-binding protein
SPT_1110	SPT_RS05490										Cell division	putative cell division protein FtsW
SPT_1111	SPT_RS05495	0.987549	0.147816	0.0180585	67	1.01681	0.234895	0.0460667	26	0.555739	Carbohydrate metabolism	phosphoenolpyruvate carboxylase
SPT_1112	SPT_RS05500	1.02785	0.0762936	0.0139292	30	1.10372	0.0876921	0.0277307	10	0.0192337	Membrane transport	conserved hypothetical protein
SPT_1113	SPT_RS05505	1.03405	0.0920758	0.0277619	11	1.05257	0.186784	0.0518047	13	0.755726	Membrane transport	conserved hypothetical protein
SPT_1114	SPT_RS05510	1.06271	0.140391	0.027533	26	0.87255	0.443678	0.167694	7	0.271746	Membrane transport	ABC transporter, ATP-binding protein
SPT_1115	SPT_RS05515					0.918534	1.11022e-16	1.11022e-16	1		Replication	DNA primase
SPT_1116	SPT_RS05520										Transcription	RNA polymerase sigma-70 factor
SPT_1117	SPT_RS05525	0.887928	0.0211239	0.0149368	2	1.08081	0	0	1	0.0492013	Hypothetical/Unknown	conserved hypothetical protein
SPT_1118	SPT_RS05530	0.423404	0.22609	0.0505552	20	0.541719	0.346362	0.130913	7	0.407173	Carbohydrate metabolism	glycosyl transferase CpoA
SPT_1119	SPT_RS05535										Carbohydrate metabolism	glycosyl transferase, group 1
SPT_1120	SPT_RS05540										Hypothetical/Unknown	conserved domain protein
SPT_1121	SPT_RS05545					1.04923	0	0	1		Hypothetical/Unknown	hypothetical protein
SPT_1122	SPT_RS05550	0.441263	0.0440784	0.0311681	2						Translation	GTP-binding protein, GTP1/Obg family
SPT_1123	SPT_RS05555										Hypothetical/Unknown	hypothetical protein
SPT_1127	SPT_RS05575	0.214092	0.177948	0.0319604	31	0.414465	0.348867	0.110321	10		Cell wall metabolism	UDP-N-acetylglucosamine 1-carboxyvinyltransferase
SPT_1128	SPT_RS05580	0.875179	0.0562753	0.0324906	3						Various metabolism	acetyltransferase, GNAT family
SPT_1129	SPT_RS05585	0.864509	0.339649	0.0653654	27	0.930383	0.212047	0.0801461	7	0.528688	Hypothetical/Unknown	conserved hypothetical protein
SPT_1130	SPT_RS05590										Folding, sorting, degradation	methionine aminopeptidase, type I
SPT_1133	SPT_RS05610	0.953874	0.118837	0.0420153	8						Replication	ATP-dependent DNA helicase PcrA
SPT_1134	SPT_RS05620	1.04545	0.118147	0.0295366	16	1.06565	0.283127	0.107012	7	0.857419	Amino acid metabolism	glutamine amidotransferase, class I
SPT_1135	SPT_RS05615	1.0313	0.0965676	0.0321892	9	0.676521	0.483392	0.182705	7	0.0765125	DNA repair and editing	DNA repair protein RadC
SPT_1136	SPT_RS05625					0.956516	0.227573	0.131389	3		Transcription	conserved hypothetical protein
SPT_1138	SPT_RS05635	0.96259	0.202947	0.0562875	13	0.890304	0.182303	0.0911515	4	0.510102	Hypothetical/Unknown	hypothetical protein
SPT_1139	SPT_RS05640										Amino acid metabolism	aminotransferase, class-V
SPT_1140	SPT_RS05645	1.03176	0.16616	0.0500993	11	0.826643	0.285624	0.107956	7	0.104074	Carbohydrate metabolism	ribose-phosphate pyrophosphokinase
SPT_1141	SPT_RS05650	1.07742	0.099953	0.0447003	5	1.0363	0.0706964	0.0288617	6	0.459382	Nucleotide metabolism	conserved hypothetical protein
SPT_1142	SPT_RS05655	0.949751	0.14184	0.0634328	5	0.960654	0.18793	0.0939649	4	0.926081	Nucleotide metabolism	conserved hypothetical protein
SPT_1143	SPT_RS05660	0.627204	0.341839	0.17092	4						Cofactor and vitamin metabolism	inorganic polyphosphate/ATP-NAD kinase
SPT_1144	SPT_RS05665	0.984207	0.115756	0.028939	16	0.935519	0.335595	0.137006	6	0.731702	Translation	ribosomal large subunit pseudouridine synthase, RluD subfamily
SPT_1145	SPT_RS05670	0.751118	0.209459	0.0559802	14	0.814278	0.422868	0.211434	4	0.776464	Carbohydrate metabolism	phosphate acetyltransferase
SPT_1149	SPT_RS05690	1.02191	0.117286	0.041467	8	1.08622	0	0	1	0.164874	Hypothetical/Unknown	conserved hypothetical protein TIGR00103
SPT_1150	SPT_RS05695	1.02116	0.0924394	0.0197081	22	1.04379	0.182268	0.0505521	13	0.679398	Hypothetical/Unknown	putative membrane protein
SPT_1151	SPT_RS05700										Translation	ribosomal protein L21
SPT_1152	SPT_RS05705	0.889446	0.0411274	0.0290815	2						Hypothetical/Unknown	conserved hypothetical protein
SPT_1153	SPT_RS05710										Translation	ribosomal protein L27
SPT_1154	SPT_RS05715										Hypothetical/Unknown	hypothetical protein
SPT_1156	SPT_RS05720	0	0	0	4						Cofactor and vitamin metabolism	macrolide-efflux protein
SPT_1157	SPT_RS05725	1.04683	0.114357	0.0216115	28	0.890365	0.321592	0.0928356	12	0.108942	Hypothetical/Unknown	conserved hypothetical protein
SPT_1158	SPT_RS05730	1.00847	0.114232	0.0178401	41	1.05255	0.210849	0.0496976	18	0.407366	Membrane transport	degV family protein
SPT_1159	SPT_RS05735										Replication	DNA-binding protein HU
SPT_1160	SPT_RS05740	1.01966	0.108369	0.0175798	38	1.09716	0.228686	0.0539017	18	0.177323	Membrane transport	ABC transporter, ATP-binding protein
SPT_1161	SPT_RS05745	1.00339	0.128684	0.0206059	39	1.02423	0.151112	0.041911	13	0.657379	Transcription	putative transcriptional regulator MutR
SPT_1162	SPT_RS05750	1.04672	0.0789952	0.011909	44	0.977977	0.234107	0.0585267	16	0.25445	Membrane transport	putative transporter
SPT_1163	SPT_RS05755										Replication	DNA ligase, NAD-dependent
SPT_1164	SPT_RS05760	1.03151	0.111395	0.0116137	92	0.974123	0.199055	0.0351882	32	0.124081	Cell wall metabolism	putative pullulanase
SPT_1165	SPT_RS05770	1.01889	0.127389	0.0292251	19	0.963193	0.118247	0.0286792	17	0.182668	Carbohydrate metabolism	glyceraldehyde-3-phosphate dehydrogenase, NADP-dependent
SPT_1166	SPT_RS05775	1.05653	0.0832463	0.0124096	45	1.00468	0.213748	0.0466435	21	0.28674	Cell wall metabolism	1,4-alpha-glucan branching enzyme
SPT_1167	SPT_RS05780	1.02383	0.122864	0.0194265	40	1.10107	0.174655	0.0423599	17	0.103105	Cell wall metabolism	glucose-1-phosphate adenylyltransferase
SPT_1168	SPT_RS05785	1.05955	0.150855	0.0248004	37	1.08186	0.223071	0.0400648	31	0.637406	Cell wall metabolism	glycogen biosynthesis protein GlgD
SPT_1169	SPT_RS05790	1.06033	0.109605	0.0239178	21	1.01768	0.259819	0.0630153	17	0.530873	Cell wall metabolism	glycogen synthase
SPT_1171	SPT_RS05810	1.06098	0.0638023	0.0136027	22	1.09164	0.0970104	0.0323368	9	0.389408	Hypothetical/Unknown	hypothetical protein
SPT_1172	SPT_RS05805	1.05459	0.0861891	0.0165871	27	1.03373	0.0786515	0.0203077	15	0.430989	Amino acid metabolism	conserved hypothetical protein TIGR00045
SPT_1173	SPT_RS05815										Carbohydrate metabolism	enolase
SPT_1178	SPT_RS05835	0.887928	0.0146764	0.0103778	2						Replication	exonuclease RexB
SPT_1179	SPT_RS05840	0.820947	0.0318518	0.0225226	2						Replication	exonuclease RexA
SPT_1180	SPT_RS05845	0.988355	0.0884367	0.0625342	2						Hypothetical/Unknown	hypothetical protein
SPT_1181	SPT_RS05850	1.01262	0.120322	0.00836298	207	0.995827	0.254533	0.0236328	116	0.503431	Cellular community	immunoglobulin A1 protease
SPT_1181	SPT_RS05850	1.01262	0.120322	0.00836298	207	0.995827	0.254533	0.0236328	116	0.503431	Folding, sorting, degradation	zinc metalloprotease ZmpC
SPT_1182	SPT_RS05855										Translation	ribosomal biogenesis GTPase
SPT_1183	SPT_RS05860	1.01169	0.100963	0.0190803	28	1.04066	0.0716095	0.0198609	13	0.299245	Folding, sorting, degradation	ribonuclease HII
SPT_1184	SPT_RS05865	1.01436	0.106276	0.0140766	57	1.0273	0.261281	0.0512414	26	0.80823	Membrane transport	voltage-gated chloride channel family protein
SPT_1185	SPT_RS05870										DNA repair and editing	site-specific tyrosine recombinase
SPT_1186	SPT_RS05875	1.01764	0.149283	0.0282119	28	0.971549	0.188057	0.0521577	13	0.441723	Lipid metabolism	putative lipoate-protein ligase
SPT_1187	SPT_RS05880	0.999098	0.107424	0.0172017	39	0.955868	0.196435	0.0524995	14	0.437539	Cofactor and vitamin metabolism	putative acetoin dehydrogenase complex, E3 component, dihydrolipoamide dehydrogenase
SPT_1188	SPT_RS05885	1.02239	0.11185	0.0186417	36	1.016	0.181661	0.0406207	20	0.886782	Carbohydrate metabolism	putative acetoin dehydrogenase complex, E2 component, dihydrolipoamide acetyltransferase
SPT_1189	SPT_RS05890	1.04867	0.162017	0.0324033	25	1.02111	0.206181	0.0551042	14	0.66893	Cofactor and vitamin metabolism	putative acetoin dehydrogenase, E1 component, beta subunit
SPT_1190	SPT_RS05895	1.03355	0.125698	0.0233415	29	1.1113	0.23575	0.0571778	17	0.214703	Cofactor and vitamin metabolism	putative acetoin dehydrogenase, E1 component, alpha subunit
SPT_1191	SPT_RS05900	1.00698	0.161749	0.0238487	46	0.908232	0.276034	0.0531228	27	0.094296	Membrane transport	MATE efflux family protein
SPT_1192	SPT_RS05910	1.03899	0.136503	0.0234101	34	1.06748	0.145906	0.0353874	17	0.505029	Nucleotide metabolism	dihydroorotase, multifunctional complex type
SPT_1193	SPT_RS05915	1.07726	0.075325	0.0266314	8	1.03075	0.157285	0.0908087	3	0.634845	DNA repair and editing	mutator MutT protein
SPT_1194	SPT_RS05920	1.00617	0.0981936	0.0262433	14	1.03884	0.195357	0.065119	9	0.646456	DNA repair and editing	uracil-DNA glycosylase
SPT_1196	SPT_RS05930	1.0648	0.106494	0.021738	24	1.07816	0.133554	0.0333885	16	0.739153	Various metabolism	hydrolase, haloacid dehalogenase-like family
SPT_1197	SPT_RS05935	1.03003	0.175486	0.035821	24	1.08764	0.132907	0.0443023	9	0.319766	Membrane transport	conserved hypothetical protein
SPT_1198	SPT_RS05940	1.04055	0.122136	0.0219363	31	1.0964	0.144834	0.0316054	21	0.152796	Hypothetical/Unknown	conserved domain protein
SPT_1199	SPT_RS05945	1.05774	0.196793	0.0401701	24	1.09325	0.273912	0.091304	9	0.724257	Cellular community	adhesion lipoprotein
SPT_1200	SPT_RS05950	1.03243	0.107627	0.0135597	63	1.05472	0.201149	0.0361275	31	0.565002	Membrane transport	amino acid permease family protein
SPT_1201	SPT_RS05955	1.03316	0.0427303	0.0151075	8	1.11434	0.102466	0.0362273	8	0.057621	Various metabolism	thioredoxin family protein
SPT_1202	SPT_RS05960	1.00221	0.0803537	0.0242276	11	1.0333	0.133046	0.0401147	11	0.514519	Cofactor and vitamin metabolism	cytochrome c-type biogenesis protein CcdA
SPT_1203	SPT_RS05965	1.02617	0.129169	0.0372877	12	0.979424	0.130725	0.0653627	4	0.544472	Hypothetical/Unknown	hypothetical protein
SPT_1204	SPT_RS05970	0.949671	0.0346666	0.0173333	4	1.08603	0.0789894	0.055854	2	0.0801087	Hypothetical/Unknown	hypothetical protein
SPT_1210	SPT_RS05995	0.247715	0.2816	0.1408	4						Lipid metabolism	hypothetical protein
SPT_1211	SPT_RS06000	0.890665	0.106811	0.0534057	4	1.13755	0.178648	0.0798937	5	0.0370578	Transcription	exonuclease
SPT_1212	SPT_RS06005	0.739005	1.11022e-16	1.11022e-16	1	1.08427	0.136551	0.0965559	2	0.173601	Transcription	conserved hypothetical protein
SPT_1213	SPT_RS06010	0.732722	0.434038	0.137255	10	0.749893	1.11022e-16	1.11022e-16	1	0.903192	Amino acid metabolism	5-methylthioadenosine/S-adenosylhomocysteine nucleosidase
SPT_1214	SPT_RS06015					1.08622	0	0	1		Hypothetical/Unknown	hypothetical protein
SPT_1215	SPT_RS06020	0.643518	0.222123	0.0702416	10	0.79443	0.315703	0.157852	4	0.399553	Nucleotide metabolism	MutT/nudix family protein
SPT_1216	SPT_RS06025										Cell wall metabolism	UDP-N-acetylglucosamine pyrophosphorylase
SPT_1217	SPT_RS06030	1.02499	0.132552	0.0276391	23	0.965944	0.249203	0.0643439	15	0.404732	Cell wall metabolism	hypothetical protein
SPT_1218	SPT_RS06035	0.908859	0.182538	0.0430246	18	0.866621	0.308509	0.116606	7	0.737066	Hypothetical/Unknown	conserved hypothetical protein
SPT_1219	SPT_RS06040	1.01092	0.221131	0.0699279	10						Transcription	putative regulatory protein
SPT_1220	SPT_RS06045	1.01141	0.198022	0.0495056	16	0.947928	0.372536	0.152087	6	0.695637	Carbohydrate metabolism	phosphoglycerate mutase family protein
SPT_1222	SPT_RS06060	0.898522	0.152566	0.0341148	20	0.964084	0.248446	0.0878388	8	0.492753	Folding, sorting, degradation	putative protease maturation protein
SPT_1223	SPT_RS06065	0.966891	0.101392	0.0216169	22	1.04256	0.134257	0.0600416	5	0.246892	Various metabolism	O-methyltransferase
SPT_1224	SPT_RS06070	0.945551	0.156137	0.0171383	83	1.01177	0.218946	0.0350593	39	0.0923171	Amino acid metabolism	oligoendopeptidase F
SPT_1225	SPT_RS06075	1.02087	0.217878	0.0411751	28	1.04679	0.367881	0.0949864	15	0.803524	Cellular community	competence protein CoiA
SPT_1226	SPT_RS06080	0.92037	0.111997	0.0373323	9	0.928601	0.201231	0.0711457	8	0.91976	Various metabolism	tellurite resistance protein TehB
SPT_1227	SPT_RS06085	0.701207	0.220323	0.0636019	12	0.523621	0.392031	0.196015	4	0.403344	Translation	SsrA-binding protein
SPT_1228	SPT_RS06090	0.70552	0.207382	0.0279634	55	0.78655	0.441198	0.1103	16	0.478796	Folding, sorting, degradation	exoribonuclease, VacB/Rnb family
SPT_1229	SPT_RS06095										Membrane transport	putative preprotein translocase, SecG subunit
SPT_1230	SPT_RS06100	1.0315	0.0873966	0.0308994	8	1.00944	0	0	1	0.498216	Translation	ribosomal protein L33
SPT_1231	SPT_RS06105	0.998168	0.118448	0.0246981	23	0.993353	0.326975	0.0731137	20	0.950558	Membrane transport	multi-drug resistance efflux pump
SPT_1232	SPT_RS06110	0.355145	0	0	1	1.008	0	0	1		Various metabolism	dephospho-CoA kinase
SPT_1233	SPT_RS06115	0.944155	0.28592	0.0673921	18	0.954461	0.100405	0.0409904	6	0.897242	DNA repair and editing	formamidopyrimidine-DNA glycosylase
SPT_1234	SPT_RS06120	0.676838	0.0655291	0.0267521	6	0.727452	0.464433	0.189604	6	0.796898	Cell growth and death	GTP-binding protein Era
SPT_1235	SPT_RS06125	0.892788	0.164405	0.073524	5	0.81828	0.165055	0.0952948	3	0.558651	Cell wall metabolism	diacylglycerol kinase
SPT_1236	SPT_RS06130					0	0	0	1		Translation	conserved hypothetical protein TIGR00043
SPT_1237	SPT_RS06135	0.939795	0.140284	0.0280568	25	0.94574	0.203527	0.0384629	28	0.901113	Cellular community	adherence and virulence protein A
SPT_1238	SPT_RS06140	0.975943	0.183968	0.0196111	88	0.596554	0.320295	0.0616408	27	4.54571e-08	Carbohydrate metabolism	endo-beta-N-acetylglucosaminidase
SPT_1239	SPT_RS06145	0.995191	0.0921202	0.0140482	43	1.06357	0.178799	0.0477859	14	0.175367	Nucleotide metabolism	dihydroorotate dehydrogenase B
SPT_1240	SPT_RS06150	1.00471	0.139418	0.0290706	23	0.953977	0.34946	0.142666	6	0.730196	Nucleotide metabolism	dihydroorotate dehydrogenase, electron transfer subunit
SPT_1241	SPT_RS06155	0.999694	0.130061	0.0260122	25	0.976569	0.0948562	0.0316187	9	0.576154	Carbohydrate metabolism	lactoylglutathione lyase
SPT_1242	SPT_RS06160	1.01181	0.00525079	0.00371287	2						Translation	ribosomal protein L20
SPT_1243	SPT_RS06165	0.641129	0.37466	0.18733	4						Translation	ribosomal protein L35
SPT_1244	SPT_RS06170										Translation	translation initiation factor IF-3
SPT_1245	SPT_RS06175	1.04764	0.11848	0.0172821	47	1.04789	0.167474	0.0328444	26	0.994774	Membrane transport	hypothetical protein
SPT_1246	SPT_RS06180	1.02426	0.102426	0.0223512	21	1.13086	0.111723	0.037241	9	0.0205964	Membrane transport	ABC transporter, ATP-binding protein
SPT_1247	SPT_RS06190	1.01496	0.121781	0.0147682	68	1.02755	0.224156	0.0402596	31	0.76975	Cellular community	DNA internalization-related competence protein ComEC/Rec2
SPT_1248	SPT_RS06195	0.987757	0.106072	0.026518	16	0.942667	0.0628419	0.023752	7	0.219174	Cellular community	competence protein CelA
SPT_1249	SPT_RS06200	1.01508	0.108327	0.0204718	28	1.11115	0.192143	0.0726234	7	0.211795	Various metabolism	acetyltransferase, GNAT family
SPT_1253	SPT_RS06220	1.02024	0.0780057	0.0235196	11	0.805894	0.328213	0.133992	6	0.135972	Transcription	conserved hypothetical protein
SPT_1254	SPT_RS06225	1.0104	0.108279	0.019769	30	1.05527	0.15295	0.0483669	10	0.395871	Various metabolism	acetyltransferase, GNAT family
SPT_1255	SPT_RS06230	1.0619	0.0694419	0.0168421	17	1.05849	0.108195	0.0312332	12	0.924259	Energy metabolism	PhoH family protein
SPT_1257	SPT_RS06235	0.979745	0.0825754	0.0337113	6	0.994398	0.515278	0.257639	4	0.95641	Hypothetical/Unknown	conserved hypothetical protein
SPT_1258	SPT_RS06240	0.857444	0.202218	0.046392	19	1.07901	0.113364	0.037788	9	0.00100946	Hypothetical/Unknown	conserved hypothetical protein
SPT_1259	SPT_RS06245	0.982405	0.0906824	0.0453412	4	0.942983	0.0424512	0.0300175	2	0.508611	Translation	ribosome recycling factor
SPT_1260	SPT_RS06250	0.67103	0.094763	0.0670076	2	0	0	0	1	0.0633614	Nucleotide metabolism	uridylate kinase
SPT_1261	SPT_RS06255	0.964404	0.134324	0.0245241	30	1.00496	0.18138	0.0416115	19	0.405381	Translation	Gid protein
SPT_1262	SPT_RS06260	1.02947	0.123974	0.0392039	10	0.936812	0.033871	0.0195554	3	0.0580663	Translation	tetrapyrrole methylase family protein
SPT_1263	SPT_RS06265	0.514128	0.0834207	0.0589873	2						Replication	conserved hypothetical protein
SPT_1264	SPT_RS06270					1.28768	0	0	1		Replication	DNA polymerase III, delta prime subunit
SPT_1265	SPT_RS06275										Nucleotide metabolism	thymidylate kinase
SPT_1266	SPT_RS06280	1.01658	0.190554	0.0550081	12	1.07319	0.216911	0.0685933	10	0.526995	Amino acid metabolism	pyrroline-5-carboxylate reductase
SPT_1267	SPT_RS06285	1.0064	0.12065	0.0190764	40	0.94272	0.225308	0.0425792	28	0.176955	Amino acid metabolism	gamma-glutamyl phosphate reductase
SPT_1268	SPT_RS06290	0.962873	0.167099	0.0327709	26	0.94822	0.220642	0.0520058	18	0.812751	Amino acid metabolism	glutamate 5-kinase
SPT_1269	SPT_RS06295	0.980775	0.149275	0.016902	78	0.889939	0.274123	0.052755	27	0.104107	Cell wall metabolism	choline binding protein E
SPT_1270	SPT_RS06300	0.841315	0.249887	0.0521051	23	0.993144	0.249043	0.0787544	10	0.11801	Translation	ribosomal large subunit pseudouridine synthase D
SPT_1271	SPT_RS06305	0.803161	0.113078	0.0357583	10	1.07126	0.224053	0.0846841	7	0.0106319	Folding, sorting, degradation	signal peptidase II
SPT_1272	SPT_RS06310	0.984942	0.173018	0.0277051	39	0.872769	0.334649	0.167324	4	0.512064	Transcription	transcriptional regulator, LysR family
SPT_1273	SPT_RS06315	0.983106	0.539387	0.381404	2	1.05259	0.260699	0.116588	5	0.868529	Transcription	hypothetical protein
SPT_1274	SPT_RS06320	1.03814	0.110243	0.0166197	44	0.926645	0.347928	0.0798203	19	0.176481	Folding, sorting, degradation	conserved hypothetical protein
SPT_1275	SPT_RS06325	0.996696	0.214077	0.0593743	13	1.08472	0.0648558	0.0324279	4	0.212859	Hypothetical/Unknown	hypothetical protein
SPT_1276	SPT_RS06330	0.943909	0.16599	0.0353893	22	0.918214	0.39032	0.112676	12	0.829149	Various metabolism	Cof family protein
SPT_1277	SPT_RS06335	0.996826	0.148888	0.0224458	44	1.01102	0.132093	0.0353034	14	0.735608	Various metabolism	carbon-nitrogen hydrolase family protein
SPT_1278	SPT_RS06340	0.941017	0.109119	0.0232641	22	0.978214	0.279048	0.0745788	14	0.637019	Various metabolism	agmatine deiminase
SPT_1279	SPT_RS06345	0.979551	0.177305	0.0218247	66	0.883748	0.369136	0.0870061	18	0.288647	Various metabolism	carboxynorspermidine decarboxylase
SPT_1280	SPT_RS06350	0.991158	0.107631	0.0181929	35	1.00156	0.128498	0.0287331	20	0.760894	Various metabolism	conserved hypothetical protein
SPT_1281	SPT_RS06355	1.05743	0.0988702	0.0233039	18	0.981998	0.137631	0.0520196	7	0.198741	Various metabolism	spermidine synthase
SPT_1283	SPT_RS06360	1.02878	0.0675998	0.0239001	8	1.04443	0.137911	0.0563019	6	0.802417	Mobile element/pseudogene	pilin gene inverting-related protein
SPT_1284	SPT_RS06370	0.991099	0.133085	0.0179451	55	0.935665	0.306779	0.0579757	28	0.363735	Amino acid metabolism	lysine decarboxylase
SPT_1288	SPT_RS06385	1.00433	0.1114	0.013411	69	0.969956	0.182847	0.0333831	30	0.341652	Membrane transport	putative ABC transporter, permease protein
SPT_1289	SPT_RS06390	1.02277	0.147774	0.0249783	35	1.0703	0.210122	0.0633541	11	0.488879	Membrane transport	ABC transporter, ATP-binding protein
SPT_1290	SPT_RS06395	1.00425	0.0899372	0.0240367	14	0.970004	0.137475	0.0486048	8	0.534761	Hypothetical/Unknown	hypothetical protein
SPT_1291	SPT_RS06405	1.03663	0.0747002	0.017607	18	1.13351	0.186705	0.0834969	5	0.269038	Hypothetical/Unknown	conserved hypothetical protein
SPT_1292	SPT_RS06410					0.905958	0.219899	0.0983419	5		Hypothetical/Unknown	conserved hypothetical protein
SPT_1293	SPT_RS06415	0.993302	0.251336	0.038782	42	1.01675	0.161439	0.0380515	18	0.667657	Transcription	putative transcriptional regulator
SPT_1294	SPT_RS06420	1.19083	0.00463303	0.00327605	2						Hypothetical/Unknown	hypothetical protein
SPT_1295	SPT_RS06425	1.01112	0.119112	0.028075	18	1.009	0.272128	0.0680319	16	0.97726	Hypothetical/Unknown	conserved hypothetical protein
SPT_1296	SPT_RS06430	0.998703	0.112933	0.0176372	41	0.969735	0.28268	0.0648513	19	0.668046	Hypothetical/Unknown	conserved hypothetical protein
SPT_1297	SPT_RS06435	1.03615	0.143226	0.0298647	23	0.947597	0.265336	0.066334	16	0.231194	Hypothetical/Unknown	hypothetical protein
SPT_1298	SPT_RS06440	1.01285	0.104245	0.0300931	12	0.988843	0.229371	0.0725336	10	0.762955	Hypothetical/Unknown	hypothetical protein
SPT_1300	SPT_RS06455	1.04191	0.0902607	0.0184244	24	0.913599	0.185731	0.0758242	6	0.111293	Hypothetical/Unknown	conserved hypothetical protein
SPT_1302	SPT_RS06470										Carbohydrate metabolism	pyruvate kinase
SPT_1303	SPT_RS06475					0.8544	0	0	1		Carbohydrate metabolism	6-phosphofructokinase
SPT_1304	SPT_RS06480					1.11642	0	0	1		Transcription	DNA polymerase III, alpha subunit
SPT_1305	SPT_RS06485	1.0045	0.117956	0.0114032	107	1.00669	0.188196	0.0293912	41	0.944683	Amino acid metabolism	X-pro dipeptidyl-peptidase
SPT_1306	SPT_RS06490	0.966941	0.187392	0.0519732	13	1.04561	0.0632604	0.0447318	2	0.271982	Transcription	putative transcriptional repressor
SPT_1308	SPT_RS06500	1.01926	0.114239	0.0101772	126	0.957402	0.219118	0.0273898	64	0.0355635	DNA repair and editing	putative type I restriction-modification system, R subunit
SPT_1309	SPT_RS06505	1.06245	0.102762	0.0122824	70	1.00093	0.188043	0.0305046	38	0.0641447	DNA repair and editing	type I restriction-modification system, S subunit
SPT_1311	SPT_RS06515	0.983522	0.0785878	0.027785	8	0.955596	0.403163	0.201582	4	0.893565	Cellular community	hypothetical protein
SPT_1312	SPT_RS06520	0.970701	0.0528148	0.0264074	4	1.04077	0.279568	0.139784	4	0.63983	Transcription	hypothetical protein
SPT_1313	SPT_RS06525	1.0437	0.106727	0.0148003	52	1.06477	0.201087	0.0373409	29	0.601315	DNA repair and editing	putative type I restriction-modification system, S subunit
SPT_1314	SPT_RS06530	0.994691	0.103406	0.0140718	54	1.0762	0.230812	0.0414551	31	0.066152	DNA repair and editing	putative type I restriction-modification system, M subunit
SPT_1316	SPT_RS06535	1.01045	0.135778	0.020706	43	0.93414	0.208283	0.044406	22	0.12435	Hypothetical/Unknown	hypothetical protein
SPT_1317	SPT_RS06540	0.951914	0.0684521	0.0216465	10	1.08617	0.121356	0.0495432	6	0.0263069	Hypothetical/Unknown	hypothetical protein
SPT_1318	SPT_RS06545	1.03781	0.111248	0.0321145	12	0.964408	0.299463	0.133924	5	0.601844	Hypothetical/Unknown	hypothetical protein
SPT_1319	SPT_RS06550	1.01353	0.101712	0.0195744	27	1.03028	0.162025	0.0512368	10	0.76184	Hypothetical/Unknown	conserved hypothetical protein
SPT_1320	SPT_RS06555	1.02296	0.0784377	0.0121032	42	1.01961	0.321851	0.0860182	14	0.969379	Cofactor and vitamin metabolism	thiazole biosynthesis protein ThiI
SPT_1321	SPT_RS06560	1.01412	0.134045	0.0257971	27	0.935255	0.339406	0.09071	14	0.408086	Amino acid metabolism	aminotransferase, class-V
SPT_1322	SPT_RS06565	1.0651	0.127064	0.0339594	14	1.10295	0.0550767	0.022485	6	0.364987	Hypothetical/Unknown	hypothetical protein
SPT_1323	SPT_RS06570					1.22078	0	0	1		Cell division	SpoE family protein
SPT_1324	SPT_RS06575	1.01879	0.107166	0.0161559	44	0.984541	0.315974	0.0844476	14	0.691929	Membrane transport	PTS system, fructose specific IIABC components
SPT_1325	SPT_RS06580	0.920489	0.290231	0.0749372	15	0.833763	0.24585	0.0869211	8	0.458233	Carbohydrate metabolism	putative 1-phosphofructokinase
SPT_1326	SPT_RS06585	1.08751	0.188363	0.0595656	10	0.919694	0.193459	0.0865173	5	0.134124	Transcription	lactose phosphotransferase system repressor
SPT_1328	SPT_RS06595	0.517822	0.512105	0.136866	14	1.11642	0	0	1	0.000753412	Hypothetical/Unknown	membrane protein
SPT_1329	SPT_RS06600	0.823485	0.169165	0.0369148	21	0.645022	0.343307	0.121377	8	0.170923	Cell wall metabolism	D-alanyl-D-alanine carboxypeptidase
SPT_1330	SPT_RS06610	0.903932	0.120624	0.060312	4	0.848585	0.197526	0.139672	2	0.734426	Cofactor and vitamin metabolism	conserved hypothetical protein
SPT_1331	SPT_RS06615					1.20613	0.105413	0.0745384	2		Cofactor and vitamin metabolism	NifU family protein
SPT_1332	SPT_RS06620	0.497853	0.273932	0.111832	6						Amino acid metabolism	aminotransferase, class-V
SPT_1333	SPT_RS06625					0.65111	0.429355	0.247888	3		Cofactor and vitamin metabolism	conserved hypothetical protein
SPT_1334	SPT_RS06630	1.04664	0.0293921	0.0119993	6	0.975216	0.0470843	0.0332936	2	0.0901265	Cofactor and vitamin metabolism	ABC transporter, ATP-binding protein
SPT_1336	SPT_RS06640	0.816215	0.103251	0.0421519	6						Transcription	DNA polymerase III, gamma and tau subunits
SPT_1337	SPT_RS06645	0.986121	0.17281	0.0864051	4	1.16923	0	0	1	0.124278	Hypothetical/Unknown	conserved hypothetical protein
SPT_1340	SPT_RS06660					1.19835	0	0	1		Translation	ribosomal protein S1
SPT_1343	SPT_RS06675										Hypothetical/Unknown	hypothetical protein
SPT_1344	SPT_RS06680	0.955692	0.107927	0.0211663	26	0.941993	0.240474	0.0551685	19	0.817775	Folding, sorting, degradation	pyrrolidone-carboxylate peptidase
SPT_1345	SPT_RS06685	0.913653	0.180252	0.027174	44	0.916829	0.282364	0.0851361	11	0.971782	Hypothetical/Unknown	membrane protein
SPT_1346	SPT_RS06690	0.999561	0.200094	0.0471627	18	0.875935	0.36061	0.114035	10	0.325668	Hypothetical/Unknown	putative membrane protein
SPT_1347	SPT_RS06695	0.999657	0.0873615	0.0178326	24	0.68851	0.333081	0.125893	7	0.0206959	Membrane transport	peptide ABC transporter substrate-binding protein
SPT_1348	SPT_RS06700	0.997476	0.188272	0.0486117	15	0.895551	0.291228	0.097076	9	0.358014	Amino acid metabolism	branched-chain amino acid aminotransferase
SPT_1349	SPT_RS06705										Replication	topoisomerase IV, subunit A
SPT_1350	SPT_RS06710					0.991001	1.11022e-16	1.11022e-16	1		Hypothetical/Unknown	hypothetical protein
SPT_1351	SPT_RS06715										Replication	topoisomerase IV, subunit B
SPT_1352	SPT_RS06720	1.03924	0	0	1						Lipid metabolism	conserved hypothetical protein
SPT_1355	SPT_RS06740	1.01306	0.125271	0.0241084	27	1.01285	0.148689	0.0561991	7	0.997344	Membrane transport	putative sugar ABC transporter, permease protein
SPT_1356	SPT_RS06745	1.02937	0.0885686	0.0184678	23	0.988562	0.226271	0.0627563	13	0.536876	Membrane transport	putative sugar ABC transporter, permease protein
SPT_1357	SPT_RS06750	1.04602	0.180856	0.0297325	37	1.00611	0.172245	0.0325512	28	0.368787	Membrane transport	sugar ABC transporter, ATP-binding protein
SPT_1358	SPT_RS06755	1.00872	0.0669817	0.019336	12	0.903823	0.157386	0.0454333	12	0.0451116	Membrane transport	lipoprotein
SPT_1359	SPT_RS06760	1.01481	0.160616	0.0507914	10	0.919267	0.258754	0.0977997	7	0.399607	Nucleotide metabolism	cytidine deaminase
SPT_1360	SPT_RS06765	0.955504	0.124731	0.0440992	8	1.00512	0.213752	0.0644486	11	0.533618	Carbohydrate metabolism	deoxyribose-phosphate aldolase
SPT_1361	SPT_RS06770	1.03049	0.144478	0.0217808	44	1.01413	0.132929	0.0355267	14	0.696054	Nucleotide metabolism	pyrimidine-nucleoside phosphorylase
SPT_1362	SPT_RS06775	0.96314	0.121571	0.0189862	41	0.95522	0.0890417	0.0268471	11	0.810646	Translation	conserved hypothetical protein
SPT_1364	SPT_RS06785										Cofactor and vitamin metabolism	pantothenate kinase
SPT_1365	SPT_RS06790	1.0519	0.0864532	0.0305658	8	0.974526	0.441384	0.220692	4	0.735583	Translation	ribosomal protein S20
SPT_1366	SPT_RS06795	0.995296	0.0630876	0.015301	17	0.9654	0.337638	0.119373	8	0.806023	Transcription	putative DNA topology modulation protein FlaR
SPT_1367	SPT_RS06800	0.964822	0.33357	0.136179	6	1.00123	0.263852	0.0879507	9	0.825771	Nucleotide metabolism	purine nucleoside phosphorylase, family 1
SPT_1368	SPT_RS06805	1.08101	0.106104	0.0226214	22	1.07961	0.254279	0.08041	10	0.986776	Cellular community	hemolysin-related protein
SPT_1369	SPT_RS06810	1.07952	0.102817	0.0214388	23	1.06836	0.229087	0.0809945	8	0.894936	Hypothetical/Unknown	hypothetical protein
SPT_1370	SPT_RS06815	1.07655	0.118517	0.0271896	19	1.01579	0.148034	0.0382221	15	0.204478	Hypothetical/Unknown	hypothetical protein
SPT_1371	SPT_RS06820	0.971787	0.199528	0.0391306	26	0.929059	0.189104	0.0714746	7	0.60375	Nucleotide metabolism	purine nucleoside phosphorylase, family 2
SPT_1372	SPT_RS06825	1.04542	0.0770852	0.0206019	14	1.02435	0.104364	0.0368983	8	0.623578	Hypothetical/Unknown	hypothetical protein
SPT_1373	SPT_RS06830	1.00892	0.113079	0.0164943	47	1.03937	0.223059	0.0388295	33	0.47254	Carbohydrate metabolism	phosphopentomutase
SPT_1374	SPT_RS06835	0.78027	0.0730115	0.0210766	12						Carbohydrate metabolism	ribose 5-phosphate isomerase
SPT_1375	SPT_RS06840	1.04575	0.119081	0.0318258	14	0.986843	0.187329	0.0764767	6	0.48614	Cofactor and vitamin metabolism	putative YjeF homolog, C-terminus
SPT_1376	SPT_RS06845	0.966613	0.144498	0.0834261	3	0.769825	0.52344	0.302208	3	0.56426	Cofactor and vitamin metabolism	methylenetetrahydrofolate dehydrogenase/methenyltetrahydrofolate cyclohydrolase
SPT_1377	SPT_RS06850	0.940002	0.188671	0.0667052	8	1.04644	0.184301	0.0752407	6	0.310649	Membrane transport	amino acid ABC transporter, ATP-binding protein
SPT_1378	SPT_RS06855	0.977253	0.1501	0.0265341	32	0.986757	0.135459	0.042836	10	0.851349	Membrane transport	amino acid ABC transporter, permease protein
SPT_1379	SPT_RS06860	0.996487	0.0269623	0.0110073	6	0.965474	0.0660782	0.0381503	3	0.460359	Hypothetical/Unknown	conserved hypothetical protein
SPT_1380	SPT_RS06865	0.99342	0.104941	0.0165926	40	0.96672	0.237354	0.0484496	24	0.603965	Folding, sorting, degradation	ATP-dependent Clp protease, ATP-binding subunit ClpE
SPT_1384	SPT_RS06885	1.20405	0.0512086	0.0362099	2	0.999265	0	0	1	0.111417	Hypothetical/Unknown	hypothetical protein
SPT_1392	SPT_RS06920	0	0	0	4						Cell division	putative septation ring formation regulator EzrA
SPT_1393	SPT_RS06925										Transcription	DNA gyrase subunit B
SPT_1394	SPT_RS06930	1.0042	0.216922	0.0766935	8	0.541464	0.424272	0.244953	3	0.10493	Hypothetical/Unknown	hydrolase, haloacid dehalogenase-like family
SPT_1395	SPT_RS06935	1.04884	0.0535291	0.0218532	6	1.56956	0	0	1	2.42495e-06	Cofactor and vitamin metabolism	putative 4-methyl-5(b-hydroxyethyl)-thiazole monophosphate biosynthesis protein
SPT_1396	SPT_RS06940										Cell division	putative rod shape-determining protein RodA
SPT_1397	SPT_RS06945	1.08681	0.144812	0.0234917	38	0.938927	0.137847	0.0344619	16	0.000837988	Replication	DNA polymerase III, epsilon subunit/ATP-dependent helicase DinG
SPT_1398	SPT_RS06950	1.03156	0.121428	0.0175265	48	0.972433	0.220611	0.0636848	12	0.374398	Folding, sorting, degradation	conserved hypothetical protein
SPT_1399	SPT_RS06955	0.95645	0.167321	0.0464064	13	1.10985	0.276399	0.138199	4	0.309328	Hypothetical/Unknown	hypothetical protein
SPT_1400	SPT_RS06960	0.783543	0.371971	0.0902161	17	0.42683	0.313786	0.22188	2	0.154731	Signal transduction	sensor histidine kinase CiaH
SPT_1401	SPT_RS06965	0.849013	0.162158	0.051279	10	1.10008	0.213004	0.150617	2	0.145644	Signal transduction	DNA-binding response regulator CiaR
SPT_1402	SPT_RS06970	1.01409	0.109601	0.013491	66	1.02755	0.204722	0.0469665	19	0.783778	Folding, sorting, degradation	aminopeptidase N
SPT_1403	SPT_RS06975	1.11035	0.106812	0.0755273	2	0.900627	0.430513	0.215256	4	0.409942	Hypothetical/Unknown	conserved hypothetical protein
SPT_1404	SPT_RS06980	1.00147	0.169382	0.0282303	36	1.008	0.256255	0.0621509	17	0.924168	Carbohydrate metabolism	PEP-utilizing enzymes family protein
SPT_1405	SPT_RS06985	1.0712	0.0554485	0.0127208	19	0.972776	0.109903	0.0347545	10	0.0130061	DNA repair and editing	MutT/nudix family protein
SPT_1406	SPT_RS06990	0.992357	0.102614	0.0241863	18	1.02319	0.290331	0.0666064	19	0.666184	Lipid metabolism	oxidoreductase, short chain dehydrogenase/reductase family
SPT_1407	SPT_RS06995	0.92206	0.149064	0.0527019	8	1.06674	0.0781352	0.0552499	2	0.094723	Hypothetical/Unknown	hypothetical protein
SPT_1408	SPT_RS07000	1.03753	0.0906445	0.0155454	34	1.00416	0.219459	0.0586529	14	0.584943	Various metabolism	oxidoreductase, aldo/keto reductase family
SPT_1409	SPT_RS07005	1.03471	0.103764	0.0170586	37	0.836273	0.218999	0.0585301	14	0.00205986	Hypothetical/Unknown	conserved domain protein
SPT_1410	SPT_RS07010	1.05342	0.0613582	0.0194032	10	0.982591	0.0773431	0.0345889	5	0.0974619	Transcription	conserved hypothetical protein
SPT_1412	SPT_RS07020					1.03838	0.0330736	0.0233866	2		Translation	methionyl-tRNA synthetase
SPT_1413	SPT_RS07025	1.0279	0.0680513	0.013346	26	0.960805	0.249914	0.0558825	20	0.249184	Membrane transport	conserved hypothetical protein
SPT_1414	SPT_RS07030	0.998752	0.0935463	0.0250013	14	0.916414	0.319949	0.10665	9	0.460592	Membrane transport	ABC transporter, ATP-binding protein
SPT_1415	SPT_RS07035	1.01603	0.114611	0.0205848	31	0.890442	0.165164	0.0360417	21	0.00391055	Membrane transport	conserved hypothetical protein
SPT_1416	SPT_RS07040	1.03147	0.12149	0.0175356	48	0.992721	0.203123	0.0443251	21	0.419193	Amino acid metabolism	glutathione reductase
SPT_1417	SPT_RS07045	0.25831	0.150901	0.0477191	10	0.99445	0.153524	0.0886373	3	1.51825e-05	Membrane transport	conserved hypothetical protein
SPT_1418	SPT_RS07055	0.99311	0.108021	0.0483084	5	1.07967	0	0	1	0.147648	Hypothetical/Unknown	conserved hypothetical protein
SPT_1420	SPT_RS07060	1.05496	0.0459669	0.0229834	4	1.12332	0.179957	0.127249	2	0.624997	Hypothetical/Unknown	hypothetical protein
SPT_1422	SPT_RS07070										Translation	tRNA (guanine-N1)-methyltransferase
SPT_1423	SPT_RS07075	0.32143	0.261151	0.106614	6	0	0	0	1	0.0295893	Translation	16S rRNA processing protein RimM
SPT_1424	SPT_RS07080	0.746519	0.141372	0.0447057	10	0.818654	0.356899	0.107609	11	0.543236	Various metabolism	hypothetical protein
SPT_1426	SPT_RS07090										Translation	translation elongation factor Tu
SPT_1428	SPT_RS07095	0.846158	0.241706	0.0697746	12	0	0	0	1	1.04387e-07	Membrane transport	putative glycerol uptake facilitator protein
SPT_1429	SPT_RS07100	1.0706	0.105863	0.0273337	15	0.987907	0.165256	0.0826279	4	0.35536	Cell wall metabolism	cell wall surface anchor family protein
SPT_1430	SPT_RS07105	1.01065	0.112784	0.0170028	44	0.95639	0.207663	0.0464349	20	0.276734	Hypothetical/Unknown	hypothetical protein
SPT_1431	SPT_RS07110	1.00605	0.130249	0.0226735	33	0.976261	0.129732	0.0410249	10	0.52868	Hypothetical/Unknown	hypothetical protein
SPT_1435	SPT_RS07130	0.290684	0.323605	0.228823	2						Carbohydrate metabolism	phosphoglucomutase
SPT_1436	SPT_RS07135	1.05252	0.0725994	0.0209576	12	1.14626	0.108283	0.0765674	2	0.260557	Membrane transport	bacterocin transport accessory protein
SPT_1437	SPT_RS07140	1.0398	0.122973	0.0245946	25	1.01749	0.198101	0.0549434	13	0.713153	Amino acid metabolism	amino acid ABC transporter, amino acid-binding protein
SPT_1438	SPT_RS07145	0.983428	0.141058	0.0315415	20	0.997131	0.0948799	0.0387346	6	0.786187	Amino acid metabolism	amino acid ABC transporter, ATP-binding protein
SPT_1439	SPT_RS07150	1.02779	0.0807638	0.0145056	31	0.879807	0.228886	0.0525101	19	0.00914924	Amino acid metabolism	amino acid ABC transporter, permease protein
SPT_1440	SPT_RS07155	1.01857	0.140778	0.0189824	55	0.913532	0.231089	0.0471708	24	0.042216	Hypothetical/Unknown	TPR domain protein
SPT_1441	SPT_RS07160	0.990089	0.127468	0.017849	51	0.750448	0.335955	0.0716258	22	0.00178469	Hypothetical/Unknown	membrane protein
SPT_1442	SPT_RS07165	0.710819	0.171485	0.0271141	40	0.957924	0.129972	0.0254896	26	7.93049e-09	Carbohydrate metabolism	conserved hypothetical protein
SPT_1443	SPT_RS07170	0.228248	0.286535	0.202611	2	0.3303	0.486894	0.344286	2	0.822238	Energy metabolism	ATP synthase F1, epsilon subunit
SPT_1444	SPT_RS07175	1.0351	0.023479	0.0166022	2						Energy metabolism	ATP synthase F1, beta subunit
SPT_1445	SPT_RS07180										Energy metabolism	ATP synthase F1, gamma subunit
SPT_1446	SPT_RS07185	0.765619	0.35451	0.177255	4						Energy metabolism	ATP synthase F1, alpha subunit
SPT_1447	SPT_RS07190	0.866061	0.0203975	0.0144232	2						Energy metabolism	ATP synthase F1, delta subunit
SPT_1448	SPT_RS07195	1.02083	0.02227	0.0157473	2	0.956257	0	0	1	0.152279	Energy metabolism	ATP synthase F0, B subunit
SPT_1449	SPT_RS07200					1.06739	0.142304	0.100624	2		Energy metabolism	ATP synthase F0, A subunit
SPT_1450	SPT_RS07205										Energy metabolism	ATP synthase F0, C subunit
SPT_1453	SPT_RS07215	1.03503	0.0629331	0.0256924	6	0.988681	0.136287	0.0963697	2	0.658523	Various metabolism	acetyltransferase, GNAT family
SPT_1455	SPT_RS07225										Transcription	transcription elongation factor GreA
SPT_1456	SPT_RS07230	0.624244	0.233926	0.0356734	43	0.868063	0.268875	0.0652117	17	0.00175808	Hypothetical/Unknown	conserved hypothetical protein
SPT_1457	SPT_RS07235	0.9422	0.105329	0.033308	10	1.05408	0.0647252	0.0323626	4	0.0329694	Various metabolism	acetyltransferase, GNAT family
SPT_1458	SPT_RS07240	0.948246	0.114237	0.0329773	12	1.00568	0.0681786	0.0340893	4	0.24595	Various metabolism	acetyltransferase, GNAT family
SPT_1459	SPT_RS07245					1.00646	0	0	1		Cell wall metabolism	UDP-N-acetylmuramate--alanine ligase
SPT_1460	SPT_RS07250	1.01575	0.18627	0.0537716	12	1.00868	0.192687	0.111248	3	0.955259	Hypothetical/Unknown	conserved domain protein
SPT_1461	SPT_RS07255	1.00023	0.114215	0.0159934	51	0.969937	0.200774	0.0354922	32	0.438783	Transcription	Snf2 family protein
SPT_1462	SPT_RS07260	1.00252	0.12173	0.0161235	57	1.01716	0.124585	0.0293649	18	0.663528	Amino acid metabolism	aminotransferase, class II
SPT_1463	SPT_RS07265	1.01465	0.106347	0.0143399	55	0.865191	0.349431	0.0823617	18	0.0780785	Amino acid metabolism	transulfuration enzyme family protein
SPT_1466	SPT_RS07285	0.982923	0.12632	0.0176884	51	1.06512	0.193189	0.0421572	21	0.076506	Membrane transport	oligopeptide ABC transporter, oligopeptide-binding protein AmiA
SPT_1467	SPT_RS07290	1.09657	0.18504	0.0755422	6						Carbohydrate metabolism	putative polysaccharide biosynthesis protein
SPT_1468	SPT_RS07295										Cell wall metabolism	UDP-N-acetylmuramoylalanyl-D-glutamate--2,6-diaminopimelate ligase
SPT_1469	SPT_RS07300	1.02596	0.047975	0.0195857	6						Hypothetical/Unknown	hypothetical protein
SPT_1470	SPT_RS07305	0.996693	0.111388	0.0222776	25	0.898947	0.106984	0.0378245	8	0.0333683	Hypothetical/Unknown	hypothetical protein
SPT_1471	SPT_RS07310	0.974569	0.103762	0.0192681	29	1.00254	0.245262	0.0548423	20	0.632661	Hypothetical/Unknown	conserved domain protein
SPT_1472	SPT_RS07315	0.667862	0.206088	0.145726	2						Various metabolism	inorganic pyrophosphatase, manganese-dependent
SPT_1473	SPT_RS07320	0.982813	0.143507	0.0292932	24	0.926268	0.131579	0.0537169	6	0.363291	Hypothetical/Unknown	conserved hypothetical protein
SPT_1474	SPT_RS07325	0.998439	0.139077	0.0296512	22	0.903427	0.25087	0.0724198	12	0.233581	Hypothetical/Unknown	conserved hypothetical protein
SPT_1475	SPT_RS07330	0.724105	0.33241	0.135706	6	0.916464	0.135995	0.0961629	2	0.291424	Transcription	putative general stress protein 13
SPT_1476	SPT_RS07335	0.929779	0.140997	0.0217563	42	0.983154	0.186927	0.0563607	11	0.38112	Various metabolism	Cof family protein/peptidyl-prolyl cis-trans isomerase, cyclophilin type
SPT_1477	SPT_RS07340	0.976681	0.148389	0.0663614	5	1.16035	0	0	1	0.0504532	Translation	ribosomal protein S18
SPT_1478	SPT_RS07345					0	0	0	1		Replication	single-strand binding protein
SPT_1479	SPT_RS07350										Translation	ribosomal protein S6
SPT_1480	SPT_RS07355					1.14127	0	0	1		Translation	asparaginyl-tRNA synthetase
SPT_1481	SPT_RS07360					0.936635	0.384712	0.222113	3		Various metabolism	glyoxalase family protein, unverified point mutation
SPT_1482	SPT_RS07365	0.910793	0.1446	0.0189869	58	0.721658	0.440333	0.127113	12	0.145741	Amino acid metabolism	aspartate aminotransferase
SPT_1483	SPT_RS07370	0.894771	0.0779529	0.0166196	22	0.940855	0.274431	0.122729	5	0.712955	Hypothetical/Unknown	conserved hypothetical protein
SPT_1485	SPT_RS07380	1.01014	0.093667	0.0331163	8	1.0201	0.167045	0.0590594	8	0.885201	Hypothetical/Unknown	conserved domain protein
SPT_1486	SPT_RS07385	1.00555	0.120696	0.00723887	278	1.03571	0.211853	0.0187253	128	0.133827	Hypothetical/Unknown	G5 domain family
SPT_1487	SPT_RS07390	0.995907	0.156835	0.0151618	107	0.880262	0.273603	0.0432604	40	0.0127223	Transcription	M protein trans-acting positive transcriptional regulator
SPT_1488	SPT_RS07395	1.00606	0.131781	0.0416728	10	1.02438	0.183738	0.0750108	6	0.833996	Hypothetical/Unknown	conserved hypothetical protein
SPT_1489	SPT_RS07400	1.04096	0.0783053	0.031968	6	1.04698	0	0	1	0.858119	Hypothetical/Unknown	membrane protein
SPT_1490	SPT_RS07405	0.991772	0.149185	0.0167846	79	0.954142	0.180897	0.0282514	41	0.25447	Hypothetical/Unknown	hypothetical protein
SPT_1491	SPT_RS07410	0.988458	0.106864	0.0337933	10	0.968288	0.129325	0.0527965	6	0.752389	Folding, sorting, degradation	polypeptide deformylase
SPT_1492	SPT_RS07415	1.01359	0.099037	0.0162816	37	0.913934	0.204069	0.0510174	16	0.0685158	Various metabolism	glutathione S-transferase family protein
SPT_1493	SPT_RS07420	0.842108	0.0802126	0.0567188	2	0.634896	0.546293	0.386287	2	0.648645	Membrane transport	cation-transporting ATPase, E1-E2 family
SPT_1494	SPT_RS07425	0.993059	0.159257	0.0191722	69	0.837929	0.379907	0.101534	14	0.137158	Membrane transport	cation efflux family protein
SPT_1495	SPT_RS07430	0.974098	0.147792	0.0284425	27	0.885376	0.233721	0.0603464	15	0.191087	Membrane transport	ABC transporter, ATP-binding protein
SPT_1496	SPT_RS07435										Translation	polyA polymerase family protein
SPT_1497	SPT_RS07440										Amino acid metabolism	dihydrodipicolinate reductase
SPT_1498	SPT_RS07445	0.812451	0.32423	0.059196	30	1.04807	0.330381	0.0953728	12	0.0421683	Hypothetical/Unknown	degV family protein
SPT_1499	SPT_RS07450	1.05489	0.0645818	0.0204226	10	1.10318	0.038949	0.0224872	3	0.140159	Hypothetical/Unknown	hypothetical protein
SPT_1500	SPT_RS07455										Carbohydrate metabolism	phosphoglucomutase/phosphomannomutase family protein
SPT_1501	SPT_RS07460										Hypothetical/Unknown	conserved hypothetical protein
SPT_1502	SPT_RS07465	0.831062	0.040217	0.0284377	2						Hypothetical/Unknown	conserved hypothetical protein
SPT_1503	SPT_RS07475	0.916329	0.209191	0.0436193	23	0.836049	0.368147	0.116418	10	0.523198	Nucleotide metabolism	pyridine nucleotide-disulphide oxidoreductase family protein
SPT_1504	SPT_RS07480	1.00013	0.0974068	0.0251503	15	0.919687	0.301025	0.106428	8	0.470135	Hypothetical/Unknown	conserved hypothetical protein
SPT_1505	SPT_RS07485	0.9774	0.106273	0.0194027	30	0.907799	0.353565	0.0883913	16	0.445936	Hypothetical/Unknown	conserved hypothetical protein
SPT_1506	SPT_RS07490	1.00806	0.114746	0.0263246	19	0.979877	0.251073	0.0836909	9	0.75059	Hypothetical/Unknown	conserved hypothetical protein
SPT_1507	SPT_RS07495	1.09481	0.083022	0.041511	4	1.04171	0.0254772	0.0180151	2	0.305718	Various metabolism	endoribonuclease L-PSP
SPT_1508	SPT_RS07500										Translation	ribosome biogenesis GTP-binding protein YsxC
SPT_1509	SPT_RS07505	0.975397	0.0827343	0.0413671	4	1.12398	0.0817667	0.0578178	2	0.10483	Folding, sorting, degradation	ATP-dependent Clp protease, ATP-binding subunit ClpX
SPT_1510	SPT_RS07510										Hypothetical/Unknown	hypothetical protein
SPT_1511	SPT_RS07515										Cofactor and vitamin metabolism	dihydrofolate reductase
SPT_1512	SPT_RS07520										Various metabolism	non-heme iron-containing ferritin
SPT_1513	SPT_RS07525	0.995262	0.130674	0.0132679	97	0.979119	0.193427	0.0298464	42	0.621927	Cell wall metabolism	lysozyme
SPT_1514	SPT_RS07530										Carbohydrate metabolism	triosephosphate isomerase
SPT_1516	SPT_RS07540	0.978588	0.0935648	0.0214652	19	1.01794	0.141818	0.0393331	13	0.386771	Amino acid metabolism	homoserine O-succinyltransferase
SPT_1517	SPT_RS07545	0.903244	0.177233	0.0377863	22	0.76828	0.324288	0.0837308	15	0.150709	Nucleotide metabolism	adenine phosphoribosyltransferase
SPT_1519	SPT_RS07550	1.06461	0.10889	0.0162324	45	0.920977	0.213818	0.0552077	15	0.0154269	Hypothetical/Unknown	putative methyltransferase
SPT_1520	SPT_RS07560	1.04162	0.125598	0.022931	30	0.915453	0.244521	0.0499126	24	0.025679	Membrane transport	sugar ABC transporter, ATP-binding protein
SPT_1522	SPT_RS07570	1.01635	0.133689	0.0190984	49	1.08575	0.267463	0.0598065	20	0.272928	Various metabolism	isochorismatase family protein
SPT_1523	SPT_RS07575					1.04318	0	0	1		Transcription	GTP-sensing transcriptional pleiotropic repressor CodY
SPT_1524	SPT_RS07580	1.06414	0.121571	0.0168588	52	0.951065	0.30169	0.0643205	22	0.0933544	Translation	putative ATP-dependent RNA helicase
SPT_1525	SPT_RS07585	1.0081	0.116913	0.0162129	52	0.98868	0.161847	0.0337474	23	0.605579	Membrane transport	oxalate:formate antiporter
SPT_1526	SPT_RS07590	1.0522	0.0901334	0.0148178	37	0.963846	0.315902	0.0644832	24	0.18689	Nucleotide metabolism	pyridine nucleotide-disulfide oxidoreductase
SPT_1527	SPT_RS07595										Cell wall metabolism	Mur ligase family protein
SPT_1528	SPT_RS07600										Hypothetical/Unknown	conserved hypothetical protein
SPT_1529	SPT_RS07605	1.04838	0.00135716	0.000959659	2	0.919753	0.186059	0.083208	5	0.182827	Folding, sorting, degradation	proline dipeptidase
SPT_1535	SPT_RS07630	0.966107	0.0899019	0.0232126	15	0.903653	0.211608	0.105804	4	0.571793	Hypothetical/Unknown	conserved hypothetical protein
SPT_1536	SPT_RS07635	1.00256	0.101222	0.0184805	30	0.838501	0.334363	0.136503	6	0.241909	Nucleotide metabolism	putative phosphomethylpyrimidine kinase
SPT_1537	SPT_RS07640	0.970715	0.110413	0.0198307	31	1.00543	0.10617	0.0257499	17	0.291075	Translation	tRNA pseudouridine synthase A
SPT_1538	SPT_RS07650	1.02327	0.0840884	0.011443	54	1.10608	0.19685	0.0451605	19	0.0797728	Membrane transport	putative membrane protein
SPT_1539	SPT_RS07645										Hypothetical/Unknown	cytidylate kinase
SPT_1541	SPT_RS07655	0.980991	0.111643	0.021895	26	1.02282	0.239689	0.0549884	19	0.483535	Hypothetical/Unknown	conserved hypothetical protein
SPT_1542	SPT_RS07660	1.0153	0.184137	0.0531557	12	1.09841	0.136534	0.0610601	5	0.320874	Various metabolism	phnA protein
SPT_1543	SPT_RS07665	0.645982	0.267222	0.0890741	9	1.02885	0.262961	0.151821	3	0.0546959	Nucleotide metabolism	cytidylate kinase
SPT_1544	SPT_RS07670	0.756964	0.216294	0.0496212	19	0.785533	0.382438	0.120938	10	0.828644	Hypothetical/Unknown	hypothetical protein
SPT_1546	SPT_RS07680	1.00278	0.182757	0.0365514	25	1.02837	0.197781	0.0548545	13	0.700039	Carbohydrate metabolism	glycosyl transferase, family 2
SPT_1547	SPT_RS07685										Carbohydrate metabolism	UDP-glucose 4-epimerase
SPT_1549	SPT_RS07690	1.00618	0.0912725	0.0142544	41	0.932462	0.133578	0.0422412	10	0.104629	Hypothetical/Unknown	oxidoreductase, DadA family protein
SPT_1550	SPT_RS07695	1.00019	0.115177	0.016982	46	0.94394	0.2474	0.0553203	20	0.334664	Hypothetical/Unknown	conserved hypothetical protein
SPT_1551	SPT_RS07700										Hypothetical/Unknown	SAM-dependent methyltransferase
SPT_1553	SPT_RS07705	0.977175	0.126034	0.028182	20	0.835842	0.261583	0.0788702	11	0.10224	Hypothetical/Unknown	conserved domain protein
SPT_1555	SPT_RS07720	1.03613	0.123623	0.0148825	69	0.998459	0.207776	0.0328523	40	0.298582	Carbohydrate metabolism	transketolase
SPT_1556	SPT_RS07725	1.01999	0.0880373	0.0125768	49	0.990722	0.216457	0.0388768	31	0.475874	Carbohydrate metabolism	ribulose-phosphate 3-epimerase family protein
SPT_1557	SPT_RS07730	0.993246	0.154661	0.0212443	53	0.993718	0.186603	0.0380902	24	0.991395	Membrane transport	PTS system, IIC component
SPT_1559	SPT_RS07740	0.944312	0.158329	0.0299213	28	0.986444	0.14113	0.0470433	9	0.454894	Membrane transport	PTS system, IIA component
SPT_1560	SPT_RS07745	0.965881	0.143722	0.020964	47	0.901873	0.399101	0.094069	18	0.509022	Membrane transport	putative PTS system, nitrogen regulatory component IIA
SPT_1561	SPT_RS07750	0.97205	0.166174	0.017919	86	1.02285	0.228701	0.0361608	40	0.210448	Transcription	putative transcription antiterminator BglG family protein
SPT_1562	SPT_RS07755	0.784612	0.124358	0.0194215	41	0.872626	0.307916	0.0671928	21	0.213139	Membrane transport	cation-transporting ATPase, E1-E2 family
SPT_1563	SPT_RS07760										Carbohydrate metabolism	acyltransferase family protein
SPT_1564	SPT_RS07765	1.05995	0.116144	0.0164252	50	0.991973	0.175788	0.0358825	24	0.0892497	Membrane transport	putative cadmium resistance transporter
SPT_1565	SPT_RS07770	0.940268	0.0121356	0.00858114	2						Translation	ribosomal protein S15
SPT_1566	SPT_RS07775	1.03018	0.139854	0.0221128	40	1.00002	0.146438	0.0271928	29	0.392469	Hypothetical/Unknown	conserved hypothetical protein
SPT_1569	SPT_RS07790	0.910293	0.196843	0.0984214	4	0.992935	0.0999789	0.0706957	2	0.5327	Hypothetical/Unknown	hypothetical protein
SPT_1570	SPT_RS07795										Translation	threonyl-tRNA synthetase
SPT_1571	SPT_RS07800	1.04727	0.0787016	0.0126023	39	1.00498	0.201091	0.0410475	24	0.328481	Signal transduction	sensor histidine kinase
SPT_1572	SPT_RS07805	1.03296	0.111148	0.0222297	25	1.05397	0.15428	0.046517	11	0.686296	Signal transduction	DNA-binding response regulator
SPT_1573	SPT_RS07810	1.02301	0.141957	0.0202796	49	0.928103	0.377594	0.086626	19	0.289962	Hypothetical/Unknown	hypothetical protein
SPT_1574	SPT_RS07815	1.02168	0.140243	0.0362106	15	1.03864	0.179354	0.0597848	9	0.810489	Hypothetical/Unknown	hypothetical protein
SPT_1575	SPT_RS07820	0.960954	0.157568	0.0328551	23	0.990662	0.148182	0.0662689	5	0.691233	Transcription	Rrf2 family protein
SPT_1576	SPT_RS07825	0.990582	0.121538	0.0183226	44	0.930501	0.247555	0.0527788	22	0.286228	Folding, sorting, degradation	conserved hypothetical protein
SPT_1577	SPT_RS07830	0.819489	0.133322	0.0344236	15	0.84312	0.329066	0.0912666	13	0.810474	Transcription	iron-dependent transcriptional regulator
SPT_1578	SPT_RS07835	1.07123	0.0390244	0.0275944	2	0.798013	0.109155	0.077184	2	0.0794298	Transcription	hypothetical protein
SPT_1579	SPT_RS07840	0.989214	0.0932626	0.0182903	26	0.948405	0.103669	0.0327831	10	0.284651	Hypothetical/Unknown	hypothetical protein
SPT_1580	SPT_RS07845	1.02595	0.183142	0.091571	4						Membrane transport	nicotinamide mononucleotide transporter PnuC domain protein
SPT_1582	SPT_RS07855	1.0532	0.0758256	0.0239781	10	1.07724	0.0974391	0.0344499	8	0.574753	Hypothetical/Unknown	conserved domain protein
SPT_1584	SPT_RS07860	0.999167	0.110067	0.0204389	29	1.05842	0.141376	0.0426265	11	0.217745	Translation	D-tyrosyl-tRNA(Tyr) deacylase
SPT_1585	SPT_RS07865	1.0111	0.0976765	0.0127164	59	0.955586	0.199828	0.0312079	41	0.102684	Nucleotide metabolism	GTP pyrophosphokinase
SPT_1586	SPT_RS07875	1.03186	0.098514	0.02322	18	0.823337	0.383839	0.106458	13	0.0655726	Various metabolism	metallo-beta-lactamase superfamily protein
SPT_1587	SPT_RS07880	0.987419	0.0926908	0.010703	75	0.867759	0.242733	0.0404555	36	0.00508658	Folding, sorting, degradation	endopeptidase O
SPT_1588	SPT_RS07885	0.599556	0.2139	0.0713001	9	0.747536	0.017659	0.0124868	2	0.0712641	Membrane transport	manganese ABC transporter, ATP-binding protein
SPT_1589	SPT_RS07890	0.658967	0.195177	0.0416118	22	0.914343	0.224627	0.129688	3	0.0735476	Membrane transport	putative manganese ABC transporter, permease protein
SPT_1590	SPT_RS07895	0.754848	0.167902	0.0375439	20	0.647486	0.393012	0.160446	6	0.520882	Membrane transport	manganese ABC transporter, manganese-binding adhesion liprotein
SPT_1591	SPT_RS07900	1.00204	0.108552	0.0242731	20	1.02452	0.257095	0.0813004	10	0.792976	Various metabolism	thiol peroxidase
SPT_1592	SPT_RS07905	1.01372	0.0841692	0.00738212	130	1.03167	0.185099	0.0206947	80	0.415016	Hypothetical/Unknown	putative membrane protein
SPT_1593	SPT_RS07910	1.05039	0.157908	0.0344583	21	1.12745	0.105239	0.0350795	9	0.128336	Membrane transport	ABC transporter, ATP-binding protein
SPT_1594	SPT_RS07915	0.99325	0.155103	0.0170247	83	0.924574	0.26441	0.0412939	41	0.126748	Hypothetical/Unknown	conserved hypothetical protein
SPT_1595	SPT_RS07920										Carbohydrate metabolism	phosphoglycerate mutase
SPT_1596	SPT_RS07925	0.530133	0.206368	0.119147	3	0.62144	0.23586	0.136174	3	0.64035	Hypothetical/Unknown	hypothetical protein
SPT_1597	SPT_RS07935	0.967565	0.0762696	0.0341088	5	0.993766	0.243477	0.0734111	11	0.750965	Hypothetical/Unknown	hypothetical protein
SPT_1598	SPT_RS07940										Translation	isoleucyl-tRNA synthetase
SPT_1599	SPT_RS07950										Hypothetical/Unknown	cell division protein DivIVA
SPT_1600	SPT_RS07955	0.674516	0.285871	0.0952904	9	0.816099	0.30199	0.10677	8	0.338188	Cell division	cell division protein DivIVA
SPT_1601	SPT_RS07960	0.994805	0.182181	0.0549297	11	0.923533	0.136998	0.0433226	10	0.321109	Cell division	ylmH protein
SPT_1602	SPT_RS07965	1.01034	0.108552	0.0542758	4	0.889961	0.00481687	0.00340604	2	0.0912582	Cell division	ylmG protein
SPT_1603	SPT_RS07970	0.97525	0.136514	0.0394081	12	1.24084	0.401132	0.200566	4	0.21481	Cell division	ylmF protein
SPT_1604	SPT_RS07975	0.982021	0.104589	0.0197655	28	1.01391	0.213495	0.071165	9	0.668581	Cell division	ylmE protein
SPT_1605	SPT_RS07980										Cell division	cell division protein FtsZ
SPT_1606	SPT_RS07985										Cell division	cell division protein FtsA
SPT_1607	SPT_RS07990	0.985656	0.118321	0.0232046	26	0.869417	0.245291	0.0817638	9	0.180668	Hypothetical/Unknown	hypothetical protein
SPT_1608	SPT_RS07995	0.887505	0.134484	0.054903	6	1.00206	0.185485	0.0927426	4	0.318848	Nucleotide metabolism	MutT/nudix family protein
SPT_1609	SPT_RS08000	1.10519	0.00675611	0.00477729	2						Cell wall metabolism	UDP-N-acetylmuramoylalanyl-D-glutamyl-2,6-diaminopimelate--D-alanyl-D-alanyl ligase
SPT_1610	SPT_RS08005	1.07786	0.0265653	0.0187845	2	0.957224	0	0	1	0.0983377	Amino acid metabolism	D-alanine--D-alanine ligase
SPT_1611	SPT_RS08010	1.06741	0.0481364	0.0340376	2	0.82892	0.18136	0.128241	2	0.214089	DNA repair and editing	recombination protein RecR
SPT_1612	SPT_RS08015										Cell wall metabolism	penicillin-binding protein 2B
SPT_1613	SPT_RS08020	1.00117	0.127555	0.018411	48	0.877191	0.355024	0.107044	11	0.258467	Transcription	putative phosphosugar-binding transcriptional regulator
SPT_1614	SPT_RS08025	1.00258	0.147813	0.0192437	59	0.924536	0.167257	0.0356594	22	0.0577078	Carbohydrate metabolism	ROK family protein
SPT_1615	SPT_RS08030	1.01537	0.123592	0.017839	48	0.961639	0.113859	0.0315789	13	0.143776	Carbohydrate metabolism	putative N-acetylneuraminate lyase
SPT_1617	SPT_RS08045	1.00375	0.0771999	0.0128667	36	0.872266	0.17602	0.0586733	9	0.0340746	Hypothetical/Unknown	hypothetical protein
SPT_1618	SPT_RS08050	0.977962	0.220665	0.0535192	17	0.974191	0.164862	0.0521339	10	0.96015	Hypothetical/Unknown	conserved hypothetical protein
SPT_1619	SPT_RS08055	0.98202	0.128923	0.0186085	48	0.981147	0.145154	0.0374786	15	0.983422	Membrane transport	sugar ABC transporter, permease protein
SPT_1620	SPT_RS08060	0.984179	0.149338	0.0211196	50	0.957409	0.260538	0.0597716	19	0.674165	Membrane transport	sugar ABC transporter, permease protein
SPT_1621	SPT_RS08065	1.00934	0.119917	0.012931	86	1.03657	0.23371	0.0384217	37	0.503023	Membrane transport	sugar ABC transporter, sugar-binding protein
SPT_1622	SPT_RS08070	1.02717	0.137419	0.0164247	70	0.964733	0.224906	0.0303264	55	0.0726609	Membrane transport	PTS system, IIBC components
SPT_1623	SPT_RS08075	0.977902	0.153161	0.0326541	22	0.937461	0.227984	0.0609314	14	0.562408	Carbohydrate metabolism	N-acetylmannosamine-6-phosphate 2-epimerase
SPT_1624	SPT_RS08080	1.01306	0.0953154	0.0110061	75	0.956393	0.219211	0.0400223	30	0.175178	Hypothetical/Unknown	oxidoreductase, Gfo/Idh/MocA family
SPT_1625	SPT_RS08085	0.993086	0.129215	0.00818864	249	0.99831	0.23872	0.021976	118	0.823843	Carbohydrate metabolism	neuraminidase B
SPT_1626	SPT_RS08090	0.981534	0.125826	0.0168142	56	0.97392	0.214156	0.0412143	27	0.864609	Membrane transport	ABC transporter, permease protein
SPT_1627	SPT_RS08095	1.00451	0.0985499	0.0121306	66	1.00314	0.203625	0.0330323	38	0.969037	Membrane transport	ABC transporter, permease protein
SPT_1628	SPT_RS08100	1.01711	0.14023	0.0147815	90	0.923477	0.200928	0.0317695	40	0.0085162	Membrane transport	ABC transporter, substrate-binding protein
SPT_1629	SPT_RS08105	0.97945	0.144691	0.0546881	7	0.956429	0.292258	0.103329	8	0.846938	Hypothetical/Unknown	conserved hypothetical protein
SPT_1630	SPT_RS08110	1.02288	0.143803	0.011588	154	0.956361	0.239528	0.0276583	75	0.0275391	Carbohydrate metabolism	neuraminidase
SPT_1631	SPT_RS08115	1.11032	0.049128	0.0200564	6	0.847516	0.00393836	0.00278484	2	1.28825e-05	Hypothetical/Unknown	hypothetical protein
SPT_1635	SPT_RS08130										Replication	ATP-dependent DNA helicase RecG
SPT_1636	SPT_RS08135										Amino acid metabolism	alanine racemase
SPT_1637	SPT_RS08140										Lipid metabolism	holo-(acyl-carrier protein) synthase
SPT_1638	SPT_RS08145	0.981525	0.151246	0.0285828	28	1.0347	0.195248	0.0436587	20	0.313559	Amino acid metabolism	phospho-2-dehydro-3-deoxyheptonate aldolase
SPT_1639	SPT_RS08150	1.05671	0.0731823	0.0195588	14	0.996561	0.237307	0.0575554	17	0.330597	Amino acid metabolism	phospho-2-dehydro-3-deoxyheptonate aldolase
SPT_1640	SPT_RS08155	1.00939	0.0939151	0.0542219	3	0.996263	0.0534807	0.0239173	5	0.832008	Folding, sorting, degradation	preprotein translocase, SecA subunit
SPT_1641	SPT_RS08160	1.00629	0.0795599	0.0324802	6	0.942006	0.129531	0.0579278	5	0.358344	Folding, sorting, degradation	conserved domain protein
SPT_1642	SPT_RS08165	0.986782	0.108001	0.0145629	55	0.874392	0.21542	0.052247	17	0.0419362	Membrane transport	ABC transporter, ATP-binding protein
SPT_1643	SPT_RS08170	0.980839	0.151605	0.0268002	32	0.985194	0.170188	0.0538181	10	0.942609	Hypothetical/Unknown	hypothetical protein
SPT_1644	SPT_RS08175	0.994496	0.154549	0.022787	46	0.903734	0.30079	0.0641287	22	0.186915	Hypothetical/Unknown	hypothetical protein
SPT_1645	SPT_RS08180	1.01057	0.18531	0.0478469	15	0.991288	0.0903325	0.0403979	5	0.761726	Hypothetical/Unknown	hypothetical protein
SPT_1646	SPT_RS08185	0.976413	0.104159	0.0288886	13	0.917752	0.0707962	0.0408742	3	0.260759	Hypothetical/Unknown	hypothetical protein
SPT_1647	SPT_RS08190										Translation	phosphoglycerate dehydrogenase-related protein
SPT_1648	SPT_RS08195	0.97278	0.105157	0.0281043	14	0.957771	0.128383	0.0641913	4	0.833106	Various metabolism	nitroreductase family protein
SPT_1649	SPT_RS08200										Replication	primosomal protein DnaI
SPT_1650	SPT_RS08205										Replication	hypothetical protein
SPT_1651	SPT_RS08210	0.9566	0.155404	0.0549435	8	0.593567	0.526198	0.303801	3	0.269804	Transcription	transcriptional regulator, NrdR family
SPT_1652	SPT_RS08215	0.689209	0.192597	0.0962985	4	0.771244	0.315968	0.182424	3	0.707273	Transcription	transcriptional regulator, GntR family
SPT_1653	SPT_RS08220	0.975097	0.168422	0.0434864	15	1.00996	0.271629	0.0784126	12	0.700733	Membrane transport	ABC transporter, ATP-binding protein
SPT_1654	SPT_RS08225	1.00432	0.122887	0.0141897	75	1.01339	0.23985	0.0479699	25	0.856506	Membrane transport	membrane protein
SPT_1655	SPT_RS08230	1.03281	0.0980233	0.0120658	66	1.0461	0.173716	0.0322582	29	0.700519	Membrane transport	conserved hypothetical protein
SPT_1656	SPT_RS08235	1.02622	0.180538	0.0335251	29	0.933863	0.22205	0.0593452	14	0.182838	Membrane transport	ABC transporter, ATP-binding protein
SPT_1658	SPT_RS08250	0.953579	0.210018	0.0411879	26	1.00368	0.312227	0.139632	5	0.733221	Hypothetical/Unknown	conserved hypothetical protein
SPT_1659	SPT_RS08255	1.01127	0.0969926	0.0151477	41	0.959123	0.284397	0.0670331	18	0.451083	Carbohydrate metabolism	fructokinase
SPT_1660	SPT_RS08260	0.981712	0.0888356	0.0148059	36	0.987638	0.239685	0.0511009	22	0.911715	Membrane transport	PTS system IIABC components
SPT_1662	SPT_RS08265	1.00631	0.144746	0.0188444	59	0.922919	0.183737	0.0421522	19	0.0748621	Carbohydrate metabolism	sucrose-6-phosphate hydrolase
SPT_1663	SPT_RS08270	0.88091	0.265077	0.0838247	10	1.00793	0.288667	0.0962222	9	0.333539	Transcription	sucrose operon repressor
SPT_1664	SPT_RS08275										Lipid metabolism	3-hydroxy-3-methylglutaryl-CoA reductase
SPT_1665	SPT_RS08280	0.969104	0	0	1						Lipid metabolism	hydroxymethylglutaryl-CoA synthase
SPT_1668	SPT_RS08300	0.848205	0.131398	0.0339269	15	0.934617	0.298384	0.0994613	9	0.419743	Hypothetical/Unknown	hypothetical protein
SPT_1669	SPT_RS08305	0.928924	0.121267	0.0258543	22	0.936269	0.0978527	0.0345962	8	0.866175	Membrane transport	conserved hypothetical protein
SPT_1670	SPT_RS08310	0.302883	0.316544	0.0877936	13	0.888153	0.0702413	0.0496681	2	6.15225e-05	Signal transduction	serine/threonine protein kinase
SPT_1671	SPT_RS08315	0.524038	0.207754	0.0785237	7	0.625269	0.379407	0.189703	4	0.633778	Signal transduction	putative phosphatase
SPT_1672	SPT_RS08320	0.840896	0.233039	0.0339923	47	0.838494	0.252825	0.0527177	23	0.96957	Translation	rRNA methyltransferase RsmB
SPT_1673	SPT_RS08325										Translation	methionyl-tRNA formyltransferase
SPT_1674	SPT_RS08330										Replication	primosomal protein N
SPT_1675	SPT_RS08335	0.648796	0.104319	0.0737647	2	0.53055	0	0	1	0.355075	Transcription	putative DNA-directed RNA polymerase, omega subunit
SPT_1676	SPT_RS08340	0.893695	0.0514319	0.0363678	2						Nucleotide metabolism	guanylate kinase
SPT_1677	SPT_RS08345	0.732978	0.234713	0.0606027	15	0.348794	0.348806	0.201383	3	0.0864449	Translation	KH domain protein
SPT_1678	SPT_RS08350					0.802862	0.388848	0.224501	3		Cellular community	addiction module antitoxin, Axe family
SPT_1680	SPT_RS08365	0.914695	0.135055	0.025079	29	0.997608	0.170078	0.0537832	10	0.170684	Hypothetical/Unknown	conserved hypothetical protein
SPT_1681	SPT_RS08370	0.982279	0.106668	0.0194747	30	0.916299	0.248351	0.058537	18	0.290418	Various metabolism	conserved hypothetical protein
SPT_1682	SPT_RS08375	0.879436	0.111422	0.0278556	16	0.925679	0.0951929	0.0425716	5	0.37476	Translation	iojap-related protein
SPT_1683	SPT_RS08380	0.893975	0.159737	0.0357183	20	0.817582	0.324477	0.0978335	11	0.469143	Energy metabolism	isochorismatase family protein
SPT_1684	SPT_RS08385	0.90092	0.127549	0.0368201	12	0.947175	0.20939	0.0740306	8	0.582759	Hypothetical/Unknown	conserved hypothetical protein
SPT_1685	SPT_RS08390										Cofactor and vitamin metabolism	nicotinic acid mononucleotide adenylyltransferase
SPT_1686	SPT_RS08395	1.47152	0.412149	0.237954	3	1.33011	0.00563189	0.00398235	2	0.594219	Translation	conserved hypothetical protein
SPT_1687	SPT_RS08400										Translation	GTP-binding protein YqeH
SPT_1688	SPT_RS08405	1.07743	0.089914	0.0635788	2						Hypothetical/Unknown	conserved hypothetical protein
SPT_1689	SPT_RS08410	0.787426	0.33572	0.0506116	44	0.976205	0.246014	0.0615035	16	0.0211305	Membrane transport	putative transporter, CorA family
SPT_1690	SPT_RS08415	0.925242	0.152449	0.0369742	17	1.03257	0.116767	0.0476698	6	0.0897092	Membrane transport	putative mechanosensitive ion channel
SPT_1693	SPT_RS08425	1.013	0.111169	0.0262027	18	0.917189	0.296313	0.0662576	20	0.187118	Hypothetical/Unknown	conserved hypothetical protein
SPT_1694	SPT_RS08430	0.939535	0.120812	0.0456627	7	0.927202	0.11745	0.052525	5	0.862882	Transcription	putative transcriptional regulator
SPT_1695	SPT_RS08435	1.00914	0.0729957	0.0258079	8	1.01732	0.0968657	0.0342472	8	0.851566	Hypothetical/Unknown	conserved domain protein
SPT_1696	SPT_RS08440										Various metabolism	thioredoxin
SPT_1697	SPT_RS08445	1.0421	0.0537675	0.0155213	12	1.03808	0.386318	0.11152	12	0.971794	Cofactor and vitamin metabolism	conserved hypothetical protein
SPT_1699	SPT_RS08455	0.972718	0.111092	0.0296906	14	0.903086	0.3392	0.119925	8	0.579281	Membrane transport	aquaporin
SPT_1700	SPT_RS08460	1.15902	0.00123202	0.000871169	2	0.780697	0.380614	0.190307	4	0.117725	Hypothetical/Unknown	hypothetical protein
SPT_1701	SPT_RS08465	0.990253	0.109702	0.0304259	13	0.837474	0.305375	0.0920739	11	0.129409	Hypothetical/Unknown	hypothetical protein
SPT_1703	SPT_RS08475	1.0006	0.12591	0.0139044	82	0.917185	0.270057	0.0398178	46	0.0501248	Folding, sorting, degradation	oligoendopeptidase F
SPT_1704	SPT_RS08480	0.981237	0.0883071	0.0173185	26	1.07252	0.309255	0.0892742	12	0.322192	Translation	16S ribosomal RNA methyltransferase RsmE
SPT_1705	SPT_RS08485	0.91247	0.213513	0.0533783	16	0.9133	0.238681	0.0661982	13	0.992289	Translation	ribosomal protein L11 methyltransferase
SPT_1708	SPT_RS08495	0.746344	0.241452	0.0728005	11	1.23288	0.225806	0.159669	2	0.0181432	Folding, sorting, degradation	serine protease
SPT_1709	SPT_RS08500					0	0	0	1		Energy metabolism	ATPase of the AAA+ class
SPT_1710	SPT_RS08505					0.965227	0.142818	0.0583053	6		Nucleotide metabolism	MutT/nudix family protein
SPT_1711	SPT_RS08510	0.992342	0.0852594	0.0167208	26	0.870695	0.289731	0.0632245	21	0.0694161	Hypothetical/Unknown	hypothetical protein
SPT_1712	SPT_RS08515	0.966072	0.112645	0.0251881	20	1.01825	0.0222579	0.0157387	2	0.0942763	Hypothetical/Unknown	hypothetical protein
SPT_1713	SPT_RS08520	1.00236	0.0847828	0.0180758	22	1.02448	0.287109	0.0865668	11	0.804164	Hypothetical/Unknown	conserved hypothetical protein
SPT_1714	SPT_RS08525	0.952712	0.0364921	0.0148978	6	0.818627	0.271932	0.111016	6	0.258887	Hypothetical/Unknown	hypothetical protein
SPT_1715	SPT_RS08530	0.998709	0.0815221	0.0210489	15	0.807724	0.449916	0.259759	3	0.474259	Hypothetical/Unknown	hypothetical protein
SPT_1716	SPT_RS08535	1.09204	0.0588758	0.0416315	2	0.406608	0	0	1	0.0386195	Hypothetical/Unknown	hypothetical protein
SPT_1717	SPT_RS08540	0.980384	0.100872	0.0148727	46	0.978139	0.15338	0.0351879	19	0.953342	Replication	ATPase, AAA family
SPT_1719	SPT_RS08550	0.990009	0.0950799	0.0115301	68	1.04413	0.221446	0.0397728	31	0.194359	Carbohydrate metabolism	putative sucrose-6-phosphate hydrolase
SPT_1720	SPT_RS08555	0.995892	0.149852	0.0152942	96	1.00057	0.245264	0.0392737	39	0.911761	Membrane transport	ABC transporter, substrate-binding protein
SPT_1721	SPT_RS08560	0.961677	0.0985216	0.0136625	52	0.948334	0.267488	0.0452137	35	0.77825	Membrane transport	ABC transporter, permease protein
SPT_1722	SPT_RS08565	1.01214	0.102272	0.0123121	69	0.890769	0.274791	0.0538909	26	0.0306082	Membrane transport	ABC transporter, permease protein
SPT_1723	SPT_RS08570	0.976211	0.188164	0.0286947	43	0.936406	0.366042	0.086277	18	0.66314	Transcription	sugar-binding transcriptional regulator, LacI family
SPT_1724	SPT_RS08575	1.00671	0.137863	0.0137178	101	0.985588	0.187748	0.0304568	38	0.528168	Transcription	putative transcriptional activator
SPT_1726	SPT_RS08585	1.05861	0.0728169	0.0230267	10	1.01015	0.10164	0.0254099	16	0.170434	Hypothetical/Unknown	hypothetical protein
SPT_1727	SPT_RS08590	1.10793	0.163808	0.0366285	20	1.03907	0.247816	0.0826052	9	0.452633	Hypothetical/Unknown	conserved hypothetical protein
SPT_1728	SPT_RS08595	0.993506	0.097999	0.018198	29	0.973236	0.196055	0.0619979	10	0.755499	Hypothetical/Unknown	putative general stress protein 24
SPT_1729	SPT_RS08600	1.07912	0.222126	0.111063	4	1.06796	0.104862	0.0741485	2	0.937429	Hypothetical/Unknown	hypothetical protein
SPT_1730	SPT_RS08610	0.999997	0.0777702	0.0183306	18	0.967176	0.144294	0.0721469	4	0.664007	Various metabolism	acetyltransferase, GNAT family
SPT_1731	SPT_RS08615	1.03353	0.104774	0.0349247	9	1.06209	0.267507	0.119633	5	0.82257	Folding, sorting, degradation	putative type IV prepilin peptidase
SPT_1732	SPT_RS08620					0.699892	0	0	1		Transcription	transcriptional regulator
SPT_1733	SPT_RS08625	1.02844	0.101225	0.0139043	53	0.847915	0.368496	0.0804124	21	0.030132	Hypothetical/Unknown	hypothetical protein
SPT_1734	SPT_RS08630	1.01062	0.113381	0.0267241	18	0.960122	0.395324	0.125013	10	0.696022	Amino acid metabolism	tryptophan synthase, alpha subunit
SPT_1735	SPT_RS08635	1.03844	0.0945496	0.0135071	49	1.0414	0.0906616	0.0177802	26	0.895045	Amino acid metabolism	tryptophan synthase, beta subunit
SPT_1736	SPT_RS08640	1.00055	0.111353	0.0206777	29	0.993456	0.147268	0.0368169	16	0.867414	Amino acid metabolism	N-(5-phosphoribosyl)-anthranilate isomerase
SPT_1737	SPT_RS08645	1.03076	0.0681778	0.015245	20	0.948893	0.136861	0.0395082	12	0.0627049	Amino acid metabolism	indole-3-glycerol phosphate synthase
SPT_1738	SPT_RS08650	0.962988	0.13502	0.0242503	31	0.828001	0.319643	0.0886529	13	0.149369	Amino acid metabolism	anthranilate phosphoribosyltransferase
SPT_1739	SPT_RS08655	1.04316	0.0282016	0.0162822	3	1.00162	0.244146	0.109185	5	0.71967	Amino acid metabolism	anthranilate synthase component II
SPT_1740	SPT_RS08660	1.00915	0.103583	0.0145045	51	0.969457	0.211084	0.0356796	35	0.30568	Amino acid metabolism	anthranilate synthase component I
SPT_1742	SPT_RS08675	1.01795	0.117491	0.0150431	61	0.909395	0.207419	0.0366668	32	0.00741271	Transcription	sugar-binding transcriptional regulator, LacI family
SPT_1743	SPT_RS08685	1.04653	0.196072	0.029559	44	0.94488	0.176743	0.0334013	28	0.0257236	Membrane transport	MgtC/SapB family protein
SPT_1744	SPT_RS08690	1.02896	0.140653	0.0127866	121	0.978742	0.248991	0.0326941	58	0.154366	Membrane transport	ABC transporter, permease protein
SPT_1745	SPT_RS08695	0.998093	0.132006	0.0150435	77	1.02911	0.177324	0.0283945	39	0.336413	Membrane transport	ABC transporter, ATP-binding protein
SPT_1746	SPT_RS08700	1.02165	0.129478	0.0155874	69	1.02126	0.138165	0.0208291	44	0.988087	Membrane transport	ABC transporter, substrate-binding protein
SPT_1747	SPT_RS08705	1.05114	0.0874391	0.0147799	35	0.976382	0.279224	0.0547604	26	0.192564	Hypothetical/Unknown	hypothetical protein
SPT_1748	SPT_RS08710	1.02216	0.112974	0.0127106	79	1.00076	0.200916	0.0275979	53	0.482487	Carbohydrate metabolism	UDP-glucose 4-epimerase
SPT_1749	SPT_RS08715	1.04074	0.105634	0.0114576	85	1.00949	0.25789	0.0397933	42	0.451869	Carbohydrate metabolism	galactose-1-phosphate uridylyltransferase
SPT_1750	SPT_RS08720	0.99747	0.124356	0.0140805	78	1.00636	0.175347	0.0292244	36	0.784606	Transcription	putative phosphate transport system regulatory protein PhoU
SPT_1752	SPT_RS08735	1.00641	0.119832	0.00947358	160	0.950371	0.225662	0.0257166	77	0.0419898	Structural proteins	cell wall surface anchor family protein
SPT_1754	SPT_RS08740										Capsule metabolism	putative capsular polysaccharide biosynthesis protein
SPT_1755	SPT_RS08745	1.00754	0.0332177	0.0191783	3						Carbohydrate metabolism	putative glycosyl transferase
SPT_1756	SPT_RS08750	0.99901	0.132888	0.017449	58	0.930503	0.218968	0.0364947	36	0.093734	Membrane transport	ABC transporter, permease/ATP-binding protein
SPT_1757	SPT_RS08755	1.02966	0.0881684	0.0102494	74	0.942665	0.232161	0.040414	33	0.0393497	Membrane transport	ABC transporter, permease/ATP-binding protein
SPT_1758	SPT_RS08765	1.05714	0.0408941	0.0289165	2	0.994187	0.0562928	0.0325006	3	0.243675	Hypothetical/Unknown	conserved domain protein
SPT_1759	SPT_RS08770	1.01883	0.0705931	0.0212846	11	0.967586	0.109583	0.0414184	7	0.287467	Hypothetical/Unknown	hypothetical protein
SPT_1761	SPT_RS08775										DNA repair and editing	exodeoxyribonuclease
SPT_1764	SPT_RS08790	0.980945	0.0733855	0.0259457	8	0.95717	0.127192	0.0568819	5	0.710969	Nucleotide metabolism	xanthine phosphoribosyltransferase
SPT_1765	SPT_RS08795	1.011	0.102108	0.0157556	42	0.932042	0.212035	0.0432815	24	0.0913367	Membrane transport	xanthine permease
SPT_1766	SPT_RS08800	0.987827	0.150519	0.0204831	54	1.03945	0.105057	0.0254801	17	0.118901	Hypothetical/Unknown	DpnD protein
SPT_1767	SPT_RS08805	1.01284	0.0963549	0.0175919	30	0.911612	0.168037	0.0420092	16	0.0314221	DNA repair and editing	type II restriction endonuclease DpnI
SPT_1768	SPT_RS08810	0.991207	0.096615	0.0145653	44	0.926329	0.24813	0.0663156	14	0.343406	Various metabolism	conserved hypothetical protein
SPT_1769	SPT_RS08815	1.02367	0.103532	0.0159753	42	1.0409	0.211413	0.0392585	29	0.685652	Carbohydrate metabolism	galactose-1-phosphate uridylyltransferase
SPT_1770	SPT_RS08820	1.02834	0.12504	0.0240639	27	1.00533	0.222363	0.0497218	20	0.678955	Carbohydrate metabolism	galactokinase
SPT_1771	SPT_RS08825	0.971597	0.142302	0.0233943	37	0.959132	0.229528	0.0513241	20	0.82591	Transcription	galactose operon repressor
SPT_1772	SPT_RS08830	1.00159	0.102102	0.0126642	65	0.995429	0.206578	0.0349181	35	0.868527	Energy metabolism	alcohol dehydrogenase, zinc-containing
SPT_1773	SPT_RS08835	1.0114	0.106646	0.0285023	14	1.00837	0.143046	0.0505746	8	0.958817	Transcription	transcriptional regulator, MerR family
SPT_1774	SPT_RS08840	1.0436	0.112208	0.0165441	46	0.96745	0.261047	0.0569651	21	0.203778	Membrane transport	cation efflux system protein
SPT_1775	SPT_RS08845	0.984126	0.101237	0.0206649	24	0.906227	0.159394	0.0426	14	0.10862	Transcription	transcriptional regulator, TetR family
SPT_1776	SPT_RS08850	1.02963	0.128688	0.0220699	34	1.01055	0.199852	0.0458492	19	0.709175	Membrane transport	putative transporter
SPT_1778	SPT_RS08855	1.00827	0.170538	0.0202392	71	0.952732	0.300079	0.0567096	28	0.358626	Membrane transport	choline transporter
SPT_1779	SPT_RS08860	1.0198	0.141552	0.0223813	40	0.907437	0.300394	0.0802836	14	0.183452	Membrane transport	choline transporter
SPT_1780	SPT_RS08865	1.02856	0.156594	0.0211152	55	0.824063	0.260626	0.0597917	19	0.00189559	Hypothetical/Unknown	hypothetical protein
SPT_1781	SPT_RS08870	0.934118	0.160871	0.0464396	12	1.00229	0.106042	0.0400799	7	0.281897	Transcription	transcriptional regulator, MarR family
SPT_1782	SPT_RS08875	0.971071	0.0869153	0.0217288	16	0.809588	0.716252	0.506467	2	0.754189	Hypothetical/Unknown	conserved hypothetical protein
SPT_1783	SPT_RS08880	0.985946	0.112899	0.0183146	38	0.92848	0.334119	0.0668238	25	0.41012	Folding, sorting, degradation	glutamyl-aminopeptidase
SPT_1785	SPT_RS08890	1.29871	0	0	1	1.21457	0	0	1		Hypothetical/Unknown	conserved domain protein
SPT_1786	SPT_RS08895	0.99183	0.120572	0.020678	34	1.03101	0.200326	0.0500815	16	0.473106	Membrane transport	iron-compound ABC transporter, permease protein
SPT_1787	SPT_RS08900	0.991615	0.218492	0.0380345	33	1.01103	0.136309	0.0410986	11	0.73051	Membrane transport	iron-compound ABC transporter, permease protein
SPT_1788	SPT_RS08905	0.990608	0.0640086	0.0143128	20	0.848172	0.0124185	0.00878123	2	4.66196e-08	Membrane transport	iron-compound ABC transporter, ATP-binding protein
SPT_1789	SPT_RS08910	1.02296	0.134758	0.0264282	26	1.08081	0.0907208	0.0370366	6	0.213352	Membrane transport	iron-compound ABC transporter, iron-compound-binding protein
SPT_1790	SPT_RS08915					0.816069	0.238737	0.106766	5		Hypothetical/Unknown	conserved hypothetical protein
SPT_1791	SPT_RS08920	0.922258	0.066175	0.0191031	12	0.838847	0.360859	0.104171	12	0.439348	Translation	ribosomal large subunit pseudouridine synthase B
SPT_1792	SPT_RS08925	0.919371	0.125892	0.0305333	17	0.799401	0.307064	0.0971022	10	0.249648	Cell division	segregation and condensation protein B
SPT_1793	SPT_RS08930	0.881544	0.181898	0.0387807	22	0.777405	0.360462	0.108683	11	0.373777	Cell division	segregation and condensation protein A
SPT_1795	SPT_RS08940	0.902858	0.171797	0.0404928	18	0.826956	0.242942	0.0701312	12	0.35663	Hypothetical/Unknown	CBS domain protein
SPT_1796	SPT_RS08945	0.941077	0.153791	0.0384478	16	0.853638	0.216615	0.125062	3	0.51292	Hypothetical/Unknown	conserved hypothetical protein
SPT_1797	SPT_RS08950	0.967123	0.110922	0.0226419	24	0.90279	0.221083	0.0835614	7	0.463401	Nucleotide metabolism	HAM1 protein
SPT_1798	SPT_RS08955					0.875252	0	0	1		Amino acid metabolism	glutamate racemase
SPT_1799	SPT_RS08960	0.986539	0.093495	0.0353378	7						Hypothetical/Unknown	conserved hypothetical protein
SPT_1800	SPT_RS08970	0.809217	0.200797	0.0428101	22	0.802105	0.298755	0.121966	6	0.956542	Carbohydrate metabolism	putative dextran glucosidase DexS
SPT_1802	SPT_RS08975	0.956825	0.149655	0.0220655	46	1.02052	0.259995	0.063058	17	0.344112	Membrane transport	trehalose PTS system, IIABC components
SPT_1803	SPT_RS08980	1.03696	0.0636046	0.0201135	10	0.768987	0.434929	0.177559	6	0.155922	Transcription	trehalose operon transcriptional repressor
SPT_1809	SPT_RS09010	0.573596	0.17953	0.0382759	22	0.588925	0.369702	0.11691	10	0.901662	Membrane transport	oligopeptide ABC transporter, ATP-binding protein AmiF
SPT_1810	SPT_RS09015	0.581664	0.163245	0.034039	23	0.496195	0.333757	0.0963472	12	0.408934	Membrane transport	oligopeptide ABC transporter, ATP-binding protein AmiE
SPT_1811	SPT_RS09020	0.616701	0.170401	0.0301229	32	0.705234	0.304314	0.091754	11	0.364634	Membrane transport	oligopeptide ABC transporter, permease protein AmiD
SPT_1812	SPT_RS09025	0.541181	0.219259	0.0316473	48	0.654399	0.24479	0.0446923	30	0.0420983	Membrane transport	oligopeptide ABC transporter, permease protein AmiC
SPT_1813	SPT_RS09030	0.721453	0.240638	0.0276031	76	0.772771	0.371568	0.05539	45	0.40864	Membrane transport	oligopeptide ABC transporter, oligopeptide-binding protein AliB
SPT_1814	SPT_RS09035	1.11596	0	0	1	1.14058	0	0	1		Hypothetical/Unknown	hypothetical protein
SPT_1815	SPT_RS09040	1.02359	0.115706	0.0119982	93	0.989113	0.263674	0.0397504	44	0.407869	Carbohydrate metabolism	sucrose phosphorylase
SPT_1817	SPT_RS09050	0.974132	0.0889805	0.01373	42	1.066	0.232177	0.0506651	21	0.0851131	Membrane transport	sugar ABC transporter, permease protein
SPT_1818	SPT_RS09055	1.00851	0.162988	0.0221799	54	1.07015	0.100381	0.0302661	11	0.105423	Membrane transport	sugar ABC transporter, permease protein
SPT_1819	SPT_RS09060	0.987692	0.104092	0.0156925	44	0.935643	0.35451	0.0813301	19	0.532098	Membrane transport	sugar ABC transporter, sugar-binding protein
SPT_1821	SPT_RS09065	0.932031	0.139827	0.0104805	178	0.956854	0.239562	0.0304244	62	0.441238	Carbohydrate metabolism	alpha-galactosidase
SPT_1822	SPT_RS09070	0.98418	0.123483	0.0276117	20	0.86801	0.259924	0.0612646	18	0.0924254	Transcription	msm operon regulatory protein
SPT_1823	SPT_RS09075	1.03029	0.0694024	0.0283334	6	1.00658	0	0	1	0.440683	Cofactor and vitamin metabolism	BirA bifunctional protein
SPT_1846	SPT_RS09190	1.06324	0.11088	0.0161735	47	0.941954	0.238948	0.0415955	33	0.00809747	Translation	RNA methyltransferase, TrmA family
SPT_1847	SPT_RS09195	0.983195	0.202821	0.0364277	31	0.897147	0.279975	0.0571497	24	0.209752	DNA repair and editing	recombination regulator
SPT_1848	SPT_RS09200	0.812524	0.165788	0.0361779	21	0.845452	0.276229	0.104405	7	0.768072	Hypothetical/Unknown	conserved hypothetical protein
SPT_1849	SPT_RS09205	1.01276	0.105025	0.0371321	8	0.878108	0.308918	0.0856786	13	0.165594	Hypothetical/Unknown	hypothetical protein
SPT_1851	SPT_RS09215	0.992833	0.115451	0.0129079	80	0.9851	0.223032	0.042149	28	0.861072	Transcription	MerR-family transcriptional regulator
SPT_1855	SPT_RS09225	0.899964	0.0429368	0.0162286	7	0.928125	0.0154947	0.0109564	2	0.193546	Folding, sorting, degradation	chaperonin, 60 kDa
SPT_1856	SPT_RS09230										Folding, sorting, degradation	chaperonin, 10 kDa
SPT_1857	SPT_RS09235	0.983521	0.137709	0.027007	26	0.946363	0.246691	0.0872186	8	0.686747	DNA repair and editing	single-strand DNA-binding protein
SPT_1858	SPT_RS09240	1.00954	0.126218	0.0194759	42	0.971348	0.199804	0.049951	16	0.479141	Various metabolism	oxidoreductase, short chain dehydrogenase/reductase family
SPT_1859	SPT_RS09245	1.01548	0.126384	0.0263529	23	0.850474	0.220993	0.0835276	7	0.0699948	Hypothetical/Unknown	conserved hypothetical protein
SPT_1860	SPT_RS09250	1.00908	0.0726765	0.025695	8	0.861241	0.361376	0.127766	8	0.275688	Various metabolism	putative thioredoxin
SPT_1861	SPT_RS09255	1.0371	0.0843567	0.0298246	8	0.869094	0.270068	0.0779619	12	0.0593533	Hypothetical/Unknown	hypothetical protein
SPT_1864	SPT_RS09275	0.896895	0.0601073	0.0160643	14	0.808878	0.381082	0.134733	8	0.523927	Hypothetical/Unknown	hypothetical protein
SPT_1865	SPT_RS09280	0.977663	0.135498	0.0310854	19	1.02985	0.126383	0.0477684	7	0.368969	Transcription	hypothetical protein
SPT_1866	SPT_RS09285	0.991027	0.0987173	0.0210466	22	1.00955	0.135755	0.0479968	8	0.726427	Hypothetical/Unknown	PAP2 family protein
SPT_1867	SPT_RS09290	1.05726	0.120237	0.0380223	10	0.921721	0.289467	0.096489	9	0.208663	Hypothetical/Unknown	hypothetical protein
SPT_1868	SPT_RS09295	1.00328	0.11723	0.0234459	25	0.969901	0.246713	0.0598367	17	0.606338	Membrane transport	ABC transporter, ATP-binding protein
SPT_1870	SPT_RS09305	0.970556	0.100179	0.0500896	4	0.965519	0.0648361	0.045846	2	0.944427	Transcription	transcriptional regulator, MarR family
SPT_1871	SPT_RS09310	0.981336	0.100345	0.0169614	35	0.978007	0.174183	0.0435458	16	0.943515	Transcription	conserved hypothetical protein
SPT_1872	SPT_RS09315	1.00703	0.114992	0.0140486	67	0.954826	0.216457	0.0371221	34	0.191447	Cellular community	pneumolysin
SPT_1873	SPT_RS09320	1.03923	0.21291	0.0532274	16	0.950042	0.187386	0.0765	6	0.349985	Hypothetical/Unknown	hypothetical protein
SPT_1874	SPT_RS09325	0.953169	0.121833	0.0325611	14	0.847584	0.263642	0.079491	11	0.231447	Hypothetical/Unknown	hypothetical protein
SPT_1875	SPT_RS09330	1.01547	0.112273	0.0300063	14	0.427236	0.383784	0.191892	4	0.00798734	Hypothetical/Unknown	hypothetical protein
SPT_1878	SPT_RS09340	1.0223	0.143611	0.0216502	44	0.992524	0.191895	0.0465415	17	0.56412	Various metabolism	glycerophosphoryl diester phosphodiesterase
SPT_1879	SPT_RS09345	1.00811	0.0892323	0.010169	77	0.904474	0.21272	0.0320687	44	0.00256727	Membrane transport	ABC transporter substrate-binding protein
SPT_1880	SPT_RS09350	1.03366	0.115062	0.0166077	48	0.976423	0.264038	0.0466758	32	0.251526	Membrane transport	spermidine/putrescine import ATP-binding protein PotA
SPT_1884	SPT_RS09365	1.02105	0.0951795	0.0154401	38	0.980035	0.278624	0.0594028	22	0.506642	Various metabolism	hydrolase
SPT_1885	SPT_RS09370	0.994996	0.111488	0.0106786	109	0.946137	0.248757	0.0332415	56	0.163593	Transcription	transcriptional regulator, LacI family protein
SPT_1888	SPT_RS09380	1.12214	0.0511312	0.0255656	4	1.07055	0.0825104	0.0476374	3	0.383829	Hypothetical/Unknown	hypothetical protein
SPT_1889	SPT_RS09385	1.01186	0.0951668	0.0186637	26	0.987492	0.259522	0.0481921	29	0.639222	Hypothetical/Unknown	hypothetical protein
SPT_1890	SPT_RS09390	0.97297	0.0626691	0.0221569	8	1.00707	0.0462876	0.0207005	5	0.284667	Hypothetical/Unknown	hypothetical protein
SPT_1891	SPT_RS09395	1.03829	0.0944002	0.0115328	67	0.933262	0.324127	0.0612543	28	0.0953544	Hypothetical/Unknown	hypothetical protein
SPT_1892	SPT_RS09400	1.01148	0.104208	0.0143141	53	1.00155	0.122245	0.0235261	27	0.719431	Hypothetical/Unknown	hypothetical protein
SPT_1893	SPT_RS09405	0.994006	0.115557	0.0166792	48	1.02047	0.201429	0.0462111	19	0.591977	Hypothetical/Unknown	hypothetical protein
SPT_1894	SPT_RS09415	1.05242	0.180387	0.0736428	6	1.08023	0.11412	0.0465894	6	0.756196	Transcription	putative type II restriction-modification system regulatory protein
SPT_1895	SPT_RS09420	1.02685	0.101939	0.0180204	32	0.912935	0.270165	0.0749303	13	0.146657	Cell wall metabolism	autolysin
SPT_1897	SPT_RS09425	0.983293	0.110081	0.0144543	58	0.941782	0.282616	0.0464618	37	0.395789	Membrane transport	MATE efflux family protein DNA
SPT_1898	SPT_RS09430										DNA repair and editing	recA protein
SPT_1899	SPT_RS09435	0.966118	0.177488	0.027719	41	1.00053	0.23617	0.0454509	27	0.520224	Cofactor and vitamin metabolism	competence/damage-inducible protein CinA
SPT_1900	SPT_RS09440	0.0342656	0.0968246	0.015707	38	0.467271	0.362909	0.0907271	16	1.93078e-05	Transcription	putative transcriptional regulator
SPT_1901	SPT_RS09445	0.686338	0.474839	0.0802625	35	0.838832	0.190503	0.0574389	11	0.129496	Various metabolism	acetyltransferase, GNAT family
SPT_1902	SPT_RS09450	0.214375	0.206241	0.0500209	17	0.251861	0.217795	0.125744	3	0.78493	Translation	conserved hypothetical protein TIGR00150
SPT_1903	SPT_RS09455	0.792645	0.134267	0.0253741	28	0.7954	0.281508	0.084878	11	0.975357	Hypothetical/Unknown	hypothetical protein
SPT_1904	SPT_RS09460	1.0122	0.110881	0.0113761	95	0.954442	0.265659	0.0442766	36	0.208672	Transcription	putative transcriptional regulator PlcR
SPT_1905	SPT_RS09465	1.02087	0.0995955	0.0276228	13	0.8374	0.373477	0.107814	12	0.112854	Hypothetical/Unknown	hypothetical protein
SPT_1909	SPT_RS09480	0.992744	0.148202	0.0155358	91	0.927872	0.203622	0.033937	36	0.0846633	Cell division	ftsk/spoiiie family protein
SPT_1910	SPT_RS09485	0.990825	0.128185	0.0185019	48	1.02589	0.191058	0.0374696	26	0.40421	Transcription	transcriptional regulator, Cro/CI family
SPT_1911	SPT_RS09490	0.972126	0.102033	0.030764	11	1.06302	0.132615	0.0593074	5	0.195182	Hypothetical/Unknown	hypothetical protein
SPT_1916	SPT_RS09515	0.990349	0.0834378	0.00838582	99	0.94754	0.199299	0.0287664	48	0.155248	Hypothetical/Unknown	NLP/P60 family protein
SPT_1919	SPT_RS09525	1.01207	0.108399	0.00790581	188	1.02947	0.224038	0.0243004	85	0.496504	Antibiotic response/sensing	tetracycline resistance protein
SPT_1922	SPT_RS09540	0.973521	0.141522	0.0250178	32	1.07412	0.139512	0.0402736	12	0.0398004	Hypothetical/Unknown	hypothetical protein
SPT_1923	SPT_RS09545	1.02015	0.104201	0.0204356	26	1.10455	0.316491	0.0791228	16	0.307944	Hypothetical/Unknown	hypothetical protein
SPT_1924	SPT_RS09550	0.987103	0.0982947	0.0130195	57	1.0426	0.129384	0.0289312	20	0.084341	Hypothetical/Unknown	hypothetical protein
SPT_1925	SPT_RS09555	1.03715	0.124232	0.0112938	121	1.00177	0.253443	0.0341743	55	0.326988	Membrane transport	Mel protein
SPT_1926	SPT_RS09560	0.9857	0.123942	0.0114098	118	0.906603	0.229984	0.0328548	49	0.0242396	Membrane transport	macrolide-efflux protein
SPT_1927	SPT_RS09565	0.984881	0.0897724	0.0239927	14	0.987163	0.112495	0.0459258	6	0.965361	Hypothetical/Unknown	DNA recombinase
SPT_1928	SPT_RS09575	1.03018	0.0732615	0.0163818	20	1.02843	0.233848	0.0648578	13	0.979385	Transcription	transcriptional regulator, putative
SPT_1929	SPT_RS09580	0.989274	0.139917	0.0279834	25	0.903447	0.138231	0.0369437	14	0.0720325	Transcription	sigma-70, region 4 family
SPT_1930	SPT_RS09590	0.981142	0.144301	0.0456319	10	0.936004	0.0430111	0.0215055	4	0.388498	Hypothetical/Unknown	excisionase
SPT_1933	SPT_RS09600	1.00008	0.138042	0.0120608	131	0.976716	0.217665	0.026016	70	0.416091	Hypothetical/Unknown	hypothetical protein
SPT_1934	SPT_RS09605	1.04254	0.0551807	0.0137952	16	0.758512	0.338317	0.102006	11	0.0106799	Membrane transport	ABC transporter, ATP-binding protein
SPT_1935	SPT_RS09610	1.06309	0.0526998	0.0215146	6	1.0075	0.141858	0.0501543	8	0.328483	Hypothetical/Unknown	hypothetical protein
SPT_1936	SPT_RS09615	1.02503	0.0678514	0.020458	11	0.861022	0.151915	0.0679384	5	0.0365456	Nucleotide metabolism	nucleoside diphosphate kinase
SPT_1937	SPT_RS09620	0.495738	0.519337	0.232255	5	0.726702	0.123467	0.0873042	2	0.394656	Transcription	DNA-directed RNA polymerase, beta subunit
SPT_1938	SPT_RS09625	0.918101	0.132014	0.0660068	4	0.970952	0.0104865	0.00741507	2	0.470769	Transcription	DNA-directed RNA polymerase, beta subunit
SPT_1942	SPT_RS09635	1.00589	0.108373	0.013442	65	1.02386	0.131387	0.0262773	25	0.544175	Hypothetical/Unknown	CBS domain protein
SPT_1943	SPT_RS09640	1.00735	0.0724247	0.0144849	25	0.972927	0.255764	0.0639409	16	0.602511	DNA repair and editing	DNA-entry nuclease
SPT_1944	SPT_RS09645	1.01821	0.125005	0.0376904	11	0.882303	0.248055	0.124027	4	0.313526	Transcription	hypothetical protein
SPT_1945	SPT_RS09650	1.03999	0.116873	0.0182525	41	1.04375	0.23546	0.0416238	32	0.93419	Cell wall metabolism	UDP-N-acetylglucosamine 1-carboxyvinyltransferase
SPT_1947	SPT_RS09655	1.01224	0.0976369	0.0148895	43	0.991235	0.210591	0.0372276	32	0.601936	Hypothetical/Unknown	conserved hypothetical protein
SPT_1948	SPT_RS09660					0	0	0	1		Cofactor and vitamin metabolism	phosphopantetheine adenylyltransferase
SPT_1949	SPT_RS09665	0.369117	0.243237	0.0674617	13	0.706859	0.386405	0.223091	3	0.169334	DNA repair and editing	putative type II DNA modification methyltransferase
SPT_1950	SPT_RS09670	0.922268	0.167265	0.0278775	36	0.884311	0.194621	0.044649	19	0.474018	Amino acid metabolism	aspartate--ammonia ligase
SPT_1952	SPT_RS09675	0.988319	0.125364	0.0203367	38	0.874024	0.3513	0.0938889	14	0.239765	Hypothetical/Unknown	membrane protein
SPT_1953	SPT_RS09680	0.975989	0.128223	0.0208005	38	0.975894	0.143505	0.0370528	15	0.998227	Translation	spoU rRNA Methylase family protein
SPT_1954	SPT_RS09685	1.01255	0.109123	0.0329017	11	1.02966	0.109776	0.0548878	4	0.793328	Various metabolism	acylphosphatase
SPT_1955	SPT_RS09690	1.0417	0.166092	0.117445	2						Folding, sorting, degradation	SpoIIIJ family protein
SPT_1956	SPT_RS09695	0.988193	0.0894325	0.0169012	28	0.922639	0.2957	0.0853613	12	0.455891	Amino acid metabolism	pyruvate formate-lyase-activating enzyme
SPT_1957	SPT_RS09700	0.978972	0.109791	0.0135144	66	0.930749	0.246381	0.0442513	31	0.29995	Amino acid metabolism	diaminopimelate decarboxylase
SPT_1958	SPT_RS09705	0.910891	0.0983054	0.0159472	38	0.961863	0.235269	0.0539744	19	0.369055	Transcription	pur operon repressor
SPT_1959	SPT_RS09710	0.837423	0.184018	0.0315589	34	0.95556	0.399996	0.133332	9	0.393585	Translation	cmp-binding-factor 1
SPT_1961	SPT_RS09720	0.738003	0.130931	0.0197385	44	0.88058	0.340391	0.0850979	16	0.108073	Cofactor and vitamin metabolism	thiamine pyrophosphokinase
SPT_1962	SPT_RS09725	0.287543	0.247699	0.0875749	8						Carbohydrate metabolism	ribulose-phosphate 3-epimerase
SPT_1963	SPT_RS09730	0.398592	0.21511	0.0521719	17	0.426995	0.361517	0.208722	3	0.896433	Translation	ribosome small subunit-dependent GTPase A
SPT_1964	SPT_RS09735	0.610152	0.181234	0.0467945	15	0.515921	0.224165	0.100249	5	0.405549	Translation	dimethyladenosine transferase
SPT_1967	SPT_RS09740	0.976738	0.166219	0.0314125	28	0.93706	0.136727	0.0379212	13	0.425258	Membrane transport	ABC transporter, ATP-binding protein
SPT_1968	SPT_RS09745	0.990043	0.104687	0.00907753	133	0.881577	0.330123	0.0412654	64	0.0110037	Hypothetical/Unknown	putative immunity protein
SPT_1969	SPT_RS09750	0.963226	0.113452	0.0141815	64	0.893114	0.248982	0.0440143	32	0.132825	Transcription	putative transcriptional regulator PlcR
SPT_1970	SPT_RS09755	0.853324	0.103028	0.0515142	4						Translation	primase-related protein
SPT_1971	SPT_RS09760	0.955374	0.104507	0.0201124	27	0.981911	0.135653	0.0362549	14	0.525882	Hypothetical/Unknown	putative hydrolase
SPT_1972	SPT_RS09765	0.957337	0.138606	0.0271828	26	0.806772	0.350105	0.0849129	17	0.0988596	Structural proteins	cell wall surface anchor family protein
SPT_1973	SPT_RS09770	0.693068	0.0457479	0.0186765	6	0.859477	0.091449	0.0527981	3	0.0207672	Translation	ribosomal protein L34
SPT_1974	SPT_RS09775	0	0	0	7	0	0	0	6		Amino acid metabolism	aminotransferase, class I
SPT_1975	SPT_RS09780	1.01418	0.0830694	0.0181272	21	1.01087	0.121841	0.0304602	16	0.92597	Hypothetical/Unknown	conserved hypothetical protein
SPT_1976	SPT_RS09785	0.960737	0.123068	0.0251212	24	0.989379	0.20836	0.0577886	13	0.652247	Hypothetical/Unknown	universal stress protein family
SPT_1977	SPT_RS09790	1.00811	0.132049	0.0179696	54	0.926523	0.287563	0.0599611	23	0.196405	Hypothetical/Unknown	Cof family protein
SPT_1978	SPT_RS09795	0.938295	0.131755	0.0200924	43	0.923587	0.276303	0.0713412	15	0.843417	Amino acid metabolism	putative L-asparaginase
SPT_1980	SPT_RS09805	0.754257	0.402351	0.201175	4	0.630698	0.306683	0.216857	2	0.697607	Transcription	catabolite control protein A
SPT_1981	SPT_RS09810	1.01786	0.0946573	0.0223109	18	1.0513	0.123912	0.0331169	14	0.408889	Signal transduction	DNA-binding response regulator
SPT_1982	SPT_RS09815	1.03816	0.109934	0.0133314	68	1.0549	0.240678	0.0491282	24	0.743163	Signal transduction	putative sensor histidine kinase
SPT_1983	SPT_RS09820	1.04712	0.135219	0.0276016	24	0.976291	0.213745	0.0534362	16	0.246234	Membrane transport	conserved hypothetical protein
SPT_1984	SPT_RS09825	1.03727	0.11621	0.0227906	26	1.02047	0.194398	0.0445981	19	0.738941	Membrane transport	ABC transporter, ATP-binding protein
SPT_1985	SPT_RS09830					1.16501	0	0	1		Hypothetical/Unknown	hypothetical protein
SPT_1986	SPT_RS09835	1.06862	0	0	1	0.919444	0.0945779	0.0668767	2	0.268294	Hypothetical/Unknown	hypothetical protein
SPT_2002	SPT_RS09915										Transcription	transcriptional regulator ComX2
SPT_2003	SPT_RS09920	0.522993	0.0724903	0.0512584	2						Transcription	transcription antitermination protein NusG
SPT_2004	SPT_RS09925										Folding, sorting, degradation	putative preprotein translocase, SecE subunit
SPT_2005	SPT_RS09930	0.502107	0.3868	0.15791	6						Translation	ribosomal protein L33
SPT_2006	SPT_RS09935	0.976811	0.14415	0.0123607	136	1.00584	0.237225	0.0342404	48	0.426177	Cell wall metabolism	penicillin-binding protein 2A
SPT_2007	SPT_RS09940	1.0452	0.157639	0.0232426	46	1.01535	0.290938	0.0727346	16	0.69727	Translation	ribosomal large subunit pseudouridine synthase, RluD subfamily
SPT_2008	SPT_RS09945										Energy metabolism	glyceraldehyde 3-phosphate dehydrogenase
SPT_2009	SPT_RS09950	0.998805	0.124648	0.0174542	51	0.948315	0.280907	0.0504523	31	0.347128	Membrane transport	conserved hypothetical protein
SPT_2013	SPT_RS09970	0.983468	0.212661	0.0425322	25	0.941488	0.381846	0.127282	9	0.756451	Cofactor and vitamin metabolism	nicotinate-nucleotide pyrophosphorylase
SPT_2014	SPT_RS09975	0.987556	0.124854	0.0153684	66	0.936887	0.311206	0.0550139	32	0.377264	Membrane transport	membrane protein
SPT_2015	SPT_RS09980	1.02604	0.109678	0.0211075	27	0.933496	0.213373	0.0674744	10	0.199086	Membrane transport	ABC transporter ATP-binding protein
SPT_2016	SPT_RS09985	0.958563	0.10589	0.0242929	19	0.861363	0.284017	0.0568034	25	0.123148	Transcription	transcriptional regulator, GntR family
SPT_2017	SPT_RS09990	0.987099	0.132888	0.0139304	91	0.920159	0.260369	0.0392521	44	0.110387	Carbohydrate metabolism	glycosyl hydrolase, family 1
SPT_2018	SPT_RS09995	0.994774	0.136365	0.0132449	106	0.958283	0.244804	0.029471	69	0.260292	Membrane transport	PTS system, IIC component
SPT_2019	SPT_RS10000	0.985858	0.0879729	0.0191973	21	0.944186	0.221349	0.053685	17	0.469567	Membrane transport	PTS system, IIB component
SPT_2020	SPT_RS10005	0.993727	0.108818	0.02269	23	0.900637	0.408873	0.109276	14	0.409886	Membrane transport	PTS system, IIA component
SPT_2021	SPT_RS10010	0.986478	0.131373	0.0126414	108	0.99871	0.157864	0.0218917	52	0.629127	Energy metabolism	alcohol dehydrogenase, iron-containing
SPT_2022	SPT_RS10015	1.01312	0.124571	0.0249143	25	0.925086	0.317325	0.119938	7	0.477933	Hypothetical/Unknown	conserved hypothetical protein
SPT_2023	SPT_RS10020	1.01096	0.143579	0.0281582	26	0.938901	0.257084	0.0605953	18	0.286975	Folding, sorting, degradation	phosphotyrosine protein phosphatase
SPT_2024	SPT_RS10025	0.941628	0.120942	0.0302356	16	0.825983	0.19407	0.0613702	10	0.103906	Folding, sorting, degradation	preprotein translocase, YajC subunit
SPT_2025	SPT_RS10030	0.666789	0.201256	0.0264263	58	0.949916	0.189045	0.0488111	15	2.70301e-06	Carbohydrate metabolism	transketolase
SPT_2026	SPT_RS10035	1.00609	0.127748	0.0152688	70	0.995327	0.149432	0.0239283	39	0.705191	Carbohydrate metabolism	L-ascorbate 6-phosphate lactonase
SPT_2027	SPT_RS10040	1.01683	0.115963	0.00990743	137	0.936724	0.305639	0.0373398	67	0.0393909	Transcription	transcriptional regulator, BglG family
SPT_2028	SPT_RS10045	0.991465	0.101981	0.0153742	44	0.982972	0.221677	0.0380174	34	0.836501	Carbohydrate metabolism	putative L-ribulose 5-phosphate 4-epimerase AraD
SPT_2029	SPT_RS10050	0.996676	0.101259	0.0130725	60	1.00393	0.202151	0.0308277	43	0.828982	Carbohydrate metabolism	putative hexulose-6-phosphate isomerase
SPT_2030	SPT_RS10055	1.0262	0.0829	0.020725	16	1.13618	0.206537	0.0533277	15	0.0644496	Carbohydrate metabolism	putative hexulose-6-phosphate synthase
SPT_2031	SPT_RS10060	1.00239	0.127884	0.0233483	30	0.969538	0.166141	0.0371502	20	0.457694	Membrane transport	PTS system, IIA component
SPT_2032	SPT_RS10065	1.02375	0.0691023	0.0172756	16	1.00847	0.118413	0.0447559	7	0.753266	Membrane transport	PTS system, IIB component
SPT_2033	SPT_RS10070	0.978144	0.130595	0.0128679	103	0.954772	0.25021	0.0350364	51	0.53212	Membrane transport	putative PTS system, membrane component
SPT_2034	SPT_RS10075	0.995494	0.0963445	0.01759	30	1.01456	0.114085	0.0294566	15	0.581368	Hypothetical/Unknown	conserved hypothetical protein
SPT_2035	SPT_RS10080	0.857407	0.224987	0.0391652	33	0.880134	0.249452	0.0544348	21	0.736046	Translation	putative jag protein
SPT_2036	SPT_RS10085	0.950433	0.106747	0.015739	46	0.938474	0.295936	0.0678924	19	0.864312	Membrane transport	SpoIIIJ family protein
SPT_2037	SPT_RS10090	0	0	0	1	0	0	0	1		Translation	ribonuclease P protein component
SPT_2039	SPT_RS10095	0.354963	0.149331	0.105593	2						Carbohydrate metabolism	acetate kinase
SPT_2040	SPT_RS10100	0.983186	0.104293	0.0178861	34	0.815195	0.260377	0.0568189	21	0.00673788	DNA repair and editing	conserved hypothetical protein
SPT_2041	SPT_RS10105	1.02477	0.1332	0.0243188	30	0.99128	0.169911	0.0438708	15	0.507887	Various metabolism	methyltransferase small domain superfamily
SPT_2042	SPT_RS10110	1.02661	0.104001	0.0232553	20	0.867851	0.370201	0.165559	5	0.352171	Hypothetical/Unknown	conserved domain protein
SPT_2043	SPT_RS10115	0.987965	0.122329	0.0235423	27	0.971025	0.333545	0.100568	11	0.870641	Membrane transport	conserved hypothetical protein
SPT_2044	SPT_RS10120	0.988331	0.0610753	0.0163231	14	0.909829	0.173979	0.0778059	5	0.337268	Membrane transport	conserved hypothetical protein
SPT_2045	SPT_RS10125	0.953866	0.101642	0.0321419	10	0.953569	0.320574	0.0889112	13	0.99753	Membrane transport	competence protein CglD
SPT_2046	SPT_RS10130	1.01131	0.120494	0.0219991	30	0.985579	0.246325	0.093102	7	0.789549	Membrane transport	competence protein CglC
SPT_2047	SPT_RS10135	0.985373	0.135227	0.020622	43	0.956308	0.176426	0.0404749	19	0.524719	Membrane transport	competence protein CglB
SPT_2048	SPT_RS10140	1.00889	0.145294	0.029658	24	0.972332	0.299521	0.0748803	16	0.652435	Membrane transport	competence protein CglA
SPT_2049	SPT_RS10145	0.973722	0.0648938	0.0205212	10	0.943557	0.249407	0.124704	4	0.815381	Hypothetical/Unknown	conserved hypothetical protein
SPT_2050	SPT_RS10150	1.01484	0.0847881	0.0116465	53	0.948605	0.244051	0.0412522	35	0.125961	Carbohydrate metabolism	alcohol dehydrogenase, zinc-containing
SPT_2051	SPT_RS10155	1.00566	0.117786	0.0127012	86	0.931324	0.258257	0.0430428	36	0.100255	Carbohydrate metabolism	N-acetylglucosamine-6-phosphate deacetylase
SPT_2052	SPT_RS10160	1.00624	0.119817	0.0124918	92	0.86174	0.293105	0.0481862	37	0.00436271	Cell wall metabolism	conserved hypothetical protein
SPT_2053	SPT_RS10165	1.02703	0.0998191	0.0135837	54	1.04459	0.229922	0.0469326	24	0.720341	Translation	queuine tRNA-ribosyltransferase
SPT_2054	SPT_RS10170	1.00159	0.143191	0.0196688	53	1.00231	0.229705	0.0459411	25	0.988676	Hypothetical/Unknown	conserved hypothetical protein
SPT_2055	SPT_RS10175	0.994923	0.125101	0.0202941	38	0.84101	0.295372	0.0762648	15	0.0566499	Folding, sorting, degradation	pyrrolidone-carboxylate peptidase
SPT_2056	SPT_RS10180	0.969911	0.153155	0.0360989	18	0.885906	0.175051	0.0527797	11	0.199993	Hypothetical/Unknown	conserved hypothetical protein
SPT_2057	SPT_RS10185	1.01216	0.285873	0.10805	7	1.05606	0.165456	0.0739942	5	0.744425	Transcription	transcriptional regulator, MarR family
SPT_2058	SPT_RS10190	0.960265	0.118883	0.0152214	61	0.91405	0.342195	0.0595685	33	0.454161	Hypothetical/Unknown	LysM domain protein
SPT_2059	SPT_RS10195	0.982441	0.107718	0.0139063	60	0.961007	0.201501	0.0326877	38	0.54769	Various metabolism	hydrolase, haloacid dehalogenase-like family
SPT_2060	SPT_RS10200	0.935685	0.123539	0.0138992	79	0.96864	0.179473	0.0233653	59	0.227555	Membrane transport	MATE efflux family protein
SPT_2061	SPT_RS10205	0.909595	0.103702	0.0186254	31	0.934464	0.272197	0.0514404	28	0.651138	Amino acid metabolism	threonine synthase
SPT_2062	SPT_RS10210	0.985554	0.117065	0.0225292	27	1.09668	0.221962	0.066924	11	0.124305	Hypothetical/Unknown	hypothetical protein
SPT_2079	SPT_RS10295	0.891196	0.140856	0.0445424	10	0.900483	0.242563	0.0731356	11	0.914768	Nucleotide metabolism	cytidine/deoxycytidylate deaminase family protein
SPT_2080	SPT_RS10300										Translation	glutamyl-tRNA synthetase
SPT_2081	SPT_RS10305	0.971851	0.0526562	0.0263281	4	1.04392	0.0731739	0.0517417	2	0.282284	Carbohydrate metabolism	glucose-6-phosphate isomerase
SPT_2082	SPT_RS10310	0.989438	0.264778	0.0837302	10	1.05828	0.0965653	0.055752	3	0.50789	Hypothetical/Unknown	hypothetical protein
SPT_2083	SPT_RS10315	0.994499	0.133591	0.0267182	25	0.9796	0.226748	0.0549944	17	0.808717	Amino acid metabolism	glutamine amidotransferase, class-I
SPT_2084	SPT_RS10320	1.00643	0.121521	0.0126012	93	0.984529	0.188999	0.0272796	48	0.467241	Membrane transport	ABC transporter, permease/ATP-binding protein
SPT_2086	SPT_RS10330	1.00935	0.115425	0.0155639	55	0.997985	0.286814	0.0562488	26	0.84604	Membrane transport	ABC transporter, permease/ATP-binding protein
SPT_2087	SPT_RS10335	1.00723	0.101372	0.00896012	128	0.986993	0.23473	0.0291146	65	0.507368	DNA repair and editing	mutS DNA mismatch repair protein MutS
SPT_2088	SPT_RS10340	0.916326	0.161078	0.026481	37	0.878502	0.271419	0.0622677	19	0.578479	Transcription	putative transcriptional repressor
SPT_2089	SPT_RS10345										Translation	arginyl-tRNA synthetase
SPT_2091	SPT_RS10355	0.953618	0.103143	0.0185251	31	0.827304	0.393468	0.0838877	22	0.147614	Hypothetical/Unknown	conserved hypothetical protein
SPT_2092	SPT_RS10360	0.985487	0.195573	0.0305433	41	0.910773	0.249343	0.0623357	16	0.286486	Signal transduction	response regulator
SPT_2093	SPT_RS10365	1.00792	0.117131	0.0157939	55	0.95138	0.160433	0.0260256	38	0.0665037	Signal transduction	sensor histidine kinase PnpS
SPT_2094	SPT_RS10370	0.998883	0.11351	0.0189183	36	0.900579	0.38977	0.0918696	18	0.299461	Membrane transport	phosphate ABC transporter, phosphate-binding protein
SPT_2095	SPT_RS10375	1.01478	0.0998986	0.0150603	44	0.94608	0.205719	0.0471951	19	0.17058	Membrane transport	phosphate ABC transporter, permease protein
SPT_2096	SPT_RS10380	1.00077	0.098974	0.00952378	108	0.933645	0.146202	0.0213258	47	0.00462759	Membrane transport	phosphate ABC transporter, permease protein
SPT_2097	SPT_RS10385	0.996398	0.121121	0.0160429	57	0.924707	0.238359	0.0442622	29	0.131574	Membrane transport	phosphate ABC transporter, ATP-binding protein
SPT_2098	SPT_RS10390	0.999032	0.101982	0.0161247	40	1.05335	0.324417	0.0691658	22	0.447375	Transcription	phosphate transport system regulatory protein PhoU
SPT_2101	SPT_RS10405	0.593984	0.256912	0.0406213	40	0.630765	0.475261	0.131814	13	0.790804	Carbohydrate metabolism	glycerol-3-phosphate dehydrogenase (NAD(P)+)
SPT_2102	SPT_RS10410										Carbohydrate metabolism	UTP-glucose-1-phosphate uridylyltransferase
SPT_2103	SPT_RS10415	1.05469	0.182458	0.023754	59	0.984099	0.218466	0.0428448	26	0.153344	Folding, sorting, degradation	conserved hypothetical protein
SPT_2104	SPT_RS10420	0.939468	0.106824	0.0285498	14	0.89684	0.357385	0.0922765	15	0.66249	Cofactor and vitamin metabolism	5-formyltetrahydrofolate cyclo-ligase family protein
SPT_2105	SPT_RS10425	1.0413	0.0964182	0.0156411	38	0.979943	0.256638	0.0560029	21	0.295751	Amino acid metabolism	peptidase, M20/M25/M40 family
SPT_2106	SPT_RS10430	1.02373	0.102366	0.0163917	39	0.893506	0.309742	0.0774356	16	0.10583	Amino acid metabolism	putative 2,3,4,5-tetrahydropyridine-2-carboxylate N-succinyltransferase
SPT_2107	SPT_RS10435	1.03756	0.170039	0.0253479	45	0.952286	0.305106	0.0515723	35	0.141847	Membrane transport	membrane protein
SPT_2108	SPT_RS10440	1.04076	0.118929	0.00937289	161	1.03134	0.193706	0.0195672	98	0.664366	Cell wall metabolism	penicillin-binding protein 1B
SPT_2109	SPT_RS10445					1.03219	0	0	1		Translation	tyrosyl-tRNA synthetase
SPT_2110	SPT_RS10450	0.999996	0.121061	0.00951147	162	0.911812	0.294872	0.0342781	74	0.0138839	Membrane transport	cation-transporting ATPase, EI-E2 family
SPT_2111	SPT_RS10455	1.04068	0.119476	0.0225789	28	0.900092	0.296024	0.0892547	11	0.13525	Hypothetical/Unknown	hypothetical protein
SPT_2112	SPT_RS10460	1.00923	0.101642	0.0151519	45	0.874682	0.257408	0.056171	21	0.023969	Translation	rRNA (guanine-N1-)-methyltransferase
SPT_2113	SPT_RS10470	0.987294	0.106574	0.0185522	33	0.790276	0.32056	0.0925378	12	0.0428028	Hypothetical/Unknown	hypothetical protein
SPT_2114	SPT_RS10480	0.975088	0.168275	0.0191767	77	0.925145	0.290317	0.0447969	42	0.30751	Carbohydrate metabolism	glycogen phosphorylase family protein
SPT_2115	SPT_RS10485	0.889236	0.100616	0.0106059	90	0.995601	0.211937	0.0368936	33	0.00647535	Carbohydrate metabolism	4-alpha-glucanotransferase
SPT_2116	SPT_RS10490	0.961757	0.147539	0.0138793	113	0.940225	0.171094	0.0244421	49	0.44477	Membrane transport	maltose/maltodextrin ABC transporter, maltose/maltodextrin-binding protein
SPT_2117	SPT_RS10495	1.01016	0.0988751	0.0107882	84	0.983398	0.195472	0.0317098	38	0.425858	Membrane transport	maltodextrin ABC transporter, permease protein
SPT_2118	SPT_RS10500	1.01387	0.0992547	0.0136337	53	0.876558	0.295343	0.0558145	28	0.0192324	Membrane transport	maltodextrin ABC transporter, permease protein
SPT_2119	SPT_RS10505	0.952189	0.170552	0.0301496	32	0.842955	0.3295	0.0823751	16	0.21934	Carbohydrate metabolism	malA protein
SPT_2120	SPT_RS10510	0.941235	0.116617	0.0161718	52	0.961767	0.247086	0.0504363	24	0.699393	Transcription	maltose operon transcriptional repressor
SPT_2121	SPT_RS10515	0.988908	0.16163	0.0361415	20	0.943812	0.253079	0.095655	7	0.662992	Hypothetical/Unknown	conserved hypothetical protein
SPT_2122	SPT_RS10520	0.951369	0.0780641	0.024686	10	0.991248	0.209425	0.148086	2	0.795922	Translation	aspartyl-tRNA synthetase
SPT_2123	SPT_RS10525					1.04475	0	0	1		Hypothetical/Unknown	hypothetical protein
SPT_2124	SPT_RS10530	0.999524	0.132671	0.026019	26	0.895892	0.151176	0.0478061	10	0.0653994	Hypothetical/Unknown	hypothetical protein
SPT_2125	SPT_RS10535	0.996445	0.0806082	0.0105844	58	0.904527	0.25439	0.050878	25	0.0806973	Folding, sorting, degradation	conserved domain protein
SPT_2126	SPT_RS10540	1.00651	0.128064	0.0141423	82	0.909039	0.313988	0.0496459	40	0.0614136	Hypothetical/Unknown	hypothetical protein
SPT_2127	SPT_RS10545	1.00943	0.0766318	0.0180623	18	0.98277	0.148965	0.0496549	9	0.618292	Hypothetical/Unknown	hypothetical protein
SPT_2128	SPT_RS10550	0.885952	0.0806009	0.0304643	7	0.781819	0.29928	0.113117	7	0.391524	Transcription	putative transcriptional regulator
SPT_2129	SPT_RS10555	1.01608	0.0716478	0.0121107	35	0.911901	0.206773	0.0462358	20	0.0337427	Hypothetical/Unknown	hypothetical protein
SPT_2132	SPT_RS10565	1.00434	0.00658248	0.00465452	2	0.945521	0.155596	0.0898336	3	0.559836	Translation	histidyl-tRNA synthetase
SPT_2133	SPT_RS10570	0.997135	0.0995264	0.0102654	94	1.0183	0.298337	0.0471712	40	0.661738	Hypothetical/Unknown	conserved hypothetical protein
SPT_2134	SPT_RS10575	0.97898	0.119941	0.0122414	96	0.931367	0.185198	0.0276077	45	0.117163	Transcription	positive transcriptional regulator of glucosyltransferase and Spp phenotype
SPT_2136	SPT_RS10580	0.978354	0.0932186	0.0226088	17	0.956456	0.187453	0.0662748	8	0.757316	Cofactor and vitamin metabolism	conserved hypothetical protein
SPT_2138	SPT_RS10590	1.00212	0.135677	0.014069	93	0.970173	0.219048	0.0337998	42	0.384414	Amino acid metabolism	dihydroxy-acid dehydratase
SPT_2139	SPT_RS10595	1.02146	0.121196	0.0139021	76	0.845756	0.328961	0.0564164	34	0.00311723	Carbohydrate metabolism	transketolase, C-terminal subunit
SPT_2140	SPT_RS10600	0.978767	0.125227	0.0134257	87	0.93533	0.208127	0.0300405	48	0.189068	Carbohydrate metabolism	transketolase, N-terminal subunit
SPT_2141	SPT_RS10605	0.997601	0.143629	0.0111144	167	0.941569	0.243622	0.026741	83	0.0541413	Membrane transport	putative PTS system, IIC component
SPT_2142	SPT_RS10610	0.997906	0.0746571	0.0131976	32	0.925736	0.303227	0.0632272	23	0.268878	Membrane transport	putative PTS system, IIB component
SPT_2143	SPT_RS10615	1.00494	0.116008	0.00769972	227	0.930893	0.222473	0.0199787	124	0.000610214	Transcription	transcriptional regulator, BglG family
SPT_2144	SPT_RS10620	1.02363	0.0993696	0.0132788	56	0.912578	0.200011	0.0371412	29	0.00608184	Hypothetical/Unknown	conserved hypothetical protein
SPT_2145	SPT_RS10625	0.996655	0.105664	0.0399371	7	0.830613	0.453495	0.202809	5	0.440486	Hypothetical/Unknown	conserved domain protein
SPT_2146	SPT_RS10630	0.683752	0.19514	0.0503849	15	0.837477	0.130435	0.0652174	4	0.0794952	Translation	ribosomal protein L32
SPT_2147	SPT_RS10635	1.04779	0.218603	0.109301	4	0.942629	0.0997125	0.0705074	2	0.464138	Translation	ribosomal protein L33
SPT_2148	SPT_RS10640	1.00942	0.13639	0.0124506	120	0.957994	0.235888	0.0312441	57	0.128081	Cellular community	choline binding protein PcpA
SPT_2153	SPT_RS10660	0.986957	0.0978866	0.0244717	16	0.990046	0.175628	0.0585425	9	0.961592	Hypothetical/Unknown	hypothetical protein
SPT_2154	SPT_RS10665	1.00659	0.130907	0.0132916	97	0.970691	0.218372	0.0325529	45	0.308964	Cell wall metabolism	glycosyl hydrolase-related protein
SPT_2155	SPT_RS10670	0.973706	0.137749	0.0300594	21	0.948257	0.221019	0.0520948	18	0.674654	Hypothetical/Unknown	ROK family protein
SPT_2156	SPT_RS10675	1.00402	0.0911033	0.0084225	117	0.929826	0.237614	0.0323352	54	0.0277143	Cell wall metabolism	conserved hypothetical protein
SPT_2157	SPT_RS10680	1.00454	0.131003	0.0199778	43	0.93162	0.231918	0.038127	37	0.0942529	Cell wall metabolism	conserved hypothetical protein
SPT_2158	SPT_RS10685	1.00922	0.11896	0.010905	119	0.932478	0.319398	0.0438726	53	0.0914236	Cell wall metabolism	antigen, cell wall surface anchor family
SPT_2159	SPT_RS10690	0.977131	0.142088	0.0195173	53	0.914064	0.198801	0.0351435	32	0.120484	Carbohydrate metabolism	conserved hypothetical protein
SPT_2160	SPT_RS10695	0.954378	0.170563	0.0196949	75	0.803633	0.271399	0.0522307	27	0.00813133	Amino acid metabolism	arginine deiminase
SPT_2161	SPT_RS10700	0.994289	0.129286	0.0190622	46	0.894253	0.254173	0.0480342	28	0.0568274	Amino acid metabolism	ornithine carbamoyltransferase
SPT_2162	SPT_RS10705	1.00068	0.125972	0.0155061	66	0.964605	0.244604	0.0510035	23	0.500409	Amino acid metabolism	carbamate kinase
SPT_2163	SPT_RS10710	1.00575	0.12858	0.0119901	115	0.966501	0.236528	0.0293377	65	0.217213	Hypothetical/Unknown	conserved hypothetical protein
SPT_2164	SPT_RS10715	1.00368	0.123378	0.0129335	91	0.97934	0.208797	0.0334343	39	0.498419	Hypothetical/Unknown	peptidase, M20/M25/M40 family
SPT_2166	SPT_RS10725	1.00671	0.128458	0.0294703	19	1.07727	0.202208	0.0904303	5	0.465977	Hypothetical/Unknown	hypothetical protein
SPT_2167	SPT_RS10730	1.03263	0.160469	0.0445061	13	0.886277	0.213832	0.0593064	13	0.0600313	Folding, sorting, degradation	gram-positive signal peptide, ysirk family protein
SPT_2169	SPT_RS10740	1.00505	0.09968	0.017095	34	0.783284	0.370413	0.0898383	17	0.0190405	Hypothetical/Unknown	SPFH domain/Band 7 family
SPT_2170	SPT_RS10745	0.994209	0.124942	0.0159972	61	0.947265	0.263795	0.0445895	35	0.324246	Carbohydrate metabolism	alcohol dehydrogenase, iron-containing
SPT_2171	SPT_RS10750	0.979318	0.135281	0.0117304	133	0.943641	0.261097	0.0321389	66	0.298326	Carbohydrate metabolism	L-fucose isomerase
SPT_2172	SPT_RS10755	1.00747	0.131696	0.0067737	378	0.949918	0.217994	0.0154145	200	0.000674888	Carbohydrate metabolism	fucolectin-related protein
SPT_2173	SPT_RS10760	1.00429	0.124119	0.00777264	255	0.973374	0.244161	0.0219263	124	0.184696	Carbohydrate metabolism	conserved hypothetical protein
SPT_2174	SPT_RS10765	0.962446	0.134538	0.0176657	58	0.842723	0.295105	0.0444888	44	0.0140043	Membrane transport	PTS system, IID component
SPT_2175	SPT_RS10770	1.0139	0.102687	0.0160369	41	1.00519	0.160494	0.0283717	32	0.789936	Membrane transport	PTS system, IIC component
SPT_2176	SPT_RS10775	1.01212	0.088129	0.0127203	48	0.963241	0.302994	0.0618484	24	0.441487	Membrane transport	PTS system, IIB component
SPT_2177	SPT_RS10780	0.97169	0.119809	0.0166145	52	0.975074	0.183547	0.0458867	16	0.944934	Membrane transport	PTS system, IIA component
SPT_2178	SPT_RS10785	0.986456	0.116311	0.0147716	62	0.958231	0.226147	0.0452294	25	0.554618	Carbohydrate metabolism	fucose operon FucU protein
SPT_2179	SPT_RS10790	0.986538	0.10111	0.012085	70	0.937755	0.255125	0.0458218	31	0.305796	Carbohydrate metabolism	L-fuculose phosphate aldolase
SPT_2180	SPT_RS10795	0.988407	0.0914009	0.00979921	87	0.878432	0.272087	0.0377317	52	0.00549815	Carbohydrate metabolism	putative L-fuculose kinase fucK
SPT_2181	SPT_RS10800	0.988891	0.0696052	0.0106147	43	0.909656	0.145453	0.0265559	30	0.00713736	Transcription	putative fucose operon repressor
SPT_2182	SPT_RS10805	0.996567	0.136049	0.0134053	103	0.957155	0.255979	0.0373384	47	0.322108	Membrane transport	zinc ABC transporter, zinc-binding lipoprotein
SPT_2183	SPT_RS10810	0.632999	0.265982	0.0664956	16	0.569872	0.418188	0.147852	8	0.700728	Membrane transport	zinc ABC transporter, permease protein
SPT_2184	SPT_RS10815										Membrane transport	zinc ABC transporter, ATP-binding protein
SPT_2185	SPT_RS10820	0.878061	0.0947646	0.0273562	12	0.75738	0.278496	0.0803949	12	0.169313	Transcription	adc operon repressor AdcR
SPT_2189	SPT_RS10830	0.987661	0.100517	0.0290168	12	0.821874	0.113155	0.0653299	3	0.0373041	Various metabolism	D-alanyl carrier protein
SPT_2190	SPT_RS10835	0.981625	0.0873651	0.00891666	96	0.86268	0.281026	0.0455884	38	0.0115748	Various metabolism	dltB protein
SPT_2191	SPT_RS10840	1.00628	0.124283	0.0132486	88	0.841629	0.351681	0.0497352	50	0.00171607	Various metabolism	D-alanine-activating enzyme
SPT_2192	SPT_RS10845	1.03221	0.0596638	0.0243576	6	1.01733	0.305702	0.0921725	11	0.878093	Hypothetical/Unknown	hypothetical protein
SPT_2193	SPT_RS10850	0.988989	0.110498	0.0106327	108	0.993848	0.253639	0.0292878	75	0.876265	Membrane transport	permease of the major facilitator superfamily
SPT_2196	SPT_RS10865	0.990403	0.109428	0.0115347	90	0.948121	0.24733	0.0401223	38	0.313088	Hypothetical/Unknown	hypothetical protein
SPT_2197	SPT_RS10870	1.02362	0.0828301	0.0338152	6	0	0	0	3	1.10738e-08	Hypothetical/Unknown	hypothetical protein
SPT_2199	SPT_RS10875	0.978098	0.112962	0.019094	35	0.909386	0.210387	0.0543216	15	0.238607	Membrane transport	glycerol uptake facilitator protein
SPT_2200	SPT_RS10880	1.00252	0.165997	0.0201301	68	0.953743	0.286386	0.0484082	35	0.354359	Lipid metabolism	hypothetical protein
SPT_2201	SPT_RS10885	0.990321	0.113787	0.0119942	90	0.934813	0.186341	0.0310569	36	0.0979796	Lipid metabolism	glycerol kinase
SPT_2202	SPT_RS10890	0.963004	0.133595	0.0165704	65	0.935279	0.238486	0.0359532	44	0.485226	Transcription	conserved domain protein
SPT_2203	SPT_RS10895	0.917073	0.113602	0.0171262	44	0.809304	0.321281	0.0779221	17	0.18192	Folding, sorting, degradation	chaperonin, 33 kDa
SPT_2204	SPT_RS10900	0.940218	0.156884	0.0233869	45	0.937955	0.123065	0.0307663	16	0.953498	Translation	putative TIM-barrel protein, NifR3 family
SPT_2208	SPT_RS10920	0.925633	0.243784	0.0460709	28	1.06169	0.28089	0.059886	22	0.078042	Cellular community	choline binding protein A
SPT_2209	SPT_RS10925	1.03896	0.110934	0.0217559	26	0.934719	0.169016	0.0487908	12	0.0588408	Hypothetical/Unknown	conserved hypothetical protein
SPT_2210	SPT_RS10930	1.00781	0.177174	0.0168928	110	0.938357	0.272717	0.0358094	58	0.0812643	Signal transduction	sensor histidine kinase
SPT_2211	SPT_RS10935	0.991955	0.126568	0.0173854	53	0.908148	0.251241	0.0696819	13	0.247567	Signal transduction	DNA-binding response regulator
SPT_2213	SPT_RS10945	0.918171	0.126335	0.0125708	101	0.953367	0.206464	0.0339425	37	0.332591	Folding, sorting, degradation	ATP-dependent Clp protease, ATP-binding subunit
SPT_2214	SPT_RS10950	0.943671	0.112854	0.0221325	26	0.87232	0.20347	0.0587367	12	0.263158	Transcription	transcriptional regulator CtsR
SPT_2215	SPT_RS10955	0.968903	0.108431	0.021265	26	0.859229	0.357002	0.0921776	15	0.25336	Membrane transport	ABC transporter, ATP-binding protein
SPT_2216	SPT_RS10960	0.820483	0.210499	0.0324808	42	0.881298	0.30299	0.0757476	16	0.46366	Membrane transport	putative ABC transporter, substrate-binding protein
SPT_2217	SPT_RS10965	0.917539	0.153983	0.0427071	13	0.825335	0.338228	0.10198	11	0.413266	Membrane transport	ABC transporter, permease protein
SPT_2218	SPT_RS10970	0.998994	0.229315	0.086673	7	0.955404	0.0480223	0.0339569	2	0.653827	Hypothetical/Unknown	conserved hypothetical protein
SPT_2219	SPT_RS10975	1.03366	0.101	0.0136188	55	0.83776	0.284133	0.0689123	17	0.00680905	Cellular community	choline binding protein D
SPT_2220	SPT_RS10980										Hypothetical/Unknown	conserved hypothetical protein
SPT_2221	SPT_RS10985	0	0	0	1						Replication	replicative DNA helicase
SPT_2222	SPT_RS10990	0.994444	0.181026	0.0572453	10	1.01612	0.196884	0.0744153	7	0.820549	Translation	ribosomal protein L9
SPT_2223	SPT_RS10995	0.782179	0.167909	0.026887	39	0.853325	0.257919	0.0470893	30	0.193974	Hypothetical/Unknown	DHH subfamily 1 protein
SPT_2224	SPT_RS11000	1.03019	0.100643	0.0219621	21	0.956402	0.202706	0.0523386	15	0.202339	Translation	ribosomal subunit interface protein
SPT_2225	SPT_RS11005	0.981266	0.143788	0.0195671	54	0.844269	0.229455	0.0500713	21	0.012926	Membrane transport	putative competence protein ComF
SPT_2226	SPT_RS11010	0.989714	0.113226	0.0155528	53	0.921762	0.182362	0.0407773	20	0.123914	Membrane transport	putative helicase
SPT_2227	SPT_RS11015	0.96804	0.114735	0.017704	42	0.849007	0.287217	0.0865991	11	0.184041	Hypothetical/Unknown	conserved hypothetical protein
SPT_2228	SPT_RS11020	1.00632	0.113366	0.0170906	44	0.906909	0.28151	0.0522752	29	0.0749249	Amino acid metabolism	cysteine synthase
SPT_2232	SPT_RS11040	0.989039	0.250197	0.144451	3	1.49693	0	0	1	0.0722348	Translation	translation elongation factor Ts
SPT_2233	SPT_RS11045										Translation	ribosomal protein S2
SPT_2234	SPT_RS11050										Cell wall metabolism	secreted 45 kd protein
SPT_2235	SPT_RS11055	1.12864	0.202251	0.143013	2	1.11198	0.125444	0.0887024	2	0.930201	Cell division	putative rod shpae-determining protein MreD
SPT_2236	SPT_RS11060										Cell division	rod shape-determining protein MreC
SPT_2237	SPT_RS11065	0.216725	0.421566	0.127107	11	0.18086	0.124042	0.0877113	2	0.82062	Membrane transport	conserved hypothetical protein
SPT_2238	SPT_RS11070	0.503201	0.263785	0.0731608	13	0.791992	0.0714474	0.0505209	2	0.00635087	Membrane transport	ABC transporter, ATP-binding protein
SPT_2239	SPT_RS11075	0.552757	0.413135	0.110415	14	0.457657	0.39404	0.19702	4	0.679302	Membrane transport	ABC transporter, ATP-binding protein
SPT_2240	SPT_RS11080					0.774774	0.394354	0.27885	2		Lipid metabolism	CDP-diacylglycerol--glycerol-3-phosphate 3-phosphatidyltransferase
SPT_2241	SPT_RS11085	0.943119	0.268251	0.0716931	14	0.989268	0.184678	0.0698017	7	0.649885	Hypothetical/Unknown	conserved hypothetical protein
SPT_2242	SPT_RS11090	0.914323	0.108009	0.0241516	20	0.842856	0.35317	0.111682	10	0.536736	Folding, sorting, degradation	peptidase, M16 family
SPT_2243	SPT_RS11095	0.943838	0.168402	0.0280671	36	0.855646	0.304385	0.0785919	15	0.295796	Folding, sorting, degradation	conserved hypothetical protein
SPT_2244	SPT_RS11100	0.951451	0.130793	0.0533959	6	0.675282	0.341864	0.197375	3	0.218836	Translation	conserved hypothetical protein
SPT_2245	SPT_RS11105	0.352435	0.352301	0.249115	2						DNA repair and editing	DNA replication and repair protein RecF
SPT_2246	SPT_RS11110	0.641784	0.254069	0.103723	6	0.249624	0.35265	0.143969	6	0.0515539	Nucleotide metabolism	inosine-5-monophosphate dehydrogenase
SPT_2247	SPT_RS11115										Translation	tryptophanyl-tRNA synthetase
SPT_2248	SPT_RS11120	0.94661	0.0947767	0.0131432	52	0.963112	0.252286	0.0578783	19	0.781818	Membrane transport	ABC transporter, ATP-binding protein
SPT_2249	SPT_RS11125	0.986967	0.119307	0.008868	181	1.04047	0.214834	0.0282091	58	0.0716425	Membrane transport	putative ABC transporter, permease protein
SPT_2250	SPT_RS11130	0.97498	0.0821869	0.0259898	10	1.0581	0.24291	0.0701219	12	0.279544	Hypothetical/Unknown	membrane protein
SPT_2252	SPT_RS11140	0.959555	0.155889	0.0235012	44	0.984447	0.187366	0.034793	29	0.555162	Transcription	transcriptional regulator, TetR family
SPT_2255	SPT_RS11155	0.647275	0.159176	0.022975	48	0.859237	0.331303	0.0626104	28	0.00216345	Cellular community	response regulator ComE
SPT_2256	SPT_RS11160	0.701897	0.131927	0.0150345	77	0.991086	0.215097	0.0264767	66	7.64874e-17	Cellular community	putative sensor histidine kinase ComD
SPT_2257	SPT_RS11165	0.268224	0.270338	0.135169	4	0.963107	0.306772	0.153386	4	0.0145162	Cellular community	competence stimulating peptide 2
SPT_2259	SPT_RS11175	0.949787	0.184897	0.0477401	15	0.816202	0.314782	0.104927	9	0.258955	Translation	conserved hypothetical protein
SPT_2260	SPT_RS11180	1.03429	0.0848716	0.0102922	68	0.932663	0.303344	0.0485739	39	0.0431725	Folding, sorting, degradation	serine protease
SPT_2261	SPT_RS11185	0.96906	0.112378	0.014756	58	0.924555	0.194221	0.0457782	18	0.357816	Cell division	spspoJ protein
LOCUS: Gene number/locus tag
AVE_W: Average fitness of sample
S.D._W: Standard deviation of average fitness of sample
S.E._W: Standard error of the mean of average fitness of sample
INS_W: Number of insertions in gene from which fitness is calculated
P-VAL: p-value determined using unpaired t-test using AVE_W, S.D._W, and INS_W from the two seperate samples
GENE.CATEGORY: Functional category
GENE.DESCRIPTION: General annotated function

## Sheet: Batch Glucose v Drop Agarose
LOCUS_TAIWAN.19F.old	LOCUS_TAIWAN.19F.new	AVE_W_Batch_Glucose	S.D._W_Batch_Glucose	S.E._W_Batch_Glucose	INS_W_Batch_Glucose	AVE_W_Droplet_1%Agarose	S.D._W_Droplet_1%Agarose	S.E._W_Droplet_1%Agarose	INS_W_Droplet_1%Agarose	BLANK_Droplet_1%Agarose	BLANK_REMOVED_Droplet_1%Agarose	P-VAL	GENE.CATEGORY	GENE.DESCRIPTION
SPT_0001	SPT_RS00035					0.1							Replication	chromosomal replication initiator protein DnaA
SPT_0002	SPT_RS00040	1.02742	0.0669152	0.0473162	2	1.2803	0	0	1	0	0	0.117753	Replication	DNA polymerase III, beta subunit
SPT_0003	SPT_RS00045					0.1							Hypothetical/Unknown	hypothetical protein
SPT_0006	SPT_RS00060	1.01232	0.114053	0.0360667	10	1.02924	0.360561	0.120187	9	0	0	0.894351	Hypothetical/Unknown	hypothetical protein
SPT_0007	SPT_RS00065	1.01318	0.0903616	0.0212984	18	1.02511	0.359437	0.0960635	15	1	1	0.901079	Hypothetical/Unknown	hypothetical protein
SPT_0010	SPT_RS00080	0.990186	0.127816	0.029323	19	0.847886	0.532898	0.142423	15	3	1	0.319372	Hypothetical/Unknown	hypothetical protein
SPT_0011	SPT_RS00085	1.01258	0.134714	0.00967193	194	1.04661	0.341763	0.0345233	105	7	7	0.327933	Replication	DNA Primase
SPT_0016	SPT_RS00110	0.963178	0.14867	0.0525627	8	1.28593	0.208069	0.120129	3	0	0	0.0360773	Hypothetical/Unknown	hypothetical protein
SPT_0017	SPT_RS00115					0.1							Hypothetical/Unknown	hypothetical protein
SPT_0019	SPT_RS00120	1.06501	0.101058	0.0319574	10	1.19713	0.497417	0.188006	7	0	0	0.499025	Hypothetical/Unknown	hypothetical protein
SPT_0022	SPT_RS00125	0.977569	0.0862711	0.0230569	14	0.657849	0.388785	0.137456	8	2	0	0.0327568	Hypothetical/Unknown	hypothetical protein
SPT_0023	SPT_RS00130					0.1							Hypothetical/Unknown	hypothetical protein
SPT_0024	SPT_RS00135	0.853697	0.14924	0.0861635	3	1.3278	0	0	1	0	0	0.0314786	Hypothetical/Unknown	hypothetical protein
SPT_0025	SPT_RS00140	1.00138	0.15478	0.0429281	13	0.988244	0.12591	0.0514024	6	0	0	0.846874	Hypothetical/Unknown	hypothetical protein
SPT_0026	SPT_RS00145	0.964067	0	0	1	1.15426	0.0188113	0.0133016	2	0	0	0.044452	Hypothetical/Unknown	hypothetical protein
SPT_0029	SPT_RS00160	1.02708	0.182139	0.0397459	21	0.934322	0.412909	0.130573	11	3	1	0.483339	Transcription	cl repressor
SPT_0030	SPT_RS00165	1.01034	0.217148	0.0473856	21	1.07279	0.346356	0.0925675	15	1	1	0.541321	Hypothetical/Unknown	LIM domain protein
SPT_0031	SPT_RS00170	0.959229	0.140381	0.0198528	50	1.03719	0.266321	0.0595511	22	3	2	0.199203	Cell division	FIC protein family
SPT_0032	SPT_RS00175	0.992342	0.162346	0.0256692	40	0.963238	0.329386	0.0755663	20	1	1	0.710413	Hypothetical/Unknown	hypothetical protein
SPT_0034	SPT_RS00180	1.04322	0.0753367	0.0188342	16	1.16425	0.234945	0.0742961	10	0	0	0.127424	Hypothetical/Unknown	hypothetical protein
SPT_0035	SPT_RS00185	0.999203	0.198701	0.0405598	24	1.16244	0.399613	0.120488	12	2	1	0.190769	Replication	replication protein
SPT_0036	SPT_RS00190	1.04284	0.180409	0.0393685	21	1.08481	0.233482	0.0602848	15	0	0	0.563734	DNA repair and editing	putative DNA damage inducible protein
SPT_0038	SPT_RS00200	0.863694	0.156426	0.0235821	44	0.789207	0.471735	0.108223	21	8	2	0.48321	Translation	GTP-dependent nucleic acid-binding protein
SPT_0039	SPT_RS00205	1.06439	0.0564058	0.0325659	3	1.02974	0.312598	0.221041	2	0	0	0.886604	Translation	peptidyl-tRNA hydrolase
SPT_0040	SPT_RS00210	0.940848	0.153717	0.0124681	152	0.953135	0.38014	0.0451144	79	12	8	0.782945	Transcription	transcription-repair coupling factor
SPT_0041	SPT_RS00215	0.886925	0.0771163	0.0385582	4	1.12716	0.00220971	0.0015625	2	0	0	0.00339029	Hypothetical/Unknown	S4 domain protein
SPT_0042	SPT_RS00220					0.1							Cell division	hypothetical protein
SPT_0043	SPT_RS00225					0.1							Hypothetical/Unknown	hypothetical protein
SPT_0044	SPT_RS00230	0.747799	0.157983	0.037237	18	0.868983	0.316024	0.0999355	11	1	1	0.246513	Antibiotic response/sensing	conserved domain protein
SPT_0045	SPT_RS00235	1.19569	0	0	1	0.1							Translation	tRNA(Ile)-lysidine synthetase
SPT_0046	SPT_RS00240	0.369331	0.289421	0.102326	8	0.312735	0.468329	0.15611	9	6	0	0.765897	Nucleotide metabolism	hypoxanthine-guanine phosphoribosyltransferase
SPT_0047	SPT_RS00245	0.819711	0.198025	0.0367723	29	0.470264	0.467519	0.110195	20	11	2	0.00281166	Cell division	cell division protein FtsH
SPT_0048	SPT_RS00250					0.1							Transcription	transcriptional regulator ComX1
SPT_0058	SPT_RS00295	1.0196	0.0444912	0.0140694	10	0.705112	0.386851	0.193426	4	2	0	0.130855	Transcription	hypothetical protein
SPT_0059	SPT_RS00300	0.993084	0.132447	0.0230561	33	0.772513	0.428455	0.0958054	22	6	2	0.0230136	Nucleotide metabolism	adenylosuccinate synthetase
SPT_0060	SPT_RS00305	0.726027	0.202518	0.0363733	31	0.560141	0.430329	0.119352	14	7	1	0.176186	Nucleotide metabolism	cytidine/deoxycytidylate deaminase family protein
SPT_0061	SPT_RS00310	0.932912	0.177524	0.0430559	17	0.892751	0.361174	0.108898	11	0	0	0.73438	Nucleotide metabolism	putative deoxyuridine 5triphosphate nucleotidohydrolase
SPT_0062	SPT_RS00315	1.0021	0.0964492	0.0167897	33	1.0812	0.304993	0.0739717	18	1	1	0.28922	Hypothetical/Unknown	conserved hypothetical protein
SPT_0063	SPT_RS00320	1.03134	0.0975135	0.0199049	24	1.15397	0.398338	0.0938893	19	1	1	0.197101	DNA repair and editing	radA DNA repair protein RadA
SPT_0064	SPT_RS00325	0.367867	0.25913	0.0594485	19	0.287781	0.438866	0.146289	10	4	1	0.600136	Various metabolism	conserved hypothetical protein
SPT_0065	SPT_RS00330	0.974398	0.121293	0.0140057	75	1.07036	0.265997	0.0443328	40	4	4	0.0325057	Hypothetical/Unknown	hypothetical protein
SPT_0066	SPT_RS00335					0.1							Nucleotide metabolism	ribose-phosphate pyrophosphokinase
SPT_0067	SPT_RS00345	1.06544	0.0996878	0.0241778	17	1.15963	0.20951	0.0698366	9	0	0	0.214687	Hypothetical/Unknown	hypothetical protein
SPT_0069	SPT_RS00350	0.98949	0.277764	0.0621099	20	0.864213	0.644902	0.214967	10	3	1	0.561477	Mobile element/pseudogene	hypothetical protein
SPT_0070	SPT_RS00355	0.907579	0.0757075	0.0338574	5	0.1			1	1	0	0.0640301	Replication	DNA polymerase I
SPT_0071	SPT_RS00360	1.0276	0.107855	0.0229948	22	1.00031	0.303637	0.0960185	11	1	1	0.774401	Various metabolism	conserved hypothetical protein
SPT_0072	SPT_RS00365	1.00872	0.0886272	0.0151994	34	1.11842	0.301194	0.0690987	19	0	0	0.127198	Hypothetical/Unknown	membrane protein
SPT_0073	SPT_RS00370	0.947247	0.145887	0.0215098	46	1.13554	0.388876	0.0676946	33	0	0	0.00973989	Amino acid metabolism	aromatic amino acid aminotransferase
SPT_0074	SPT_RS00375					0.1							DNA repair and editing	DNA repair protein
SPT_0075	SPT_RS00380	0.707412	0	0	1	0.1			1	1	0		Lipid metabolism	fatty acid/phospholipid synthesis protein PlsX
SPT_0076	SPT_RS00385	1.03538	0.0685394	0.0197856	12	0.930907	0.427465	0.161567	7	1	0	0.52953	Lipid metabolism	putative acyl carrier protein
SPT_0078	SPT_RS00395	0.972029	0.137491	0.0561304	6	0.973543	0.488208	0.184525	7	1	0	0.993877	Cellular community	bacteriocin BlpU
SPT_0079	SPT_RS00400	1.03764	0.0860034	0.0175554	24	0.925183	0.307551	0.102517	9	1	0	0.287948	Hypothetical/Unknown	hypothetical protein
SPT_0080	SPT_RS00410	0.985082	0.134793	0.0129108	109	1.06815	0.345309	0.0406951	73	1	1	0.0517795	Membrane transport	competence factor transporting permease/ATP-binding protein ComA
SPT_0081	SPT_RS00415	0.973001	0.120247	0.0132791	82	1.20646	0.237407	0.0357904	45	1	1	8.48311e-09	Membrane transport	competence factor transport protein ComB
SPT_0082	SPT_RS00420	0.960543	0.144425	0.0202236	51	1.10408	0.386404	0.0788744	26	3	2	0.0712112	Nucleotide metabolism	phosphoribosylaminoimidazole-succinocarboxamide synthase
SPT_0083	SPT_RS00425	0.859891	0.174781	0.071354	6	1.12715	0.585494	0.414007	2	0	0	0.548153	Nucleotide metabolism	phosphoribosylaminoimidazole-succinocarboxamide synthase (saicar synthetase)
SPT_0084	SPT_RS00430	0.962718	0.150617	0.01321	130	1.04334	0.398038	0.0469092	80	9	8	0.0838952	Nucleotide metabolism	putative phosphoribosylformylglycinamidine synthase
SPT_0085	SPT_RS00435	0.974839	0.0928547	0.0127546	53	0.937555	0.197529	0.0387386	28	2	2	0.347478	Nucleotide metabolism	amidophosphoribosyltransferase
SPT_0086	SPT_RS00440	0.949756	0.112372	0.0175496	41	0.893966	0.22824	0.0553562	19	2	2	0.31658	Nucleotide metabolism	phosphoribosylformylglycinamide cyclo-ligase
SPT_0087	SPT_RS00445	1.03845	0.130554	0.0256038	26	1.01854	0.347891	0.0929779	15	2	1	0.832254	Nucleotide metabolism	phosphoribosylglycinamide formyltransferase
SPT_0088	SPT_RS00450	0.999565	0.120936	0.0140585	74	1.0778	0.355813	0.0536408	47	3	3	0.148298	Antibiotic response/sensing	putative vanZ protein
SPT_0089	SPT_RS00455	0.980881	0.114684	0.0167284	47	1.09217	0.421699	0.0942948	22	3	2	0.227891	Nucleotide metabolism	phosphoribosylaminoimidazolecarboxamide formyltransferase/IMP cyclohydrolase
SPT_0090	SPT_RS00460	0.994898	0.0911639	0.0119704	58	0.957084	0.271745	0.0473048	37	4	4	0.415683	Nucleotide metabolism	phosphoribosylamine--glycine ligase
SPT_0091	SPT_RS00465	1.00092	0.100844	0.0225495	20	0.991926	0.199093	0.0629587	10	0	0	0.894034	Nucleotide metabolism	phosphoribosylaminoimidazole carboxylase, catalytic subunit
SPT_0092	SPT_RS00470	1.00036	0.103288	0.0153972	45	0.989942	0.37444	0.0798308	24	4	2	0.894098	Nucleotide metabolism	phosphoribosylaminoimidazole carboxylase, ATPase subunit
SPT_0093	SPT_RS00475	0.974177	0.125248	0.0200558	39	0.992249	0.23493	0.0569788	18	1	1	0.760114	Hypothetical/Unknown	hypothetical protein
SPT_0094	SPT_RS00480	0.957702	0.176552	0.0368137	23	0.940966	0.438611	0.132246	12	3	1	0.899775	Nucleotide metabolism	adenylosuccinate lyase
SPT_0095	SPT_RS00485	0.98292	0.128637	0.00902852	203	1.008	0.38274	0.0363281	124	16	13	0.480859	Cell wall metabolism	beta-N-acetylhexosaminidase
SPT_0096	SPT_RS00490	0.961092	0.118706	0.0125127	90	1.00639	0.418852	0.0638744	48	6	5	0.464347	Transcription	transcriptional regulator, GntR family
SPT_0097	SPT_RS00495	0.984603	0.113765	0.0117969	93	0.989467	0.231957	0.0342002	47	1	1	0.892221	Carbohydrate metabolism	glycosyl hydrolase, family 35
SPT_0098	SPT_RS00500	1.01522	0.120375	0.027616	19	1.31675	0.278147	0.0838645	12	2	1	0.00133259	Membrane transport	PTS system, IIB component
SPT_0099	SPT_RS00505	0.975228	0.127919	0.0161162	63	1.07307	0.365418	0.0636111	36	3	3	0.123669	Membrane transport	PTS system, IIC component
SPT_0100	SPT_RS00510	1.01992	0.0984363	0.0164061	36	1.07575	0.273366	0.0627145	19	0	0	0.393045	Membrane transport	PTS system, IID component
SPT_0101	SPT_RS00515	0.978135	0.129571	0.028973	20	0.84529	0.340856	0.0983965	13	3	1	0.18885	Membrane transport	PTS system, IIA component
SPT_0102	SPT_RS00520	0.970047	0.149594	0.0157686	90	1.05442	0.379709	0.0542441	54	6	5	0.120592	Carbohydrate metabolism	sugar isomerase domain protein AgaS
SPT_0103	SPT_RS00525	0.98041	0.126827	0.0165114	59	1.0114	0.288629	0.0481048	37	1	1	0.538865	Carbohydrate metabolism	aldose 1-epimerase
SPT_0104	SPT_RS00530	1.00132	0.0991443	0.0190803	27	1.00681	0.362783	0.0855087	20	2	2	0.947739	Hypothetical/Unknown	conserved hypothetical protein
SPT_0105	SPT_RS00535	0.956254	0.137536	0.0324175	18	1.07765	0.288132	0.096044	9	1	0	0.242314	Hypothetical/Unknown	hypothetical protein
SPT_0107	SPT_RS00545	0.995071	0.13757	0.0275141	25	1.04541	0.240722	0.0694904	13	2	1	0.490184	Hypothetical/Unknown	hypothetical protein
SPT_0109	SPT_RS00550	0.994037	0.0922674	0.0158237	34	1.06977	0.18919	0.0423041	20	0	0	0.099614	Nucleotide metabolism	phosphorylase, Pnp/Udp family
SPT_0111	SPT_RS00560	1.00821	0.11761	0.0130678	81	1.05408	0.251415	0.040785	42	4	4	0.264729	Membrane transport	potassium uptake protein, Trk family
SPT_0112	SPT_RS00565	1.04492	0.137503	0.0269666	26	0.919618	0.354208	0.0834877	19	1	1	0.150621	Membrane transport	potassium uptake protein, Trk family
SPT_0116	SPT_RS00580	1.00259	0.0941426	0.0148853	40	1.06388	0.311583	0.0636017	26	3	2	0.333507	Structural proteins	cell wall surface anchor family protein
SPT_0117	SPT_RS00585	1.00003	0.093571	0.0162886	33	0.917753	0.224332	0.0560831	17	1	1	0.153938	Transcription	DNA-binding response regulator
SPT_0118	SPT_RS00590	1.00996	0.0955073	0.0166257	33	1.02358	0.286055	0.0674237	18	0	0	0.845322	Signal transduction	sensor histidine kinase
SPT_0119	SPT_RS00595					0.1							Translation	ribosomal protein S4
SPT_0120	SPT_RS00605	1.02671	0.127486	0.048185	7	1.11962	0.201418	0.0900768	5	0	0	0.384491	Hypothetical/Unknown	hypothetical protein
SPT_0121	SPT_RS00610	1.0161	0.116903	0.0337469	12	1.0298	0.242952	0.0768282	10	0	0	0.871956	Hypothetical/Unknown	hypothetical protein
SPT_0122	SPT_RS00615	0.981588	0.110838	0.0148114	56	1.06276	0.218577	0.0380494	37	4	4	0.0395441	Membrane transport	ABC transporter, permease protein
SPT_0123	SPT_RS00620	0.959519	0.150983	0.0205462	54	1.04692	0.239936	0.0424151	34	2	2	0.0607547	Membrane transport	ABC transporter, permease protein
SPT_0124	SPT_RS00630	1.03232	0.0961702	0.0127381	57	0.953127	0.460398	0.0854937	32	6	3	0.339064	Membrane transport	ABC transporter, substrate-binding protein
SPT_0125	SPT_RS00635	0.998983	0.109503	0.0175345	39	1.01253	0.267016	0.056928	24	2	2	0.81378	Various metabolism	conserved hypothetical protein
SPT_0126	SPT_RS00640	0.968744	0.111294	0.0158992	49	1.0189	0.331803	0.0691857	23	0	0	0.482241	Hypothetical/Unknown	hypothetical protein
SPT_0130	SPT_RS00655	0.990479	0.0762562	0.0203803	14	0.910054	0.420212	0.171551	6	0	0	0.647131	Membrane transport	macrolide export ATP-binding/permease protein MacB
SPT_0131	SPT_RS00660	1.00383	0.130306	0.0174129	56	1.05413	0.324233	0.0602085	32	3	3	0.403441	Hypothetical/Unknown	conserved domain protein
SPT_0132	SPT_RS00665	1.03075	0.110599	0.0179416	38	1.03755	0.404128	0.0903658	21	1	1	0.940033	Hypothetical/Unknown	hypothetical protein
SPT_0133	SPT_RS00670	0.955679	0.127556	0.031889	16	0.93512	0.377061	0.133311	8	2	0	0.882142	Hypothetical/Unknown	hypothetical protein
SPT_0134	SPT_RS00675	0.990056	0.188603	0.0384984	24	0.885335	0.393017	0.105038	14	0	0	0.355464	Transcription	conserved hypothetical protein
SPT_0135	SPT_RS00680	0.975802	0.134298	0.0184472	53	1.09854	0.317189	0.0543975	38	5	4	0.0272228	Membrane transport	putative transporter
SPT_0136	SPT_RS00685	0.965549	0.0202742	0.014336	2	1.01837	0	0	1	0	0	0.168732	Cell wall metabolism	glycosyl transferase
SPT_0137	SPT_RS00690	0.824717	0.128969	0.0911946	2	0.1			1	1	0	0.27138	Capsule metabolism	putative capsular polysaccharide biosynthesis protein
SPT_0138	SPT_RS00700	0.984742	0.132119	0.0173481	58	1.09033	0.301946	0.0542311	32	1	1	0.0632397	Various metabolism	hydrolase, haloacid dehalogenase-like family
SPT_0139	SPT_RS00705	0.987713	0.142867	0.0260838	30	1.05144	0.329322	0.0823305	17	2	1	0.452167	Amino acid metabolism	L-serine dehydratase, iron-sulfur-dependent, alpha subunit
SPT_0140	SPT_RS00710	1.03715	0.156695	0.0359482	19	1.12691	0.396324	0.10992	13	0	0	0.443711	Amino acid metabolism	L-serine dehydratase, iron-sulfur-dependent, beta subunit
SPT_0141	SPT_RS00715	1.00516	0.119666	0.0202273	35	1.07758	0.341214	0.074459	23	2	2	0.331756	Hypothetical/Unknown	LysM domain protein
SPT_0143	SPT_RS00725	0.973966	0.111005	0.0226589	24	1.10396	0.223368	0.0706352	11	1	1	0.0763808	Cellular community	putative bacteriocin
SPT_0144	SPT_RS00730	1.01791	0.128643	0.0113705	128	1.07096	0.337594	0.0400651	73	2	2	0.198468	Cellular community	hypothetical protein
SPT_0145	SPT_RS00735	1.0402	0.0783408	0.0130568	36	1.22914	0.207546	0.0575628	14	1	1	0.0017471	Membrane transport	putative amino acid ABC transporter, ATP-binding protein
SPT_0146	SPT_RS00740	1.02717	0.120244	0.0192545	39	1.077	0.309855	0.0730336	19	1	1	0.501463	Membrane transport	putative amino acid ABC transporter, periplasmic amino acid-binding protein
SPT_0147	SPT_RS00745	1.00007	0.105567	0.0178441	35	1.05423	0.281409	0.0703522	17	2	1	0.446273	Amino acid metabolism	argininosuccinate synthase (Citrulline--aspartateligase)
SPT_0149	SPT_RS00755	1.04296	0.114484	0.0168797	46	1.04504	0.24967	0.0520597	24	1	1	0.969346	Hypothetical/Unknown	hypothetical protein
SPT_0150	SPT_RS00760	1.02584	0.110104	0.0188828	34	1.10558	0.315876	0.0766112	19	3	2	0.291938	Hypothetical/Unknown	hypothetical protein
SPT_0153	SPT_RS00775	0.999848	0.0467947	0.0165444	8	1.0685	0.280365	0.114458	6	0	0	0.563771	Hypothetical/Unknown	hypothetical protein
SPT_0154	SPT_RS00780	0.99793	0.0884741	0.0136519	42	1.08326	0.232989	0.0485815	25	2	2	0.0835811	Hypothetical/Unknown	hypothetical protein
SPT_0155	SPT_RS00790	1.00262	0.115665	0.0114525	102	1.04884	0.255785	0.0338796	62	5	5	0.181513	Hypothetical/Unknown	membrane protein
SPT_0156	SPT_RS00795	1.04609	0.139242	0.0141378	97	1.07222	0.280576	0.0385401	57	4	4	0.512033	Hypothetical/Unknown	membrane protein
SPT_0157	SPT_RS00800	1.00707	0.129344	0.0282252	21	0.851484	0.445884	0.134439	12	1	1	0.246701	Hypothetical/Unknown	membrane protein
SPT_0158	SPT_RS00805	1.00508	0.0770636	0.0198977	15	0.828092	0.334139	0.136412	6	0	0	0.214616	Hypothetical/Unknown	membrane protein
SPT_0159	SPT_RS00810	1.00637	0.0911948	0.0116763	61	0.938764	0.410916	0.0684861	40	8	4	0.308233	Hypothetical/Unknown	membrane protein
SPT_0160	SPT_RS00815	0.965473	0.118782	0.0279972	18	1.10157	0.271554	0.0905181	10	1	1	0.143926	Hypothetical/Unknown	hypothetical protein
SPT_0161	SPT_RS00820	1.04784	0.114144	0.0122376	87	0.970966	0.45707	0.0659723	53	7	5	0.231516	Hypothetical/Unknown	hypothetical protein
SPT_0162	SPT_RS00830	0.95778	0.13923	0.0372108	14	1.0514	0.108303	0.0484347	5	0	0	0.143731	Hypothetical/Unknown	hypothetical protein
SPT_0163	SPT_RS00835	0.984854	0.115449	0.0200971	33	0.866623	0.39631	0.0844936	24	3	2	0.161715	Cellular community	pneumococcal surface protein A
SPT_0165	SPT_RS00840					0.1			1	1	0		Translation	tRNA (5-methylaminomethyl-2-thiouridylate)-methyltransferase
SPT_0166	SPT_RS00845	1.00495	0.114816	0.0229632	25	0.87079	0.486843	0.162281	10	3	1	0.394973	Nucleotide metabolism	MutT/nudix family protein
SPT_0167	SPT_RS00850	0.839291	0.216031	0.0388002	31	0.790892	0.513736	0.148303	13	4	1	0.744729	Translation	glucose-inhibited division protein A
SPT_0169	SPT_RS00860	1.05866	0.0975423	0.0487711	4	1.01675	0	0	1	0	0	0.453375	Translation	metallo-beta-lactamase superfamily protein
SPT_0170	SPT_RS00865	0.331882	0.208324	0.120276	3	0.1			1	1	0	0.563883	Hypothetical/Unknown	conserved hypothetical protein
SPT_0172	SPT_RS00875	0.891909	0.138413	0.0565067	6	0.992767	0.410288	0.23688	3	0	0	0.691154	Hypothetical/Unknown	hypothetical protein
SPT_0173	SPT_RS00880	0.995874	0.135779	0.030361	20	0.836138	0.37732	0.125773	9	1	0	0.227631	Cellular community	hypothetical protein
SPT_0174	SPT_RS00885	0.532427	0.290983	0.0839995	12	0.270896	0.463818	0.163985	8	7	0	0.172851	Translation	conserved hypothetical protein
SPT_0175	SPT_RS00890	0.727602	0.162754	0.0514675	10	0.69983	0.4057	0.135233	9	2	0	0.850069	Translation	putative ribosomal-protein-alanine acetyltransferase
SPT_0176	SPT_RS00895	0.523907	0.432178	0.163348	7	0.573433	0.355447	0.134346	7	2	0	0.818805	Translation	DNA-binding/iron metalloprotein/AP endonuclease
SPT_0181	SPT_RS00930	1.00743	0.137124	0.0125177	120	1.07935	0.2739	0.0332152	71	3	3	0.0403211	Carbohydrate metabolism	glycosyl transferase, family 2
SPT_0182	SPT_RS00935	1.02017	0.156766	0.0108437	209	1.07716	0.270804	0.0258202	120	10	10	0.0355318	Antibiotic response/sensing	ABC transporter, ATP-binding protein
SPT_0188	SPT_RS00960	0.989904	0.152747	0.0197195	60	1.11486	0.252949	0.0461819	33	3	3	0.0111795	Transcription	transcriptional regulator
SPT_0189	SPT_RS00965	1.108	0.105161	0.033255	10	1.08735	0.219098	0.126496	3	0	0	0.877412	Hypothetical/Unknown	hypothetical protein
SPT_0190	SPT_RS00970	0.997771	0.111453	0.019114	34	1.30823	0.384864	0.121705	10	0	0	0.0156224	Folding, sorting, degradation	hypothetical protein
SPT_0191	SPT_RS00975	1.02548	0.111975	0.0139969	64	1.07891	0.197599	0.0334004	36	1	1	0.138589	Membrane transport	conserved hypothetical protein
SPT_0193	SPT_RS00985	0.93833	0.191223	0.0314369	37	0.974829	0.397302	0.0888394	20	0	0	0.700023	Membrane transport	conserved hypothetical protein
SPT_0194	SPT_RS00990	1.0745	0.102835	0.0325194	10	1.02417	0.278461	0.124532	5	0	0	0.702081	Membrane transport	hypothetical protein
SPT_0195	SPT_RS00995	1.02989	0.100756	0.0237484	18	0.863885	0.346551	0.115517	9	0	0	0.171557	Membrane transport	ABC transporter, substrate-binding protein
SPT_0196	SPT_RS01000	1.00584	0.140938	0.0257317	30	1.13736	0.321343	0.0779371	18	1	1	0.106981	Membrane transport	lipoprotein
SPT_0197	SPT_RS01005	1.00658	0.123199	0.015774	61	1.0067	0.305986	0.0568201	32	3	3	0.998291	Folding, sorting, degradation	peptidase, M20/M25/M40 family
SPT_0198	SPT_RS01010	0.989989	0.202432	0.0441744	21	1.16435	0.339476	0.0848689	17	1	1	0.070197	Membrane transport	ABC transporter, ATP-binding protein
SPT_0199	SPT_RS01015	0.9838	0.116993	0.021725	29	1.21366	0.180647	0.0482798	15	1	1	5.87902e-05	Membrane transport	putative ABC transporter, permease protein
SPT_0200	SPT_RS01020	1.01206	0.105889	0.0184329	33	1.16004	0.258224	0.0626286	17	0	0	0.0279512	Hypothetical/Unknown	putative membrane protein
SPT_0201	SPT_RS01025	0.996803	0.120505	0.0146133	68	1.00818	0.337388	0.0554662	41	7	4	0.835613	Hypothetical/Unknown	hypothetical protein
SPT_0202	SPT_RS01030	1.00763	0.10439	0.00905178	133	1.09333	0.366053	0.0443905	76	10	8	0.0473135	Signal transduction	putative sensor histidine kinase
SPT_0203	SPT_RS01035	1.00948	0.0896619	0.0112963	63	1.10433	0.297282	0.0517501	37	5	4	0.0615752	Signal transduction	DNA-binding response regulator
SPT_0204	SPT_RS01040	0.984721	0.112253	0.0157185	51	0.946668	0.342763	0.0625797	33	5	3	0.539134	Hypothetical/Unknown	hypothetical protein
SPT_0205	SPT_RS01045					0.1							Various metabolism	NrdI family protein
SPT_0207	SPT_RS01055	0.997209	0.087	0.0131157	44	0.959067	0.294041	0.0674575	19	0	0	0.580899	Membrane transport	conserved hypothetical protein
SPT_0208	SPT_RS01060	0.973633	0.0850493	0.0173606	24	0.980358	0.251767	0.0796158	11	1	1	0.931705	Hypothetical/Unknown	conserved domain protein
SPT_0209	SPT_RS01065	0.96061	0.132848	0.0313125	18	0.825981	0.40156	0.151775	7	1	0	0.393969	Transcription	conserved domain protein
SPT_0211	SPT_RS01070	1.03479	0.0977614	0.011214	76	1.12824	0.296131	0.0462479	46	5	5	0.0403271	DNA repair and editing	DNA mismatch repair protein HexB
SPT_0212	SPT_RS01075	1.00157	0.0897228	0.0126887	50	1.08446	0.264424	0.0499714	30	2	2	0.100818	Cofactor and vitamin metabolism	6,7-dimethyl-8-ribityllumazine synthase
SPT_0213	SPT_RS01080	1.01373	0.125009	0.0112261	124	1.02682	0.226128	0.0280478	72	7	7	0.65129	Cofactor and vitamin metabolism	3,4-dihydroxy-2-butanone 4-phosphate synthase/GTP cyclohydrolase II
SPT_0214	SPT_RS01085	0.971635	0.148889	0.0163427	83	1.00667	0.308919	0.0460509	50	5	5	0.453997	Cofactor and vitamin metabolism	riboflavin synthase, alpha subunit
SPT_0215	SPT_RS01090	0.998598	0.110042	0.0108958	102	0.904897	0.328116	0.0438464	62	10	6	0.0310455	Cofactor and vitamin metabolism	riboflavin biosynthesis protein RibD
SPT_0216	SPT_RS01095					0.1							DNA repair and editing	Holliday junction DNA helicase RuvA
SPT_0217	SPT_RS01100	0.982553	0.168366	0.0449977	14	1.02785	0.14267	0.0504416	8	0	0	0.510482	DNA repair and editing	DNA-3-methyladenine glycosylase I
SPT_0218	SPT_RS01105	0.969688	0.116127	0.0188383	38	0.959398	0.319744	0.0714969	22	4	2	0.884822	Folding, sorting, degradation	conserved hypothetical protein
SPT_0219	SPT_RS01110	1.00695	0.0750241	0.0107177	49	0.983075	0.218911	0.0413702	30	2	2	0.565603	Amino acid metabolism	MccC family protein
SPT_0220	SPT_RS01115	1.01007	0.143643	0.0246346	34	0.936936	0.336019	0.0733255	23	5	2	0.329071	Structural proteins	hypothetical protein
SPT_0221	SPT_RS01120	0.915103	0.1208	0.0172571	49	1.02856	0.470794	0.110967	19	1	1	0.303363	Membrane transport	magnesium transporter, CorA family
SPT_0223	SPT_RS01130	0.834398	0.247076	0.0207342	142	0.858026	0.437203	0.0504839	84	17	9	0.65008	Energy metabolism	divergent AAA domain family
SPT_0226	SPT_RS01145	0.986245	0.145592	0.0389111	14	1.2072	0.401089	0.120933	11	0	0	0.0953554	Hypothetical/Unknown	hypothetical protein
SPT_0227	SPT_RS01150	1.02373	0.0887575	0.0181175	24	0.973741	0.226758	0.0566896	17	1	1	0.393288	Hypothetical/Unknown	hypothetical protein
SPT_0228	SPT_RS01155					0.784698	0.356509	0.25209	2	1	0		Hypothetical/Unknown	conserved domain protein
SPT_0229	SPT_RS01160	1.03	0.146572	0.0598376	6	1.15204	0.273539	0.157928	3	0	0	0.493316	Hypothetical/Unknown	hypothetical protein
SPT_0238	SPT_RS01200	0.975332	0.158667	0.0146064	118	0.980136	0.399554	0.0529222	63	9	6	0.927079	DNA repair and editing	excinuclease ABC, subunit A
SPT_0239	SPT_RS01205	0.983902	0.100541	0.0146654	47	1.13355	0.190673	0.0426358	21	1	1	0.00117633	Folding, sorting, degradation	peptidase M24 family protein
SPT_0240	SPT_RS01210	0	0	0	4	0.1			4	4	0	0.550415	Transcription	transcriptional regulator
SPT_0241	SPT_RS01215	0.98722	0.102309	0.0196894	27	0.952994	0.373495	0.112613	12	1	1	0.756586	Hypothetical/Unknown	hypothetical protein
SPT_0242	SPT_RS01220	0.912953	0.0523753	0.0261877	4	0.824893	0.0424514	0.0300177	2	0	0	0.0915648	Hypothetical/Unknown	conserved hypothetical protein
SPT_0243	SPT_RS01225					0.1							DNA repair and editing	Holliday junction resolvase-like protein
SPT_0244	SPT_RS01230	0.905011	0.326792	0.133412	6	0.944806	0.386245	0.136558	8	0	0	0.838378	Hypothetical/Unknown	conserved hypothetical protein
SPT_0245	SPT_RS01235	0.995225	0.100359	0.0158682	40	1.02984	0.310048	0.0620096	27	3	2	0.576926	Cofactor and vitamin metabolism	putative dihydrofolate synthetase
SPT_0246	SPT_RS01240	0.991697	0.115801	0.0280859	17	1.06344	0.334448	0.0893849	14	0	0	0.450049	Hypothetical/Unknown	hypothetical protein
SPT_0247	SPT_RS01245	0.844394	0.132399	0.0120363	121	1.03389	0.330965	0.0392783	78	7	7	2.93628e-06	Lipid metabolism	cardiolipin synthetase
SPT_0248	SPT_RS01255	0.947108	0.136425	0.0149745	83	0.929802	0.347201	0.0481481	56	4	4	0.723163	Cellular community	competence-induced protein Ccs4
SPT_0249	SPT_RS01260	0.858594	0.200775	0.0180302	124	0.651911	0.494242	0.0627688	69	25	7	0.00106228	Nucleotide metabolism	anaerobic ribonucleoside-triphosphate reductase
SPT_0251	SPT_RS01265	0.896867	0.135292	0.0390555	12	0.949399	0.172383	0.0703751	6	0	0	0.523229	Hypothetical/Unknown	hypothetical protein
SPT_0252	SPT_RS01270	0.9424	0.118907	0.0253511	22	1.17013	0.396301	0.102324	15	0	0	0.03768	Various metabolism	acetyltransferase, GNAT family
SPT_0253	SPT_RS01275	0.905167	0.100404	0.016734	36	0.797485	0.372328	0.0812486	23	3	2	0.180484	Nucleotide metabolism	anaerobic ribonucleoside-triphosphate reductase activating protein
SPT_0254	SPT_RS01280	1.02209	0.130381	0.0266139	24	1.05271	0.329994	0.091524	13	0	0	0.749921	Hypothetical/Unknown	conserved domain protein
SPT_0255	SPT_RS01285					0.1							Translation	ribosomal protein S10
SPT_0256	SPT_RS01290					0.1							Translation	ribosomal protein L3
SPT_0257	SPT_RS01295					0.1							Translation	ribosomal protein L4
SPT_0258	SPT_RS01300					0.1							Translation	ribosomal protein L23
SPT_0259	SPT_RS01305					0.1							Translation	ribosomal protein L2
SPT_0260	SPT_RS01310					0.1							Translation	ribosomal protein S19
SPT_0261	SPT_RS01315					0.1							Translation	ribosomal protein L22
SPT_0262	SPT_RS01320					0.1							Translation	ribosomal protein S3
SPT_0263	SPT_RS01325					0.1							Translation	ribosomal protein L16
SPT_0264	SPT_RS01330					0.1							Translation	ribosomal protein L29
SPT_0265	SPT_RS01335					0.960985	0	0	1	0	0		Translation	ribosomal protein S17
SPT_0266	SPT_RS01340					0.922914	0.714109	0.504951	2	1	0		Translation	ribosomal protein L14
SPT_0267	SPT_RS01345					0.1							Translation	ribosomal protein L24
SPT_0268	SPT_RS01350					0.1							Translation	ribosomal protein L5
SPT_0269	SPT_RS01355					0.1							Translation	ribosomal protein S14
SPT_0270	SPT_RS01360					0.1							Translation	ribosomal protein S8
SPT_0271	SPT_RS01365	0.794176	0	0	1	0.1			1	1	0		Translation	ribosomal protein L6
SPT_0272	SPT_RS01370					0.1							Translation	ribosomal protein L18
SPT_0273	SPT_RS01375					0.1							Translation	ribosomal protein S5
SPT_0274	SPT_RS01380					0.1							Translation	ribosomal protein L30
SPT_0275	SPT_RS01385					0.1			1	1	0		Translation	ribosomal protein L15
SPT_0276	SPT_RS01390	0.867457	1.11022e-16	1.11022e-16	1	1.25099	0	0	1	0	0		Membrane transport	preprotein translocase, SecY subunit
SPT_0277	SPT_RS01395					0.1							Nucleotide metabolism	adenylate kinase
SPT_0278	SPT_RS01400					0.1							Translation	translation initiation factor IF-1
SPT_0279	SPT_RS01405	0.411565	0.146352	0.073176	4	0.442658	0	0	1	0	0	0.699534	Translation	ribosomal protein L36
SPT_0280	SPT_RS01410					0.1							Translation	ribosomal protein S13
SPT_0281	SPT_RS01415					0.1							Translation	ribosomal protein S11
SPT_0282	SPT_RS01420					0.1							Translation	DNA-directed RNA polymerase, alpha subunit
SPT_0283	SPT_RS01425					0.1							Translation	ribosomal protein L17
SPT_0284	SPT_RS01430	0.823119	0.144753	0.0341186	18	0.612869	0.273251	0.103279	7	0	0	0.065641	Hypothetical/Unknown	ACT domain protein
SPT_0285	SPT_RS01435	0.917511	0.0982274	0.0163712	36	0.900803	0.318132	0.0850243	15	2	1	0.842712	Hypothetical/Unknown	conserved hypothetical protein
SPT_0286	SPT_RS01440	0.913706	0.0962778	0.027793	12	0.914958	0.444721	0.22236	4	1	0	0.995623	Amino acid metabolism	phosphoglycerate mutase family protein
SPT_0289	SPT_RS01455	1.05439	0.1343	0.0227008	35	1.08278	0.410962	0.0805962	29	3	3	0.722639	Membrane transport	ABC transporter, ATP-binding protein
SPT_0292	SPT_RS01470	0.997366	0.100517	0.0183518	30	0.955742	0.329983	0.0824958	17	2	1	0.614674	Transcription	AraC family transcriptional regulator
SPT_0293	SPT_RS01475	0.966583	0.128092	0.0190948	45	1.07601	0.255488	0.060219	20	3	2	0.0740354	Carbohydrate metabolism	putative pyruvate formate-lyase-activating enzyme
SPT_0294	SPT_RS01480	1.01848	0.0900947	0.0135823	44	1.00659	0.381782	0.0796071	25	4	2	0.87858	Transcription	transcriptional regulator, DeoR family
SPT_0295	SPT_RS01485	1.01744	0.116767	0.0142653	67	1.12095	0.236546	0.0394243	37	1	1	0.0140453	Transcription	transcriptional regulator
SPT_0296	SPT_RS01490	0.977543	0.096599	0.0201423	23	1.06946	0.393278	0.113529	12	0	0	0.431041	Membrane transport	PTS system, IIA component
SPT_0297	SPT_RS01495	1.01428	0.0849884	0.0169977	25	0.998387	0.221602	0.0572175	16	2	1	0.785331	Membrane transport	PTS system, IIB component
SPT_0298	SPT_RS01500	1.01994	0.118339	0.0118339	100	1.07436	0.228957	0.0298077	66	7	7	0.0768926	Membrane transport	PTS system, IIC component
SPT_0299	SPT_RS01505	1.01991	0.129103	0.00862605	224	1.04794	0.279561	0.0256273	131	12	12	0.279982	Carbohydrate metabolism	putative formate acetyltransferase
SPT_0300	SPT_RS01510	1.00573	0.108536	0.0171611	40	1.05232	0.436871	0.0891759	26	3	2	0.59579	Carbohydrate metabolism	transaldolase family protein
SPT_0301	SPT_RS01515	1.00836	0.109274	0.0127028	74	1.10043	0.169319	0.0282198	37	1	1	0.00325501	Carbohydrate metabolism	glycerol dehydrogenase
SPT_0302	SPT_RS01520					0.1							Translation	leucyl-tRNA synthetase
SPT_0303	SPT_RS01525	1.01879	0.122984	0.0143942	73	0.949315	0.364284	0.0575984	44	5	4	0.223573	Hypothetical/Unknown	hypothetical protein
SPT_0304	SPT_RS01530	0.996794	0.0861983	0.0134619	41	0.883663	0.352337	0.069099	29	4	3	0.0949139	Folding, sorting, degradation	acetyltransferase, GNAT family
SPT_0305	SPT_RS01535	1.0136	0.182717	0.0345303	28	1.06922	0.24097	0.066833	14	1	1	0.451032	Various metabolism	acetyltransferase, GNAT family
SPT_0306	SPT_RS01545					0.1							DNA repair and editing	Holliday junction DNA helicase RuvB
SPT_0308	SPT_RS01555					0.1							Various metabolism	undecaprenyl diphosphate synthase
SPT_0309	SPT_RS01560					0.1							Lipid metabolism	phosphatidate cytidylyltransferase
SPT_0310	SPT_RS01565	0.971432	0.144744	0.0295458	24	1.01359	0.42455	0.117749	14	3	1	0.721257	Folding, sorting, degradation	eep protein
SPT_0311	SPT_RS01570					0.1							Translation	prolyl-tRNA synthetase
SPT_0312	SPT_RS01575	1.00462	0.118649	0.0180938	43	1.16025	0.41166	0.0840298	26	5	2	0.0643168	Carbohydrate metabolism	glycosyl hydrolase, family 1
SPT_0313	SPT_RS01580					0.1							Carbohydrate metabolism	glucosamine--fructose-6-phosphate aminotransferase, isomerizing
SPT_0314	SPT_RS01585	0.985224	0.0790352	0.0109602	52	0.990646	0.321042	0.0606712	31	4	3	0.926627	Various metabolism	putative oxidoreductase
SPT_0315	SPT_RS01590	1.00614	0.131737	0.0105813	155	1.01674	0.282531	0.0315879	88	8	8	0.739958	Carbohydrate metabolism	putative alkaline amylopullulanase
SPT_0316	SPT_RS01595					0.1							Translation	ribosomal protein S12
SPT_0317	SPT_RS01600					0.1							Translation	ribosomal protein S7
SPT_0318	SPT_RS01605					0.1							Translation	translation elongation factor G
SPT_0319	SPT_RS01610	1.00304	0.103508	0.0517539	4	1.01683	0.247726	0.123863	4	0	0	0.921519	Replication	DNA polymerase III, alpha subunit, Gram-positive type
SPT_0321	SPT_RS01620	0.956238	0.100071	0.0500355	4	1.18968	0.351375	0.175687	4	0	0	0.248493	Translation	conserved hypothetical protein
SPT_0322	SPT_RS01625					0.1							Hypothetical/Unknown	hypothetical protein
SPT_0323	SPT_RS01630	0.91531	0.209394	0.0382299	30	0.754926	0.379275	0.0979284	16	4	1	0.123866	Folding, sorting, degradation	aminopeptidase PepS
SPT_0324	SPT_RS01635	0.957518	0.0951782	0.0336506	8	0.716927	0.330229	0.134815	6	1	0	0.108971	Hypothetical/Unknown	conserved hypothetical protein
SPT_0325	SPT_RS01645	0.984171	0.102045	0.0175005	34	1.08815	0.60201	0.166967	14	3	1	0.523765	Translation	ribosomal small subunit pseudouridine synthase A
SPT_0326	SPT_RS01655	0.991777	0.0847193	0.0126292	45	0.991844	0.257323	0.0561525	23	3	2	0.99903	Folding, sorting, degradation	aminopeptidase C
SPT_0327	SPT_RS01660	0.85938	0.1482	0.0191326	60	0.954042	0.34288	0.0588034	38	8	4	0.110832	Membrane transport	PTS system, mannose-specific IID component
SPT_0328	SPT_RS01665	0.878969	0.109049	0.0227383	23	0.802943	0.425024	0.109741	16	4	1	0.488519	Membrane transport	PTS system, mannose-specific IIC component
SPT_0329	SPT_RS01670	0.871683	0.133628	0.0243969	30	0.864501	0.39713	0.0992825	17	2	1	0.942698	Membrane transport	PTS system, mannose-specific IIAB components
SPT_0330	SPT_RS01675	1.00466	0.129527	0.0199865	42	1.1316	0.253207	0.0539838	24	3	2	0.0252864	Various metabolism	alcohol dehydrogenase, zinc-containing
SPT_0332	SPT_RS01680	0.956045	0.151226	0.028579	28	1.06252	0.227298	0.0521456	20	1	1	0.0743363	Various metabolism	Cof family protein
SPT_0333	SPT_RS01685	0.969363	0.112951	0.0156634	52	0.971642	0.286509	0.0523092	33	4	3	0.965331	Membrane transport	xanthine/uracil permease family protein
SPT_0334	SPT_RS01690	1.02235	0.162599	0.0247962	43	0.933437	0.362704	0.0773288	24	3	2	0.258972	Hypothetical/Unknown	conserved hypothetical protein
SPT_0335	SPT_RS01695	1.05606	0.0198098	0.0140077	2	1.00575	0.208787	0.120543	3	0	0	0.706333	Cofactor and vitamin metabolism	dihydropteroate synthase
SPT_0336	SPT_RS01700	0.961775	0.0255178	0.0180438	2	1.34711	0	0	1	0	0	0.0297891	Cofactor and vitamin metabolism	dihydrofolate synthetase
SPT_0337	SPT_RS01705	0.979961	0.00102324	0.000723537	2	0.940341	0	0	1	0	0	0.0116247	Cofactor and vitamin metabolism	GTP cyclohydrolase I
SPT_0338	SPT_RS01710					0.1							Cofactor and vitamin metabolism	bifunctional folate synthesis protein
SPT_0339	SPT_RS01715	1.02884	0.131384	0.0415474	10	1.20484	0.32995	0.12471	7	1	0	0.200546	Hypothetical/Unknown	hypothetical protein
SPT_0340	SPT_RS01720					0.1							Translation	ribosomal protein L13
SPT_0341	SPT_RS01725	0	0	0	1	0.977297	0	0	1	0	0		Translation	ribosomal protein S9
SPT_0342	SPT_RS01730	0.971025	0.122402	0.0144252	72	1.15085	0.364067	0.0525486	53	6	5	0.000755708	Hypothetical/Unknown	hypothetical protein
SPT_0343	SPT_RS01735	0.995064	0.187573	0.0360984	27	0.956768	0.308175	0.0707003	21	2	2	0.618238	Transcription	transcriptional regulator, AlpA family
SPT_0344	SPT_RS01740	0.992888	0.0963092	0.0137585	49	1.06768	0.236446	0.0472891	27	3	2	0.119909	Replication	Rep protein
SPT_0345	SPT_RS01745	1.02029	0.10263	0.01218	71	1.00275	0.244913	0.038249	43	2	2	0.656184	Various metabolism	Ser/Thr protein phosphatase family protein
SPT_0346	SPT_RS01750	1.01423	0.0927688	0.0163994	32	0.947624	0.322593	0.074008	21	2	2	0.361099	Various metabolism	Ser/Thr protein phosphatase family protein
SPT_0347	SPT_RS01760	1.01056	0.108435	0.00936732	134	0.999718	0.277593	0.0331787	78	9	8	0.741262	Cellular community	putative otitis media-associated H10
SPT_0348	SPT_RS01765	0.803549	0.217204	0.0473977	21	0.420608	0.454643	0.13708	12	8	1	0.00999374	Hypothetical/Unknown	hypothetical protein
SPT_0349	SPT_RS01770	1.00746	0.113976	0.0211649	29	0.947247	0.29305	0.0883578	11	0	0	0.511494	Hypothetical/Unknown	hypothetical protein
SPT_0350	SPT_RS01775	1.00844	0.134963	0.0224938	36	1.03895	0.429077	0.0936323	23	3	2	0.742124	Hypothetical/Unknown	hypothetical protein
SPT_0351	SPT_RS01780	1.02736	0.104465	0.0157487	44	0.81223	0.312642	0.0651904	25	4	2	0.0013876	Hypothetical/Unknown	hypothetical protein
SPT_0353	SPT_RS01790	0.968777	0.11192	0.0183996	37	0.897407	0.38802	0.0914571	20	3	2	0.424469	Hypothetical/Unknown	conserved domain protein
SPT_0354	SPT_RS01795	0.999195	0.109532	0.0118804	85	0.969913	0.346718	0.0541483	45	7	4	0.581805	Carbohydrate metabolism	6-phospho-beta-glucosidase
SPT_0355	SPT_RS01800	1.01442	0.0754187	0.0188547	16	0.795082	0.453116	0.113279	17	4	1	0.0581785	Membrane transport	conserved hypothetical protein
SPT_0356	SPT_RS01805	0.968323	0.088145	0.0254453	12	0.855938	0.424267	0.134165	11	1	1	0.398607	Membrane transport	PTS system, IIB component
SPT_0357	SPT_RS01810	1.03356	0.142718	0.0123289	134	0.919154	0.207913	0.0246748	78	7	7	2.55836e-05	Transcription	putative transcriptional regulator
SPT_0358	SPT_RS01815	1.0287	0.0235755	0.0117877	4	1.20067	0.538906	0.203687	7	0	0	0.421146	Membrane transport	PTS system, IIA component
SPT_0359	SPT_RS01820	0.994567	0.131903	0.0240822	30	0.859888	0.263062	0.0638019	19	4	2	0.0437102	Hypothetical/Unknown	hypothetical protein
SPT_0360	SPT_RS01825	1.00994	0.093265	0.00956879	95	1.00851	0.222363	0.033148	50	5	5	0.965388	Membrane transport	PTS system, IIC component
SPT_0361	SPT_RS01830	1.03301	0.112789	0.0196341	33	1.09762	0.232293	0.0580732	16	0	0	0.297289	Hypothetical/Unknown	hypothetical protein
SPT_0362	SPT_RS01835	0.999001	0.122993	0.00838803	215	1.03126	0.345095	0.0329035	123	14	13	0.317549	Carbohydrate metabolism	glycosyl hydrolase, family 31
SPT_0363	SPT_RS01840	1.04365	0.0832324	0.0186113	20	1.07764	0.170143	0.0513	11	0	0	0.538283	Various metabolism	glutathione peroxidase
SPT_0364	SPT_RS01845	1.01657	0.116988	0.00752026	242	0.969539	0.287342	0.026122	135	15	14	0.0696352	Capsule metabolism	hyaluronidase
SPT_0366	SPT_RS01855	1.00155	0.0864375	0.0126082	47	1.0827	0.312797	0.0682579	23	3	2	0.226089	Carbohydrate metabolism	4-hydroxy-2-oxoglutarate aldolase/2-dehydro-3-deoxyphosphogluconate aldolase
SPT_0367	SPT_RS01860	0.990621	0.155628	0.0227006	47	0.96553	0.345095	0.0690189	28	4	3	0.71739	Carbohydrate metabolism	carbohydrate kinase, PfkB family
SPT_0368	SPT_RS01865	1.01304	0.116398	0.0205764	32	0.740755	0.489764	0.118785	18	5	1	0.0245165	Hypothetical/Unknown	conserved domain protein
SPT_0369	SPT_RS01870	0.964622	0.141904	0.0202721	49	0.903044	0.283291	0.0526058	32	4	3	0.257821	Carbohydrate metabolism	gluconate 5-dehydrogenase
SPT_0370	SPT_RS01875	0.988732	0.10331	0.0202607	26	0.940915	0.494407	0.123602	17	4	1	0.696212	Membrane transport	PTS system, IIA component
SPT_0371	SPT_RS01880	1.00116	0.121473	0.0119691	103	1.01221	0.312195	0.0460306	51	6	5	0.807662	Various metabolism	glucuronyl hydrolase
SPT_0372	SPT_RS01885	1.0356	0.101744	0.0227506	20	0.793049	0.444965	0.14071	11	2	1	0.0851459	Membrane transport	PTS system, IIB component
SPT_0373	SPT_RS01890	0.987479	0.13361	0.0140061	91	0.974635	0.336068	0.0545174	42	6	4	0.811386	Membrane transport	PTS system, IIC component
SPT_0374	SPT_RS01895	0.991305	0.104536	0.0138461	57	0.996036	0.330855	0.0575945	34	1	1	0.935619	Membrane transport	PTS system, IID component
SPT_0375	SPT_RS01900	0.923184	0.145895	0.0326231	20	0.912226	0.429394	0.175299	6	1	0	0.951507	Membrane transport	preprotein translocase, YajC subunit
SPT_0376	SPT_RS01905	0.992216	0.121808	0.0102947	140	0.981383	0.322087	0.0374418	77	3	3	0.776552	Carbohydrate metabolism	hypothetical protein
SPT_0377	SPT_RS01910	0.972218	0.0910106	0.0137204	44	0.838021	0.382287	0.0797123	25	4	2	0.0886672	Transcription	sugar binding transcriptional regulator RegR
SPT_0379	SPT_RS01915	1.00823	0.0757487	0.0145778	27	1.00724	0.385801	0.0841887	23	5	2	0.990481	Hypothetical/Unknown	hypothetical protein
SPT_0382	SPT_RS01925	0.994985	0.13865	0.0177523	61	1.03363	0.327554	0.0598029	33	4	3	0.519138	Hypothetical/Unknown	hypothetical protein
SPT_0383	SPT_RS01930	1.01449	0.158367	0.0500801	10	0.78874	0.513249	0.296324	3	1	0	0.468309	Transcription	putative transcriptional regulator
SPT_0384	SPT_RS01935	0.967189	0.101765	0.0195847	27	1.12635	0.27068	0.0855964	10	0	0	0.0784752	Translation	yllC protein
SPT_0385	SPT_RS01940					0.1							Cell division	cell division protein FtsL
SPT_0386	SPT_RS01945	0.971119	0.201074	0.142181	2	1.38981	0.638534	0.451512	2	0	0	0.469737	Cell wall metabolism	penicillin-binding protein 2X
SPT_0387	SPT_RS01950					0.1							Cell wall metabolism	phospho-N-acetylmuramoyl-pentapeptide-transferase
SPT_0388	SPT_RS01955	1.00142	0.113481	0.0153018	55	1.14958	0.287001	0.0542381	30	2	2	0.00808048	Folding, sorting, degradation	putative ATP-dependent Clp protease, ATP-binding subunit
SPT_0389	SPT_RS01960	1.00573	0.0615738	0.0177748	12	1.04667	0.186783	0.0590659	10	0	0	0.514427	Amino acid metabolism	autoinducer-2 production protein
SPT_0390	SPT_RS01965	1.00839	0.177029	0.0328735	29	0.929873	0.348251	0.0870628	17	1	1	0.391031	Hypothetical/Unknown	hypothetical protein
SPT_0391	SPT_RS01970	1.0185	0.154334	0.0189973	66	1.09377	0.23303	0.0359573	46	4	4	0.0578142	Carbohydrate metabolism	glucan 1,6-alpha-glucosidase
SPT_0392	SPT_RS01990	0.512136	0.425337	0.0607624	49	0.844744	0.4705	0.0922726	29	8	3	0.00251487	Capsule metabolism	capsular polysaccharide biosynthesis protein Cps4A
SPT_0393	SPT_RS01995	0.154738	0.369644	0.106707	12	1.16425	0.468615	0.16568	8	2	0	7.12539e-05	Capsule metabolism	capsular polysaccharide biosynthesis protein Cps4B
SPT_0394	SPT_RS02000	0.0481604	0.12899	0.0388919	11	1.10958	0.611626	0.203875	9	2	0	7.25898e-05	Capsule metabolism	capsular polysaccharide biosynthesis protein Cps4C
SPT_0395	SPT_RS02005	0.417238	0.232046	0.116023	4	1.10614	0.615917	0.307958	4	1	0	0.0812185	Capsule metabolism	capsular polysaccharide biosynthesis protein Cps4D
SPT_0397	SPT_RS02015	0.935693	0.065107	0.0265798	6	1.05724	0.33356	0.192581	3	0	0	0.55166	Capsule metabolism	UDP-N-acetyl-D-mannosamine transferase
SPT_0399	SPT_RS02025					1.19719	0	0	1	0	0		Various metabolism	putative rhamnosyl transferase
SPT_0400	SPT_RS02030					0.1			1	1	0		Capsule metabolism	polysaccharide polymerase Cps19aI
SPT_0401	SPT_RS02035					0.1							Cell wall metabolism	flippase Wzx
SPT_0402	SPT_RS02040	0.842667	0.192646	0.0681107	8	0.79524	0.521988	0.23344	5	2	0	0.848925	Capsule metabolism	UDP-N-acetylglucosamine-2-epimerase
SPT_0403	SPT_RS02045					0.1							Capsule metabolism	rfbA glucose-1-phosphate thymidylyltransferase
SPT_0404	SPT_RS02050					0.1							Capsule metabolism	dTDP-4-dehydrorhamnose 3,5-epimerase
SPT_0405	SPT_RS02055					0.1			1	1	0		Capsule metabolism	rfbB dTDP-glucose 4,6-dehydratase
SPT_0406	SPT_RS02060	0.967524	0.120873	0.0854702	2	0.448357	0	0	1	0	0	0.103875	Capsule metabolism	rfbD dTDP-4-dehydrorhamnose reductase
SPT_0410	SPT_RS02070	1.01996	0.145544	0.0149325	95	0.984743	0.336192	0.0490387	50	3	3	0.480885	Membrane transport	oligopeptide ABC transporter, oligopeptide-binding protein AliA
SPT_0411	SPT_RS02075	0.999987	0.122079	0.00714415	292	1.0208	0.304469	0.0245348	170	16	16	0.394378	Structural proteins	cell wall surface anchor family protein
SPT_0412	SPT_RS02080	0.896657	0.119315	0.0108468	121	0.872748	0.402455	0.0495388	74	12	8	0.619167	Cell wall metabolism	penicillin-binding protein 1A
SPT_0413	SPT_RS02085					0.1							DNA repair and editing	recombination protein U
SPT_0414	SPT_RS02090	0.939312	0.205175	0.042782	23	0.906573	0.385037	0.111151	13	3	1	0.777688	Hypothetical/Unknown	conserved hypothetical protein
SPT_0415	SPT_RS02095	0	0	0	1	0.1			2	2	0	0.73228	Cell growth and death	conserved hypothetical protein
SPT_0416	SPT_RS02105	0.958173	0.182529	0.03806	23	1.12506	0.372174	0.103223	13	0	0	0.138525	Hypothetical/Unknown	conserved hypothetical protein
SPT_0417	SPT_RS02110	0.776973	0.166385	0.0207982	64	0.9606	0.545259	0.0949174	37	10	4	0.048738	Hypothetical/Unknown	hypothetical protein
SPT_0418	SPT_RS02115					0.1							Carbohydrate metabolism	6-phosphogluconate dehydrogenase, decarboxylating
SPT_0419	SPT_RS02120	0.38323	0.288267	0.166431	3	0.518716	0.416207	0.294303	2	1	0	0.715456	Transcription	DNA-binding response regulator
SPT_0420	SPT_RS02125	0.839734	0.255738	0.0404357	40	0.87722	0.458835	0.097824	24	5	2	0.714531	Hypothetical/Unknown	choline binding protein C
SPT_0421	SPT_RS02130	0.871569	0.233178	0.0368687	40	1.11446	0.53205	0.116103	23	5	2	0.0419579	Hypothetical/Unknown	choline binding protein J
SPT_0422	SPT_RS02135	1.00446	0.135026	0.0158036	73	1.06992	0.486248	0.0799387	41	6	4	0.400492	Hypothetical/Unknown	conserved hypothetical protein
SPT_0426	SPT_RS02150					0.1							Lipid metabolism	mevalonate kinase
SPT_0427	SPT_RS02155	0	0	0	1	1.20599	0	0	1	0	0		Lipid metabolism	diphosphomevalonate decarboxylase
SPT_0428	SPT_RS02160					0.1							Lipid metabolism	phosphomevalonate kinase
SPT_0429	SPT_RS02165					0.1							Lipid metabolism	FMN-dependent dehydrogenase family protein
SPT_0430	SPT_RS02170	0.0323599	0.106759	0.0435842	6	0.300609	0.346288	0.154865	5	2	0	0.129787	Hypothetical/Unknown	conserved hypothetical protein
SPT_0431	SPT_RS02175	0.592895	0.150781	0.0454621	11	0.483345	0.479099	0.169387	8	4	0	0.540504	Signal transduction	putative sensor histidine kinase
SPT_0432	SPT_RS02180	0.991587	0.129888	0.0347141	14	1.12421	0.330715	0.116925	8	1	0	0.289821	Signal transduction	DNA-binding response regulator
SPT_0433	SPT_RS02185	1.07401	0.200749	0.0634823	10	0.843331	0.459749	0.205606	5	1	0	0.303221	Hypothetical/Unknown	DNA alkylation repair protein
SPT_0435	SPT_RS02195					1.29601	2.22045e-16	2.22045e-16	1	0	0		Hypothetical/Unknown	hypothetical protein
SPT_0436	SPT_RS02200	0.945159	0.225131	0.0216633	108	1.01882	0.2992	0.0376957	65	2	2	0.0882924	Hypothetical/Unknown	choline binding protein G
SPT_0438	SPT_RS02210	0.982239	0.101395	0.0179242	32	0.866565	0.395295	0.0988237	17	2	1	0.241592	Folding, sorting, degradation	trigger factor
SPT_0439	SPT_RS02215	0.98292	0.114416	0.0128728	79	0.946236	0.418896	0.0688661	41	8	4	0.583231	DNA repair and editing	putative helicase
SPT_0440	SPT_RS02220					0.1							Membrane transport	signal peptidase I
SPT_0441	SPT_RS02225	0.794431	0.340489	0.102661	11	0.285827	0.409864	0.183297	5	3	0	0.0296561	Folding, sorting, degradation	ribonuclease HIII
SPT_0443	SPT_RS02235	1.0143	0.0921226	0.0192089	23	1.07644	0.274158	0.0826618	11	0	0	0.46935	Hypothetical/Unknown	conserved hypothetical protein
SPT_0444	SPT_RS02240	0.991961	0.0935794	0.0108056	75	1.04206	0.273872	0.0427717	42	1	1	0.253114	DNA repair and editing	MutS2 family protein
SPT_0445	SPT_RS02245	1.01444	0.127018	0.0157547	65	1.11773	0.341416	0.06132	32	1	1	0.10102	Membrane transport	sodium:alanine symporter family protein
SPT_0446	SPT_RS02250	1.00663	0.142059	0.0317654	20	0.914642	0.319822	0.0964299	12	1	1	0.353665	Various metabolism	conserved hypothetical protein
SPT_0447	SPT_RS02255	1.03501	0.108841	0.0209464	27	1.11393	0.31946	0.0774803	19	2	2	0.306175	Membrane transport	putative exfoliative toxin
SPT_0448	SPT_RS02260	1.0265	0.00842104	0.00595457	2	1.07852	0	0	1	0	0	0.0725498	Translation	seryl-tRNA synthetase
SPT_0449	SPT_RS02265	0.878042	0.111673	0.0394824	8	0.819151	0.499633	0.249817	4	1	0	0.820575	Hypothetical/Unknown	conserved hypothetical protein
SPT_0450	SPT_RS02270	0.996023	0.0861758	0.0121871	50	1.05142	0.215339	0.0430678	28	3	3	0.196125	Amino acid metabolism	aspartate kinase
SPT_0452	SPT_RS02275	1.2843	0.0743272	0.0525572	2	1.50521	0	0	1	0	0	0.148698	Lipid metabolism	enoyl-CoA hydratase/isomerase family protein
SPT_0453	SPT_RS02280	0.865178	0.243842	0.0735212	11	1.10085	0.769761	0.344248	5	2	0	0.514069	Transcription	transcriptional regulator, MarR family
SPT_0454	SPT_RS02285					0.1							Lipid metabolism	3-oxoacyl-(acyl-carrier-protein) synthase III
SPT_0455	SPT_RS02290					0.1							Lipid metabolism	acyl carrier protein
SPT_0456	SPT_RS02295	0.989124	0.0997564	0.0705384	2	1.16111	0	0	1	0	0	0.247788	Lipid metabolism	enoyl-(acyl-carrier-protein) reductase
SPT_0457	SPT_RS02300					0.1							Lipid metabolism	malonyl CoA-acyl carrier protein transacylase
SPT_0458	SPT_RS02305					0.1							Lipid metabolism	3-oxoacyl-[acyl-carrier protein] reductase
SPT_0459	SPT_RS02310	0.689818	0.17197	0.121601	2	0.680386	0	0	1	0	0	0.950717	Lipid metabolism	3-oxoacyl-(acyl-carrier-protein) synthase II
SPT_0460	SPT_RS02315					0.1							Lipid metabolism	acetyl-CoA carboxylase, bitoin carboxyl carrier protein
SPT_0461	SPT_RS02320					0.1							Lipid metabolism	(3R)-hydroxymyristoyl-(acyl-carrier-protein) dehydratase
SPT_0462	SPT_RS02325	0.945216	0.0554884	0.0392362	2	1.62072	0	0	1	0	0	0.0369359	Lipid metabolism	acetyl-CoA carboxylase, biotin carboxylase
SPT_0463	SPT_RS02330					1.32687	0	0	1	0	0		Lipid metabolism	acetyl-CoA carboxylase, carboxyl transferase, beta subunit
SPT_0464	SPT_RS02335					0.1							Lipid metabolism	acetyl-CoA carboxylase, carboxyl transferase, alpha subunit
SPT_0465	SPT_RS02340	1.01422	0.166537	0.0339942	24	0.924218	0.440181	0.127069	13	2	1	0.48227	Hypothetical/Unknown	hypothetical protein
SPT_0468	SPT_RS02345					0.1			1	1	0		Transcription	N utilization substance protein B
SPT_0469	SPT_RS02350	0	0	0	1	0.1							Hypothetical/Unknown	conserved hypothetical protein
SPT_0470	SPT_RS02355	0.832951	0.222588	0.0617348	13	0.82033	0.485721	0.161907	9	3	0	0.942659	Translation	translation elongation factor P
SPT_0472	SPT_RS02365	0.994972	0.110629	0.0186997	35	1.1119	0.270039	0.0675097	17	1	1	0.0922144	Carbohydrate metabolism	L-iditol 2-dehydrogenase
SPT_0473	SPT_RS02370					0.1							Translation	glutamyl-tRNA(Gln) amidotransferase, B subunit
SPT_0474	SPT_RS02375					0.1							Translation	glutamyl-tRNA(Gln) amidotransferase, A subunit
SPT_0475	SPT_RS02380	0.956373	0.0645552	0.0456474	2	1.06658	0	0	1	0	0	0.24999	Translation	glutamyl-tRNA(Gln) amidotransferase, C subunit
SPT_0476	SPT_RS02385	0.95668	0.146484	0.0211431	48	0.901509	0.390724	0.0781448	27	5	2	0.482237	Translation	peptide chain release factor 3
SPT_0478	SPT_RS02395	0.954568	0.0277431	0.00980868	8	0.690018	0.263961	0.186648	2	0	0	0.194673	Translation	ribosomal protein L28
SPT_0479	SPT_RS02400	0.933844	0.0966675	0.0241669	16	0.899783	0.383849	0.115735	12	1	1	0.766314	Hypothetical/Unknown	conserved hypothetical protein
SPT_0480	SPT_RS02405					0.1							Amino acid metabolism	conserved hypothetical protein
SPT_0481	SPT_RS02410	0.992999	0.123613	0.0144678	73	0.845554	0.308109	0.0506528	41	6	4	0.00405474	Amino acid metabolism	acetolactate synthase, large subunit, biosynthetic type
SPT_0482	SPT_RS02415	1.06727	0.148758	0.0332633	20	0.878775	0.284189	0.0947296	10	1	1	0.0591657	Amino acid metabolism	acetolactate synthase, small subunit
SPT_0483	SPT_RS02420	1.01197	0.116043	0.0162493	51	0.942934	0.290592	0.0581184	27	3	2	0.239564	Amino acid metabolism	ketol-acid reductoisomerase
SPT_0484	SPT_RS02425	1.02269	0.0777755	0.0245948	10	0.995123	0.147596	0.0660071	5	0	0	0.701871	Hypothetical/Unknown	hypothetical protein
SPT_0485	SPT_RS02430	1.08721	0.126232	0.025767	24	0.609316	0.521905	0.150661	13	6	1	0.00254944	Hypothetical/Unknown	hypothetical protein
SPT_0486	SPT_RS02435	1.0206	0.134938	0.0164853	67	0.904194	0.285423	0.0451294	44	8	4	0.0129633	Amino acid metabolism	threonine dehydratase
SPT_0488	SPT_RS02440	1.03566	0.0711882	0.0290624	6	1.31609	0	0	1	0	0	0.000202816	Hypothetical/Unknown	hypothetical protein
SPT_0489	SPT_RS02445	1.00858	0.0700371	0.021117	11	0.867019	0.328622	0.146964	5	1	0	0.35654	Membrane transport	amino acid ABC transporter, ATP-binding protein
SPT_0490	SPT_RS02450	1.04054	0.135468	0.0176364	59	1.01507	0.286268	0.0540996	30	2	2	0.64536	Membrane transport	amino acid ABC transporter, amino acid-binding protein/permease protein
SPT_0491	SPT_RS02460	0.971255	0.175253	0.0715466	6	0.589411	0.44721	0.316225	2	0	0	0.283494	Hypothetical/Unknown	hypothetical protein
SPT_0492	SPT_RS02455	1.00779	0.127482	0.0155744	67	1.09908	0.339719	0.0591375	37	5	4	0.118475	Hypothetical/Unknown	hypothetical protein
SPT_0494	SPT_RS02470	0.959328	0.041535	0.0207675	4	0.1			1	1	0	0.0730661	Hypothetical/Unknown	hypothetical protein
SPT_0495	SPT_RS02475					0.762384	0.532121	0.237972	5	3	0		Cell wall metabolism	bacitracin resistance protein
SPT_0497	SPT_RS02480	1.01852	0.109508	0.0168974	42	1.15498	0.218422	0.0514826	19	1	1	0.0123745	DNA repair and editing	DNA polymerase IV
SPT_0498	SPT_RS02485	0.985498	0.139278	0.0129316	116	1.02132	0.264884	0.0328548	73	8	8	0.287556	Carbohydrate metabolism	formate acetyltransferase
SPT_0500	SPT_RS02495	1.00675	0.1128	0.013025	75	1.06422	0.284169	0.0418985	50	4	4	0.176246	Transcription	putative transcriptional regulator
SPT_0501	SPT_RS02500	0.968535	0.130266	0.0103964	157	1.0127	0.305193	0.0323504	97	8	8	0.177885	Structural proteins	cell wall surface anchor family protein
SPT_0503	SPT_RS02505	0.995071	0.118653	0.0114706	107	0.982819	0.266353	0.035915	58	3	3	0.739655	Structural proteins	cell wall surface anchor family protein
SPT_0504	SPT_RS02510	0.987695	0.101148	0.0152487	44	1.07928	0.303169	0.0594564	26	0	0	0.140305	Structural proteins	cell wall surface anchor family protein
SPT_0505	SPT_RS02515	0.908881	0.152862	0.0274549	31	0.985972	0.331263	0.0855318	16	2	1	0.381617	Folding, sorting, degradation	putative sortase
SPT_0506	SPT_RS02520	0.979677	0.113936	0.0164453	48	0.948863	0.335747	0.0671494	27	4	2	0.645349	Folding, sorting, degradation	putative sortase
SPT_0507	SPT_RS02525	0.986097	0.0900022	0.0191885	22	1.01676	0.261351	0.087117	10	1	1	0.720313	Folding, sorting, degradation	putative sortase
SPT_0512	SPT_RS02545	1.01414	0.0682638	0.0170659	16	1.00685	0.429576	0.135844	11	3	1	0.955974	Hypothetical/Unknown	conserved hypothetical protein
SPT_0513	SPT_RS02555	1.0235	0.0879666	0.0166241	28	1.15081	0.339285	0.0799702	19	1	1	0.116697	Hypothetical/Unknown	hypothetical protein
SPT_0514	SPT_RS02560	0.992831	0.173185	0.0162919	113	1.03714	0.230524	0.0283756	72	6	6	0.163595	Transcription	putative regulator
SPT_0515	SPT_RS02565	1.01892	0.149953	0.0149953	100	1.08029	0.313086	0.0456682	51	4	4	0.18731	Membrane transport	PTS system, cellobiose-specific IIC component
SPT_0516	SPT_RS02570	1.03195	0.108692	0.00801287	184	1.12991	0.294475	0.0279503	118	7	7	0.00060664	Hypothetical/Unknown	hypothetical protein
SPT_0517	SPT_RS02575	1.03036	0.121271	0.0247543	24	1.24995	0.393916	0.124567	11	1	1	0.0794144	Membrane transport	PTS system, lactose-specific IIA component
SPT_0518	SPT_RS02580	1.02745	0.114519	0.00993009	133	1.10108	0.37037	0.0455894	68	2	2	0.111055	Carbohydrate metabolism	6-phospho-beta-galactosidase
SPT_0519	SPT_RS02585	1.01969	0.0971569	0.00770505	159	1.11899	0.321939	0.036221	87	8	8	0.00538822	Membrane transport	PTS system, lactose-specific IIBC components
SPT_0520	SPT_RS02590	1.0433	0.0878072	0.0113359	60	1.18347	0.240522	0.0471703	29	3	3	0.00310593	Membrane transport	potassium uptake protein, Trk family
SPT_0521	SPT_RS02595	1.0361	0.152173	0.0176897	74	1.20325	0.266724	0.04271	42	3	3	0.000298519	Membrane transport	potassium uptake protein, Trk family
SPT_0522	SPT_RS02600	0.974895	0.163231	0.0220101	55	1.0163	0.242965	0.0467587	29	2	2	0.411844	Hypothetical/Unknown	conserved hypothetical protein
SPT_0523	SPT_RS02605	1.0119	0.108089	0.0230446	22	0.975612	0.281335	0.0780282	14	1	1	0.647472	Hypothetical/Unknown	conserved hypothetical protein
SPT_0525	SPT_RS02615	0.98224	0.129708	0.0155031	70	1.0599	0.229582	0.0342241	49	4	4	0.0343755	Membrane transport	ABC transporter, ATP-binding protein
SPT_0526	SPT_RS02620	1.01809	0.098801	0.0137012	52	1.09165	0.246054	0.0492109	28	3	3	0.133187	Membrane transport	cobalt transport protein
SPT_0527	SPT_RS02625	0.977134	0.11906	0.0376501	10	0.946345	0.430811	0.175878	6	0	0	0.866528	Translation	RNA methyltransferase, TrmH family
SPT_0528	SPT_RS02630	0.925004	0.134361	0.0300439	20	0.986716	0.336513	0.0933318	13	0	0	0.533698	Membrane transport	conserved hypothetical protein
SPT_0529	SPT_RS02635	0.949678	0.11829	0.0295725	16	0.974941	0.234644	0.0707479	12	2	1	0.735249	Hypothetical/Unknown	PAP2 family protein
SPT_0530	SPT_RS02640	1.04053	0.117166	0.0261991	20	1.33766	0.303578	0.0876355	12	0	0	0.00285728	Hypothetical/Unknown	hypothetical protein
SPT_0531	SPT_RS02645	1.00686	0.0925141	0.0197241	22	0.98019	0.208839	0.0629672	11	0	0	0.688818	Hypothetical/Unknown	conserved domain protein
SPT_0532	SPT_RS02650	0	0	0	1	0.1							Transcription	putative DNA-directed RNA polymerase, delta subunit
SPT_0533	SPT_RS02660	1.01706	0.10443	0.0116033	81	1.0321	0.379161	0.0571606	49	6	5	0.786469	Nucleotide metabolism	CTP synthase
SPT_0534	SPT_RS02665	0.969059	0.131359	0.0165496	63	1.14039	0.333418	0.0580407	36	3	3	0.0039255	Membrane transport	Na/Pi cotransporter II-related protein
SPT_0535	SPT_RS02670	0.9979	0.105661	0.00707559	223	1.02473	0.287911	0.0267318	124	8	8	0.317624	Carbohydrate metabolism	endo-beta-N-acetylglucosaminidase
SPT_0536	SPT_RS02675					0.1							Carbohydrate metabolism	phosphoglycerate kinase
SPT_0537	SPT_RS02680	1.04002	0.13213	0.0366462	13	0.820745	0.341655	0.113885	9	1	0	0.0817569	Hypothetical/Unknown	conserved domain protein
SPT_0538	SPT_RS02685	0	0	0	2	0.1							Transcription	transcriptional regulator, MerR family
SPT_0539	SPT_RS02690	0.671048	0.194293	0.0296294	43	0.323573	0.482647	0.102901	24	13	2	0.00123934	Amino acid metabolism	glutamine synthetase, type I
SPT_0541	SPT_RS02695	1.04095	0.0852891	0.0426445	4	1.15764	0.0624706	0.0441734	2	0	0	0.130145	Hypothetical/Unknown	hypothetical protein
SPT_0542	SPT_RS02705	1.00858	0.138525	0.0175927	62	1.04931	0.329949	0.0549915	40	5	4	0.461101	DNA repair and editing	type I restriction-modification system, S subunit
SPT_0543	SPT_RS02700	1.0291	0.113416	0.00976129	135	1.01701	0.282366	0.0326048	78	3	3	0.717815	DNA repair and editing	type I restriction enzyme specificity protein
SPT_0544	SPT_RS02710	1.02652	0.135699	0.0137077	98	0.991153	0.412014	0.0600984	49	2	2	0.559322	DNA repair and editing	type I restriction-modification system, M subunit
SPT_0545	SPT_RS02715	1.02486	0.134454	0.0124838	116	1.07188	0.277315	0.0331455	73	3	3	0.177964	DNA repair and editing	type I restriction-modification system, R subunit
SPT_0547	SPT_RS02725	0.963707	0.107211	0.0159821	45	0.967425	0.295012	0.0615143	25	3	2	0.951684	Hypothetical/Unknown	hypothetical protein
SPT_0548	SPT_RS02730	0.807576	0.116282	0.0310776	14	0.991639	0.649394	0.245448	7	2	0	0.465998	Transcription	heat-inducible transcription repressor HrcA
SPT_0549	SPT_RS02735					0.1							Folding, sorting, degradation	heat shock protein GrpE
SPT_0550	SPT_RS02740	0.839807	0.13651	0.0965271	2	0.1							Folding, sorting, degradation	dnaK protein
SPT_0551	SPT_RS02745	1.02205	0.0789607	0.0133468	35	0.937042	0.349755	0.082438	18	0	0	0.313533	Hypothetical/Unknown	membrane protein
SPT_0552	SPT_RS02750	0	0	0	1	0.1							Folding, sorting, degradation	dnaJ protein
SPT_0554	SPT_RS02760	0.910398	0.177925	0.0562648	10	0.982344	0.721445	0.294529	6	2	0	0.813858	Hypothetical/Unknown	hypothetical protein
SPT_0555	SPT_RS02765	0.992612	0.170252	0.0567508	9	1.03329	0.155865	0.0697048	5	0	0	0.658964	Nucleotide metabolism	HIT family protein
SPT_0556	SPT_RS02770	0.992586	0.0943621	0.0172281	30	0.818051	0.386812	0.0938156	18	4	1	0.0663041	Membrane transport	ABC transporter, ATP-binding protein
SPT_0557	SPT_RS02775	0.924822	0.143927	0.0433956	11	0.930604	0.478905	0.159635	9	2	0	0.9725	Membrane transport	putative ABC transporter, permease protein
SPT_0558	SPT_RS02780	0.953127	0.217207	0.0767942	8	0.755896	0.714311	0.357156	4	2	0	0.601091	Cellular community	BlpT protein, fusion
SPT_0560	SPT_RS02790	0.938083	0.220943	0.0450997	24	0.936716	0.451035	0.130203	13	1	1	0.991859	Transcription	BlpS protein
SPT_0561	SPT_RS02795	0.982892	0.067287	0.021278	10	0.994624	0.423218	0.141073	10	2	1	0.931965	Transcription	response regulator BlpR
SPT_0562	SPT_RS02800	1.02065	0.105197	0.0123976	72	1.1424	0.267353	0.0472618	35	4	3	0.0107184	Signal transduction	putative sensor histidine kinase BlpH
SPT_0564	SPT_RS02810	1.02169	0.0624017	0.0208006	9	1.24277	0.361458	0.161649	5	0	0	0.199928	Cellular community	peptide pheromone BlpC
SPT_0565	SPT_RS02815	1.03811	0.108315	0.0165179	43	1.08151	0.377023	0.0803816	24	3	2	0.583247	Membrane transport	BlpC ABC transporter
SPT_0568	SPT_RS02825	1.00074	0.0883963	0.0279534	10	1.1076	0.0599507	0.0346126	3	0	0	0.0351203	Cellular community	bacteriocin BlpO
SPT_0569	SPT_RS02830	1.04209	0.11456	0.0330706	12	1.16485	0.251699	0.12585	4	0	0	0.36146	Cellular community	bacteriocin-type signal sequence domain protein
SPT_0570	SPT_RS02840	1.04568	0.0959828	0.0191966	25	1.17582	0.344965	0.0836664	17	0	0	0.137365	Membrane transport	ABC transporter ATP-binding protein
SPT_0571	SPT_RS02845	0.988647	0.0958079	0.0247375	15	1.06976	0.247298	0.0824326	10	1	1	0.332991	Hypothetical/Unknown	hypothetical protein
SPT_0572	SPT_RS02850	1.04645	0.0927334	0.0166554	31	1.03284	0.360421	0.0874149	17	0	0	0.879086	Cellular community	immunity protein BlpL
SPT_0576	SPT_RS02865	1.00196	0.0612347	0.024999	6	1.023	0.357989	0.206685	3	1	0	0.922317	Cellular community	bacteriocin BlpM
SPT_0577	SPT_RS02875	1.0174	0.107911	0.0182403	35	1.01969	0.286021	0.0596396	25	2	2	0.969683	Cellular community	immunity protein BlpY
SPT_0579	SPT_RS02885	1.08885	0.129281	0.0323203	16	0.996592	0.466633	0.140695	12	3	1	0.511278	Folding, sorting, degradation	conserved domain protein
SPT_0580	SPT_RS02890					0.1			1	1	0		Hypothetical/Unknown	conserved hypothetical protein
SPT_0581	SPT_RS02895	0.984467	0.158839	0.0374388	18	0.878769	0.494845	0.164948	9	1	0	0.537699	Translation	trmB tRNA (guanine-N(7)-)-methyltransferase
SPT_0582	SPT_RS02900	0.919099	0.136208	0.0244637	31	1.11641	0.335989	0.0897969	15	1	1	0.0339465	Translation	SP14.3 protein
SPT_0583	SPT_RS02905					0.1							Transcription	N utilization substance protein A
SPT_0584	SPT_RS02910					0.1							Transcription	conserved hypothetical protein
SPT_0585	SPT_RS02915					0.1							Translation	ribosomal protein L7A family
SPT_0586	SPT_RS02920					0.1							Translation	translation initiation factor IF-2
SPT_0587	SPT_RS02925					0.1							Translation	ribosome-binding factor A
SPT_0588	SPT_RS02930	0.955484	0.143975	0.0272087	28	0.952167	0.461426	0.103178	22	5	2	0.974214	Hypothetical/Unknown	conserved hypothetical protein
SPT_0589	SPT_RS02935	0.988307	0.0822737	0.0310965	7	0.765295	0.361073	0.147407	6	1	0	0.166852	Hypothetical/Unknown	hypothetical protein
SPT_0592	SPT_RS02950	0.997794	0.108882	0.0411536	7	0.644185	0.434449	0.194291	5	1	0	0.105344	Cofactor and vitamin metabolism	conserved domain protein
SPT_0593	SPT_RS02955	0.951092	0.178866	0.0306752	34	1.08819	0.251849	0.0610825	18	2	1	0.045448	Hypothetical/Unknown	conserved hypothetical protein
SPT_0594	SPT_RS02960	0.941399	0.140216	0.0701079	4	1.07482	0.0779533	0.0551213	2	0	0	0.208974	Hypothetical/Unknown	hypothetical protein
SPT_0595	SPT_RS02965	0.916856	0.117548	0.044429	7	1.03191	0.127521	0.0637607	4	0	0	0.172864	Hypothetical/Unknown	hypothetical protein
SPT_0596	SPT_RS02970	0.961758	0.0747371	0.0264235	8	0.966963	0.169381	0.0757494	5	0	0	0.949434	Cofactor and vitamin metabolism	conserved domain protein
SPT_0597	SPT_RS02975	0.974672	0.104108	0.0221959	22	1.01155	0.389813	0.129938	10	1	1	0.770457	Translation	acetyltransferase, GNAT family
SPT_0598	SPT_RS02980	0.934492	0.114905	0.0213374	29	0.906199	0.561002	0.140251	17	4	1	0.838186	Nucleotide metabolism	conserved domain protein
SPT_0599	SPT_RS02985					0.1							Translation	valyl-tRNA synthetase
SPT_0600	SPT_RS02990	0.925599	0.0613877	0.0250614	6	1.011	0.189806	0.0949028	4	0	0	0.409624	DNA repair and editing	DNA-cytosine methyltransferase
SPT_0602	SPT_RS03000	0.971183	0.191181	0.0314299	37	0.933456	0.359479	0.0718957	27	4	2	0.621305	Cell division	cell filamentation protein Fic-related protein
SPT_0606	SPT_RS03020	1.01965	0.106399	0.0127171	70	0.916687	0.314293	0.0509851	41	3	3	0.0447241	Transcription	transcription antiterminator Lict
SPT_0607	SPT_RS03025	1.01367	0.132442	0.0109987	145	1.05875	0.240381	0.0277568	82	7	7	0.118123	Membrane transport	PTS system, beta-glucosides-specific IIABC components
SPT_0608	SPT_RS03030	1.0184	0.124919	0.0092343	183	1.0451	0.326852	0.0333592	101	5	5	0.430267	Carbohydrate metabolism	6-phospho-beta-glucosidase
SPT_0609	SPT_RS03035					1.28819	0	0	1	0	0		Translation	phenylalanyl-tRNA synthetase, alpha subunit
SPT_0610	SPT_RS03040	0.903733	0.204594	0.0616873	11	0.783954	0.382787	0.121048	11	3	1	0.370949	Translation	acetyltransferase, GNAT family
SPT_0611	SPT_RS03045					0.1							Translation	phenylalanyl-tRNA synthetase, beta subunit
SPT_0612	SPT_RS03050	1.00819	0.0993208	0.0111745	79	1.01105	0.272306	0.0447668	40	3	3	0.948952	Hypothetical/Unknown	hypothetical protein
SPT_0614	SPT_RS03065	1.04811	0.0251631	0.0125815	4	0.954421	0	0	1	0	0	0.00501374	Hypothetical/Unknown	conserved hypothetical protein
SPT_0615	SPT_RS03070	1.0081	0.1309	0.0140339	87	0.992275	0.301146	0.0430209	55	6	6	0.713155	Amino acid metabolism	5-methyltetrahydropteroyltriglutamate--homocysteine methyltransferase
SPT_0616	SPT_RS03075	1.02019	0.110435	0.0332975	11	1.05448	0.453557	0.160357	8	1	0	0.836609	Amino acid metabolism	putative 5,10-methylenetetrahydrofolate reductase
SPT_0617	SPT_RS03080	0.969786	0.0837784	0.0148101	32	0.904633	0.336625	0.093363	14	2	1	0.478648	Translation	polyribonucleotide nucleotidyltransferase
SPT_0618	SPT_RS03085	0.926046	0.0762511	0.0311294	6	1.06639	0.436107	0.154187	8	1	0	0.389823	Amino acid metabolism	serine acetyltransferase
SPT_0619	SPT_RS03090	0.896593	0.204087	0.0435114	22	0.894285	0.374864	0.113026	12	2	1	0.984331	Various metabolism	acetyltransferase, GNAT family
SPT_0620	SPT_RS03095					0.1							Translation	cysteinyl-tRNA synthetase
SPT_0621	SPT_RS03100	0.994247	0.0640663	0.0177688	13	0.91427	0.364086	0.105102	13	3	1	0.442998	Translation	conserved hypothetical protein
SPT_0622	SPT_RS03105	1.15472	0.0365764	0.0258634	2	1.0376	0.0767874	0.0443332	3	0	0	0.106749	Transcription	leucine-rich protein
SPT_0624	SPT_RS03110	0.996282	0.104205	0.0260512	16	1.1317	0.159648	0.0399119	16	0	0	0.00800225	Hypothetical/Unknown	hypothetical protein
SPT_0625	SPT_RS03115					1.30338	0	0	1	0	0		Hypothetical/Unknown	hypothetical protein
SPT_0626	SPT_RS03120	1.03504	0.122034	0.0172582	50	0.993253	0.482486	0.0964971	27	4	2	0.659455	Membrane transport	transmembrane protein Vexp1
SPT_0627	SPT_RS03125	1.0117	0.0953261	0.0238315	16	1.05923	0.110137	0.0367124	10	1	1	0.271199	Membrane transport	ABC transporter, ATP-binding protein Vexp2
SPT_0628	SPT_RS03130	0.991385	0.132497	0.0191243	48	1.00348	0.320899	0.0684159	24	2	2	0.859874	Membrane transport	transmembrane protein Vexp3
SPT_0629	SPT_RS03135	0.959231	0.122477	0.0273866	20	1.02426	0.34989	0.11663	10	2	1	0.572911	Transcription	DNA-binding response regulator VncR
SPT_0630	SPT_RS03140	1.01582	0.094284	0.0127133	55	1.05518	0.286716	0.052347	32	2	2	0.453419	Signal transduction	sensor histidine kinase VncS
SPT_0631	SPT_RS03145					0.1							Carbohydrate metabolism	fructose-bisphosphate aldolase
SPT_0632	SPT_RS03150	0.984071	0.14596	0.0149752	95	1.05595	0.364039	0.0536746	51	7	5	0.178214	Cofactor and vitamin metabolism	putative oxidoreductase
SPT_0633	SPT_RS03155	1.01822	0.122807	0.0179132	47	1.0611	0.251988	0.0514367	26	3	2	0.417386	Membrane transport	amino acid ABC transporter, permease protein
SPT_0634	SPT_RS03160	1.00885	0.0683918	0.0110946	38	1.10361	0.257875	0.0576626	22	4	2	0.0964797	Membrane transport	amino acid ABC transporter, permease protein
SPT_0635	SPT_RS03165	1.0354	0.130102	0.0213886	37	0.941838	0.299003	0.0772023	16	2	1	0.234383	Membrane transport	amino acid ABC transporter, amino acid-binding protein
SPT_0636	SPT_RS03170	1.01985	0.151812	0.0391976	15	1.00342	0.270306	0.0901022	10	1	1	0.862851	Membrane transport	amino acid ABC transporter, ATP-binding protein
SPT_0637	SPT_RS03175	0.957745	0.188164	0.0627212	9	0.5178	0.429439	0.192051	5	2	0	0.0501102	DNA repair and editing	single-stranded-DNA-specific exonuclease RecJ
SPT_0638	SPT_RS03180					0.1							Transcription	metallo-beta-lactamase superfamily protein
SPT_0639	SPT_RS03185	0.855029	0.211725	0.0315621	45	0.700061	0.522982	0.116942	22	10	2	0.185784	Lipid metabolism	tributyrin esterase
SPT_0640	SPT_RS03190	0.606703	0.356869	0.0651551	30	0.538248	0.641353	0.160338	17	10	1	0.68673	Cell wall metabolism	beta-lactam resistance factor
SPT_0641	SPT_RS03195	0.690816	0.372504	0.0537664	48	0.620363	0.504084	0.102896	26	11	2	0.53326	Cell wall metabolism	beta-lactam resistance factor
SPT_0642	SPT_RS03200	0.854434	0.182767	0.0398831	21	0.714522	0.452691	0.184811	6	2	0	0.466179	Folding, sorting, degradation	conserved domain protein
SPT_0643	SPT_RS03205	0.847078	0.196075	0.0271907	52	0.915163	0.404047	0.0714261	35	7	3	0.356969	DNA repair and editing	excinuclease ABC, subunit C
SPT_0644	SPT_RS03210	0.924647	0.129422	0.0215704	36	0.971303	0.365006	0.088527	18	5	1	0.601107	Hypothetical/Unknown	conserved hypothetical protein
SPT_0645	SPT_RS03215	1.03907	0.114215	0.0294901	15	1.12415	0.457079	0.15236	10	2	1	0.569755	Membrane transport	putative amino acid ABC transporter, amino acid-binding protein
SPT_0646	SPT_RS03220	1.00055	0.0570026	0.0190009	9	0.858731	0.417163	0.170306	6	3	0	0.42284	Various metabolism	nitroreductase family protein
SPT_0647	SPT_RS03225	1.03362	0.114908	0.0194229	35	1.04335	0.427115	0.0890596	25	4	2	0.911944	Amino acid metabolism	dipeptidase
SPT_0648	SPT_RS03230	1.04468	0.107284	0.022873	22	0.799368	0.424971	0.122679	13	4	1	0.0490881	Hypothetical/Unknown	conserved hypothetical protein
SPT_0649	SPT_RS03235	1.00153	0.121698	0.060849	4	0.856352	0.109837	0.0776665	2	0	0	0.21515	Hypothetical/Unknown	rhodanese
SPT_0650	SPT_RS11235	1.01697	0.0524643	0.0165907	10	1.33878	0.0513759	0.0256879	4	0	0	2.05758e-07	Hypothetical/Unknown	hypothetical protein
SPT_0651	SPT_RS03240	0.971932	0.145784	0.0230505	40	0.976016	0.29829	0.0635956	23	1	1	0.951105	Membrane transport	branched-chain amino acid transport system II carrier protein
SPT_0652	SPT_RS03245	0.961149	0.109631	0.0193802	32	1.06146	0.22036	0.0534451	19	2	2	0.0699414	Folding, sorting, degradation	conserved hypothetical protein
SPT_0653	SPT_RS03250	0.861558	0.09428	0.0251974	14	1.07122	0.284744	0.107623	7	0	0	0.0731621	Nucleotide metabolism	HIT family protein
SPT_0654	SPT_RS03255	0.785285	0.135091	0.0288014	22	0.997316	0.467595	0.129687	14	2	1	0.107472	Amino acid metabolism	conserved hypothetical protein
SPT_0656	SPT_RS03260					0.1							Translation	ribosomal protein L11
SPT_0657	SPT_RS03265					0.1							Translation	ribosomal protein L1
SPT_0660	SPT_RS03280	1.06603	0.0324893	0.0132637	6	0.69693	0.496911	0.286892	3	1	0	0.239619	Hypothetical/Unknown	conserved domain protein
SPT_0661	SPT_RS03285	1.06068	0.108812	0.030179	13	1.0121	0.153187	0.0578993	7	0	0	0.466474	Membrane transport	ABC transporter, ATP-binding protein
SPT_0662	SPT_RS03290	1.02434	0.107036	0.0276365	15	0.994868	0.334945	0.0864824	16	4	1	0.740619	Membrane transport	membrane protein
SPT_0663	SPT_RS03295	1.05269	0.108219	0.0188385	33	1.02012	0.244143	0.054592	22	2	2	0.558815	Membrane transport	conserved hypothetical protein
SPT_0666	SPT_RS03315	1.02119	0.119737	0.00585653	418	1.07553	0.289032	0.0204889	221	22	22	0.00763733	Folding, sorting, degradation	serine protease, subtilase family
SPT_0668	SPT_RS03325					0.1							Membrane transport	putative PTS system, IIB component
SPT_0669	SPT_RS03330	1.02911	0.103795	0.0162101	41	0.892194	0.3923	0.0769364	29	6	3	0.0709303	Membrane transport	putative PTS system, IIC component
SPT_0670	SPT_RS03340	1.00962	0.104355	0.006667	245	1.04658	0.279024	0.0231717	158	13	13	0.111572	Carbohydrate metabolism	beta-galactosidase
SPT_0671	SPT_RS03345	1.00067	0.111401	0.035228	10	1.08263	0.303185	0.114593	7	1	0	0.504625	Mobile element/pseudogene	conserved domain protein
SPT_0674	SPT_RS03360	0.641038	0.253398	0.0487664	27	0.988415	0.348844	0.0967519	14	2	1	0.00206347	Hypothetical/Unknown	hypothetical protein
SPT_0677	SPT_RS03375	0.980372	0.0928863	0.0232216	16	1.46646	0.2827	0.126427	5	0	0	0.00126177	Translation	conserved hypothetical protein
SPT_0678	SPT_RS03380	0.994654	0.0501523	0.0177315	8	0.920377	0.25851	0.129255	4	0	0	0.581701	Hypothetical/Unknown	hypothetical protein
SPT_0679	SPT_RS03385	1.01218	0.101958	0.0115445	78	1.14157	0.313926	0.0484399	44	2	2	0.00898208	Membrane transport	transporter, monovalent cation:proton antiporter-2 (CPA2) family
SPT_0680	SPT_RS03390	1.02097	0.136491	0.0253457	29	0.945885	0.415415	0.10726	16	3	1	0.486241	Nucleotide metabolism	putative ribonuclease BN
SPT_0682	SPT_RS03395	1.02589	0.0539514	0.0117732	21	1.09655	0.22755	0.0508816	20	0	0	0.183896	Cofactor and vitamin metabolism	cytochrome c-type biogenesis protein CcdA
SPT_0683	SPT_RS03400	0.981722	0.0568823	0.0201109	8	1.14793	0.208879	0.0852747	6	0	0	0.0821454	Cofactor and vitamin metabolism	thioredoxin family protein
SPT_0684	SPT_RS03405	1.02305	0.0804241	0.0128782	39	1.07698	0.404995	0.0826692	26	3	2	0.505157	Amino acid metabolism	peptide methionine sulfoxide reductase
SPT_0685	SPT_RS03410	0.997392	0.105579	0.0248852	18	1.05106	0.245027	0.0816758	9	0	0	0.535349	Transcription	DNA-binding response regulator
SPT_0686	SPT_RS03415	0.998821	0.0920747	0.0134305	47	1.13359	0.379045	0.0808126	24	2	2	0.0906126	Signal transduction	putative sensor histidine kinase
SPT_0687	SPT_RS03420	1.03172	0.0836498	0.0295747	8	1.21069	0.00413809	0.00292607	2	0	0	0.000315504	Hypothetical/Unknown	conserved hypothetical protein
SPT_0688	SPT_RS03425	1.01989	0.115908	0.00731606	251	1.11616	0.285284	0.0236103	162	16	16	5.33856e-05	Folding, sorting, degradation	zinc metalloprotease ZmpB
SPT_0689	SPT_RS03430	1.01594	0.107105	0.0139439	59	1.06401	0.36123	0.0670787	30	1	1	0.477717	Cofactor and vitamin metabolism	chorismate binding enzyme
SPT_0690	SPT_RS03435	1.02883	0.130252	0.0260504	25	1.07919	0.187176	0.0467939	17	1	1	0.341713	Hypothetical/Unknown	conserved hypothetical protein
SPT_0691	SPT_RS03440	0.99327	0.104295	0.017146	37	1.10944	0.26516	0.0592916	21	1	1	0.059313	Hypothetical/Unknown	putative pneumococcal surface protein
SPT_0692	SPT_RS03445	0.91521	0.200529	0.0486355	17	0.982471	0.349617	0.105414	11	0	0	0.567323	Carbohydrate metabolism	glucokinase
SPT_0693	SPT_RS03450					0.1							Nucleotide metabolism	thymidylate synthase
SPT_0694	SPT_RS03455	1.00178	0.150207	0.0474996	10	0.933647	0.257309	0.0972535	7	0	0	0.538503	Hypothetical/Unknown	hypothetical protein
SPT_0695	SPT_RS03460	0.819443	0.222007	0.0453171	24	0.78906	0.522588	0.165257	11	2	1	0.854116	Translation	tRNA isopentenylpyrophosphate transferase
SPT_0696	SPT_RS03465	0.892772	0.147694	0.035821	17	1.01663	0.338483	0.0904635	15	2	1	0.199711	Translation	GTP-binding protein HflX
SPT_0697	SPT_RS03470	1.04009	0.0902388	0.028536	10	1.01406	0.337661	0.112554	9	1	0	0.825332	Hypothetical/Unknown	hypothetical protein
SPT_0698	SPT_RS03475					0.1							Translation	ribonuclease Z
SPT_0699	SPT_RS03480	1.02715	0.0759375	0.0174212	19	1.00914	0.362668	0.109349	12	2	1	0.86643	Various metabolism	oxidoreductase, short chain dehydrogenase/reductase family
SPT_0700	SPT_RS03485	0.967406	0.114254	0.0224071	26	1.01709	0.287978	0.0698449	19	3	2	0.480224	Transcription	putative transcriptional regulator
SPT_0701	SPT_RS03490	1.00231	0.189414	0.050623	14	1.07601	0.484444	0.161481	9	1	0	0.66765	Hypothetical/Unknown	conserved hypothetical protein
SPT_0702	SPT_RS03495	1.00954	0.0755834	0.0202005	14	1.06263	0.238772	0.0844185	8	1	0	0.54771	Hypothetical/Unknown	conserved hypothetical protein
SPT_0703	SPT_RS03500	1.00445	0.0666788	0.0157164	18	1.01123	0.299202	0.0902128	12	2	1	0.938959	Hypothetical/Unknown	hypothetical protein
SPT_0704	SPT_RS03505	1.00292	0.146037	0.0250452	34	1.19605	0.337898	0.0737354	22	1	1	0.0142723	Translation	ribosomal small subunit pseudouridine synthase A
SPT_0705	SPT_RS03510	0.915168	0.0958548	0.0139819	47	1.01991	0.275218	0.057387	25	2	2	0.0693793	Transcription	elongation factor Tu family protein
SPT_0706	SPT_RS03515	1.00786	0.123141	0.0307853	16	0.736959	0.637128	0.260106	6	3	0	0.313342	Hypothetical/Unknown	hypothetical protein
SPT_0707	SPT_RS03520	0.977561	0.147938	0.0358803	17	1.01462	0.202789	0.0675964	10	1	1	0.618466	Cellular community	bacteriocin, lactococcin 972 family
SPT_0708	SPT_RS03525	0.990689	0.114815	0.00960131	143	1.08156	0.363355	0.0408806	84	5	5	0.0268942	Hypothetical/Unknown	conserved hypothetical protein
SPT_0709	SPT_RS03530	1.02362	0.0946126	0.021156	20	1.10631	0.226313	0.0682358	11	0	0	0.256539	Membrane transport	ABC transporter, ATP-binding protein
SPT_0710	SPT_RS03535					0.1							Cell wall metabolism	UDP-N-acetylmuramoylalanine--D-glutamate ligase
SPT_0711	SPT_RS03540					0.1							Cell wall metabolism	UDP-N-acetylglucosamine--N-acetylmuramyl-(pentapeptide) pyrophosphoryl-undecaprenol N-acetylglucosamine transferase
SPT_0712	SPT_RS03545	0.723197	0.0233803	0.0165324	2	1.35647	0	0	1	0	0	0.016616	Cell division	cell division protein DivIB
SPT_0713	SPT_RS03550	0.793229	0.373307	0.107764	12	0.695427	0.580925	0.290463	4	2	0	0.756898	Nucleotide metabolism	orotidine 5-phosphate decarboxylase
SPT_0714	SPT_RS03555	0.758336	0.412748	0.100106	17	0.838452	0.73981	0.233948	11	6	1	0.745777	Nucleotide metabolism	orotate phosphoribosyltransferase PyrE
SPT_0715	SPT_RS03560	0.981091	0.138928	0.0289685	23	1.16212	0.388856	0.112253	12	0	0	0.127947	Hypothetical/Unknown	hypothetical protein
SPT_0716	SPT_RS03565	1.02989	0.113624	0.0175326	42	1.09876	0.18172	0.0370934	25	1	1	0.0926523	Hypothetical/Unknown	hypothetical protein
SPT_0718	SPT_RS03575	1.02353	0.129383	0.017446	55	1.12794	0.221614	0.040461	33	3	3	0.0156471	Hypothetical/Unknown	hypothetical protein
SPT_0719	SPT_RS03580	1.02504	0.0955835	0.0147488	42	1.06023	0.269412	0.052836	27	1	1	0.516068	Membrane transport	ABC transporter, ATP-binding protein
SPT_0723	SPT_RS03605	0.964299	0.134643	0.0508901	7	1.37505	0.225773	0.13035	3	0	0	0.0188419	Membrane transport	glutamine ABC transporter permease
SPT_0726	SPT_RS03620	1.0685	0.075723	0.0228313	11	1.23519	0.206693	0.0781225	7	0	0	0.0573385	Membrane transport	amino acid ABC transporter, permease protein
SPT_0727	SPT_RS03625	0.97718	0.161826	0.0511739	10	0.912918	0.332243	0.117466	8	0	0	0.62282	Membrane transport	amino acid ABC transporter, permease protein
SPT_0728	SPT_RS03630	1.22761	0.153681	0.108669	2	1.45079	0	0	1	0	0	0.288466	Hypothetical/Unknown	lactate oxidase
SPT_0729	SPT_RS03635					0.1							Translation	lysyl-tRNA synthetase
SPT_0731	SPT_RS03645	1.03845	0.0891825	0.0199418	20	1.12029	0.21105	0.0609249	13	1	1	0.195367	Various metabolism	lactate oxidase
SPT_0732	SPT_RS03650	0.999457	0.0767003	0.020499	14	1.11945	0.171832	0.0701501	6	0	0	0.117987	Cofactor and vitamin metabolism	putative transcriptional regulator
SPT_0733	SPT_RS03655	1.00667	0.134306	0.0207238	42	1.01286	0.498035	0.0958469	30	5	3	0.947262	Cofactor and vitamin metabolism	hydroxyethylthiazole kinase
SPT_0734	SPT_RS03660	1.0268	0.0994602	0.0136619	53	1.03043	0.29607	0.0523383	32	0	0	0.946609	Cofactor and vitamin metabolism	thiamine-phosphate pyrophosphorylase
SPT_0735	SPT_RS03665	1.02343	0.155162	0.0270103	33	1.10183	0.254658	0.0617637	18	1	1	0.239332	Membrane transport	conserved hypothetical protein
SPT_0736	SPT_RS03670	1.01422	0.107947	0.0179912	36	0.972706	0.269836	0.058883	23	2	2	0.485076	Membrane transport	ABC transporter, ATP-binding protein
SPT_0737	SPT_RS03675	1.01326	0.104402	0.0222586	22	1.07382	0.155901	0.0450049	13	1	1	0.22183	Hypothetical/Unknown	conserved hypothetical protein
SPT_0738	SPT_RS03680	1.03775	0.148471	0.0303065	24	1.28107	0.276936	0.0740144	15	1	1	0.00337621	Transcription	transcriptional activator TenA
SPT_0739	SPT_RS03685	1.01945	0.154022	0.0243529	40	1.0939	0.359706	0.0899264	17	3	1	0.414642	Membrane transport	thiW protein
SPT_0740	SPT_RS03690	0.989143	0.112102	0.0192253	34	1.12658	0.342678	0.088479	16	2	1	0.12407	Cofactor and vitamin metabolism	putative hydroxyethylthiazole kinase
SPT_0741	SPT_RS03695	1.01078	0.11425	0.026929	18	1.18179	0.151696	0.0479704	10	0	0	0.00451309	Cofactor and vitamin metabolism	thiamine-phosphate pyrophosphorylase
SPT_0742	SPT_RS03700	0.969646	0.17281	0.0338909	26	0.940499	0.322141	0.0893457	14	2	1	0.754477	Cofactor and vitamin metabolism	phosphomethylpyrimidine kinase
SPT_0743	SPT_RS03705	1.0216	0.0572026	0.0233529	6	0.964901	0.0662144	0.0468206	2	0	0	0.320097	Transcription	putative transcriptional repressor
SPT_0744	SPT_RS03710	1.02298	0.0986261	0.0193422	26	1.02848	0.388408	0.0971019	17	2	1	0.954665	Membrane transport	hypothetical protein
SPT_0745	SPT_RS03715	1.014	0.132608	0.014826	80	1.10371	0.250212	0.0368918	51	5	5	0.0198835	Membrane transport	cation-transporting ATPase, E1-E2 family
SPT_0746	SPT_RS03720	0.940897	0.106802	0.0130479	67	1.19662	0.381239	0.0568318	46	1	1	2.20593e-05	Carbohydrate metabolism	pyruvate oxidase
SPT_0747	SPT_RS03725	1.01113	0.111439	0.0309075	13	0.882146	0.508995	0.14117	13	0	0	0.380965	Hypothetical/Unknown	conserved domain protein
SPT_0749	SPT_RS03735					0.1					M		Hypothetical/Unknown	hypothetical protein
SPT_0751	SPT_RS03740	0.960634	0.10066	0.013573	55	1.07542	0.307178	0.0627024	26	2	2	0.0667712	Carbohydrate metabolism	6-phospho-beta-glucosidase AscB
SPT_0752	SPT_RS03745	0.983481	0.121432	0.0253203	23	1.20936	0.187556	0.0468889	17	1	1	0.000102075	Carbohydrate metabolism	mannose-6-phosphate isomerase
SPT_0753	SPT_RS03750	1.0134	0.137813	0.0215228	41	1.15504	0.288348	0.0629226	22	1	1	0.0335492	Membrane transport	sodium-dependent transporter
SPT_0756	SPT_RS03765	1.0021	0.0999315	0.0192318	27	1.14965	0.283645	0.0786691	14	1	1	0.0666664	Hypothetical/Unknown	conserved hypothetical protein
SPT_0757	SPT_RS03770	1.00706	0.118377	0.0287107	17	0.572233	0.436683	0.116709	15	6	1	0.000781767	Hypothetical/Unknown	conserved hypothetical protein
SPT_0758	SPT_RS03775	0.968334	0.137758	0.043563	10	0.636514	0.507524	0.179437	8	3	0	0.0912311	Transcription	transcriptional regulator, TetR family
SPT_0759	SPT_RS03780	1.04699	0.136288	0.043098	10	0.822671	0.236327	0.118163	4	0	0	0.0998032	Nucleotide metabolism	cytidine and deoxycytidylate deaminase family protein
SPT_0760	SPT_RS03785	0.990433	0.099403	0.0265666	14	0.9969	0.129851	0.0490791	7	0	0	0.908971	Nucleotide metabolism	uracil phosphoribosyltransferase
SPT_0761	SPT_RS03790	0.811774	0.23088	0.163257	2	0.1							Folding, sorting, degradation	ATP-dependent Clp protease, proteolytic subunit
SPT_0762	SPT_RS03795	1.00694	0.090449	0.0261104	12	1.29225	0.232724	0.134363	3	0	0	0.0574112	Hypothetical/Unknown	conserved hypothetical protein
SPT_0763	SPT_RS03800	1.03162	0.17211	0.0265571	42	0.957943	0.288212	0.0644461	22	3	2	0.275302	Membrane transport	branched-chain amino acid ABC transporter, amino acid-binding protein
SPT_0764	SPT_RS03805	1.02179	0.0815889	0.0123	44	1.06872	0.370561	0.0713144	28	1	1	0.511372	Membrane transport	branched-chain amino acid ABC transporter, permease protein
SPT_0765	SPT_RS03810	1.00235	0.150733	0.0211069	51	1.0822	0.259504	0.0541103	25	2	2	0.158304	Membrane transport	branched-chain amino acid ABC transporter, permease protein
SPT_0766	SPT_RS03815	1.01381	0.0853503	0.0161297	28	1.12201	0.284253	0.0689414	18	1	1	0.123587	Membrane transport	branched-chain amino acid ABC transporter, ATP-binding protein
SPT_0767	SPT_RS03820	0.985503	0.0917878	0.0229469	16	0.797506	0.377841	0.125947	9	2	0	0.155515	Membrane transport	branched-chain amino acid ABC transporter, ATP-binding protein
SPT_0768	SPT_RS03825	1.00428	0.148488	0.0234779	40	1.07946	0.304344	0.0596867	27	1	1	0.237877	Various metabolism	putative acetoin utilization protein AcuB
SPT_0769	SPT_RS03830	0.473075	0.312058	0.220658	2	0.731214	0	0	1	0	0	0.450265	Translation	peptide chain release factor 2, programmed frameshift
SPT_0770	SPT_RS03835	0	0	0	1	0.1			1	1	0		Cell division	cell division ABC transporter, ATP-binding protein FtsE
SPT_0771	SPT_RS03840					0.1			1	1	0		Cell division	cell division ABC transporter, permease protein FtsX
SPT_0772	SPT_RS03845	0.993754	0.126627	0.0134984	88	1.02515	0.289197	0.0413138	55	8	6	0.448042	Membrane transport	PTS system, IIABC components
SPT_0773	SPT_RS03850	0.972959	0.163464	0.025223	42	0.951452	0.297334	0.0619985	25	4	2	0.74024	Signal transduction	hypothetical protein
SPT_0774	SPT_RS03855					1.12139	0	0	1	0	0		Transcription	ATP-dependent RNA helicase, DEAD/DEAH box family
SPT_0775	SPT_RS03860					0.1							Amino acid metabolism	S-adenosylmethionine synthetase
SPT_0777	SPT_RS03865	1.00408	0.125397	0.0228943	30	0.982062	0.373496	0.0856858	21	5	2	0.795937	Nucleotide metabolism	dihydroorotate dehydrogenase A
SPT_0778	SPT_RS03870					0.1							Replication	DNA polymerase III, delta subunit
SPT_0779	SPT_RS03875	0.92824	0.124604	0.0311509	16	0.787728	0.553487	0.166883	12	2	1	0.395938	Various metabolism	superoxide dismutase, manganese-dependent
SPT_0780	SPT_RS03880	0.974739	0.161218	0.0430873	14	0.914506	0.451219	0.170545	7	1	0	0.735795	Hypothetical/Unknown	conserved hypothetical protein
SPT_0781	SPT_RS03885	1.03521	0.152741	0.0244582	39	0.995562	0.40448	0.0862354	24	5	2	0.646849	Translation	ribosomal RNA large subunit methyltransferase N
SPT_0782	SPT_RS03890	1.00667	0.108894	0.0249819	19	1.02203	0.165975	0.0677591	6	0	0	0.83342	Antibiotic response/sensing	VanZF-related protein
SPT_0783	SPT_RS03895	1.01194	0.129114	0.0194646	44	1.00534	0.195922	0.0399923	24	0	0	0.882489	Membrane transport	ABC transporter, ATP-binding protein
SPT_0784	SPT_RS03900	0.960757	0.0880943	0.021366	17	0.879406	0.386962	0.107324	14	3	1	0.447328	Folding, sorting, degradation	peptidyl-prolyl cis-trans isomerase, cyclophilin-type
SPT_0785	SPT_RS03905					0.659712	0	0	1	0	0		Hypothetical/Unknown	hypothetical protein
SPT_0786	SPT_RS03910	1.0167	0.074229	0.0371145	4	1.01128	0.410574	0.237045	3	1	0	0.982841	Hypothetical/Unknown	hypothetical protein
SPT_0787	SPT_RS03915	0.520224	0.0921447	0.0460724	4	0.541153	0.290215	0.205213	2	0	0	0.925521	Translation	ribosomal protein S16
SPT_0788	SPT_RS03920	0.684279	0.23917	0.169118	2	1.0561	0	0	1	0	0	0.271754	Hypothetical/Unknown	KH domain protein
SPT_0795	SPT_RS03955	1.00189	0.0910375	0.0153881	35	0.869471	0.362797	0.0855122	20	4	2	0.114715	Various metabolism	oxidoreductase, Gfo/Idh/MocA family
SPT_0796	SPT_RS03960	1.01471	0.0924959	0.0218015	18	0.832317	0.340432	0.113477	9	0	0	0.127038	Hypothetical/Unknown	glycyl-tRNA synthetase subunit alpha
SPT_0797	SPT_RS03965	0.946146	0.108375	0.016527	43	0.854815	0.482046	0.102773	24	9	2	0.363382	Cell wall metabolism	peptidoglycan N-acetylglucosamine deacetylase A
SPT_0798	SPT_RS03970	0.975407	0.122627	0.0289034	18	0.955148	0.36223	0.100465	14	4	1	0.84243	Various metabolism	oxidoreductase, aldo/keto reductase family
SPT_0799	SPT_RS03975	0.963273	0.162257	0.0282453	33	1.00385	0.236215	0.0556765	18	0	0	0.518721	Hypothetical/Unknown	hypothetical protein
SPT_0800	SPT_RS03980					0.1							Translation	glycyl-tRNA synthetase, alpha subunit
SPT_0801	SPT_RS03985					0.1							Translation	glycyl-tRNA synthetase, beta subunit
SPT_0802	SPT_RS03990	0.763956	0.103869	0.0424042	6	0.846611	0.172983	0.0998715	3	0	0	0.471064	Hypothetical/Unknown	conserved hypothetical protein
SPT_0803	SPT_RS03995	0.970328	0.129377	0.0177713	53	0.951833	0.358547	0.0597579	40	5	4	0.756284	Various metabolism	putative oxidoreductase
SPT_0804	SPT_RS04000	1.0603	0.0481696	0.0139054	12	0.880022	0.189036	0.0845393	5	0	0	0.0526427	Various metabolism	putative oxidoreductase
SPT_0805	SPT_RS04005	0.985263	0.128339	0.0242539	28	1.04997	0.274899	0.0762432	14	1	1	0.407969	Cofactor and vitamin metabolism	putative thiamine biosynthesis protein ApbE
SPT_0806	SPT_RS04010	1.00488	0.14962	0.0273168	30	1.15227	0.303862	0.0697108	19	0	0	0.054928	Cofactor and vitamin metabolism	NADH oxidase
SPT_0807	SPT_RS04015	0.949772	0.13564	0.0276873	24	1.00941	0.359128	0.0959809	15	1	1	0.5415	Cofactor and vitamin metabolism	pyridoxine biosynthesis protein
SPT_0808	SPT_RS04020	0.992789	0.0764621	0.0133103	33	1.19579	0.203302	0.0508256	16	0	0	0.000341094	Amino acid metabolism	glutamine amidotransferase subunit
SPT_0809	SPT_RS04025	0.890722	0.124976	0.0245098	26	0.829231	0.403754	0.134585	9	1	0	0.65601	Cellular community	hemolysin
SPT_0810	SPT_RS04030	0.936217	0.130098	0.027737	22	1.19419	0.257163	0.0742367	13	1	1	0.00192284	Hypothetical/Unknown	hypothetical protein
SPT_0811	SPT_RS04035	1.01995	0.241773	0.0764555	10	1.10637	0.527232	0.175744	9	1	0	0.657739	Various metabolism	acetyltransferase, GNAT family
SPT_0812	SPT_RS04040	1.04163	0.106239	0.0172342	38	0.889395	0.514332	0.112236	23	8	2	0.166309	DNA repair and editing	methylated-DNA--protein-cysteine S-methyltransferase
SPT_0813	SPT_RS04045	1.03469	0.102552	0.0296042	12	0.893097	0.370322	0.130929	8	2	0	0.305474	Hypothetical/Unknown	conserved hypothetical protein
SPT_0814	SPT_RS04050	0	0	0	1	0.1							Amino acid metabolism	amino acid ABC transporter, permease protein
SPT_0815	SPT_RS04055					0.1							Amino acid metabolism	amino acid ABC transporter, ATP-binding protein
SPT_0816	SPT_RS04060					0.1			1	1	0		Hypothetical/Unknown	hypothetical protein
SPT_0817	SPT_RS04065					0.1							Cofactor and vitamin metabolism	thioredoxin reductase
SPT_0818	SPT_RS04070	0.928449	0.131229	0.0318278	17	1.28114	0.346538	0.109585	10	0	0	0.00485111	Translation	RNA methyltransferase, TrmH family, group 3
SPT_0819	SPT_RS04075					0.1							Folding, sorting, degradation	peptide deformylase
SPT_0823	SPT_RS04095	0.980629	0.0892716	0.0238588	14	1.05611	0.267116	0.0944398	8	0	0	0.447431	Hypothetical/Unknown	Cof family protein
SPT_0824	SPT_RS04100	0.979457	0.129195	0.0199352	42	1.11995	0.306678	0.0639467	25	2	2	0.0330153	Various metabolism	putative platelet activating factor
SPT_0825	SPT_RS04105	1.01637	0.0896166	0.0182929	24	0.652551	0.492485	0.142168	13	3	1	0.0122997	Folding, sorting, degradation	C3-degrading proteinase
SPT_0826	SPT_RS04110	1.03914	0.106605	0.0175257	37	1.0793	0.458665	0.111243	19	3	2	0.708053	Hypothetical/Unknown	conserved hypothetical protein
SPT_0827	SPT_RS04115	1.05337	0.111996	0.0189307	35	1.03305	0.311025	0.0663107	24	2	2	0.760143	Hypothetical/Unknown	membrane protein
SPT_0828	SPT_RS04120	0.912007	0.10705	0.0218515	24	0.96282	0.387616	0.107505	14	2	1	0.634176	Transcription	transcriptional regulator, GntR family
SPT_0829	SPT_RS04125	0.239987	0.210776	0.0346514	37	0.210199	0.367383	0.0801694	23	16	2	0.724408	Nucleotide metabolism	GMP synthase
SPT_0834	SPT_RS04145	1.02536	0.120531	0.0159648	57	1.03397	0.217237	0.0378162	36	3	3	0.828223	Transcription	transcriptional regulator, AraC family
SPT_0835	SPT_RS04150	1.02005	0.131073	0.0115403	129	1.06844	0.327466	0.0388631	74	3	3	0.225295	Membrane transport	ABC transporter, permease/ATP-binding protein
SPT_0836	SPT_RS04155	1.04554	0.153198	0.0163309	88	1.09066	0.244127	0.0363923	48	3	3	0.247374	Membrane transport	ABC transporter, ATP-binding protein
SPT_0837	SPT_RS04160	1.02378	0.114184	0.0178325	41	1.0229	0.277803	0.0544816	28	2	2	0.987295	Hypothetical/Unknown	hypothetical protein
SPT_0838	SPT_RS04165	1.05942	0.0978172	0.016081	37	1.04437	0.272028	0.0533491	26	0	0	0.788125	Hypothetical/Unknown	conserved domain protein
SPT_0839	SPT_RS04170	1.03445	0.167251	0.019185	76	0.966988	0.419421	0.0671612	43	6	4	0.314437	Membrane transport	ABC transporter, ATP-binding protein
SPT_0843	SPT_RS04185	0.98872	0.149151	0.0184999	65	1.01593	0.269901	0.0456215	38	3	3	0.568259	DNA repair and editing	putative type II DNA modification methyltransferase
SPT_0846	SPT_RS04200	1.0067	0.158862	0.026477	36	1.15876	0.311138	0.0695727	21	1	1	0.0415855	Folding, sorting, degradation	peptidase, U32 family
SPT_0848	SPT_RS04205	1.07773	0.245308	0.0655613	14	1.06979	0.154211	0.0689653	5	0	0	0.934513	Folding, sorting, degradation	peptidase, U32 family
SPT_0849	SPT_RS04210	1.04271	0.0849459	0.0169892	25	1.05502	0.402177	0.121261	12	2	1	0.917037	Membrane transport	ABC transporter, ATP-binding protein
SPT_0850	SPT_RS04215	1.05052	0.127281	0.0167128	58	1.1468	0.314452	0.0594258	29	1	1	0.116629	Hypothetical/Unknown	hypothetical protein
SPT_0851	SPT_RS04220					0.1							Transcription	putative transcriptional repressor
SPT_0852	SPT_RS04225	1.04431	0.115595	0.0241032	23	0.960097	0.429699	0.104217	19	2	2	0.411547	Hypothetical/Unknown	hypothetical protein
SPT_0853	SPT_RS04230	0.160349	0.245085	0.0866506	8	0.448133	0.591416	0.223534	7	5	0	0.251403	Cofactor and vitamin metabolism	nicotinate phosphoribosyltransferase
SPT_0854	SPT_RS04235					0.1							Cofactor and vitamin metabolism	NH(3)-dependent NAD(+) synthetase
SPT_0855	SPT_RS04240	0.946602	0.137047	0.0342618	16	1.08284	0.268379	0.0894596	10	2	1	0.14962	Various metabolism	acetyltransferase, GNAT family
SPT_0856	SPT_RS04250	1.0123	0.102598	0.0241825	18	1.05027	0.229337	0.0725228	10	0	0	0.623638	Hypothetical/Unknown	choline binding protein
SPT_0858	SPT_RS04260	0.981517	0.125485	0.0267534	22	1.16081	0.283523	0.0818462	12	0	0	0.0453994	Translation	S-adenosylmethionine:tRNA ribosyltransferase-isomerase
SPT_0859	SPT_RS04265	1.00214	0.0535842	0.0154684	12	0.873113	0.521004	0.184203	8	2	0	0.494096	Carbohydrate metabolism	glucosamine-6-phosphate isomerase
SPT_0860	SPT_RS04270	0.691809	0.00880019	0.00622268	2	0.1			1	1	0	0.312467	Translation	ribosomal protein S21
SPT_0861	SPT_RS04275					0.1			1	1	0		Various metabolism	Hpr(Ser) kinase/phosphatase
SPT_0862	SPT_RS04280	0.86688	0.147416	0.0236054	39	0.938262	0.356798	0.0778597	23	4	2	0.364094	Various metabolism	prolipoprotein diacylglyceryl transferase
SPT_0863	SPT_RS04285	0.952682	0.0996818	0.0276468	13	0.790752	0.54266	0.191859	8	2	0	0.413888	Hypothetical/Unknown	conserved hypothetical protein
SPT_0864	SPT_RS04290	0.976628	0.0543166	0.0192038	8	1.17554	0.131451	0.0929497	2	0	0	0.0693909	Hypothetical/Unknown	conserved hypothetical protein
SPT_0865	SPT_RS04295	0.980694	0.137757	0.0229595	36	0.984265	0.288892	0.0700665	18	1	1	0.960563	Various metabolism	putative oxygen-independent coproporphyrinogen III oxidase
SPT_0866	SPT_RS04300	1.04598	0.166902	0.0355836	22	1.03547	0.284861	0.0790063	14	2	1	0.901221	Lipid metabolism	putative acyl-ACP thioesterase
SPT_0867	SPT_RS04305	0.964279	0.137889	0.0287518	23	1.25634	0.380438	0.114706	12	2	1	0.0147762	Various metabolism	hydrolase, haloacid dehalogenase-like family
SPT_0868	SPT_RS04310	0.945279	0.162721	0.0394657	17	1.22877	0.242684	0.0767433	11	2	1	0.00213079	Hypothetical/Unknown	hypothetical protein
SPT_0869	SPT_RS04315	0.94011	0.123567	0.0713416	3	0.1			1	1	0	0.122197	Transcription	transcriptional regulator
SPT_0870	SPT_RS04320	1.04082	0.108241	0.0342287	10	1.09721	0.168938	0.0689686	6	0	0	0.476067	Hypothetical/Unknown	conserved hypothetical protein
SPT_0871	SPT_RS04325	0.951102	0.192451	0.045361	18	1.10255	0.322812	0.107604	10	1	1	0.186825	Signal transduction	inositol monophosphatase family protein
SPT_0872	SPT_RS04330	1.04112	0.105054	0.0182876	33	1.12142	0.356988	0.0865824	18	1	1	0.355659	Translation	NOL1/NOP2/sun family protein
SPT_0874	SPT_RS04335	1.00832	0.0925851	0.0111459	69	1.07388	0.359675	0.0599458	37	1	1	0.278391	Membrane transport	putative phosphate ABC transporter, phosphate-binding protein
SPT_0875	SPT_RS04340	1.01741	0.131803	0.0269042	24	1.25811	0.336275	0.101391	11	0	0	0.028251	Membrane transport	putative phosphate ABC transporter, permease protein
SPT_0876	SPT_RS04345	0.948998	0.120309	0.0206329	34	1.01943	0.417197	0.104299	17	3	1	0.498455	Membrane transport	putative phosphate ABC transporter, permease protein
SPT_0877	SPT_RS04350	0.998669	0.114037	0.0178096	41	1.17507	0.456162	0.114041	17	1	1	0.121077	Membrane transport	putative phosphate ABC transporter, ATP-binding protein
SPT_0878	SPT_RS04355	0.973965	0.100818	0.0161439	39	0.894512	0.521344	0.113767	23	8	2	0.472516	Membrane transport	putative phosphate ABC transporter, ATP-binding protein
SPT_0879	SPT_RS04360	0.937679	0.102714	0.0256785	16	0.947379	0.303104	0.114563	7	0	0	0.934932	Membrane transport	putative phosphate transport system regulatory protein PhoU
SPT_0880	SPT_RS04365	0.943115	0.132595	0.0282693	22	1.05602	0.186844	0.0499361	15	1	1	0.0511856	Membrane transport	amino acid ABC transporter, amino acid-binding protein
SPT_0881	SPT_RS04370	0.974279	0.157887	0.0210985	56	1.06744	0.443224	0.0869234	29	3	3	0.276043	Transcription	conserved hypothetical protein
SPT_0882	SPT_RS04375	1.05446	0.121152	0.0221192	30	1.1554	0.426252	0.113921	15	5	1	0.37355	Various metabolism	alpha-acetolactate decarboxylase
SPT_0884	SPT_RS04380	1.0327	0.0991784	0.0202447	24	0.821903	0.34684	0.100124	13	2	1	0.0390268	Hypothetical/Unknown	conserved hypothetical protein
SPT_0885	SPT_RS04385	1.91449	0	0	1	0.1							Cell wall metabolism	UDP-N-acetylenolpyruvoylglucosamine reductase
SPT_0886	SPT_RS04390	1.04823	0.0823791	0.0184205	20	1.17986	0.365508	0.110205	11	0	0	0.24835	Membrane transport	spermidine/putrescine ABC transporter, ATP-binding protein
SPT_0887	SPT_RS04395	1.05862	0.0779879	0.0318384	6	1.02255	0.288862	0.117927	6	0	0	0.773808	Membrane transport	spermidine/putrescine ABC transporter, permease protein
SPT_0888	SPT_RS04400	0.817581	0.370614	0.0956921	15	0.823173	0.45455	0.137052	12	4	1	0.972804	Membrane transport	spermidine/putrescine ABC transporter, permease protein
SPT_0889	SPT_RS04405	0.919193	0.235221	0.0367353	41	0.724617	0.43716	0.100291	21	4	2	0.0617867	Membrane transport	spermidine/putrescine ABC transporter, spermidine/putrescine-binding protein
SPT_0890	SPT_RS04415	0.945099	0.146165	0.0318958	21	0.968448	0.25209	0.0952809	7	0	0	0.81806	Hypothetical/Unknown	conserved hypothetical protein
SPT_0891	SPT_RS04420					0.1							Amino acid metabolism	alanyl-tRNA synthetase
SPT_0892	SPT_RS04425	0.998768	0.106233	0.01908	31	1.10794	0.452104	0.109651	18	1	1	0.318387	Carbohydrate metabolism	alpha-amylase
SPT_0893	SPT_RS04430	1.01209	0.11379	0.0304116	14	1.01998	0.20508	0.077513	7	0	0	0.925535	Membrane transport	ABC transporter, ATP-binding protein
SPT_0894	SPT_RS04435	1.04381	0.0839634	0.00982717	73	1.00033	0.274368	0.0418407	43	0	0	0.313843	Hypothetical/Unknown	hypothetical protein
SPT_0895	SPT_RS04440	0.972311	0.0793747	0.0123962	41	0.781598	0.367075	0.0820805	22	3	2	0.0191312	Translation	conserved hypothetical protein
SPT_0896	SPT_RS04445	0.988844	0.091533	0.0161809	32	0.825426	0.414431	0.119636	13	3	1	0.166364	Amino acid metabolism	3-dehydroquinate dehydratase
SPT_0897	SPT_RS04450	1.03834	0.107052	0.0152932	49	0.876952	0.304449	0.0717594	19	1	1	0.0273165	Amino acid metabolism	shikimate 5-dehydrogenase
SPT_0898	SPT_RS04455	1.01064	0.086316	0.0230689	14	0.830785	0.47593	0.143498	12	3	1	0.209004	Amino acid metabolism	3-dehydroquinate synthase
SPT_0899	SPT_RS04460	1.0104	0.13459	0.0234292	33	0.92044	0.431609	0.101731	20	4	2	0.36931	Amino acid metabolism	chorismate synthase
SPT_0900	SPT_RS04465	1.02734	0.0996654	0.0234914	18	0.926617	0.422836	0.140945	10	1	1	0.464801	Amino acid metabolism	prephenate dehydrogenase
SPT_0901	SPT_RS04470	1.09836	0.0731155	0.0422133	3	1.14591	0.0410093	0.0236767	3	0	0	0.381463	Hypothetical/Unknown	conserved hypothetical protein
SPT_0902	SPT_RS04475	1.0346	0.109325	0.0199599	30	1.05573	0.304466	0.081372	15	1	1	0.795744	Amino acid metabolism	3-phosphoshikimate 1-carboxyvinyltransferase
SPT_0903	SPT_RS04480	1.08371	0.105144	0.027148	15	0.989329	0.295962	0.0935914	11	1	1	0.321674	Amino acid metabolism	shikimate kinase
SPT_0904	SPT_RS04485	1.01916	0.0939613	0.0191798	24	1.17185	0.175234	0.0505858	13	1	1	0.00605082	Amino acid metabolism	prephenate dehydratase
SPT_0905	SPT_RS04490	1.03771	0.132168	0.0183284	52	1.08594	0.360703	0.0707397	29	3	3	0.489384	Cell wall metabolism	psr protein
SPT_0906	SPT_RS04495					0.1							Lipid metabolism	licD3 protein
SPT_0907	SPT_RS04500					1.186	0.0546695	0.0386572	2	0	0		Hypothetical/Unknown	glycosyl transferase, group 1
SPT_0908	SPT_RS04505					0.1							Hypothetical/Unknown	glycosyl transferase, family 2
SPT_0909	SPT_RS04510	0.929741	0.0778182	0.0389091	4	0.947665	0.47189	0.235945	4	1	0	0.942689	Hypothetical/Unknown	hypothetical protein
SPT_0910	SPT_RS04515					0.1							Hypothetical/Unknown	conserved domain protein
SPT_0911	SPT_RS04520	0.938086	0.113508	0.0358945	10	0.95343	0.365635	0.14927	6	1	0	0.921807	Transcription	putative transcriptional regulator MecA
SPT_0914	SPT_RS04530	0.872375	0.289468	0.080284	13	0.708761	0.351636	0.124322	8	2	0	0.28272	Amino acid metabolism	homoserine kinase
SPT_0916	SPT_RS04540	0.885995	0.252074	0.0393673	41	0.976831	0.371059	0.089995	18	3	1	0.347596	Folding, sorting, degradation	peptide methionine sulfoxide reductase
SPT_0917	SPT_RS04545	0.965957	0.126019	0.0196809	41	1.03275	0.572451	0.11449	27	9	2	0.552638	Membrane transport	ABC transporter, permease/ATP-binding protein
SPT_0918	SPT_RS04550	0.917159	0.129804	0.0213396	37	0.877534	0.478147	0.115968	19	7	2	0.724285	Membrane transport	ABC transporter, permease/ATP-binding protein
SPT_0919	SPT_RS04555	0.945606	0.152015	0.0234564	42	0.769058	0.382135	0.0749429	29	6	3	0.0209908	Various metabolism	amidohydrolase family protein
SPT_0920	SPT_RS04560					0.1							Translation	ribosomal protein L10
SPT_0921	SPT_RS04565					0.1							Translation	ribosomal protein L7/L12
SPT_0922	SPT_RS04570	1.02729	0.141083	0.0108848	168	0.900312	0.337171	0.0361485	97	13	10	0.000482032	Hypothetical/Unknown	glutamate dehydrogenase
SPT_0923	SPT_RS04575	1.04883	0.125172	0.0273148	21	0.794278	0.502645	0.121909	18	6	1	0.0432044	Amino acid metabolism	NADP-specific glutamate dehydrogenase
SPT_0926	SPT_RS04590	0.942361	0.13346	0.0385266	12	0.756793	0.478043	0.180683	7	2	0	0.329243	Hypothetical/Unknown	hypothetical protein
SPT_0927	SPT_RS04595					0.1							Translation	ribosomal protein L31
SPT_0928	SPT_RS04600	0.808969	0.0774155	0.054741	2	0.573997	0.532981	0.307716	3	1	0	0.50678	Nucleotide metabolism	DHH subfamily 1 protein
SPT_0929	SPT_RS04605	0.977582	1.11022e-16	1.11022e-16	1	0.1							Various metabolism	flavodoxin
SPT_0930	SPT_RS04610	1.01019	0.126228	0.0263203	23	1.00997	0.283522	0.0757745	15	1	1	0.997693	Amino acid metabolism	putative chorismate mutase
SPT_0931	SPT_RS04615	1.0568	0.126845	0.0517844	6	1.00674	0.067834	0.039164	3	0	0	0.465962	Membrane transport	camphor resistance protein
SPT_0932	SPT_RS04620	1.00514	0.101986	0.015375	44	0.945511	0.362078	0.0830665	21	6	2	0.461546	Membrane transport	camphor resistance protein
SPT_0933	SPT_RS04625					0.1							Translation	ribosomal protein L19
SPT_0935	SPT_RS04635	1.01642	0.134957	0.0155835	75	1.05997	0.389985	0.0562895	53	11	5	0.436467	Hypothetical/Unknown	SAP domain protein
SPT_0936	SPT_RS04640	0.9972	0.112095	0.0151148	55	1.00718	0.206401	0.0430376	24	1	1	0.824126	Hypothetical/Unknown	Cof family protein
SPT_0937	SPT_RS04645	0.987501	0.179335	0.0244044	54	0.990959	0.320878	0.0654989	26	4	2	0.959276	Hypothetical/Unknown	conserved hypothetical protein
SPT_0938	SPT_RS04650	1.01048	0.0910708	0.0169114	29	0.921146	0.402764	0.107643	15	3	1	0.401293	Hypothetical/Unknown	hypothetical protein
SPT_0939	SPT_RS04655	1.0144	0.0460309	0.0230154	4	0.692177	0.531626	0.265813	4	0	0	0.272608	Transcription	conserved hypothetical protein
SPT_0940	SPT_RS04660	0.970835	0.0465058	0.0232529	4	0.221008	0.419848	0.209924	4	1	0	0.0120694	Folding, sorting, degradation	signal recognition particle protein
SPT_0941	SPT_RS04665	1.02449	0.115031	0.0156538	54	1.00452	0.32662	0.0640555	29	6	3	0.750661	Membrane transport	uracil permease
SPT_0942	SPT_RS04670	0.98997	0.0929289	0.0213193	19	1.04543	0.127278	0.0402489	11	1	1	0.216918	Translation	glucose-inhibited division protein B
SPT_0943	SPT_RS04675	1.0133	0.237966	0.0717493	11	0.648314	0.582376	0.194125	9	4	0	0.0947735	Hypothetical/Unknown	lemA protein
SPT_0944	SPT_RS04680	1.03401	0.13366	0.0214028	39	1.1288	0.282324	0.0684737	17	0	0	0.191999	Folding, sorting, degradation	heat shock protein HtpX
SPT_0945	SPT_RS04685	1.02572	0.113681	0.0194962	34	1.11361	0.322055	0.0686624	22	0	0	0.223512	Membrane transport	ABC transporter, ATP-binding protein
SPT_0947	SPT_RS04690	0.836381	0.172698	0.0461555	14	0.201721	0.427422	0.213711	4	2	0	0.0103809	Hypothetical/Unknown	conserved hypothetical protein
SPT_0948	SPT_RS04695	0.954769	0.101801	0.0227634	20	1.10704	0.270478	0.0901593	9	0	0	0.113127	DNA repair and editing	endonuclease III
SPT_0949	SPT_RS04700	0.984538	0.126709	0.0258645	24	1.05476	0.341182	0.10287	12	3	1	0.495112	Transcription	pyrimidine operon regulatory protein
SPT_0950	SPT_RS04705	1.0315	0.103584	0.022604	21	0.924462	0.19476	0.0587224	11	0	0	0.0992739	Nucleotide metabolism	aspartate carbamoyltransferase
SPT_0951	SPT_RS04710	1.01922	0.0799791	0.0151146	28	1.13578	0.411849	0.0944845	21	3	2	0.207175	Nucleotide metabolism	carbamoyl-phosphate synthase, small subunit
SPT_0952	SPT_RS04715	0.981273	0.125194	0.0125194	100	0.968275	0.264934	0.0374673	53	3	3	0.736034	Nucleotide metabolism	carbamoyl-phosphate synthase, large subunit
SPT_0953	SPT_RS04720	1.00655	0.165119	0.0312046	28	0.623186	0.425337	0.122784	13	3	1	0.0032019	Cell wall metabolism	licD2 protein
SPT_0954	SPT_RS04725	0.743158	0.196472	0.138927	2	0.1							Cell wall metabolism	licD1 protein
SPT_0956	SPT_RS04730					0.524818	0	0	1	0	0		Membrane transport	putative polysaccharide biosynthesis protein
SPT_0957	SPT_RS04735					0.1							Carbohydrate metabolism	putative 2-C-methyl-D-erythritol 4-phosphate cytidylyltransferase
SPT_0958	SPT_RS04740					0.1							Carbohydrate metabolism	alcohol dehydrogenase, zinc-containing
SPT_0959	SPT_RS04745					0.1							Cell wall metabolism	choline kinase
SPT_0960	SPT_RS04750					0.1							Membrane transport	licB protein
SPT_0961	SPT_RS04755					0.1							Cell wall metabolism	licC protein
SPT_0962	SPT_RS04760	1.04688	0.143285	0.0292479	24	0.735973	0.212279	0.0567339	15	1	1	1.3913e-05	DNA repair and editing	putative DNA processing protein DprA
SPT_0964	SPT_RS04765	0.996742	0.153691	0.0219558	49	1.00485	0.30278	0.0543809	33	2	2	0.887462	Hypothetical/Unknown	conserved domain protein
SPT_0965	SPT_RS04770					0.1							Transcription	DNA topoisomerase I
SPT_0966	SPT_RS04775	1.03741	0.119622	0.0378279	10	1.13965	0.241547	0.108023	5	0	0	0.387943	Hypothetical/Unknown	conserved hypothetical protein
SPT_0967	SPT_RS04780	1.00572	0.092751	0.0197746	22	1.07019	0.160095	0.0506265	10	0	0	0.244902	Membrane transport	copper homeostasis protein CutC
SPT_0968	SPT_RS04785	1.06144	0.0900094	0.0212154	18	0.977745	0.240973	0.0762023	11	1	1	0.2786	Hypothetical/Unknown	conserved hypothetical protein
SPT_0971	SPT_RS04800	1.01662	0.130116	0.0180438	52	1.10994	0.357999	0.0664788	31	2	2	0.166122	Amino acid metabolism	leuB 3-isopropylmalate dehydrogenase
SPT_0972	SPT_RS04805	1.03024	0.0934014	0.0381309	6	0.973178	0.190246	0.109839	3	0	0	0.638619	Hypothetical/Unknown	conserved hypothetical protein
SPT_0973	SPT_RS04810	1.0266	0.124192	0.039273	10	0.845375	0.0636291	0.0367363	3	0	0	0.0062534	Amino acid metabolism	putative 3-isopropylmalate dehydratase, small subunit
SPT_0976	SPT_RS04820	1.05689	0.048193	0.0240965	4	1.40175	0	0	1	0	0	0.000739335	Hypothetical/Unknown	hypothetical protein
SPT_0977	SPT_RS04825	1.03616	0.187563	0.0198817	89	1.11395	0.250528	0.03543	53	3	3	0.0522812	DNA repair and editing	putative endonuclease (DNA metabolism, DNA degradation)
SPT_0978	SPT_RS04830	1.04883	0.0989912	0.0138615	51	0.924228	0.376664	0.0753329	27	5	2	0.0954489	DNA repair and editing	conserved domain protein
SPT_0979	SPT_RS04835	1.02575	0.073588	0.014162	27	0.953894	0.339215	0.0940813	14	2	1	0.438273	Nucleotide metabolism	guanosine monophosphate reductase
SPT_0981	SPT_RS04845					0.1							Translation	ribonuclease III
SPT_0982	SPT_RS04850	0.913587	0.120264	0.0231448	27	0.998397	0.185916	0.0536693	13	1	1	0.141739	Cell division	conserved hypothetical protein
SPT_0983	SPT_RS04855	0.938275	0.161283	0.0351948	21	1.0603	0.365235	0.110123	12	2	1	0.280725	Hypothetical/Unknown	Cof family protein
SPT_0984	SPT_RS04860	0.997522	0.111479	0.0336123	11	1.01733	0.472437	0.157479	9	1	0	0.903467	Hypothetical/Unknown	Cof family protein
SPT_0985	SPT_RS04865	1.9068	0	0	1	0.1							Folding, sorting, degradation	signal recognition particle-docking protein FtsY
SPT_0986	SPT_RS04870	0.417899	0	0	1	1.0091	0.921552	0.651636	2	1	0	0.530934	Carbohydrate metabolism	glucose-6-phosphate 1-dehydrogenase
SPT_0987	SPT_RS04875					1.20387	0	0	1	0	0		Membrane transport	amino acid ABC transporter, ATP-binding protein
SPT_0988	SPT_RS04880	0.796653	0.36173	0.120577	9	1.06893	0.622567	0.311284	4	1	0	0.432014	Membrane transport	amino acid ABC transporter, amino acid-binding protein/permease protein
SPT_0989	SPT_RS04885	0.992752	0.127175	0.0181679	49	0.9888	0.324451	0.0662283	26	3	2	0.952536	Folding, sorting, degradation	conserved hypothetical protein
SPT_0990	SPT_RS04890	0.983195	0.100541	0.014363	49	0.869903	0.467862	0.082707	35	9	3	0.162466	DNA repair and editing	excinuclease ABC, subunit B
SPT_0991	SPT_RS04895	1.0102	0.179303	0.0540618	11	0.705977	0.644635	0.227913	8	4	0	0.211364	Various metabolism	acetyltransferase, GNAT family
SPT_0992	SPT_RS04900	1.07494	0.096308	0.0278017	12	0.830821	0.418457	0.139486	10	3	1	0.0860885	Various metabolism	acetyltransferase, GNAT family
SPT_0993	SPT_RS04910	1.03234	0.102791	0.020159	26	1.00974	0.220337	0.0534395	19	2	2	0.680128	Transcription	transcriptional regulator, biotin repressor family
SPT_0994	SPT_RS04905	1.06848	0.0936004	0.0204253	21	1.06008	0.429801	0.143267	10	1	1	0.951724	Nucleotide metabolism	MutT/nudix family protein
SPT_0995	SPT_RS04915	1.00664	0.150452	0.0247342	37	0.976127	0.362307	0.083119	21	3	2	0.714006	Hypothetical/Unknown	hypothetical protein
SPT_0996	SPT_RS04920	0.114357	0.162098	0.0418536	15	0.965223	0.665868	0.221956	9	3	0	0.00106257	Hypothetical/Unknown	membrane protein
SPT_0997	SPT_RS04925					0.1							Amino acid metabolism	flavoprotein
SPT_0998	SPT_RS04930					0.1			1	1	0		Amino acid metabolism	phosphopantothenate--cysteine ligase
SPT_0999	SPT_RS04935	0.928811	0.164761	0.0291259	32	1.12453	0.728067	0.230235	11	5	1	0.381935	Cofactor and vitamin metabolism	formate--tetrahydrofolate ligase
SPT_1000	SPT_RS04940	0.982721	0.157897	0.0303873	27	0.990681	0.409459	0.105722	15	0	0	0.942673	DNA repair and editing	A/G-specific adenine glycosylase
SPT_1001	SPT_RS04945					0.1							Signal transduction	DNA-binding response regulator
SPT_1002	SPT_RS04950	0.901438	0.103653	0.029922	12	0.794036	0.377479	0.217937	3	0	0	0.633519	Signal transduction	sensory box sensor histidine kinase
SPT_1003	SPT_RS04955	0.698585	0.253188	0.113229	5	0.127529	0.100526	0.0580388	3	2	0	0.00415625	Hypothetical/Unknown	vicX protein
SPT_1004	SPT_RS04960	0.959345	0.106236	0.0613355	3	1.09425	0.0416646	0.024055	3	0	0	0.109995	Cellular community	conserved domain protein
SPT_1005	SPT_RS04965	1.05691	0.0758203	0.0437749	3	0.821253	0.272087	0.192395	2	0	0	0.318175	Cellular community	conserved hypothetical protein
SPT_1006	SPT_RS04970	1.02514	0.0672907	0.0163204	17	0.776824	0.545371	0.206131	7	1	0	0.242554	Membrane transport	potassium/ion channel protein
SPT_1008	SPT_RS04980	0.966393	0.173111	0.0612039	8	0.943907	0.306527	0.102176	10	1	1	0.846965	Energy metabolism	L-lactate dehydrogenase
SPT_1010	SPT_RS04985					0.1							Replication	DNA gyrase, A subunit
SPT_1011	SPT_RS04990	1.03367	0.0418254	0.0170751	6	1.39357	0.0999673	0.0499836	4	0	0	0.000135927	Hypothetical/Unknown	conserved hypothetical protein
SPT_1012	SPT_RS04995	1.01813	0.111123	0.0351401	10	1.20651	0.229336	0.0936262	6	0	0	0.0805393	Membrane transport	putative transporter, FNT family
SPT_1015	SPT_RS05005	0.999526	0.14687	0.0214231	47	1.09901	0.31838	0.0772186	18	1	1	0.207076	Hypothetical/Unknown	conserved domain protein
SPT_1016	SPT_RS05010	0.97126	0.0890446	0.0185671	23	1.13814	0.194162	0.058542	11	0	0	0.0105335	Translation	tRNA pseudouridine synthase B
SPT_1017	SPT_RS05020	1.03571	0.118685	0.0448588	7	1.2983	0.25333	0.14626	3	0	0	0.124414	Hypothetical/Unknown	hypothetical protein
SPT_1018	SPT_RS05025	0.997876	0.0503561	0.0115525	19	1.11006	0.291733	0.0879608	12	1	1	0.197232	Nucleotide metabolism	uridine kinase
SPT_1019	SPT_RS05030	0.962214	0.203667	0.0525865	15	1.07705	0.352231	0.10168	13	3	1	0.310167	DNA repair and editing	exodeoxyribonuclease VII, large subunit
SPT_1020	SPT_RS05035	0.961055	0.0184754	0.0130641	2	1.79869	0	0	1	0	0	0.00992815	DNA repair and editing	exodeoxyribonuclease VII, small subunit
SPT_1021	SPT_RS05040					0.1			1	1	0		Various metabolism	geranyltranstransferase
SPT_1022	SPT_RS05045	0.788196	0.171118	0.0415021	17	1.2527	0.450577	0.159303	8	1	0	0.00967571	Translation	putative hemolysin A
SPT_1023	SPT_RS05050	0.902425	0.0877643	0.0358296	6	1.1501	0.13322	0.0666099	4	0	0	0.0112776	Transcription	putative transcriptional repressor
SPT_1024	SPT_RS05055	1.05274	0.0937217	0.0209568	20	1.00805	0.471933	0.126129	15	4	1	0.720093	DNA repair and editing	DNA repair protein RecN
SPT_1025	SPT_RS05060	1.02136	0.0627395	0.0125479	25	0.94575	0.31084	0.0732658	18	0	0	0.315018	Various metabolism	serine/threonine protein phosphatase
SPT_1026	SPT_RS05065	0.935889	0.113679	0.0167611	46	1.04166	0.389263	0.0794581	26	4	2	0.180306	Translation	GTP-binding protein LepA
SPT_1028	SPT_RS05075	0.771418	0.0992338	0.040512	6	0.710024	0.249943	0.144305	3	1	0	0.694337	Membrane transport	putative PTS system IIA component
SPT_1029	SPT_RS05080					0.1							Membrane transport	conserved hypothetical protein
SPT_1033	SPT_RS05105	1.0034	0.104755	0.0395936	7	0.870747	0.0906725	0.0453363	4	0	0	0.0549911	Carbohydrate metabolism	galactose-6-phosphate isomerase, LacA subunit
SPT_1034	SPT_RS05110	1.00925	0.120385	0.0347522	12	0.983529	0.291033	0.130154	5	1	0	0.851155	Carbohydrate metabolism	galactose-6-phosphate isomerase, LacB subunit
SPT_1035	SPT_RS05115	1.02772	0.112268	0.0220175	26	1.05865	0.185804	0.0515327	14	1	1	0.572476	Carbohydrate metabolism	tagatose-6-phosphate kinase
SPT_1036	SPT_RS05120	1.03519	0.127937	0.0266767	23	1.06402	0.211163	0.0564356	15	1	1	0.63765	Carbohydrate metabolism	tagatose 1,6-diphosphate aldolase
SPT_1037	SPT_RS05125	1.04338	0.102346	0.0161823	40	0.941034	0.361806	0.0809023	22	2	2	0.199085	Transcription	transcription antiterminator LacT
SPT_1038	SPT_RS05130	1.00316	0.0802276	0.0283647	8	0.539997	0.529752	0.374591	2	0	0	0.252608	Membrane transport	PTS system, lactose-specific IIA component
SPT_1039	SPT_RS05135	0.983172	0.109365	0.0156236	49	1.03319	0.232682	0.0465364	26	1	1	0.303183	Membrane transport	PTS system, lactose-specific IIBC components
SPT_1040	SPT_RS05140	0.991572	0.168143	0.0233173	52	0.848659	0.458196	0.0916391	27	6	2	0.121251	Carbohydrate metabolism	6-phospho-beta-galactosidase
SPT_1041	SPT_RS05145	1.00296	0.0428318	0.017486	6	0.539799	0.539799	0.381696	2	1	0	0.271018	Hypothetical/Unknown	hypothetical protein
SPT_1042	SPT_RS05150	1.00319	0.136394	0.0249021	30	0.797528	0.349476	0.0902344	15	0	0	0.0334534	Transcription	lactose phosphotransferase system repressor
SPT_1043	SPT_RS05155					0.1							Nucleotide metabolism	ribonucleoside-diphosphate reductase 2, beta subunit
SPT_1044	SPT_RS05160					0.1							Nucleotide metabolism	ribonucleoside-diphosphate reductase 2, alpha subunit
SPT_1045	SPT_RS05165					0.1							Various metabolism	NrdH-redoxin
SPT_1046	SPT_RS05170					0.1							Various metabolism	phosphocarrier protein HPr
SPT_1047	SPT_RS05175					0.1							Membrane transport	phosphoenolpyruvate-protein phosphotransferase
SPT_1049	SPT_RS05180	1.01628	0.0973042	0.0194608	25	1.19747	0.276063	0.0872987	11	2	1	0.0414125	Hypothetical/Unknown	conserved domain protein
SPT_1050	SPT_RS05185	1.01451	0.117874	0.0114489	106	1.06992	0.337191	0.0481701	55	6	6	0.239119	Hypothetical/Unknown	conserved hypothetical protein
SPT_1053	SPT_RS05200	1.04331	0.094762	0.0151741	39	1.07781	0.24808	0.0584729	19	1	1	0.560442	Hypothetical/Unknown	pneumococcal histidine triad protein E
SPT_1054	SPT_RS05210	0.964437	0.166318	0.0362936	21	0.82854	0.447421	0.124092	14	2	1	0.284702	Hypothetical/Unknown	hypothetical protein
SPT_1055	SPT_RS05215	0.955004	0.086884	0.0274751	10	1.03682	0.435542	0.145181	10	2	1	0.567422	Folding, sorting, degradation	peptidase t
SPT_1056	SPT_RS05225	1.05843	0.0602242	0.0173852	12	0.856963	0.458792	0.162207	8	2	0	0.232717	Capsule metabolism	collagen adhesion protein
SPT_1057	SPT_RS05230	1.00221	0.106241	0.0144576	54	1.07248	0.353315	0.0634573	32	1	1	0.276191	Hypothetical/Unknown	hypothetical protein
SPT_1058	SPT_RS05235	1.08827	0.0979483	0.0230866	18	0.850477	0.510374	0.153884	12	3	1	0.122048	Folding, sorting, degradation	lepB2 signal peptidase I
SPT_1059	SPT_RS05240	1.01074	0.154663	0.0214478	52	1.04651	0.244751	0.052181	24	2	2	0.512554	Hypothetical/Unknown	hypothetical protein
SPT_1060	SPT_RS05245	1.02181	0.1596	0.0273712	34	1.13269	0.256537	0.0662377	16	1	1	0.118367	Cell wall metabolism	srtB sortase, SrtB family
SPT_1061	SPT_RS05250	1.03876	0.0963617	0.0227127	18	0.924799	0.455065	0.126212	14	3	1	0.364346	Cell wall metabolism	surface protein cell wall anchor, sortase_B family
SPT_1062	SPT_RS05255	1.04166	0.125809	0.0206829	37	0.998743	0.334634	0.0748265	22	2	2	0.565657	Cofactor and vitamin metabolism	ferrochelatase
SPT_1063	SPT_RS05260	0.968881	0.0239334	0.0169235	2	0.227576	0	0	1	0	0	0.0145311	Membrane transport	large conductance mechanosensitive channel protein MscL
SPT_1064	SPT_RS05265	1.04723	0.149271	0.0414003	13	1.08513	0.193733	0.0645776	9	0	0	0.626601	Cell wall metabolism	GtrA family protein
SPT_1065	SPT_RS05270	1.05531	0.153541	0.0443236	12	1.02487	0.258345	0.0976453	7	0	0	0.779944	Hypothetical/Unknown	conserved hypothetical protein
SPT_1067	SPT_RS05280	0.969276	0.0997266	0.0188466	28	0.977751	0.343077	0.0885821	15	0	0	0.925901	Amino acid metabolism	aspartate-semialdehyde dehydrogenase
SPT_1068	SPT_RS05285	1.01877	0.106767	0.019176	31	0.91979	0.240198	0.0620189	15	0	0	0.134478	Amino acid metabolism	dihydrodipicolinate synthase
SPT_1069	SPT_RS05290	0.914349	0.0987391	0.0226523	19	0.754622	0.551711	0.225235	6	1	0	0.487524	Translation	thiophene and furan oxidation protein ThdF
SPT_1070	SPT_RS05295	0.987323	0.0352744	0.0176372	4	0.759394	0.681285	0.39334	3	0	0	0.587761	Various metabolism	4-oxalocrotonate tautomerase
SPT_1071	SPT_RS05300	0.941165	0.131889	0.0340535	15	0.749077	0.358607	0.103521	13	4	1	0.0791728	Nucleotide metabolism	thymidine kinase
SPT_1072	SPT_RS05305					0.1							Translation	peptide chain release factor 1
SPT_1073	SPT_RS05310	0.964156	0.163092	0.027182	36	0.738834	0.449216	0.0957731	24	8	2	0.021877	Various metabolism	HemK protein
SPT_1074	SPT_RS05315	0.577291	0.0946666	0.0669394	2	0.1			2	2	0	0.177535	Translation	Sua5/YciO/YrdC family protein
SPT_1075	SPT_RS05320	1.00007	0.125434	0.034789	13	0.716879	0.3713	0.151583	6	2	0	0.0862689	Various metabolism	acetyltransferase, GNAT family
SPT_1076	SPT_RS05325	0.931645	0.085054	0.0157941	29	1.0047	0.223776	0.0645985	13	1	1	0.260742	Amino acid metabolism	serine hydroxymethyltransferase
SPT_1077	SPT_RS05330	0.959785	0.174605	0.0423478	17	0.908714	0.339185	0.102268	12	2	1	0.635985	Hypothetical/Unknown	hypothetical protein
SPT_1078	SPT_RS05335	0.952031	0.104151	0.0196827	28	0.933784	0.258268	0.0626391	19	3	2	0.77143	Hypothetical/Unknown	conserved hypothetical protein
SPT_1079	SPT_RS05340	0.970853	0.117779	0.0240415	24	0.88321	0.31551	0.0951298	12	2	1	0.358723	Hypothetical/Unknown	conserved hypothetical protein
SPT_1080	SPT_RS05345	0.939917	0.153555	0.0212943	52	0.917903	0.409047	0.0759582	32	3	3	0.770987	Translation	RNA methyltransferase, TrmA family
SPT_1081	SPT_RS05355	0.956164	0.0752392	0.0284377	7	0.973455	0.460193	0.173937	7	2	0	0.92347	Hypothetical/Unknown	conserved hypothetical protein
SPT_1082	SPT_RS05360	1.03343	0.116263	0.018617	39	1.12347	0.21706	0.0462774	22	0	0	0.0761756	Membrane transport	iron-compound ABC transporter, iron compound-binding protein
SPT_1083	SPT_RS05365	1.01746	0.112758	0.0143203	62	1.13957	0.310663	0.0532782	35	1	1	0.0271924	Membrane transport	iron-compound ABC transporter, permease protein
SPT_1084	SPT_RS05370	1.04616	0.125028	0.0184344	46	1.04205	0.227896	0.049731	23	2	2	0.935949	Membrane transport	iron-compound ABC transporter, permease protein
SPT_1085	SPT_RS05375	1.04074	0.0908081	0.0141818	41	1.13029	0.4425	0.0922676	25	4	2	0.321493	Membrane transport	iron-compound ABC transporter, ATP-binding protein
SPT_1086	SPT_RS05380	1.03867	0.110175	0.0294456	14	1.08293	0.223632	0.0745442	9	0	0	0.586575	Hypothetical/Unknown	hypothetical protein
SPT_1087	SPT_RS05385	1.02175	0.119372	0.0140681	72	1.10048	0.315023	0.0474915	47	3	3	0.104015	DNA repair and editing	MobA/MobL family protein
SPT_1088	SPT_RS05390	1.0698	0.0992222	0.0248056	16	0.883924	0.53264	0.201319	7	2	0	0.369872	Hypothetical/Unknown	DNA-binding protein
SPT_1092	SPT_RS05410	0.976072	0.111391	0.0188285	35	1.07048	0.277113	0.060471	23	3	2	0.125946	Hypothetical/Unknown	hypothetical protein
SPT_1093	SPT_RS05415	0.841449	0.0103016	0.00594762	3	1.07268	0.365293	0.182646	4	0	0	0.261516	Hypothetical/Unknown	hypothetical protein
SPT_1096	SPT_RS05425	1.03193	0.0446986	0.0158033	8	0.947471	0.400997	0.179331	5	1	0	0.648128	Hypothetical/Unknown	hypothetical protein
SPT_1097	SPT_RS05430	1.06193	0.0439556	0.0219778	4	0.611257	0.350144	0.202156	3	1	0	0.0774921	Hypothetical/Unknown	hypothetical protein
SPT_1098	SPT_RS05435	1.02851	0.0743596	0.0119071	39	0.950198	0.353325	0.0721222	26	5	2	0.26959	Hypothetical/Unknown	hypothetical protein
SPT_1099	SPT_RS05440	1.04644	0.152088	0.0273158	31	1.06717	0.288251	0.0720627	17	2	1	0.783648	Hypothetical/Unknown	putative hydrolase
SPT_1100	SPT_RS05445	1.01552	0.109144	0.0281808	15	0.966808	0.404083	0.134694	9	0	0	0.726705	Lipid metabolism	conserved hypothetical protein TIGR00147
SPT_1104	SPT_RS05460	1.01519	0.0954694	0.018042	28	1.11714	0.231534	0.0597817	16	1	1	0.100069	Hypothetical/Unknown	hypothetical protein
SPT_1105	SPT_RS05465	1.06093	0.0970638	0.022268	19	0.992867	0.262582	0.0875272	10	2	1	0.435434	Various metabolism	aminoglycoside 6'-N-acetyltransferase
SPT_1106	SPT_RS05470	0.97586	0.111803	0.0279508	16	0.99139	0.173975	0.0657563	7	0	0	0.830033	Hypothetical/Unknown	hypothetical protein
SPT_1107	SPT_RS05475	1.07222	0.129502	0.0373841	12	1.12698	0.212558	0.0751506	8	0	0	0.522384	Membrane transport	hypothetical ABC transporter ATP-binding protein
SPT_1110	SPT_RS05490					0.1							Cell division	putative cell division protein FtsW
SPT_1111	SPT_RS05495	0.987549	0.147816	0.0180585	67	1.11581	0.333077	0.0608113	33	4	3	0.0372218	Carbohydrate metabolism	phosphoenolpyruvate carboxylase
SPT_1112	SPT_RS05500	1.02785	0.0762936	0.0139292	30	1.12146	0.495864	0.132525	15	2	1	0.471244	Membrane transport	conserved hypothetical protein
SPT_1113	SPT_RS05505	1.03405	0.0920758	0.0277619	11	1.22618	0.13778	0.0520758	7	0	0	0.00496281	Membrane transport	conserved hypothetical protein
SPT_1114	SPT_RS05510	1.06271	0.140391	0.027533	26	1.03356	0.311679	0.0899739	13	1	1	0.749762	Membrane transport	ABC transporter, ATP-binding protein
SPT_1115	SPT_RS05515					0.1							Replication	DNA primase
SPT_1116	SPT_RS05520					0.1							Transcription	RNA polymerase sigma-70 factor
SPT_1117	SPT_RS05525	0.887928	0.0211239	0.0149368	2	0.1			1	1	0	0.243219	Hypothetical/Unknown	conserved hypothetical protein
SPT_1118	SPT_RS05530	0.423404	0.22609	0.0505552	20	0.745639	0.503388	0.145316	13	5	1	0.0377771	Carbohydrate metabolism	glycosyl transferase CpoA
SPT_1119	SPT_RS05535					0.1			1	1	0		Carbohydrate metabolism	glycosyl transferase, group 1
SPT_1120	SPT_RS05540					0.1							Hypothetical/Unknown	conserved domain protein
SPT_1121	SPT_RS05545					0.1							Hypothetical/Unknown	hypothetical protein
SPT_1122	SPT_RS05550	0.441263	0.0440784	0.0311681	2	1.19958	0	0	1	0	0	0.0261513	Translation	GTP-binding protein, GTP1/Obg family
SPT_1123	SPT_RS05555					0.1							Hypothetical/Unknown	hypothetical protein
SPT_1127	SPT_RS05575	0.214092	0.177948	0.0319604	31	0.393552	0.546956	0.141223	16	11	1		Cell wall metabolism	UDP-N-acetylglucosamine 1-carboxyvinyltransferase
SPT_1128	SPT_RS05580	0.875179	0.0562753	0.0324906	3	0.908491	0.34156	0.197199	3	1	0	0.875709	Various metabolism	acetyltransferase, GNAT family
SPT_1129	SPT_RS05585	0.864509	0.339649	0.0653654	27	0.963477	0.407764	0.10898	15	2	1	0.429232	Hypothetical/Unknown	conserved hypothetical protein
SPT_1130	SPT_RS05590					0.1							Folding, sorting, degradation	methionine aminopeptidase, type I
SPT_1133	SPT_RS05610	0.953874	0.118837	0.0420153	8	1.27804	0.354234	0.177117	4	1	0	0.10529	Replication	ATP-dependent DNA helicase PcrA
SPT_1134	SPT_RS05620	1.04545	0.118147	0.0295366	16	0.849558	0.262383	0.0927665	8	0	0	0.0566042	Amino acid metabolism	glutamine amidotransferase, class I
SPT_1135	SPT_RS05615	1.0313	0.0965676	0.0321892	9	0.833347	0.480198	0.19604	6	1	0	0.337238	DNA repair and editing	DNA repair protein RadC
SPT_1136	SPT_RS05625					0.70774	0.167904	0.118726	2	0	0		Transcription	conserved hypothetical protein
SPT_1138	SPT_RS05635	0.96259	0.202947	0.0562875	13	0.77357	0.295186	0.0983954	9	2	0	0.111005	Hypothetical/Unknown	hypothetical protein
SPT_1139	SPT_RS05640					0.1							Amino acid metabolism	aminotransferase, class-V
SPT_1140	SPT_RS05645	1.03176	0.16616	0.0500993	11	1.0258	0.429176	0.162213	7	2	0	0.972429	Carbohydrate metabolism	ribose-phosphate pyrophosphokinase
SPT_1141	SPT_RS05650	1.07742	0.099953	0.0447003	5	1.05275	0.0795417	0.0459234	3	0	0	0.713488	Nucleotide metabolism	conserved hypothetical protein
SPT_1142	SPT_RS05655	0.949751	0.14184	0.0634328	5	0.871454	0.0721239	0.0360619	4	0	0	0.318847	Nucleotide metabolism	conserved hypothetical protein
SPT_1143	SPT_RS05660	0.627204	0.341839	0.17092	4	0.1			1	1	0	0.238745	Cofactor and vitamin metabolism	inorganic polyphosphate/ATP-NAD kinase
SPT_1144	SPT_RS05665	0.984207	0.115756	0.028939	16	1.03581	0.158264	0.0500473	10	0	0	0.380922	Translation	ribosomal large subunit pseudouridine synthase, RluD subfamily
SPT_1145	SPT_RS05670	0.751118	0.209459	0.0559802	14	0.779121	0.453961	0.185329	6	1	0	0.886599	Carbohydrate metabolism	phosphate acetyltransferase
SPT_1149	SPT_RS05690	1.02191	0.117286	0.041467	8	1.2291	0.171694	0.0991276	3	0	0	0.0859205	Hypothetical/Unknown	conserved hypothetical protein TIGR00103
SPT_1150	SPT_RS05695	1.02116	0.0924394	0.0197081	22	0.953693	0.343667	0.0992082	13	3	1	0.493044	Hypothetical/Unknown	putative membrane protein
SPT_1151	SPT_RS05700					0.1							Translation	ribosomal protein L21
SPT_1152	SPT_RS05705	0.889446	0.0411274	0.0290815	2	0.1							Hypothetical/Unknown	conserved hypothetical protein
SPT_1153	SPT_RS05710					0.1							Translation	ribosomal protein L27
SPT_1154	SPT_RS05715					0.1							Hypothetical/Unknown	hypothetical protein
SPT_1156	SPT_RS05720	0	0	0	4	1.41111	0	0	1	0	0	0	Cofactor and vitamin metabolism	macrolide-efflux protein
SPT_1157	SPT_RS05725	1.04683	0.114357	0.0216115	28	1.1604	0.237729	0.0635359	15	1	1	0.0884512	Hypothetical/Unknown	conserved hypothetical protein
SPT_1158	SPT_RS05730	1.00847	0.114232	0.0178401	41	1.10769	0.364424	0.0814877	21	1	1	0.228217	Membrane transport	degV family protein
SPT_1159	SPT_RS05735					0.1							Replication	DNA-binding protein HU
SPT_1160	SPT_RS05740	1.01966	0.108369	0.0175798	38	1.02164	0.312578	0.0717104	21	3	2	0.977745	Membrane transport	ABC transporter, ATP-binding protein
SPT_1161	SPT_RS05745	1.00339	0.128684	0.0206059	39	0.929613	0.377538	0.0889865	20	5	2	0.399402	Transcription	putative transcriptional regulator MutR
SPT_1162	SPT_RS05750	1.04672	0.0789952	0.011909	44	1.14069	0.254058	0.0541654	23	1	1	0.0882597	Membrane transport	putative transporter
SPT_1163	SPT_RS05755					0.1							Replication	DNA ligase, NAD-dependent
SPT_1164	SPT_RS05760	1.03151	0.111395	0.0116137	92	0.754631	0.460612	0.0651404	56	14	6	1.91195e-05	Cell wall metabolism	putative pullulanase
SPT_1165	SPT_RS05770	1.01889	0.127389	0.0292251	19	1.40246	0.407278	0.0987795	18	1	1	0.000520069	Carbohydrate metabolism	glyceraldehyde-3-phosphate dehydrogenase, NADP-dependent
SPT_1166	SPT_RS05775	1.05653	0.0832463	0.0124096	45	1.12567	0.188799	0.0385385	24	0	0	0.0923233	Cell wall metabolism	1,4-alpha-glucan branching enzyme
SPT_1167	SPT_RS05780	1.02383	0.122864	0.0194265	40	1.17577	0.383291	0.0836409	23	6	2	0.0695511	Cell wall metabolism	glucose-1-phosphate adenylyltransferase
SPT_1168	SPT_RS05785	1.05955	0.150855	0.0248004	37	1.15303	0.256472	0.0502983	26	0	0	0.100678	Cell wall metabolism	glycogen biosynthesis protein GlgD
SPT_1169	SPT_RS05790	1.06033	0.109605	0.0239178	21	1.01076	0.268173	0.0670433	17	2	1	0.479016	Cell wall metabolism	glycogen synthase
SPT_1171	SPT_RS05810	1.06098	0.0638023	0.0136027	22	0.880165	0.335852	0.101263	12	1	1	0.0740203	Hypothetical/Unknown	hypothetical protein
SPT_1172	SPT_RS05805	1.05459	0.0861891	0.0165871	27	1.15627	0.119915	0.0290836	17	0	0	0.00409551	Amino acid metabolism	conserved hypothetical protein TIGR00045
SPT_1173	SPT_RS05815					0.1							Carbohydrate metabolism	enolase
SPT_1178	SPT_RS05835	0.887928	0.0146764	0.0103778	2	1.1149	0.155476	0.0897643	3	0	0	0.086797	Replication	exonuclease RexB
SPT_1179	SPT_RS05840	0.820947	0.0318518	0.0225226	2	0.1							Replication	exonuclease RexA
SPT_1180	SPT_RS05845	0.988355	0.0884367	0.0625342	2	0.309551	0	0	1	0	0	0.0584829	Hypothetical/Unknown	hypothetical protein
SPT_1181	SPT_RS05850	1.01262	0.120322	0.00836298	207	1.0416	0.324974	0.0318663	113	9	9	0.361161	Folding, sorting, degradation	zinc metalloprotease ZmpC
SPT_1181	SPT_RS05850	1.01262	0.120322	0.00836298	207	1.0416	0.324974	0.0318663	113	9	9	0.361161	Cellular community	immunoglobulin A1 protease
SPT_1182	SPT_RS05855					0.1							Translation	ribosomal biogenesis GTPase
SPT_1183	SPT_RS05860	1.01169	0.100963	0.0190803	28	1.09576	0.219051	0.0531276	18	1	1	0.133803	Folding, sorting, degradation	ribonuclease HII
SPT_1184	SPT_RS05865	1.01436	0.106276	0.0140766	57	1.01662	0.344068	0.0688136	27	2	2	0.973508	Membrane transport	voltage-gated chloride channel family protein
SPT_1185	SPT_RS05870					0.1							DNA repair and editing	site-specific tyrosine recombinase
SPT_1186	SPT_RS05875	1.01764	0.149283	0.0282119	28	1.1236	0.376058	0.113386	12	2	1	0.350786	Lipid metabolism	putative lipoate-protein ligase
SPT_1187	SPT_RS05880	0.999098	0.107424	0.0172017	39	1.08027	0.26082	0.0569156	21	0	0	0.177459	Cofactor and vitamin metabolism	putative acetoin dehydrogenase complex, E3 component, dihydrolipoamide dehydrogenase
SPT_1188	SPT_RS05885	1.02239	0.11185	0.0186417	36	0.979598	0.315086	0.0687574	22	1	1	0.541806	Carbohydrate metabolism	putative acetoin dehydrogenase complex, E2 component, dihydrolipoamide acetyltransferase
SPT_1189	SPT_RS05890	1.04867	0.162017	0.0324033	25	0.938003	0.315469	0.0765124	18	2	1	0.17989	Cofactor and vitamin metabolism	putative acetoin dehydrogenase, E1 component, beta subunit
SPT_1190	SPT_RS05895	1.03355	0.125698	0.0233415	29	1.02075	0.313344	0.0869059	13	0	0	0.887569	Cofactor and vitamin metabolism	putative acetoin dehydrogenase, E1 component, alpha subunit
SPT_1191	SPT_RS05900	1.00698	0.161749	0.0238487	46	1.03233	0.262164	0.0572089	23	3	2	0.672223	Membrane transport	MATE efflux family protein
SPT_1192	SPT_RS05910	1.03899	0.136503	0.0234101	34	1.10612	0.253131	0.0613932	17	0	0	0.311947	Nucleotide metabolism	dihydroorotase, multifunctional complex type
SPT_1193	SPT_RS05915	1.07726	0.075325	0.0266314	8	1.09153	0.317966	0.142199	5	0	0	0.923169	DNA repair and editing	mutator MutT protein
SPT_1194	SPT_RS05920	1.00617	0.0981936	0.0262433	14	1.15248	0.21179	0.0705968	10	1	1	0.0541833	DNA repair and editing	uracil-DNA glycosylase
SPT_1196	SPT_RS05930	1.0648	0.106494	0.021738	24	1.15882	0.259428	0.0864759	10	1	1	0.276182	Various metabolism	hydrolase, haloacid dehalogenase-like family
SPT_1197	SPT_RS05935	1.03003	0.175486	0.035821	24	1.01254	0.31178	0.0940051	12	2	1	0.857767	Membrane transport	conserved hypothetical protein
SPT_1198	SPT_RS05940	1.04055	0.122136	0.0219363	31	1.21893	0.315301	0.0764717	18	1	1	0.0258017	Hypothetical/Unknown	conserved domain protein
SPT_1199	SPT_RS05945	1.05774	0.196793	0.0401701	24	1.11245	0.31612	0.0953139	12	2	1	0.586828	Cellular community	adhesion lipoprotein
SPT_1200	SPT_RS05950	1.03243	0.107627	0.0135597	63	1.04519	0.399355	0.0741584	32	5	3	0.859547	Membrane transport	amino acid permease family protein
SPT_1201	SPT_RS05955	1.03316	0.0427303	0.0151075	8	0.853486	0.490475	0.219347	5	2	0	0.431158	Various metabolism	thioredoxin family protein
SPT_1202	SPT_RS05960	1.00221	0.0803537	0.0242276	11	0.810391	0.287853	0.166192	3	1	0	0.27569	Cofactor and vitamin metabolism	cytochrome c-type biogenesis protein CcdA
SPT_1203	SPT_RS05965	1.02617	0.129169	0.0372877	12	1.0802	0.167538	0.0683972	6	0	0	0.497878	Hypothetical/Unknown	hypothetical protein
SPT_1204	SPT_RS05970	0.949671	0.0346666	0.0173333	4	1.08244	0	0	1	0	0	0.00462133	Hypothetical/Unknown	hypothetical protein
SPT_1210	SPT_RS05995	0.247715	0.2816	0.1408	4	0.45067	0.428697	0.247508	3	1	0	0.507879	Lipid metabolism	hypothetical protein
SPT_1211	SPT_RS06000	0.890665	0.106811	0.0534057	4	0.758248	0.432268	0.216134	4	2	0	0.573725	Transcription	exonuclease
SPT_1212	SPT_RS06005	0.739005	1.11022e-16	1.11022e-16	1	0.1							Transcription	conserved hypothetical protein
SPT_1213	SPT_RS06010	0.732722	0.434038	0.137255	10	0.791343	0.455759	0.22788	4	2	0	0.829295	Amino acid metabolism	5-methylthioadenosine/S-adenosylhomocysteine nucleosidase
SPT_1214	SPT_RS06015					0.1							Hypothetical/Unknown	hypothetical protein
SPT_1215	SPT_RS06020	0.643518	0.222123	0.0702416	10	0.883666	0.888753	0.362832	6	1	0	0.526336	Nucleotide metabolism	MutT/nudix family protein
SPT_1216	SPT_RS06025					0.1							Cell wall metabolism	UDP-N-acetylglucosamine pyrophosphorylase
SPT_1217	SPT_RS06030	1.02499	0.132552	0.0276391	23	1.10161	0.268458	0.0744567	14	1	1	0.325812	Cell wall metabolism	hypothetical protein
SPT_1218	SPT_RS06035	0.908859	0.182538	0.0430246	18	1.12632	0.25591	0.0738748	12	0	0	0.016774	Hypothetical/Unknown	conserved hypothetical protein
SPT_1219	SPT_RS06040	1.01092	0.221131	0.0699279	10	0.806956	0.451852	0.170784	7	2	0	0.286473	Transcription	putative regulatory protein
SPT_1220	SPT_RS06045	1.01141	0.198022	0.0495056	16	1.04281	0.489287	0.163096	10	2	1	0.84838	Carbohydrate metabolism	phosphoglycerate mutase family protein
SPT_1222	SPT_RS06060	0.898522	0.152566	0.0341148	20	1.22848	0.393551	0.109151	14	3	1	0.00541136	Folding, sorting, degradation	putative protease maturation protein
SPT_1223	SPT_RS06065	0.966891	0.101392	0.0216169	22	0.992277	0.226899	0.0717518	11	1	1	0.725863	Various metabolism	O-methyltransferase
SPT_1224	SPT_RS06070	0.945551	0.156137	0.0171383	83	1.17347	0.252471	0.0376362	48	3	3	9.35393e-08	Amino acid metabolism	oligoendopeptidase F
SPT_1225	SPT_RS06075	1.02087	0.217878	0.0411751	28	1.02487	0.377891	0.100996	14	0	0	0.970945	Cellular community	competence protein CoiA
SPT_1226	SPT_RS06080	0.92037	0.111997	0.0373323	9	0.98617	0.274974	0.112258	6	1	0	0.587521	Various metabolism	tellurite resistance protein TehB
SPT_1227	SPT_RS06085	0.701207	0.220323	0.0636019	12	0.389926	0.612763	0.216644	8	5	0	0.184898	Translation	SsrA-binding protein
SPT_1228	SPT_RS06090	0.70552	0.207382	0.0279634	55	0.504781	0.462753	0.0874521	31	17	3	0.0245795	Folding, sorting, degradation	exoribonuclease, VacB/Rnb family
SPT_1229	SPT_RS06095					0.1							Membrane transport	putative preprotein translocase, SecG subunit
SPT_1230	SPT_RS06100	1.0315	0.0873966	0.0308994	8	0.923391	0.276836	0.159831	3	0	0	0.523258	Translation	ribosomal protein L33
SPT_1231	SPT_RS06105	0.998168	0.118448	0.0246981	23	0.825045	0.405045	0.101261	17	5	1	0.0955895	Membrane transport	multi-drug resistance efflux pump
SPT_1232	SPT_RS06110	0.355145	0	0	1	0.1							Various metabolism	dephospho-CoA kinase
SPT_1233	SPT_RS06115	0.944155	0.28592	0.0673921	18	0.849584	0.442674	0.167315	7	1	0	0.60509	DNA repair and editing	formamidopyrimidine-DNA glycosylase
SPT_1234	SPT_RS06120	0.676838	0.0655291	0.0267521	6	0.380631	0.399361	0.19968	4	2	0	0.17969	Cell growth and death	GTP-binding protein Era
SPT_1235	SPT_RS06125	0.892788	0.164405	0.073524	5	0.922981	0.17898	0.0894902	4	0	0	0.801832	Cell wall metabolism	diacylglycerol kinase
SPT_1236	SPT_RS06130					0.1							Translation	conserved hypothetical protein TIGR00043
SPT_1237	SPT_RS06135	0.939795	0.140284	0.0280568	25	0.930711	0.320407	0.0716452	20	0	0	0.906569	Cellular community	adherence and virulence protein A
SPT_1238	SPT_RS06140	0.975943	0.183968	0.0196111	88	0.767977	0.494484	0.0772255	46	14	5	0.00670749	Carbohydrate metabolism	endo-beta-N-acetylglucosaminidase
SPT_1239	SPT_RS06145	0.995191	0.0921202	0.0140482	43	1.26013	0.21703	0.0497901	21	2	2	1.28482e-06	Nucleotide metabolism	dihydroorotate dehydrogenase B
SPT_1240	SPT_RS06150	1.00471	0.139418	0.0290706	23	1.16886	0.361645	0.114362	11	2	1	0.155536	Nucleotide metabolism	dihydroorotate dehydrogenase, electron transfer subunit
SPT_1241	SPT_RS06155	0.999694	0.130061	0.0260122	25	0.971594	0.377069	0.10458	14	4	1	0.788675	Carbohydrate metabolism	lactoylglutathione lyase
SPT_1242	SPT_RS06160	1.01181	0.00525079	0.00371287	2	1.43261	0	0	1	0	0	0.00561698	Translation	ribosomal protein L20
SPT_1243	SPT_RS06165	0.641129	0.37466	0.18733	4	0.32827	0.347498	0.245718	2	1	0	0.368548	Translation	ribosomal protein L35
SPT_1244	SPT_RS06170					0.1							Translation	translation initiation factor IF-3
SPT_1245	SPT_RS06175	1.04764	0.11848	0.0172821	47	1.14176	0.286476	0.0498691	33	0	0	0.0784464	Membrane transport	hypothetical protein
SPT_1246	SPT_RS06180	1.02426	0.102426	0.0223512	21	1.18754	0.165961	0.0524814	11	1	1	0.00567592	Membrane transport	ABC transporter, ATP-binding protein
SPT_1247	SPT_RS06190	1.01496	0.121781	0.0147682	68	1.11412	0.251709	0.0467413	31	2	2	0.0397052	Cellular community	DNA internalization-related competence protein ComEC/Rec2
SPT_1248	SPT_RS06195	0.987757	0.106072	0.026518	16	1.02307	0.281682	0.0938941	9	1	0	0.720724	Cellular community	competence protein CelA
SPT_1249	SPT_RS06200	1.01508	0.108327	0.0204718	28	1.16913	0.220677	0.0735589	10	1	1	0.0411214	Various metabolism	acetyltransferase, GNAT family
SPT_1253	SPT_RS06220	1.02024	0.0780057	0.0235196	11	0.962975	0.506827	0.22666	5	1	0	0.805235	Transcription	conserved hypothetical protein
SPT_1254	SPT_RS06225	1.0104	0.108279	0.019769	30	1.05796	0.367119	0.0947896	15	0	0	0.625812	Various metabolism	acetyltransferase, GNAT family
SPT_1255	SPT_RS06230	1.0619	0.0694419	0.0168421	17	0.855473	0.429698	0.143233	9	0	0	0.165237	Energy metabolism	PhoH family protein
SPT_1257	SPT_RS06235	0.979745	0.0825754	0.0337113	6	0.761865	0.0196577	0.0139001	2	0	0	0.000985787	Hypothetical/Unknown	conserved hypothetical protein
SPT_1258	SPT_RS06240	0.857444	0.202218	0.046392	19	0.908783	0.259726	0.0821327	11	1	1	0.577223	Hypothetical/Unknown	conserved hypothetical protein
SPT_1259	SPT_RS06245	0.982405	0.0906824	0.0453412	4	0.96781	0.147464	0.0737319	4	0	0	0.871644	Translation	ribosome recycling factor
SPT_1260	SPT_RS06250	0.67103	0.094763	0.0670076	2	1.02366	0	0	1	0	0	0.119548	Nucleotide metabolism	uridylate kinase
SPT_1261	SPT_RS06255	0.964404	0.134324	0.0245241	30	1.13757	0.308328	0.0747805	19	2	2	0.025147	Translation	Gid protein
SPT_1262	SPT_RS06260	1.02947	0.123974	0.0392039	10	0.595606	0.566038	0.283019	4	2	0	0.154787	Translation	tetrapyrrole methylase family protein
SPT_1263	SPT_RS06265	0.514128	0.0834207	0.0589873	2	0.1			1	1	0	0.420434	Replication	conserved hypothetical protein
SPT_1264	SPT_RS06270					0.1							Replication	DNA polymerase III, delta prime subunit
SPT_1265	SPT_RS06275					0.1							Nucleotide metabolism	thymidylate kinase
SPT_1266	SPT_RS06280	1.01658	0.190554	0.0550081	12	1.07668	0.244083	0.109157	5	0	0	0.630063	Amino acid metabolism	pyrroline-5-carboxylate reductase
SPT_1267	SPT_RS06285	1.0064	0.12065	0.0190764	40	1.02823	0.324839	0.0649679	28	4	3	0.735163	Amino acid metabolism	gamma-glutamyl phosphate reductase
SPT_1268	SPT_RS06290	0.962873	0.167099	0.0327709	26	0.855581	0.369954	0.0848733	20	1	1	0.234336	Amino acid metabolism	glutamate 5-kinase
SPT_1269	SPT_RS06295	0.980775	0.149275	0.016902	78	1.10152	0.251374	0.0437586	35	2	2	0.00947424	Cell wall metabolism	choline binding protein E
SPT_1270	SPT_RS06300	0.841315	0.249887	0.0521051	23	0.718689	0.494065	0.119828	18	6	1	0.342378	Translation	ribosomal large subunit pseudouridine synthase D
SPT_1271	SPT_RS06305	0.803161	0.113078	0.0357583	10	0.877624	0.64143	0.22678	8	3	0	0.749882	Folding, sorting, degradation	signal peptidase II
SPT_1272	SPT_RS06310	0.984942	0.173018	0.0277051	39	1.00713	0.680331	0.175661	16	5	1	0.898037	Transcription	transcriptional regulator, LysR family
SPT_1273	SPT_RS06315	0.983106	0.539387	0.381404	2	1.0366	0	0	1	0	0	0.911284	Transcription	hypothetical protein
SPT_1274	SPT_RS06320	1.03814	0.110243	0.0166197	44	1.13359	0.261559	0.0557645	23	1	1	0.0989041	Folding, sorting, degradation	conserved hypothetical protein
SPT_1275	SPT_RS06325	0.996696	0.214077	0.0593743	13	1.07611	0.249509	0.0943057	7	0	0	0.485218	Hypothetical/Unknown	hypothetical protein
SPT_1276	SPT_RS06330	0.943909	0.16599	0.0353893	22	1.06336	0.261075	0.078717	11	0	0	0.176241	Various metabolism	Cof family protein
SPT_1277	SPT_RS06335	0.996826	0.148888	0.0224458	44	1.19724	0.329093	0.071814	22	1	1	0.00838322	Various metabolism	carbon-nitrogen hydrolase family protein
SPT_1278	SPT_RS06340	0.941017	0.109119	0.0232641	22	1.10894	0.208053	0.0504604	17	0	0	0.00453755	Various metabolism	agmatine deiminase
SPT_1279	SPT_RS06345	0.979551	0.177305	0.0218247	66	0.997562	0.390879	0.0660706	39	5	4	0.78638	Various metabolism	carboxynorspermidine decarboxylase
SPT_1280	SPT_RS06350	0.991158	0.107631	0.0181929	35	1.14854	0.298653	0.0564401	28	0	0	0.0101301	Various metabolism	conserved hypothetical protein
SPT_1281	SPT_RS06355	1.05743	0.0988702	0.0233039	18	1.06325	0.235332	0.0784439	9	0	0	0.943865	Various metabolism	spermidine synthase
SPT_1283	SPT_RS06360	1.02878	0.0675998	0.0239001	8	0.978671	0.112464	0.0502955	5	0	0	0.387464	Mobile element/pseudogene	pilin gene inverting-related protein
SPT_1284	SPT_RS06370	0.991099	0.133085	0.0179451	55	0.913907	0.381622	0.0795737	25	3	2	0.327902	Amino acid metabolism	lysine decarboxylase
SPT_1288	SPT_RS06385	1.00433	0.1114	0.013411	69	1.12724	0.281892	0.0451388	41	2	2	0.00874416	Membrane transport	putative ABC transporter, permease protein
SPT_1289	SPT_RS06390	1.02277	0.147774	0.0249783	35	1.06873	0.298188	0.0702835	20	2	2	0.521437	Membrane transport	ABC transporter, ATP-binding protein
SPT_1290	SPT_RS06395	1.00425	0.0899372	0.0240367	14	1.1331	0.268909	0.0896365	9	1	0	0.179578	Hypothetical/Unknown	hypothetical protein
SPT_1291	SPT_RS06405	1.03663	0.0747002	0.017607	18	0.783713	0.36557	0.121857	9	1	0	0.0505511	Hypothetical/Unknown	conserved hypothetical protein
SPT_1292	SPT_RS06410					1.10557	0	0	1	0	0		Hypothetical/Unknown	conserved hypothetical protein
SPT_1293	SPT_RS06415	0.993302	0.251336	0.038782	42	0.94718	0.358691	0.0717383	27	4	2	0.562182	Transcription	putative transcriptional regulator
SPT_1294	SPT_RS06420	1.19083	0.00463303	0.00327605	2	1.34272	0	0	1	0	0	0.0137295	Hypothetical/Unknown	hypothetical protein
SPT_1295	SPT_RS06425	1.01112	0.119112	0.028075	18	1.05498	0.371853	0.11759	11	2	1	0.707303	Hypothetical/Unknown	conserved hypothetical protein
SPT_1296	SPT_RS06430	0.998703	0.112933	0.0176372	41	1.04453	0.379811	0.0895223	19	1	1	0.608213	Hypothetical/Unknown	conserved hypothetical protein
SPT_1297	SPT_RS06435	1.03615	0.143226	0.0298647	23	0.963588	0.303128	0.0875054	13	2	1	0.421693	Hypothetical/Unknown	hypothetical protein
SPT_1298	SPT_RS06440	1.01285	0.104245	0.0300931	12	1.182	0.0683643	0.0305735	5	0	0	0.00130224	Hypothetical/Unknown	hypothetical protein
SPT_1300	SPT_RS06455	1.04191	0.0902607	0.0184244	24	1.02254	0.392673	0.130891	9	0	0	0.884444	Hypothetical/Unknown	conserved hypothetical protein
SPT_1302	SPT_RS06470					0.1							Carbohydrate metabolism	pyruvate kinase
SPT_1303	SPT_RS06475					0.1							Carbohydrate metabolism	6-phosphofructokinase
SPT_1304	SPT_RS06480					0.1			1	1	0		Transcription	DNA polymerase III, alpha subunit
SPT_1305	SPT_RS06485	1.0045	0.117956	0.0114032	107	1.12741	0.340013	0.0471513	55	3	3	0.010147	Amino acid metabolism	X-pro dipeptidyl-peptidase
SPT_1306	SPT_RS06490	0.966941	0.187392	0.0519732	13	0.8091	0.473709	0.157903	9	2	0	0.353702	Transcription	putative transcriptional repressor
SPT_1308	SPT_RS06500	1.01926	0.114239	0.0101772	126	1.03356	0.324483	0.0402471	72	7	7	0.718238	DNA repair and editing	putative type I restriction-modification system, R subunit
SPT_1309	SPT_RS06505	1.06245	0.102762	0.0122824	70	1.02869	0.302496	0.0526578	36	4	3	0.516666	DNA repair and editing	type I restriction-modification system, S subunit
SPT_1311	SPT_RS06515	0.983522	0.0785878	0.027785	8	0.591389	0.426381	0.161157	7	2	0	0.0322137	Cellular community	hypothetical protein
SPT_1312	SPT_RS06520	0.970701	0.0528148	0.0264074	4	0.696843	0.471634	0.333496	2	0	0	0.458973	Transcription	hypothetical protein
SPT_1313	SPT_RS06525	1.0437	0.106727	0.0148003	52	1.15721	0.21337	0.0377188	34	2	2	0.00510547	DNA repair and editing	putative type I restriction-modification system, S subunit
SPT_1314	SPT_RS06530	0.994691	0.103406	0.0140718	54	1.10877	0.253601	0.046301	32	2	2	0.0173249	DNA repair and editing	putative type I restriction-modification system, M subunit
SPT_1316	SPT_RS06535	1.01045	0.135778	0.020706	43	0.996651	0.264606	0.0577418	23	2	2	0.815569	Hypothetical/Unknown	hypothetical protein
SPT_1317	SPT_RS06540	0.951914	0.0684521	0.0216465	10	0.918369	0.332128	0.166064	4	0	0	0.844593	Hypothetical/Unknown	hypothetical protein
SPT_1318	SPT_RS06545	1.03781	0.111248	0.0321145	12	1.19722	0.295725	0.170737	3	0	0	0.375567	Hypothetical/Unknown	hypothetical protein
SPT_1319	SPT_RS06550	1.01353	0.101712	0.0195744	27	1.14815	0.420782	0.133063	11	1	1	0.301338	Hypothetical/Unknown	conserved hypothetical protein
SPT_1320	SPT_RS06555	1.02296	0.0784377	0.0121032	42	1.04664	0.226064	0.0505495	21	1	1	0.642626	Cofactor and vitamin metabolism	thiazole biosynthesis protein ThiI
SPT_1321	SPT_RS06560	1.01412	0.134045	0.0257971	27	1.05457	0.473808	0.118452	17	2	1	0.733002	Amino acid metabolism	aminotransferase, class-V
SPT_1322	SPT_RS06565	1.0651	0.127064	0.0339594	14	1.17142	0.304917	0.0964233	11	1	1	0.289237	Hypothetical/Unknown	hypothetical protein
SPT_1323	SPT_RS06570					0.1							Cell division	SpoE family protein
SPT_1324	SPT_RS06575	1.01879	0.107166	0.0161559	44	1.14338	0.260225	0.052045	25	0	0	0.0253985	Membrane transport	PTS system, fructose specific IIABC components
SPT_1325	SPT_RS06580	0.920489	0.290231	0.0749372	15	0.755651	0.591387	0.197129	9	4	0	0.442768	Carbohydrate metabolism	putative 1-phosphofructokinase
SPT_1326	SPT_RS06585	1.08751	0.188363	0.0595656	10	0.874693	0.412571	0.168432	6	1	0	0.253361	Transcription	lactose phosphotransferase system repressor
SPT_1328	SPT_RS06595	0.517822	0.512105	0.136866	14	0.631017	0.647941	0.204897	11	6	1	0.639586	Hypothetical/Unknown	membrane protein
SPT_1329	SPT_RS06600	0.823485	0.169165	0.0369148	21	0.608443	0.418022	0.139341	10	3	1	0.128006	Cell wall metabolism	D-alanyl-D-alanine carboxypeptidase
SPT_1330	SPT_RS06610	0.903932	0.120624	0.060312	4	0.1			2	2	0	0.0255547	Cofactor and vitamin metabolism	conserved hypothetical protein
SPT_1331	SPT_RS06615					0.958767	0.107681	0.0761423	2	0	0		Cofactor and vitamin metabolism	NifU family protein
SPT_1332	SPT_RS06620	0.497853	0.273932	0.111832	6	0.1			1	1	0	0.288856	Amino acid metabolism	aminotransferase, class-V
SPT_1333	SPT_RS06625					0.1							Cofactor and vitamin metabolism	conserved hypothetical protein
SPT_1334	SPT_RS06630	1.04664	0.0293921	0.0119993	6	0.923717	0.434563	0.307283	2	0	0	0.703199	Cofactor and vitamin metabolism	ABC transporter, ATP-binding protein
SPT_1336	SPT_RS06640	0.816215	0.103251	0.0421519	6	0.658325	0.469438	0.331943	2	0	0	0.653695	Transcription	DNA polymerase III, gamma and tau subunits
SPT_1337	SPT_RS06645	0.986121	0.17281	0.0864051	4	0.178227	0	0	1	0	0	0.00259075	Hypothetical/Unknown	conserved hypothetical protein
SPT_1340	SPT_RS06660					0.1							Translation	ribosomal protein S1
SPT_1343	SPT_RS06675					0.1							Hypothetical/Unknown	hypothetical protein
SPT_1344	SPT_RS06680	0.955692	0.107927	0.0211663	26	1.06148	0.24393	0.065193	15	1	1	0.119443	Folding, sorting, degradation	pyrrolidone-carboxylate peptidase
SPT_1345	SPT_RS06685	0.913653	0.180252	0.027174	44	0.611809	0.54811	0.132936	19	8	2	0.022227	Hypothetical/Unknown	membrane protein
SPT_1346	SPT_RS06690	0.999561	0.200094	0.0471627	18	0.94947	0.309576	0.0933407	12	1	1	0.623965	Hypothetical/Unknown	putative membrane protein
SPT_1347	SPT_RS06695	0.999657	0.0873615	0.0178326	24	0.916955	0.458345	0.127122	14	4	1	0.508339	Membrane transport	peptide ABC transporter substrate-binding protein
SPT_1348	SPT_RS06700	0.997476	0.188272	0.0486117	15	0.91757	0.497625	0.175937	8	1	0	0.666018	Amino acid metabolism	branched-chain amino acid aminotransferase
SPT_1349	SPT_RS06705					0.1							Replication	topoisomerase IV, subunit A
SPT_1350	SPT_RS06710					0.1							Hypothetical/Unknown	hypothetical protein
SPT_1351	SPT_RS06715					0.1							Replication	topoisomerase IV, subunit B
SPT_1352	SPT_RS06720	1.03924	0	0	1	0.1			1	1	0		Lipid metabolism	conserved hypothetical protein
SPT_1355	SPT_RS06740	1.01306	0.125271	0.0241084	27	1.06155	0.430423	0.111135	16	2	1	0.662412	Membrane transport	putative sugar ABC transporter, permease protein
SPT_1356	SPT_RS06745	1.02937	0.0885686	0.0184678	23	0.997694	0.439152	0.117368	15	2	1	0.784308	Membrane transport	putative sugar ABC transporter, permease protein
SPT_1357	SPT_RS06750	1.04602	0.180856	0.0297325	37	0.987883	0.26981	0.0575236	23	1	1	0.364696	Membrane transport	sugar ABC transporter, ATP-binding protein
SPT_1358	SPT_RS06755	1.00872	0.0669817	0.019336	12	0.917258	0.421632	0.159362	7	1	0	0.576294	Membrane transport	lipoprotein
SPT_1359	SPT_RS06760	1.01481	0.160616	0.0507914	10	0.758893	0.206952	0.0844879	6	0	0	0.021139	Nucleotide metabolism	cytidine deaminase
SPT_1360	SPT_RS06765	0.955504	0.124731	0.0440992	8	1.13663	0.281964	0.115111	6	0	0	0.167455	Carbohydrate metabolism	deoxyribose-phosphate aldolase
SPT_1361	SPT_RS06770	1.03049	0.144478	0.0217808	44	1.02409	0.258978	0.0540005	25	3	2	0.909702	Nucleotide metabolism	pyrimidine-nucleoside phosphorylase
SPT_1362	SPT_RS06775	0.96314	0.121571	0.0189862	41	1.05841	0.356758	0.0797735	22	3	2	0.228937	Translation	conserved hypothetical protein
SPT_1364	SPT_RS06785					0.1							Cofactor and vitamin metabolism	pantothenate kinase
SPT_1365	SPT_RS06790	1.0519	0.0864532	0.0305658	8	1.28387	0.0918331	0.0530199	3	0	0	0.00428024	Translation	ribosomal protein S20
SPT_1366	SPT_RS06795	0.995296	0.0630876	0.015301	17	1.11695	0.209267	0.073987	8	0	0	0.121002	Transcription	putative DNA topology modulation protein FlaR
SPT_1367	SPT_RS06800	0.964822	0.33357	0.136179	6	1.26299	0.31063	0.109824	8	0	0	0.114045	Nucleotide metabolism	purine nucleoside phosphorylase, family 1
SPT_1368	SPT_RS06805	1.08101	0.106104	0.0226214	22	0.963398	0.282016	0.0940055	9	0	0	0.233642	Cellular community	hemolysin-related protein
SPT_1369	SPT_RS06810	1.07952	0.102817	0.0214388	23	1.02969	0.260029	0.075064	12	0	0	0.527641	Hypothetical/Unknown	hypothetical protein
SPT_1370	SPT_RS06815	1.07655	0.118517	0.0271896	19	1.06897	0.614458	0.177379	13	3	1	0.965246	Hypothetical/Unknown	hypothetical protein
SPT_1371	SPT_RS06820	0.971787	0.199528	0.0391306	26	0.92107	0.374231	0.124744	9	1	0	0.700554	Nucleotide metabolism	purine nucleoside phosphorylase, family 2
SPT_1372	SPT_RS06825	1.04542	0.0770852	0.0206019	14	0.7179	0.379722	0.155021	6	1	0	0.0506497	Hypothetical/Unknown	hypothetical protein
SPT_1373	SPT_RS06830	1.00892	0.113079	0.0164943	47	1.07889	0.315079	0.0617922	28	2	2	0.261137	Carbohydrate metabolism	phosphopentomutase
SPT_1374	SPT_RS06835	0.78027	0.0730115	0.0210766	12	0.172604	0.622821	0.278534	5	3	0	0.0459986	Carbohydrate metabolism	ribose 5-phosphate isomerase
SPT_1375	SPT_RS06840	1.04575	0.119081	0.0318258	14	1.16635	0.197576	0.08066	6	0	0	0.181224	Cofactor and vitamin metabolism	putative YjeF homolog, C-terminus
SPT_1376	SPT_RS06845	0.966613	0.144498	0.0834261	3	1.80368	0	0	1	0	0	0.00978759	Cofactor and vitamin metabolism	methylenetetrahydrofolate dehydrogenase/methenyltetrahydrofolate cyclohydrolase
SPT_1377	SPT_RS06850	0.940002	0.188671	0.0667052	8	0.503431	0.738884	0.369442	4	1	0	0.271869	Membrane transport	amino acid ABC transporter, ATP-binding protein
SPT_1378	SPT_RS06855	0.977253	0.1501	0.0265341	32	0.986619	0.320285	0.0800714	17	2	1	0.909643	Membrane transport	amino acid ABC transporter, permease protein
SPT_1379	SPT_RS06860	0.996487	0.0269623	0.0110073	6	0.938704	0.433745	0.177076	6	1	0	0.751371	Hypothetical/Unknown	conserved hypothetical protein
SPT_1380	SPT_RS06865	0.99342	0.104941	0.0165926	40	1.04831	0.421547	0.0967095	21	3	2	0.559269	Folding, sorting, degradation	ATP-dependent Clp protease, ATP-binding subunit ClpE
SPT_1384	SPT_RS06885	1.20405	0.0512086	0.0362099	2	0.939542	0	0	1	0	0	0.0866131	Hypothetical/Unknown	hypothetical protein
SPT_1392	SPT_RS06920	0	0	0	4	0.633337	0.653666	0.462211	2	1	0	0.242485	Cell division	putative septation ring formation regulator EzrA
SPT_1393	SPT_RS06925					0.1							Transcription	DNA gyrase subunit B
SPT_1394	SPT_RS06930	1.0042	0.216922	0.0766935	8	1.03426	0.564151	0.230314	6	2	0	0.903491	Hypothetical/Unknown	hydrolase, haloacid dehalogenase-like family
SPT_1395	SPT_RS06935	1.04884	0.0535291	0.0218532	6	1.38507	0.233428	0.165059	2	0	0	0.0899798	Cofactor and vitamin metabolism	putative 4-methyl-5(b-hydroxyethyl)-thiazole monophosphate biosynthesis protein
SPT_1396	SPT_RS06940					1.15694	0	0	1	0	0		Cell division	putative rod shape-determining protein RodA
SPT_1397	SPT_RS06945	1.08681	0.144812	0.0234917	38	0.955733	0.357523	0.0663904	32	5	3	0.0560255	Replication	DNA polymerase III, epsilon subunit/ATP-dependent helicase DinG
SPT_1398	SPT_RS06950	1.03156	0.121428	0.0175265	48	0.883028	0.24646	0.0525454	23	1	1	0.00790973	Folding, sorting, degradation	conserved hypothetical protein
SPT_1399	SPT_RS06955	0.95645	0.167321	0.0464064	13	1.06424	0.359769	0.127197	8	1	0	0.435795	Hypothetical/Unknown	hypothetical protein
SPT_1400	SPT_RS06960	0.783543	0.371971	0.0902161	17	1.03748	0.356587	0.118862	10	3	1	0.090908	Signal transduction	sensor histidine kinase CiaH
SPT_1401	SPT_RS06965	0.849013	0.162158	0.051279	10	0.758207	0.57623	0.257698	5	2	0	0.735176	Signal transduction	DNA-binding response regulator CiaR
SPT_1402	SPT_RS06970	1.01409	0.109601	0.013491	66	1.06843	0.255136	0.0444134	36	3	3	0.226092	Folding, sorting, degradation	aminopeptidase N
SPT_1403	SPT_RS06975	1.11035	0.106812	0.0755273	2	1.2205	0	0	1	0	0	0.382641	Hypothetical/Unknown	conserved hypothetical protein
SPT_1404	SPT_RS06980	1.00147	0.169382	0.0282303	36	1.21953	0.314161	0.0740485	18	0	0	0.00814208	Carbohydrate metabolism	PEP-utilizing enzymes family protein
SPT_1405	SPT_RS06985	1.0712	0.0554485	0.0127208	19	1.19727	0.396445	0.132148	9	0	0	0.35103	DNA repair and editing	MutT/nudix family protein
SPT_1406	SPT_RS06990	0.992357	0.102614	0.0241863	18	1.06875	0.284998	0.0735861	16	1	1	0.317558	Lipid metabolism	oxidoreductase, short chain dehydrogenase/reductase family
SPT_1407	SPT_RS06995	0.92206	0.149064	0.0527019	8	0.979835	0.30473	0.124406	6	1	0	0.6765	Hypothetical/Unknown	hypothetical protein
SPT_1408	SPT_RS07000	1.03753	0.0906445	0.0155454	34	1.04277	0.355426	0.0862034	18	1	1	0.951279	Various metabolism	oxidoreductase, aldo/keto reductase family
SPT_1409	SPT_RS07005	1.03471	0.103764	0.0170586	37	1.00292	0.374698	0.0908777	18	2	1	0.725168	Hypothetical/Unknown	conserved domain protein
SPT_1410	SPT_RS07010	1.05342	0.0613582	0.0194032	10	1.34987	0.394175	0.197088	4	0	0	0.160246	Transcription	conserved hypothetical protein
SPT_1412	SPT_RS07020					0.1							Translation	methionyl-tRNA synthetase
SPT_1413	SPT_RS07025	1.0279	0.0680513	0.013346	26	1.0063	0.32454	0.0811349	17	2	1	0.788096	Membrane transport	conserved hypothetical protein
SPT_1414	SPT_RS07030	0.998752	0.0935463	0.0250013	14	0.750195	0.528798	0.159439	12	4	1	0.121162	Membrane transport	ABC transporter, ATP-binding protein
SPT_1415	SPT_RS07035	1.01603	0.114611	0.0205848	31	1.00717	0.306996	0.0669921	23	2	2	0.895681	Membrane transport	conserved hypothetical protein
SPT_1416	SPT_RS07040	1.03147	0.12149	0.0175356	48	1.0645	0.204288	0.0417002	26	2	2	0.452471	Amino acid metabolism	glutathione reductase
SPT_1417	SPT_RS07045	0.25831	0.150901	0.0477191	10	0.600999	0.356997	0.178498	4	1	0	0.0883619	Membrane transport	conserved hypothetical protein
SPT_1418	SPT_RS07055	0.99311	0.108021	0.0483084	5	1.07543	0.512064	0.256032	4	0	0	0.761252	Hypothetical/Unknown	conserved hypothetical protein
SPT_1420	SPT_RS07060	1.05496	0.0459669	0.0229834	4	0.1							Hypothetical/Unknown	hypothetical protein
SPT_1422	SPT_RS07070					0.1			1	1	0		Translation	tRNA (guanine-N1)-methyltransferase
SPT_1423	SPT_RS07075	0.32143	0.261151	0.106614	6	0.1			3	3	0	0.329758	Translation	16S rRNA processing protein RimM
SPT_1424	SPT_RS07080	0.746519	0.141372	0.0447057	10	0.871873	0.220838	0.0987618	5	0	0	0.268364	Various metabolism	hypothetical protein
SPT_1426	SPT_RS07090					0.1							Translation	translation elongation factor Tu
SPT_1428	SPT_RS07095	0.846158	0.241706	0.0697746	12	0.614903	0.553792	0.209314	7	4	0	0.309256	Membrane transport	putative glycerol uptake facilitator protein
SPT_1429	SPT_RS07100	1.0706	0.105863	0.0273337	15	1.0144	0.382626	0.127542	10	1	1	0.654772	Cell wall metabolism	cell wall surface anchor family protein
SPT_1430	SPT_RS07105	1.01065	0.112784	0.0170028	44	1.17484	0.148883	0.0341561	20	1	1	4.46415e-05	Hypothetical/Unknown	hypothetical protein
SPT_1431	SPT_RS07110	1.00605	0.130249	0.0226735	33	1.12549	0.328455	0.0774175	18	0	0	0.145092	Hypothetical/Unknown	hypothetical protein
SPT_1435	SPT_RS07130	0.290684	0.323605	0.228823	2	0.1							Carbohydrate metabolism	phosphoglucomutase
[truncated: 654 more rows]

## Sheet: Drop Glucose v Drop Agarose
LOCUS_TAIWAN.19F.old	LOCUS_TAIWAN.19F.new	AVE_W_Droplet_Glucose	S.D._W_Droplet_Glucose	S.E._W_Droplet_Glucose	INS_W_Droplet_Glucose	AVE_W_Droplet_1%Agarose	S.D._W_Droplet_1%Agarose	S.E._W_Droplet_1%Agarose	INS_W_Droplet_1%Agarose	BLANK_Droplet_1%Agarose	BLANK_REMOVED_Droplet_1%Agarose	P-VAL	GENE.CATEGORY	GENE.DESCRIPTION
[truncated: 1,824 more rows]
