# Supplementary material for: Droplet Tn-Seq combines microfluidics with Tn-Seq for identifying complex single-cell phenotypes
Source: Nat Commun. 2019 Dec 16;10:5729. doi: 10.1038/s41467-019-13719-9 (PMC6914776; doi:10.1038/s41467-019-13719-9)
Supplement: Supplementary file 4 — Supplementary Data 3 [file 41467_2019_13719_MOESM4_ESM.xlsx]

## Sheet: Batch Glucose v Drop Glucose
LOCUS_TIGR4.old	LOCUS_TIGR4.new	AVE_W_Batch_Glucose	S.D._W_Batch_Glucose	S.E._W_Batch_Glucose	INS_W_Batch_Glucose	AVE_W_Droplet_Glucose	S.D._W_Droplet_Glucose	S.E._W_Droplet_Glucose	INS_W_Droplet_Glucose	P-VAL	GENE.CATEGORY	GENE.DESCRIPTION
SP_0001	SP_RS00005										Replication	chromosomal replication initiator protein DnaA
SP_0002	SP_RS00010										Replication	DNA polymerase III, beta subunit
SP_0003		0.875245	0.0492975	0.0348586	2	1.0599	0.174384	0.100681	3	0.181499	Hypothetical/Unknown	hypothetical protein
SP_0004	SP_RS00020	0.847176	0.0995948	0.0376433	7	0.806605	0.162058	0.0418431	15	0.479355	Translation	GTP-dependent nucleic acid-binding protein
SP_0005	SP_RS00025										Translation	peptidyl-tRNA hydrolase
SP_0006	SP_RS00030	0.910722	0.126002	0.0171468	54	0.875379	0.233538	0.0256341	83	0.253812	Transcription	transcription-repair coupling factor
SP_0007	SP_RS00035	0.870103	0.107884	0.0325281	11	0.847053	0.246618	0.056578	19	0.72659	Hypothetical/Unknown	S4 domain protein
SP_0008	SP_RS00040										Cell division	hypothetical protein
SP_0009	SP_RS00045	0.941611	0.0674032	0.0389153	3	0.916059	0.113023	0.0505454	5	0.70262	Hypothetical/Unknown	hypothetical protein
SP_0010	SP_RS00050	0.77359	0.0850779	0.0321564	7	0.843765	0.100474	0.0334915	9	0.152918	Antibiotic response/sensing	conserved domain protein
SP_0011	SP_RS00055	0.693177	0	0	1	0.650738	0.58528	0.413856	2	0.934946	Translation	tRNA(Ile)-lysidine synthetase
SP_0012	SP_RS00060	0.771547	0.151995	0.0421557	13	0.875644	0.20924	0.0540255	15	0.140808	Nucleotide metabolism	hypoxanthine-guanine phosphoribosyltransferase
SP_0013	SP_RS00065	0.784245	0.0833421	0.0263551	10	0.747158	0.390175	0.0975437	16	0.7168	Cell division	cell division protein FtsH
SP_0014	SP_RS00070										Transcription	transcriptional regulator ComX1
SP_0018	SP_RS00130	0.980519	0.0811959	0.0363119	5	1.00766	0.0959601	0.0362695	7	0.608409	Transcription	hypothetical protein
SP_0019	SP_RS00135	0.796603	0.0809365	0.018098	20	0.867677	0.288265	0.0509585	32	0.19474	Nucleotide metabolism	adenylosuccinate synthetase
SP_0020	SP_RS00140	0	0	0	1	0.841549	0.0926941	0.0655446	2	0.0494836	Nucleotide metabolism	cytidine/deoxycytidylate deaminase family protein
SP_0021	SP_RS00145	0.911857	0.11583	0.0668747	3	0.932394	0.0807342	0.0403671	4	0.803108	Nucleotide metabolism	putative deoxyuridine 5triphosphate nucleotidohydrolase
SP_0022	SP_RS00150	0.993526	0.114077	0.0268881	18	0.93877	0.225683	0.0434328	27	0.289735	Hypothetical/Unknown	conserved hypothetical protein
SP_0024	SP_RS00160	0	0	0	2	0	0	0	2		Various metabolism	conserved hypothetical protein
SP_0025	SP_RS00165	0.855325	0.20013	0.0817028	6	0.887935	0.346189	0.115396	9	0.82119	Hypothetical/Unknown	hypothetical protein
SP_0026	SP_RS00170	0.999038	0.0807301	0.0176168	21	1.00184	0.189831	0.0424475	20	0.951608	Hypothetical/Unknown	hypothetical protein
SP_0027	SP_RS00175										Nucleotide metabolism	ribose-phosphate pyrophosphokinase
SP_0029	SP_RS00185	0.987149	0.0625724	0.0221227	8	1.03258	0.102648	0.0324602	10	0.264456	Hypothetical/Unknown	hypothetical protein
SP_0030		1.03163	0.169758	0.0641626	7	0.935793	0.360195	0.120065	9	0.492969	Cellular community	competence-induced protein Ccs16
SP_0031	SP_RS00190	0.981192	0.18434	0.0651739	8	0.971326	0.145493	0.0514395	8	0.907102	Mobile element/pseudogene	hypothetical protein
SP_0032	SP_RS00195										Replication	DNA polymerase I
SP_0033	SP_RS00200	0.962579	0.0475823	0.0158608	9	0.985567	0.205827	0.0570861	13	0.70212	Various metabolism	conserved hypothetical protein
SP_0034	SP_RS00210	0.93901	0.0478579	0.0138154	12	0.925104	0.23415	0.0510956	21	0.794497	Hypothetical/Unknown	membrane protein
SP_0035	SP_RS00215	0.962356	0.0908495	0.017484	27	0.905502	0.261312	0.0435521	36	0.230392	Amino acid metabolism	aromatic amino acid aminotransferase
SP_0036	SP_RS00220										DNA repair and editing	DNA repair protein
SP_0037	SP_RS00225	0.635373	0.17816	0.0593865	9	0.840908	0.171758	0.0443478	15	0.0110922	Lipid metabolism	fatty acid/phospholipid synthesis protein PlsX
SP_0038	SP_RS00230										Lipid metabolism	putative acyl carrier protein
SP_0040		0.818534	0.162166	0.0936265	3	0.759329	0.441801	0.255074	3	0.838175	Hypothetical/Unknown	hypothetical protein
SP_0041	SP_RS00240	0.873048	0.054279	0.038381	2	0.921627	0.0168999	0.01195	2	0.350353	Cellular community	bacteriocin BlpU
SP_0042	SP_RS00255	0.962128	0.0880013	0.0140915	39	0.941171	0.217315	0.0320414	46	0.55099	Membrane transport	competence factor transporting permease/ATP-binding protein ComA
SP_0043	SP_RS00260	0.962919	0.0600834	0.0100139	36	1.03202	0.166354	0.0250789	44	0.0124357	Membrane transport	competence factor transport protein ComB
SP_0044	SP_RS00265	0.826987	0.117496	0.0293741	16	0.931163	0.0940211	0.0196047	23	0.00548503	Nucleotide metabolism	phosphoribosylaminoimidazole-succinocarboxamide synthase
SP_0045	SP_RS00270	0.891245	0.0967101	0.0115591	70	0.928716	0.218798	0.0243109	81	0.166002	Nucleotide metabolism	putative phosphoribosylformylglycinamidine synthase
SP_0046	SP_RS00275	0.900354	0.0680669	0.0138941	24	0.875454	0.264286	0.0467196	32	0.61153	Nucleotide metabolism	amidophosphoribosyltransferase
SP_0047	SP_RS00280	0.896181	0.101029	0.024503	17	0.833019	0.348467	0.0871166	16	0.490416	Nucleotide metabolism	phosphoribosylformylglycinamide cyclo-ligase
SP_0048	SP_RS00285	0.916755	0.0138592	0.00692959	4	0.972478	0.111498	0.0455188	6	0.260732	Nucleotide metabolism	phosphoribosylglycinamide formyltransferase
SP_0049	SP_RS00290	0.958433	0.0689696	0.0125921	30	0.940325	0.260122	0.0446105	34	0.697392	Antibiotic response/sensing	putative vanZ protein
SP_0050	SP_RS00295	0.891033	0.0621938	0.0119692	27	0.853536	0.27584	0.0453479	37	0.427056	Nucleotide metabolism	phosphoribosylaminoimidazolecarboxamide formyltransferase/IMP cyclohydrolase
SP_0051	SP_RS00300	0.894379	0.107179	0.0233884	21	0.947417	0.182483	0.0372492	24	0.234465	Nucleotide metabolism	phosphoribosylamine--glycine ligase
SP_0052											Hypothetical/Unknown	hypothetical protein
SP_0053	SP_RS00305	0.815306	0.0475811	0.0168225	8	0.886489	0.247317	0.0745689	11	0.364791	Nucleotide metabolism	phosphoribosylaminoimidazole carboxylase, catalytic subunit
SP_0054	SP_RS00310	0.870451	0.0688524	0.0143567	23	0.927822	0.149867	0.028842	27	0.0812825	Nucleotide metabolism	phosphoribosylaminoimidazole carboxylase, ATPase subunit
SP_0055	SP_RS00315	0.884256	0.120082	0.0250388	23	0.910745	0.142135	0.0259502	30	0.46597	Hypothetical/Unknown	hypothetical protein
SP_0056	SP_RS00320	0.666685	0.118715	0.0317279	14	0.538553	0.371221	0.0928052	16	0.202041	Nucleotide metabolism	adenylosuccinate lyase
SP_0057	SP_RS00325	0.958246	0.083097	0.00740287	126	0.873941	0.23113	0.0179391	166	1.93582e-05	Cell wall metabolism	beta-N-acetylhexosaminidase
SP_0058	SP_RS00330	0.880166	0.0587935	0.00993792	35	0.67685	0.206595	0.0304608	46	1.29269e-08	Transcription	transcriptional regulator, GntR family
SP_0059		0.927143	0.0455286	0.0227643	4	0.416667	0.387711	0.158283	6	0.0127602	Hypothetical/Unknown	hypothetical protein
SP_0060	SP_RS00335	0.99706	0.0711587	0.00889484	64	0.910667	0.188592	0.0192481	96	7.28317e-05	Carbohydrate metabolism	glycosyl hydrolase, family 35
SP_0061	SP_RS00340	0.977757	0.0751077	0.015661	23	0.90323	0.22387	0.0389708	33	0.0816252	Membrane transport	PTS system, IIB component
SP_0062	SP_RS00345	0.992155	0.0725844	0.0124481	34	0.942617	0.174601	0.0246923	50	0.0769102	Membrane transport	PTS system, IIC component
SP_0063	SP_RS00350	0.976368	0.0620714	0.0108052	33	0.979305	0.231274	0.0333815	48	0.933504	Membrane transport	PTS system, IID component
SP_0064	SP_RS00355	0.935222	0.117939	0.0416976	8	0.81786	0.134931	0.0426688	10	0.0667509	Membrane transport	PTS system, IIA component
SP_0065	SP_RS00360	0.978339	0.123468	0.0184055	45	0.904404	0.220227	0.0281972	61	0.0303355	Carbohydrate metabolism	sugar isomerase domain protein AgaS
SP_0066	SP_RS00365	0.987294	0.0816064	0.0129031	40	0.878164	0.170312	0.0253886	45	0.000246337	Carbohydrate metabolism	aldose 1-epimerase
SP_0067		0.955529	0.039084	0.0117843	11	0.979671	0.119339	0.0266851	20	0.414666	Hypothetical/Unknown	hypothetical protein
SP_0068		0.972661	0.0894072	0.0269573	11	0.888656	0.238345	0.0637005	14	0.236886	Hypothetical/Unknown	hypothetical protein
SP_0069	SP_RS00375	0.987808	0.0867948	0.0164027	28	0.912561	0.213052	0.0328746	42	0.0444112	Hypothetical/Unknown	choline binding protein I
SP_0070		0.985733	0.0468661	0.023433	4	0.885643	0.156041	0.0637035	6	0.178555	Hypothetical/Unknown	hypothetical protein
SP_0071	SP_RS00380	0.981181	0.0857516	0.00421956	413	0.961858	0.207461	0.0086668	573	0.0452812	Folding, sorting, degradation	zinc metalloprotease ZmpC
SP_0072		0.948963	0.0945872	0.0668832	2	0.91544	1.11022e-16	1.11022e-16	1	0.704218	Hypothetical/Unknown	hypothetical protein
SP_0073	SP_RS00385	0.978768	0.0768338	0.0142677	29	0.959134	0.13992	0.0221233	40	0.458389	Hypothetical/Unknown	conserved hypothetical protein
SP_0074	SP_RS00390	1.00807	0.105451	0.030441	12	1.03137	0.1166	0.02915	16	0.585034	Carbohydrate metabolism	acetyltransferase, CysE/LacA/LpxA/NodL family
SP_0075	SP_RS00395	0.969688	0.104379	0.0347932	9	0.980861	0.155837	0.0432215	13	0.842447	Nucleotide metabolism	phosphorylase, Pnp/Udp family
SP_0076		0.976884	0.0723281	0.0295278	6	0.94455	0.0716344	0.0292446	6	0.454561	Hypothetical/Unknown	hypothetical protein
SP_0077	SP_RS00400	1.00101	0.0445753	0.0199347	5	1.0339	0.112995	0.0399498	8	0.476674	Hypothetical/Unknown	hypothetical protein
SP_0078	SP_RS00405	1.00176	0.093776	0.0126447	55	0.945302	0.25406	0.0301514	71	0.0866888	Membrane transport	potassium uptake protein, Trk family
SP_0079	SP_RS00410	0.991097	0.109528	0.0303777	13	0.980424	0.289823	0.0724558	16	0.892948	Membrane transport	potassium uptake protein, Trk family
SP_0080		0.992763	0.0364041	0.0257416	2	0.874665	0	0	1	0.136626	Hypothetical/Unknown	hypothetical protein
SP_0082	SP_RS00425	0.989459	0.0745443	0.0111124	45	0.978973	0.212609	0.0316938	45	0.755611	Structural proteins	cell wall surface anchor family protein
SP_0083	SP_RS00430	0.99356	0.0912131	0.0203959	20	0.953048	0.166126	0.0325801	26	0.297651	Transcription	DNA-binding response regulator
SP_0084	SP_RS00435	0.98176	0.0744971	0.0175591	18	0.933061	0.241654	0.0586098	17	0.431748	Signal transduction	sensor histidine kinase
SP_0085	SP_RS00440										Translation	ribosomal protein S4
SP_0087											Hypothetical/Unknown	hypothetical protein
SP_0088	SP_RS00450	1.09006	0.0598276	0.0345415	3	0.95418	0.0609953	0.0431302	2	0.0909397	Hypothetical/Unknown	hypothetical protein
SP_0089		0.962668	0.00475841	0.0033647	2	1.00894	0	0	1	0.0462113	Hypothetical/Unknown	hypothetical protein
SP_0090	SP_RS00460	0.983539	0.0652734	0.00872252	56	0.983957	0.228459	0.0263802	75	0.988018	Membrane transport	ABC transporter, permease protein
SP_0091	SP_RS00465	0.991056	0.0717316	0.0124869	33	0.964296	0.21212	0.0306168	48	0.420771	Membrane transport	ABC transporter, permease protein
SP_0092	SP_RS00475	0.989723	0.0813652	0.0124081	43	0.951435	0.184437	0.0242178	58	0.162534	Membrane transport	ABC transporter, substrate-binding protein
SP_0093		1.00293	0.0595979	0.0225259	7	0.937553	0.095926	0.0303345	10	0.104086	Hypothetical/Unknown	hypothetical protein
SP_0094		1.02175	0.0135762	0.00783825	3	0.766128	0.343177	0.198133	3	0.26684	Hypothetical/Unknown	hypothetical protein
SP_0095	SP_RS00480	0.976736	0.0978996	0.0244749	16	0.943702	0.251202	0.0535564	22	0.578274	Various metabolism	conserved hypothetical protein
SP_0096	SP_RS00485	1.00564	0.0450452	0.0112613	16	0.955943	0.178848	0.0381305	22	0.219361	Hypothetical/Unknown	hypothetical protein
SP_0097	SP_RS00490	0.982111	0.0893516	0.0130333	47	0.967447	0.148701	0.0174042	73	0.501374	Hypothetical/Unknown	conserved domain protein
SP_0098	SP_RS00495	0.978871	0.0947672	0.0182379	27	0.936974	0.268734	0.0454244	35	0.395441	Hypothetical/Unknown	hypothetical protein
SP_0099	SP_RS00500	0.986643	0.0814918	0.0203729	16	0.912372	0.257377	0.0664544	15	0.294096	Hypothetical/Unknown	hypothetical protein
SP_0100	SP_RS00505	0.999839	0.0729402	0.0194941	14	1.00689	0.276498	0.0651713	18	0.918102	Transcription	conserved hypothetical protein
SP_0101	SP_RS00510	0.974734	0.0834213	0.0131901	40	1.0021	0.111554	0.0150419	55	0.174688	Membrane transport	putative transporter
SP_0102	SP_RS00515										Cell wall metabolism	glycosyl transferase
SP_0103	SP_RS00520										Capsule metabolism	putative capsular polysaccharide biosynthesis protein
SP_0104	SP_RS00530	0.998852	0.104405	0.0239522	19	0.997222	0.227222	0.0414849	30	0.972994	Various metabolism	hydrolase, haloacid dehalogenase-like family
SP_0105	SP_RS00535	0.977964	0.0746885	0.0215607	12	0.933957	0.37691	0.142458	7	0.763743	Amino acid metabolism	L-serine dehydratase, iron-sulfur-dependent, alpha subunit
SP_0106	SP_RS00540	1.05208	0.0491572	0.0163857	9	1.02197	0.187277	0.0519414	13	0.586406	Amino acid metabolism	L-serine dehydratase, iron-sulfur-dependent, beta subunit
SP_0107	SP_RS00545	1.00671	0.0572148	0.0180929	10	0.973821	0.283931	0.0709827	16	0.65751	Hypothetical/Unknown	LysM domain protein
SP_0108	SP_RS00550	0.946549	0.114082	0.051019	5	1.06288	0.00527074	0.00372698	2	0.0720738	Hypothetical/Unknown	hypothetical protein
SP_0109	SP_RS00555	0.962296	0.134069	0.0335173	16	0.942941	0.191717	0.0418361	21	0.720236	Cellular community	putative bacteriocin
SP_0110	SP_RS00560	0.984915	0.0902289	0.0100254	81	0.997547	0.206387	0.0194153	113	0.563888	Cellular community	hypothetical protein
SP_0111	SP_RS00565	1.00103	0.0640983	0.0160246	16	0.927772	0.238325	0.0496943	23	0.168926	Membrane transport	putative amino acid ABC transporter, ATP-binding protein
SP_0112	SP_RS00570	1.02978	0.076891	0.0181234	18	0.993296	0.230348	0.0443306	27	0.450355	Membrane transport	putative amino acid ABC transporter, periplasmic amino acid-binding protein
SP_0114	SP_RS00580	0.979491	0.075802	0.0210237	13	1.0253	0.133271	0.0503718	7	0.412318	Hypothetical/Unknown	hypothetical protein
SP_0115	SP_RS00585	1.00983	0.0603666	0.0134984	20	0.977253	0.0832179	0.0166436	25	0.135754	Hypothetical/Unknown	hypothetical protein
SP_0116	SP_RS00590	0.996781	0.0117756	0.00526621	5	1.01204	0.0586298	0.0239355	6	0.549083	Hypothetical/Unknown	hypothetical protein
SP_0117	SP_RS00595	0.996997	0.108946	0.0170145	41	1.10067	0.13945	0.0205608	46	0.000202174	Cellular community	pneumococcal surface protein A
SP_0118	SP_RS00600										Translation	tRNA (5-methylaminomethyl-2-thiouridylate)-methyltransferase
SP_0119	SP_RS00605	0.814265	0.196474	0.0694641	8	0.936665	0.147347	0.0465951	10	0.162742	Nucleotide metabolism	MutT/nudix family protein
SP_0120	SP_RS00610										Translation	glucose-inhibited division protein A
SP_0121	SP_RS00620	0.576482	0.437317	0.218658	4	0.45513	0.551428	0.275714	4	0.741971	Translation	metallo-beta-lactamase superfamily protein
SP_0122	SP_RS00625	0.627131	0.0989911	0.0699973	2	0	0	0	1	0.0707635	Hypothetical/Unknown	conserved hypothetical protein
SP_0123		0.976494	0.12241	0.0387093	10	0.920426	0.153467	0.0410158	14	0.330957	Cellular community	competence-induced protein Ccs1
SP_0124	SP_RS00635	1.07573	0.0965724	0.0431885	5	1.16615	0.111663	0.0499372	5	0.208037	Hypothetical/Unknown	hypothetical protein
SP_0125	SP_RS00640	0.968137	0.116548	0.052122	5	0.96358	0.086341	0.0305261	8	0.941219	Cellular community	hypothetical protein
SP_0126											Hypothetical/Unknown	hypothetical protein
SP_0127	SP_RS00645	0.475305	0.259411	0.183431	2						Translation	conserved hypothetical protein
SP_0128	SP_RS00650	0.661118	0.247006	0.10084	6	0.872579	0.109511	0.048975	5	0.0918778	Translation	putative ribosomal-protein-alanine acetyltransferase
SP_0129	SP_RS00655	0.972511	0	0	1	0.963655	0.127734	0.0737471	3	0.915394	Translation	DNA-binding/iron metalloprotein/AP endonuclease
SP_0133	SP_RS00680	0.996493	0.107328	0.0158246	46	0.985244	0.22334	0.0285957	61	0.73138	Carbohydrate metabolism	hypothetical protein
SP_0134	SP_RS00685	0.995987	0.0377724	0.0125908	9	0.928652	0.265799	0.0885997	9	0.462717	Hypothetical/Unknown	hypothetical protein
SP_0135	SP_RS00690	0.987351	0.0902995	0.0162183	31	0.990101	0.150187	0.0219071	47	0.919897	Carbohydrate metabolism	putative glycosyl transferase
SP_0136	SP_RS00695	0.998607	0.0993032	0.0112439	78	1.01153	0.194826	0.0187472	108	0.555106	Carbohydrate metabolism	glycosyl transferase, family 2
SP_0137	SP_RS00700	0.988896	0.101264	0.00895058	128	1.03503	0.200633	0.0144794	192	0.00709156	Antibiotic response/sensing	ABC transporter, ATP-binding protein
SP_0138	SP_RS00710	0.987759	0.105506	0.0146311	52	1.05356	0.235469	0.0261632	81	0.0299123	Hypothetical/Unknown	hypothetical protein
SP_0139	SP_RS00715	0.982576	0.101155	0.0110369	84	0.99035	0.178944	0.0162008	122	0.692125	Hypothetical/Unknown	conserved domain protein
SP_0141	SP_RS00725	0.988111	0.0749205	0.016349	21	1.01686	0.193874	0.0395744	24	0.505595	Transcription	transcriptional regulator
SP_0142	SP_RS00730	0.946298	0.080765	0.0571095	2	0.679216	0	0	1	0.134107	Hypothetical/Unknown	hypothetical protein
SP_0143	SP_RS00735	0.988751	0.0639856	0.00987319	42	1.07329	0.219719	0.0274649	64	0.00459981	Folding, sorting, degradation	conserved domain protein
SP_0144	SP_RS00740	0.96665	0.123661	0.0237986	27	0.986363	0.165685	0.0292893	32	0.603439	Folding, sorting, degradation	hypothetical protein
SP_0145	SP_RS00745	1.00097	0.0678305	0.0114654	35	1.00864	0.17111	0.0241986	50	0.775392	Membrane transport	conserved hypothetical protein
SP_0146	SP_RS00755	0.974952	0.0592919	0.0123632	23	0.984065	0.148626	0.0262736	32	0.754864	Membrane transport	conserved hypothetical protein
SP_0147	SP_RS00760	0.995372	0.044374	0.0167718	7	0.864441	0.172428	0.0651715	7	0.0755019	Membrane transport	hypothetical protein
SP_0148	SP_RS00765	0.870383	0.133122	0.0665608	4	0.713591	0.445612	0.181921	6	0.441694	Membrane transport	ABC transporter, substrate-binding protein
SP_0149	SP_RS00770	0.985453	0.0764594	0.0149949	26	0.968695	0.154476	0.0286855	29	0.60681	Membrane transport	lipoprotein
SP_0150	SP_RS00775	0.985532	0.080461	0.0130525	38	0.986386	0.173073	0.0227257	58	0.974058	Folding, sorting, degradation	peptidase, M20/M25/M40 family
SP_0151	SP_RS00780	1.02051	0.0907713	0.0198079	21	0.974842	0.100777	0.0193945	27	0.106324	Membrane transport	ABC transporter, ATP-binding protein
SP_0152	SP_RS00785	1.00536	0.0670661	0.0162659	17	1.09923	0.227388	0.0474138	23	0.0688451	Membrane transport	putative ABC transporter, permease protein
SP_0153	SP_RS00790	0.986025	0.0698037	0.0127444	30	1.01016	0.175407	0.0258623	46	0.405307	Hypothetical/Unknown	putative membrane protein
SP_0154	SP_RS00795	0.980768	0.0779048	0.0133606	34	0.970548	0.159899	0.0219639	53	0.691952	Hypothetical/Unknown	hypothetical protein
SP_0155	SP_RS00800	0.989444	0.0707073	0.0077148	84	0.939838	0.235114	0.022316	111	0.0369501	Signal transduction	putative sensor histidine kinase
SP_0156	SP_RS00805	0.989183	0.0728761	0.0108637	45	1.01639	0.194145	0.02446	63	0.311629	Signal transduction	DNA-binding response regulator
SP_0157	SP_RS00810	0.984814	0.0673369	0.0132058	26	0.970357	0.166084	0.0253275	43	0.614404	Hypothetical/Unknown	hypothetical protein
SP_0158	SP_RS00815										Various metabolism	NrdI family protein
SP_0159	SP_RS00820	0.987232	0.0847774	0.0184999	21	0.905947	0.265383	0.0501526	28	0.135059	Membrane transport	conserved hypothetical protein
SP_0160	SP_RS00825	0.909238	0.123174	0.055085	5	0.928986	0.135587	0.0782815	3	0.843372	Hypothetical/Unknown	conserved domain protein
SP_0161	SP_RS00830	1.00526	0.057531	0.0153758	14	0.958424	0.198727	0.0414374	23	0.296518	Transcription	conserved domain protein
SP_0162											Hypothetical/Unknown	hypothetical protein
SP_0163	SP_RS00835	0.983647	0.104545	0.0154143	46	1.01533	0.207609	0.0312982	44	0.366282	Transcription	putative transcriptional regulator PlcR
SP_0164		0.98472	0.0853372	0.0348388	6	0.94725	0.330379	0.124872	7	0.777934	Hypothetical/Unknown	hypothetical protein
SP_0165	SP_RS00840	0.996851	0.0547737	0.0079059	48	0.97504	0.193573	0.0243879	63	0.396779	Cofactor and vitamin metabolism	flavoprotein
SP_0166	SP_RS00845	0.999537	0.0989603	0.0104898	89	0.988886	0.205785	0.0180485	130	0.610428	Amino acid metabolism	pyridoxal-dependent decarboxylase, Orn/Lys/Arg family
SP_0167	SP_RS00850	1.00295	0.0712572	0.00857836	69	1.01043	0.181962	0.0181962	100	0.710411	Hypothetical/Unknown	hypothetical protein
SP_0168	SP_RS00855	0.994439	0.102244	0.0116518	77	1.0238	0.130561	0.0121749	115	0.0831018	Membrane transport	putative macrolide efflux protein
SP_0170		0.982847	0.0828088	0.0414044	4	0.94499	0.401048	0.151582	7	0.815019	Hypothetical/Unknown	hypothetical protein
SP_0171	SP_RS00860	0.998793	0.116234	0.0290584	16	1.0003	0.185618	0.0395739	22	0.975693	Carbohydrate metabolism	ROK family protein
SP_0172		0.983329	0.0743269	0.0262785	8	0.916827	0.26762	0.0742244	13	0.408852	Hypothetical/Unknown	hypothetical protein
SP_0173	SP_RS00865	0.989113	0.0940061	0.0158899	35	0.928176	0.229116	0.0288658	63	0.067484	DNA repair and editing	DNA mismatch repair protein HexB
SP_0174											Hypothetical/Unknown	hypothetical protein
SP_0175	SP_RS00870	1.00422	0.0733185	0.0143789	26	1.02747	0.211407	0.0318708	44	0.50832	Cofactor and vitamin metabolism	6,7-dimethyl-8-ribityllumazine synthase
SP_0176	SP_RS00875	1.00893	0.125001	0.0151586	68	0.945987	0.22728	0.0254107	80	0.0350663	Cofactor and vitamin metabolism	3,4-dihydroxy-2-butanone 4-phosphate synthase/GTP cyclohydrolase II
SP_0177	SP_RS00880	0.970155	0.0708635	0.0103365	47	0.917511	0.250618	0.0323546	60	0.12417	Cofactor and vitamin metabolism	riboflavin synthase, alpha subunit
SP_0178	SP_RS00885	0.991821	0.076203	0.00992079	59	0.950831	0.242049	0.0259504	87	0.142289	Cofactor and vitamin metabolism	riboflavin biosynthesis protein RibD
SP_0179	SP_RS00890										DNA repair and editing	Holliday junction DNA helicase RuvA
SP_0180	SP_RS00895	1.02164	0.0655946	0.0247924	7	0.904161	0.217956	0.0604501	13	0.0889598	DNA repair and editing	DNA-3-methyladenine glycosylase I
SP_0181	SP_RS00900	0.989043	0.0758375	0.013006	34	0.938829	0.174219	0.0251464	48	0.0799218	Folding, sorting, degradation	conserved hypothetical protein
SP_0182	SP_RS00905	1.01278	0.088249	0.016112	30	1.00907	0.160055	0.0256293	39	0.902729	Amino acid metabolism	MccC family protein
SP_0183											Hypothetical/Unknown	hypothetical protein
SP_0184	SP_RS00910	0.957419	0.0584036	0.0133987	19	0.998155	0.138412	0.0276824	25	0.192474	Structural proteins	hypothetical protein
SP_0185	SP_RS00915										Membrane transport	magnesium transporter, CorA family
SP_0186	SP_RS00920	0.923182	0.0769177	0.0153835	25	0.841999	0.189886	0.0372397	26	0.0494236	DNA repair and editing	excinuclease ABC, subunit A
SP_0187	SP_RS00925	0.972884	0.071469	0.0140162	26	0.969863	0.192928	0.033087	34	0.933289	Folding, sorting, degradation	peptidase M24 family protein
SP_0188											Hypothetical/Unknown	hypothetical protein
SP_0189	SP_RS00930					0.896004	1.11022e-16	1.11022e-16	1		Transcription	transcriptional regulator
SP_0190		1.05911	0.165825	0.0957392	3	0.910875	0.275859	0.0975309	8	0.306279	Hypothetical/Unknown	hypothetical protein
SP_0191	SP_RS00935	1.01531	0.0468506	0.0156169	9	0.956588	0.107184	0.0297274	13	0.0956576	Hypothetical/Unknown	hypothetical protein
SP_0192	SP_RS00940	0.899831	0.204943	0.0836677	6	0.973858	0.116114	0.0519278	5	0.471402	Hypothetical/Unknown	conserved hypothetical protein
SP_0194	SP_RS00950	0.819386	0.0742148	0.0371074	4	0.96537	0.0507246	0.0292858	3	0.0272155	Hypothetical/Unknown	conserved hypothetical protein
SP_0195						1.12801	0	0	1		Hypothetical/Unknown	hypothetical protein
SP_0196											Hypothetical/Unknown	hypothetical protein
SP_0197	SP_RS00955	0.916057	0.0663059	0.0250613	7	0.938595	0.154736	0.0489317	10	0.687636	Cofactor and vitamin metabolism	putative dihydrofolate synthetase
SP_0198	SP_RS00960	0.974352	0.0833516	0.0222766	14	1.03098	0.17372	0.0398542	19	0.22415	Hypothetical/Unknown	hypothetical protein
SP_0199	SP_RS00965	0.803972	0.134794	0.0163461	68	0.863864	0.269351	0.0279304	93	0.0660694	Lipid metabolism	cardiolipin synthetase
SP_0200	SP_RS00975	0.955756	0.137094	0.0235115	34	0.87756	0.239444	0.0378595	40	0.083582	Cellular community	competence-induced protein Ccs4
SP_0201		0.855091	0.243997	0.0575107	18	0.857563	0.29536	0.0579249	26	0.975992	Hypothetical/Unknown	hypothetical protein
SP_0202	SP_RS00980	0.861926	0.0996233	0.0199247	25	0.901581	0.259406	0.03867	45	0.365208	Nucleotide metabolism	anaerobic ribonucleoside-triphosphate reductase
SP_0203	SP_RS00985	0.918758	0.0671719	0.0474977	2	1.1691	0	0	1	0.119366	Hypothetical/Unknown	hypothetical protein
SP_0204	SP_RS00990	0.999854	0.045606	0.0172374	7	1.02587	0.107747	0.0311038	12	0.474312	Various metabolism	acetyltransferase, GNAT family
SP_0205	SP_RS00995	0.896718	0.13321	0.0421247	10	0.873834	0.143339	0.0383091	14	0.691629	Nucleotide metabolism	anaerobic ribonucleoside-triphosphate reductase activating protein
SP_0206		0.9828	0.105007	0.0469604	5	0.874968	0.346041	0.122344	8	0.428071	Hypothetical/Unknown	hypothetical protein
SP_0207		0.962366	0.0965155	0.0394023	6	0.58571	0.309981	0.178968	3	0.0789013	Hypothetical/Unknown	conserved domain protein
SP_0208	SP_RS01005										Translation	ribosomal protein S10
SP_0209	SP_RS01010										Translation	ribosomal protein L3
SP_0210	SP_RS01015										Translation	ribosomal protein L4
SP_0211	SP_RS01020										Translation	ribosomal protein L23
SP_0212	SP_RS01025										Translation	ribosomal protein L2
SP_0213	SP_RS01030										Translation	ribosomal protein S19
SP_0214	SP_RS01035										Translation	ribosomal protein L22
SP_0215	SP_RS01040										Translation	ribosomal protein S3
SP_0216	SP_RS01045										Translation	ribosomal protein L16
SP_0217	SP_RS01050										Translation	ribosomal protein L29
SP_0218	SP_RS01055										Translation	ribosomal protein S17
SP_0219	SP_RS01060										Translation	ribosomal protein L14
SP_0220	SP_RS01065										Translation	ribosomal protein L24
SP_0221	SP_RS01070										Translation	ribosomal protein L5
SP_0222	SP_RS01075										Translation	ribosomal protein S14
SP_0223						0.835505	0	0	1		Hypothetical/Unknown	hypothetical protein
SP_0224	SP_RS01080										Translation	ribosomal protein S8
SP_0225	SP_RS01085										Translation	ribosomal protein L6
SP_0226	SP_RS01090										Translation	ribosomal protein L18
SP_0227	SP_RS01095										Translation	ribosomal protein S5
SP_0228	SP_RS01100										Translation	ribosomal protein L30
SP_0229	SP_RS01105										Translation	ribosomal protein L15
SP_0230	SP_RS01110										Membrane transport	preprotein translocase, SecY subunit
SP_0231	SP_RS01115										Nucleotide metabolism	adenylate kinase
SP_0232	SP_RS01120										Translation	translation initiation factor IF-1
SP_0233	SP_RS01125										Translation	ribosomal protein L36
SP_0234	SP_RS01130										Translation	ribosomal protein S13
SP_0235	SP_RS01135										Translation	ribosomal protein S11
SP_0236	SP_RS01140										Translation	DNA-directed RNA polymerase, alpha subunit
SP_0237	SP_RS01145										Translation	ribosomal protein L17
SP_0238	SP_RS01150	0.946885	0.0615882	0.035558	3	1.00533	0.112293	0.079403	2	0.549844	Hypothetical/Unknown	ACT domain protein
SP_0239	SP_RS01155	0.964643	0.0910366	0.0235056	15	1.05688	0.169665	0.0399905	18	0.0556485	Hypothetical/Unknown	conserved hypothetical protein
SP_0240	SP_RS01160	0.997641	0.0753963	0.0284971	7	0.721664	0.337011	0.127378	7	0.0560978	Amino acid metabolism	phosphoglycerate mutase family protein
SP_0242	SP_RS01180	0.992025	0.0546249	0.0111503	24	1.00342	0.148655	0.0286087	27	0.71219	Membrane transport	ABC transporter, ATP-binding protein
SP_0243	SP_RS01185	0.995888	0.0952731	0.013897	47	1.00571	0.17839	0.0214756	69	0.701679	Membrane transport	iron ABC transporter, iron-binding protein
SP_0244		0.954122	0	0	1						Hypothetical/Unknown	hypothetical protein
SP_0245	SP_RS01190	0.994968	0.119859	0.0194437	38	0.949469	0.201284	0.0268977	56	0.173743	Carbohydrate metabolism	putative pyruvate formate-lyase-activating enzyme
SP_0246	SP_RS01195	0.89987	0.118346	0.0223652	28	0.941829	0.248274	0.0397556	39	0.361044	Transcription	transcriptional regulator, DeoR family
SP_0247	SP_RS01200	0.998541	0.0983447	0.0141948	48	1.00323	0.206771	0.0248923	69	0.870301	Transcription	transcriptional regulator
SP_0248	SP_RS01205	1.01681	0.0759522	0.0196108	15	0.90796	0.266736	0.059644	20	0.0923017	Membrane transport	PTS system, IIA component
SP_0249	SP_RS01210	1.00895	0.0660784	0.0160264	17	0.992602	0.174616	0.0436539	16	0.727481	Membrane transport	PTS system, IIB component
SP_0250	SP_RS01215	0.979317	0.0737395	0.00819328	81	0.958289	0.165483	0.0151698	119	0.224056	Membrane transport	PTS system, IIC component
SP_0251	SP_RS01220	0.989068	0.0914924	0.00737267	154	0.966956	0.21126	0.0144753	213	0.174297	Carbohydrate metabolism	putative formate acetyltransferase
SP_0252	SP_RS01225	0.992701	0.0699872	0.00980016	51	0.983362	0.156811	0.0193021	66	0.666999	Carbohydrate metabolism	transaldolase family protein
SP_0253	SP_RS01230	0.984626	0.0870037	0.0126908	47	0.974593	0.218262	0.0268662	66	0.736248	Carbohydrate metabolism	glycerol dehydrogenase
SP_0254	SP_RS01235										Translation	leucyl-tRNA synthetase
SP_0255	SP_RS01240	0.985677	0.0386679	0.0146151	7	0.997942	0.131371	0.0396099	11	0.775164	Folding, sorting, degradation	acetyltransferase, GNAT family
SP_0256	SP_RS01245	1.01241	0.0767353	0.0255784	9	0.982892	0.179704	0.0435847	17	0.564611	Various metabolism	acetyltransferase, GNAT family
SP_0258	SP_RS01265	1.01594	0.201053	0.116078	3	1.18757	0.131185	0.0655926	4	0.254368	Hypothetical/Unknown	hypothetical protein
SP_0259	SP_RS01270										DNA repair and editing	Holliday junction DNA helicase RuvB
SP_0260	SP_RS01275	0.982327	0.137838	0.0415597	11	1.07008	0.290822	0.083953	12	0.359521	Hypothetical/Unknown	conserved hypothetical protein
SP_0261	SP_RS01280										Various metabolism	undecaprenyl diphosphate synthase
SP_0262	SP_RS01285										Lipid metabolism	phosphatidate cytidylyltransferase
SP_0263	SP_RS01290	0.941297	0.104406	0.0348019	9	1.06736	0.0913872	0.0323103	8	0.0180223	Folding, sorting, degradation	eep protein
SP_0264	SP_RS01295										Translation	prolyl-tRNA synthetase
SP_0265	SP_RS01300	0.978902	0.196862	0.0545997	13	1.0084	0.219548	0.0468077	22	0.684328	Carbohydrate metabolism	glycosyl hydrolase, family 1
SP_0266	SP_RS01305										Carbohydrate metabolism	glucosamine--fructose-6-phosphate aminotransferase, isomerizing
SP_0267	SP_RS01310	0.938849	0.0714312	0.0238104	9	0.963662	0.0566958	0.020045	8	0.437778	Various metabolism	putative oxidoreductase
SP_0268	SP_RS01315	0.996987	0.0897104	0.0118824	57	0.975482	0.13734	0.0175846	61	0.313009	Carbohydrate metabolism	putative alkaline amylopullulanase
SP_0269											Hypothetical/Unknown	hypothetical protein
SP_0270											Hypothetical/Unknown	hypothetical protein
SP_0271	SP_RS01320										Translation	ribosomal protein S12
SP_0272	SP_RS01325										Translation	ribosomal protein S7
SP_0273	SP_RS01330										Translation	translation elongation factor G
SP_0274	SP_RS01335										Replication	DNA polymerase III, alpha subunit, Gram-positive type
SP_0276	SP_RS01345	0.984465	0.000563242	0.000398272	2	1.13414	0.102107	0.0722003	2	0.173926	Translation	conserved hypothetical protein
SP_0277	SP_RS01350	1.04218	0	0	1	1.07842	0	0	1		Hypothetical/Unknown	hypothetical protein
SP_0278	SP_RS01355	1.04183	0.153019	0.0441727	12	0.906371	0.282688	0.0784036	13	0.145871	Folding, sorting, degradation	aminopeptidase PepS
SP_0279	SP_RS01360	0.81566	0.427629	0.246892	3	1.19302	0.234922	0.166115	2	0.294221	Hypothetical/Unknown	conserved hypothetical protein
SP_0280	SP_RS01370	0.835545	0.291657	0.0779486	14	1.00321	0.217569	0.0499138	19	0.0797789	Translation	ribosomal small subunit pseudouridine synthase A
SP_0281	SP_RS01380	0.957378	0.107168	0.0233861	21	1.06019	0.156287	0.0290217	29	0.00819321	Folding, sorting, degradation	aminopeptidase C
SP_0282	SP_RS01385	0.885123	0.0879677	0.0153132	33	0.960522	0.262444	0.0374921	49	0.0663106	Membrane transport	PTS system, mannose-specific IID component
SP_0283	SP_RS01390	0.918921	0.0570395	0.0190132	9	1.01952	0.129982	0.0375226	12	0.0272763	Membrane transport	PTS system, mannose-specific IIC component
SP_0284	SP_RS01395	0.858761	0.0948967	0.030009	10	0.957264	0.200374	0.0437252	21	0.073434	Membrane transport	PTS system, mannose-specific IIAB components
SP_0285	SP_RS01400	0.975125	0.0695767	0.0185952	14	1.01022	0.142803	0.0285605	25	0.309869	Various metabolism	alcohol dehydrogenase, zinc-containing
SP_0286	SP_RS01405	0.944352	0.146409	0.0298855	24	0.958621	0.148056	0.0270312	30	0.72471	Various metabolism	Cof family protein
SP_0287	SP_RS01410	1.01132	0.0712707	0.00952394	56	0.952227	0.267808	0.0327179	67	0.0854494	Membrane transport	xanthine/uracil permease family protein
SP_0288	SP_RS01415	1.00486	0.0837705	0.0203173	17	0.956686	0.142106	0.0326014	19	0.218357	Hypothetical/Unknown	conserved hypothetical protein
SP_0289	SP_RS01420										Cofactor and vitamin metabolism	dihydropteroate synthase
SP_0290	SP_RS01425										Cofactor and vitamin metabolism	dihydrofolate synthetase
SP_0291	SP_RS01430										Cofactor and vitamin metabolism	GTP cyclohydrolase I
SP_0292	SP_RS01435										Cofactor and vitamin metabolism	bifunctional folate synthesis protein
SP_0293	SP_RS01440	1.00072	0.0611914	0.0231282	7	1.0616	0.161882	0.0467313	12	0.25904	Hypothetical/Unknown	hypothetical protein
SP_0294	SP_RS01445										Translation	ribosomal protein L13
SP_0295	SP_RS01450	0	0	0	1	0.967862	0	0	1		Translation	ribosomal protein S9
SP_0296		0.96733	0	0	1						Hypothetical/Unknown	hypothetical protein
SP_0297		0.962653	0.0444203	0.0222102	4	0.920882	0.373067	0.124356	9	0.747111	Hypothetical/Unknown	hypothetical protein
SP_0298	SP_RS01455	0.980277	0.0784437	0.0085589	84	0.987653	0.192519	0.0181914	112	0.714083	Hypothetical/Unknown	conserved hypothetical protein
SP_0302	SP_RS01475	1.00776	0.0425811	0.00907833	22	0.901507	0.1595	0.0273539	34	0.000528356	Hypothetical/Unknown	conserved domain protein
SP_0303	SP_RS01480	1.00434	0.0731705	0.0102459	51	0.984823	0.161481	0.0210231	59	0.40588	Carbohydrate metabolism	6-phospho-beta-glucosidase
SP_0304	SP_RS01485	0.951441	0.0780025	0.0225174	12	0.919766	0.159546	0.0356756	20	0.458615	Membrane transport	conserved hypothetical protein
SP_0305	SP_RS01490	1.00476	0.0658224	0.0155145	18	0.988284	0.195329	0.0398714	24	0.702229	Membrane transport	PTS system, IIB component
SP_0306		1.00404	0.0810379	0.0101297	64	0.958135	0.188953	0.0203753	86	0.0454721	Transcription	putative transcriptional regulator
SP_0307		1.00308	0.0606836	0.0214549	8	1.00121	0.0954695	0.0246501	15	0.954833	Membrane transport	PTS system, IIA component
SP_0308	SP_RS01500	1.01265	0.0703868	0.0222582	10	0.97755	0.278674	0.0840234	11	0.690859	Membrane transport	PTS system, IIA component
SP_0309	SP_RS01505	1.00549	0.0632408	0.0169018	14	0.997814	0.145387	0.031726	21	0.832283	Hypothetical/Unknown	hypothetical protein
SP_0310	SP_RS01510	1.01645	0.0631395	0.0117247	29	0.992264	0.140403	0.02048	47	0.308847	Membrane transport	PTS system, IIC component
SP_0311	SP_RS01515	1.00135	0.0449556	0.0129776	12	0.915508	0.110028	0.0305164	13	0.0164252	Hypothetical/Unknown	hypothetical protein
SP_0312	SP_RS01520	1.00177	0.0670584	0.00795836	71	0.996598	0.140729	0.0138665	103	0.74668	Carbohydrate metabolism	glycosyl hydrolase, family 31
SP_0313	SP_RS01525	1.03155	0.0693418	0.0283087	6	0.84995	0.243499	0.0920339	7	0.0859587	Various metabolism	glutathione peroxidase
SP_0314	SP_RS01530	1.0202	0.0679995	0.00908681	56	0.978685	0.164985	0.0181094	83	0.0423803	Capsule metabolism	hyaluronidase
SP_0316		1.01437	0	0	1	0.972051	0	0	1		Hypothetical/Unknown	hypothetical protein
SP_0317	SP_RS01540	0.982546	0.0647973	0.0127078	26	0.954364	0.156145	0.0280445	31	0.364021	Carbohydrate metabolism	4-hydroxy-2-oxoglutarate aldolase/2-dehydro-3-deoxyphosphogluconate aldolase
SP_0318	SP_RS01545	1.00467	0.0766811	0.0142393	29	0.970521	0.234723	0.0414935	32	0.439423	Carbohydrate metabolism	carbohydrate kinase, PfkB family
SP_0319	SP_RS01550	1.0231	0.0776579	0.0215384	13	1.08361	0.154704	0.038676	16	0.182946	Hypothetical/Unknown	conserved domain protein
SP_0320	SP_RS01555	0.998213	0.0757135	0.0173699	19	0.936825	0.191057	0.0354784	29	0.127031	Carbohydrate metabolism	gluconate 5-dehydrogenase
SP_0321	SP_RS01560	1.00953	0.0525313	0.0158388	11	0.963997	0.0998011	0.0276798	13	0.167441	Membrane transport	PTS system, IIA component
SP_0322	SP_RS01565	0.998944	0.0860607	0.0119345	52	0.957305	0.19697	0.0232132	72	0.113234	Various metabolism	glucuronyl hydrolase
SP_0323	SP_RS01570	1.03036	0.0961839	0.0340061	8	0.976909	0.2238	0.0791252	8	0.54483	Membrane transport	PTS system, IIB component
SP_0324	SP_RS01575	0.991153	0.124639	0.0271985	21	0.992372	0.248252	0.0419622	35	0.98064	Membrane transport	PTS system, IIC component
SP_0325	SP_RS01580	0.981575	0.0795531	0.0119931	44	0.981519	0.152761	0.0188036	66	0.997978	Membrane transport	PTS system, IID component
SP_0326	SP_RS01585	1.31064	0	0	1	1.45055	0	0	1		Membrane transport	preprotein translocase, YajC subunit
SP_0327	SP_RS01590	1.0071	0.0859006	0.0121482	50	0.934462	0.187134	0.022862	67	0.0058968	Carbohydrate metabolism	hypothetical protein
SP_0329	SP_RS01600	1.03485	0.167245	0.0682776	6	1.01997	0.198273	0.0572366	12	0.869506	Carbohydrate metabolism	hypothetical protein
SP_0330	SP_RS01605	1.0018	0.0701339	0.0194516	13	0.849027	0.236882	0.0543444	19	0.0128202	Transcription	sugar binding transcriptional regulator RegR
SP_0332	SP_RS01620	0.995494	0.091211	0.0203954	20	0.983208	0.235493	0.042995	30	0.79737	Hypothetical/Unknown	hypothetical protein
SP_0333	SP_RS01625					1.10652	0.0469831	0.033222	2		Transcription	putative transcriptional regulator
SP_0334	SP_RS01630	0.758187	0.0505794	0.029202	3	0.922192	0.120882	0.0604411	4	0.0584197	Translation	yllC protein
SP_0335	SP_RS01635										Cell division	cell division protein FtsL
SP_0336	SP_RS01640										Cell wall metabolism	penicillin-binding protein 2X
SP_0337	SP_RS01645										Cell wall metabolism	phospho-N-acetylmuramoyl-pentapeptide-transferase
SP_0338	SP_RS01650	0.978035	0.0906597	0.0165521	30	0.958562	0.245003	0.0387383	40	0.645379	Folding, sorting, degradation	putative ATP-dependent Clp protease, ATP-binding subunit
SP_0340	SP_RS01655	0.943792	0.040598	0.0234393	3	0.979654	0.020754	0.0146753	2	0.285434	Amino acid metabolism	autoinducer-2 production protein
SP_0341	SP_RS01660	0.998744	0.106323	0.0232016	21	1.03635	0.157497	0.0314994	25	0.341648	Hypothetical/Unknown	hypothetical protein
SP_0342	SP_RS01665	0.987348	0.136902	0.0254221	29	1.01872	0.175369	0.0277283	40	0.407336	Carbohydrate metabolism	glucan 1,6-alpha-glucosidase
SP_0346	SP_RS01690	1.04143	0.0599537	0.0423937	2	0.993985	0.0828679	0.0370596	5	0.437861	Capsule metabolism	capsular polysaccharide biosynthesis protein Cps4A
SP_0347	SP_RS01695										Capsule metabolism	capsular polysaccharide biosynthesis protein Cps4B
SP_0348	SP_RS01700										Capsule metabolism	capsular polysaccharide biosynthesis protein Cps4C
SP_0349	SP_RS01705										Capsule metabolism	capsular polysaccharide biosynthesis protein Cps4D
SP_0350	SP_RS01710										Capsule metabolism	capsular polysaccharide biosynthesis protein Cps4E
SP_0351	SP_RS01715										Capsule metabolism	capsular polysaccharide biosynthesis protein Cps4F
SP_0352	SP_RS01720										Capsule metabolism	capsular polysaccharide biosynthesis protein Cps4G
SP_0353	SP_RS01725										Capsule metabolism	capsular polysaccharide biosynthesis protein Cps4H
SP_0354	SP_RS01730										Hypothetical/Unknown	putative membrane protein
SP_0355	SP_RS01735										Hypothetical/Unknown	hypothetical protein
SP_0356											Membrane transport	putative polysaccharide transporter
SP_0357	SP_RS01745										Capsule metabolism	UDP-N-acetylglucosamine-2-epimerase
SP_0358	SP_RS01750										Capsule metabolism	capsular polysaccharide biosynthesis protein Cps4J
SP_0359	SP_RS01755										Capsule metabolism	capsular polysaccharide biosynthesis protein Cps4K
SP_0360	SP_RS01760	1.05314	0.102883	0.038886	7	1.01669	0.122992	0.0409972	9	0.529303	Capsule metabolism	UDP-N-acetylglucosamine 2-epimerase
SP_0366	SP_RS01790	1.01649	0.0647482	0.010112	41	1.0246	0.15234	0.0213318	51	0.731829	Membrane transport	oligopeptide ABC transporter, oligopeptide-binding protein AliA
SP_0367		0.955897	0.131018	0.0756433	3	1.0916	0.0982289	0.0567125	3	0.224514	Hypothetical/Unknown	hypothetical protein
SP_0368	SP_RS01795	0.994402	0.115724	0.0107913	115	0.964573	0.185334	0.0152861	147	0.112115	Structural proteins	cell wall surface anchor family protein
SP_0369	SP_RS01800	0.688827	0.215924	0.0333177	42	0.865757	0.234002	0.0321426	53	0.000239209	Cell wall metabolism	penicillin-binding protein 1A
SP_0370	SP_RS01805	0.558377	0	0	1	0.927992	0	0	1		DNA repair and editing	recombination protein U
SP_0371	SP_RS01810	1.00664	0.107232	0.0323315	11	1.03148	0.161999	0.0418278	15	0.642671	Hypothetical/Unknown	conserved hypothetical protein
SP_0372	SP_RS01815										Cell growth and death	conserved hypothetical protein
SP_0373	SP_RS01825	0.982497	0.113708	0.0260864	19	0.921752	0.231624	0.0454253	26	0.252591	Hypothetical/Unknown	conserved hypothetical protein
SP_0374	SP_RS01830	0.869672	0.0941565	0.0184656	26	0.919949	0.216371	0.0388613	31	0.247627	Hypothetical/Unknown	hypothetical protein
SP_0375	SP_RS01835										Carbohydrate metabolism	6-phosphogluconate dehydrogenase, decarboxylating
SP_0376	SP_RS01840										Transcription	DNA-binding response regulator
SP_0377	SP_RS01845	0.95497	0.180155	0.0308963	34	0.93507	0.302964	0.0583055	27	0.764029	Hypothetical/Unknown	choline binding protein C
SP_0378	SP_RS01850	0.927114	0.186902	0.0518372	13	0.989756	0.143037	0.0328149	19	0.315396	Hypothetical/Unknown	choline binding protein J
SP_0379	SP_RS01855	1.00726	0.0935381	0.0139438	45	1.01376	0.208074	0.0275601	57	0.833801	Hypothetical/Unknown	conserved hypothetical protein
SP_0380	SP_RS01860	1.0203	0.105151	0.0158522	44	1.01144	0.16944	0.0226423	56	0.74923	Hypothetical/Unknown	hypothetical protein
SP_0381	SP_RS01870										Lipid metabolism	mevalonate kinase
SP_0382	SP_RS01875										Lipid metabolism	diphosphomevalonate decarboxylase
SP_0383	SP_RS01880										Lipid metabolism	phosphomevalonate kinase
SP_0384	SP_RS01885										Lipid metabolism	FMN-dependent dehydrogenase family protein
SP_0385	SP_RS01890	0	0	0	1						Hypothetical/Unknown	conserved hypothetical protein
SP_0386	SP_RS01895	0.286814	0	0	1	0	0	0	1		Signal transduction	putative sensor histidine kinase
SP_0387	SP_RS01900										Signal transduction	DNA-binding response regulator
SP_0389	SP_RS01920	1.03162	0.0911324	0.0455662	4	0.604458	0.344929	0.199145	3	0.0907898	Hypothetical/Unknown	hypothetical protein
SP_0390	SP_RS01925	1.01728	0.0748273	0.0167319	20	0.983192	0.235022	0.0409121	33	0.444093	Hypothetical/Unknown	choline binding protein G
SP_0391	SP_RS01930	0.986448	0.100086	0.0169176	35	0.959771	0.272022	0.0523507	27	0.629524	Hypothetical/Unknown	choline binding protein F
SP_0394	SP_RS01955	1.00187	0.0810168	0.0113446	51	0.956552	0.236506	0.026609	79	0.119676	Membrane transport	PTS system, mannitol-specific IIBC components
SP_0395	SP_RS01960	0.997674	0.0983838	0.00988794	99	0.988616	0.212189	0.0181951	136	0.662191	Transcription	putative transcriptional regulator
SP_0396	SP_RS01965	1.00993	0.107126	0.0286305	14	0.966409	0.271233	0.0904112	9	0.65099	Membrane transport	PTS system, mannitol-specific IIA component
SP_0397	SP_RS01970	1.0153	0.0682588	0.0100642	46	0.976729	0.233523	0.0326997	51	0.262467	Carbohydrate metabolism	mannitol-1-phosphate 5-dehydrogenase
SP_0398	SP_RS01975	1.00272	0.0702135	0.0314004	5	1.0222	0.18336	0.0648277	8	0.791812	Hypothetical/Unknown	hypothetical protein
SP_0400	SP_RS01985	0.970468	0.0702662	0.031424	5	1.01595	0.23664	0.11832	4	0.721249	Folding, sorting, degradation	trigger factor
SP_0401	SP_RS01990	0.927517	0.103854	0.0207707	25	1.00451	0.207442	0.0341033	37	0.0585611	DNA repair and editing	putative helicase
SP_0402	SP_RS01995										Membrane transport	signal peptidase I
SP_0403	SP_RS02000	0.642205	0.327372	0.189009	3	0.94426	0.0248909	0.0176005	2	0.209793	Folding, sorting, degradation	ribonuclease HIII
SP_0404	SP_RS02005	0.982769	0.0609187	0.0304593	4	0.9385	0.320638	0.1309	6	0.750316	Cell division	hypothetical protein
SP_0405	SP_RS02010	0.980079	0.102144	0.0307975	11	0.91749	0.143452	0.0347923	17	0.189601	Hypothetical/Unknown	conserved hypothetical protein
SP_0406	SP_RS02015	0.975521	0.0798505	0.0145786	30	0.977654	0.174007	0.0282276	38	0.946663	DNA repair and editing	MutS2 family protein
SP_0407											Hypothetical/Unknown	hypothetical protein
SP_0408	SP_RS02020	1.00877	0.0589516	0.0142979	17	1.07226	0.139033	0.02838	24	0.0527254	Membrane transport	sodium:alanine symporter family protein
SP_0409	SP_RS02025	1.01004	0.0592618	0.0241935	6	1.00757	0.227005	0.0655308	12	0.972133	Various metabolism	conserved hypothetical protein
SP_0410	SP_RS02030	0.963799	0.0137095	0.00791519	3	1.08827	0.117806	0.0392687	9	0.0111151	Membrane transport	putative exfoliative toxin
SP_0411	SP_RS02035										Translation	seryl-tRNA synthetase
SP_0412	SP_RS02040	1.03521	0	0	1						Hypothetical/Unknown	conserved hypothetical protein
SP_0413	SP_RS02045	0.923961	0.100684	0.0303575	11	0.95263	0.157979	0.0315958	25	0.517331	Amino acid metabolism	aspartate kinase
SP_0414											Hypothetical/Unknown	hypothetical protein
SP_0415	SP_RS02050										Lipid metabolism	enoyl-CoA hydratase/isomerase family protein
SP_0416	SP_RS02055	0.971295	0	0	1	1.07727	0.120768	0.0853958	2	0.431811	Transcription	transcriptional regulator, MarR family
SP_0417	SP_RS02060										Lipid metabolism	3-oxoacyl-(acyl-carrier-protein) synthase III
SP_0418	SP_RS02065										Lipid metabolism	acyl carrier protein
SP_0419	SP_RS02070										Lipid metabolism	enoyl-(acyl-carrier-protein) reductase
SP_0420	SP_RS02075										Lipid metabolism	malonyl CoA-acyl carrier protein transacylase
SP_0421	SP_RS02080										Lipid metabolism	3-oxoacyl-[acyl-carrier protein] reductase
SP_0422	SP_RS02085										Lipid metabolism	3-oxoacyl-(acyl-carrier-protein) synthase II
SP_0423	SP_RS02090										Lipid metabolism	acetyl-CoA carboxylase, bitoin carboxyl carrier protein
SP_0424	SP_RS02095										Lipid metabolism	(3R)-hydroxymyristoyl-(acyl-carrier-protein) dehydratase
SP_0425	SP_RS02100										Lipid metabolism	acetyl-CoA carboxylase, biotin carboxylase
SP_0426	SP_RS02105										Lipid metabolism	acetyl-CoA carboxylase, carboxyl transferase, beta subunit
SP_0427	SP_RS02110										Lipid metabolism	acetyl-CoA carboxylase, carboxyl transferase, alpha subunit
SP_0428											Hypothetical/Unknown	hypothetical protein
SP_0429	SP_RS02115	1.02101	0.044057	0.0220285	4	1.13484	0.166846	0.0556154	9	0.0835556	Hypothetical/Unknown	hypothetical protein
SP_0430	SP_RS02120	0.989076	0.0889935	0.0513804	3	1.00287	0.0684626	0.0279498	6	0.820298	Hypothetical/Unknown	hypothetical protein
SP_0431		0.968704	0.0887273	0.0443636	4	1.06556	0.043521	0.030774	2	0.147286	Hypothetical/Unknown	conserved domain protein
SP_0433	SP_RS02135										Transcription	N utilization substance protein B
SP_0434	SP_RS02140					0.478514	0.280681	0.198471	2		Hypothetical/Unknown	conserved hypothetical protein
SP_0435	SP_RS02145	0.873451	0.0354672	0.0250791	2	0.201443	0.308979	0.218481	2	0.0924781	Translation	translation elongation factor P
SP_0436	SP_RS02150										Translation	glutamyl-tRNA(Gln) amidotransferase, B subunit
SP_0437	SP_RS02155										Translation	glutamyl-tRNA(Gln) amidotransferase, A subunit
SP_0438	SP_RS02160										Translation	glutamyl-tRNA(Gln) amidotransferase, C subunit
SP_0439	SP_RS02165	0.918962	0.0940371	0.0235093	16	0.823186	0.430429	0.111136	15	0.406059	Translation	peptide chain release factor 3
SP_0441	SP_RS02175	1.10403	0.0450515	0.0318562	2	0	0	0	1	0.0183642	Translation	ribosomal protein L28
SP_0442	SP_RS02180	0.909252	0.0551826	0.0246784	5	0.797346	0.149985	0.0865936	3	0.260296	Hypothetical/Unknown	conserved hypothetical protein
SP_0443	SP_RS02185										Amino acid metabolism	conserved hypothetical protein
SP_0444		0.962896	0	0	1	1.09212	0.0703515	0.049746	2	0.233946	Hypothetical/Unknown	hypothetical protein
SP_0445	SP_RS02190	0.983622	0.104464	0.0204871	26	0.983131	0.202172	0.0327966	38	0.989918	Amino acid metabolism	acetolactate synthase, large subunit, biosynthetic type
SP_0446	SP_RS02195	0.999521	0.0803354	0.0207425	15	1.01447	0.220322	0.0440644	25	0.760525	Amino acid metabolism	acetolactate synthase, small subunit
SP_0447	SP_RS02200	0.995806	0.102843	0.0190974	29	0.947493	0.31234	0.0527951	35	0.392815	Amino acid metabolism	ketol-acid reductoisomerase
SP_0448	SP_RS02205	1.00729	0.0880325	0.0207495	18	0.987247	0.201538	0.0475029	18	0.701346	Hypothetical/Unknown	hypothetical protein
SP_0449	SP_RS02210	0.98378	0.101803	0.024691	17	1.0561	0.133566	0.0333916	16	0.0915022	Hypothetical/Unknown	hypothetical protein
SP_0450	SP_RS02215	1.02191	0.0791371	0.0125127	40	0.954501	0.192601	0.0264557	53	0.0235317	Amino acid metabolism	threonine dehydratase
SP_0451	SP_RS02220					0.873827	0	0	1		Hypothetical/Unknown	hypothetical protein
SP_0452	SP_RS02225	1.02622	0.0715828	0.0413283	3	0.930853	0.079866	0.039933	4	0.157938	Membrane transport	amino acid ABC transporter, ATP-binding protein
SP_0453	SP_RS02230	0.977916	0.151826	0.0316579	23	0.908221	0.3031	0.0553383	30	0.279447	Membrane transport	amino acid ABC transporter, amino acid-binding protein/permease protein
SP_0454	SP_RS02235	1.01521	0.0868429	0.0142769	37	0.980314	0.302839	0.0367246	68	0.377841	Hypothetical/Unknown	hypothetical protein
SP_0455	SP_RS02240	0.899294	0.0860578	0.0496855	3	1.03047	0.315796	0.157898	4	0.464021	Hypothetical/Unknown	hypothetical protein
SP_0457	SP_RS02255	0.959894	0.0522345	0.0174115	9	0.912715	0.216007	0.0651284	11	0.492986	Cell wall metabolism	bacitracin resistance protein
SP_0458	SP_RS02260	0.998486	0.129737	0.037452	12	0.980185	0.179722	0.0541882	11	0.783864	DNA repair and editing	DNA polymerase IV
SP_0459	SP_RS02265	1.02301	0.0866465	0.0216616	16	0.997464	0.134579	0.0269159	25	0.464107	Carbohydrate metabolism	formate acetyltransferase
SP_0461	SP_RS02275	0.986985	0.0808905	0.0117991	47	0.982509	0.171604	0.0203656	71	0.849502	Transcription	putative transcriptional regulator
SP_0462	SP_RS02280	0.990045	0.0688263	0.00769501	80	0.951909	0.230306	0.0213834	116	0.0949457	Structural proteins	cell wall surface anchor family protein
SP_0463	SP_RS02285	0.982714	0.0794609	0.00949739	70	0.938337	0.171996	0.0187663	84	0.036501	Structural proteins	cell wall surface anchor family protein
SP_0464		1.00802	0.0671918	0.0134384	25	1.00454	0.189487	0.0288964	43	0.913484	Structural proteins	cell wall surface anchor family protein
SP_0465											Hypothetical/Unknown	hypothetical protein
SP_0466	SP_RS02295	1.01336	0.100948	0.0237936	18	0.9645	0.301746	0.0658464	21	0.489667	Folding, sorting, degradation	putative sortase
SP_0467	SP_RS02300	1.01663	0.0756361	0.0285878	7	0.930976	0.129455	0.0578938	5	0.214138	Folding, sorting, degradation	putative sortase
SP_0468	SP_RS02305	1.00422	0.069432	0.0262428	7	1.06353	0.0947697	0.0299688	10	0.157226	Folding, sorting, degradation	putative sortase
SP_0470		1.02829	0.0037625	0.00266049	2	0.852114	0	0	1	0.00961282	Hypothetical/Unknown	hypothetical protein
SP_0471	SP_RS02320	1.03062	0.106063	0.0400881	7	1.04467	0.155323	0.0415119	14	0.810155	Hypothetical/Unknown	conserved hypothetical protein
SP_0472	SP_RS02325	1.03978	0.0369592	0.0165286	5	1.02747	0.149232	0.0471912	10	0.80943	Hypothetical/Unknown	hypothetical protein
SP_0473	SP_RS02335	0.980326	0.0875466	0.0113022	60	0.998529	0.266446	0.0296051	81	0.566613	Transcription	putative regulator
SP_0474	SP_RS02340	1.01912	0.0750549	0.00916941	67	1.03937	0.163619	0.0162007	102	0.278442	Membrane transport	PTS system, cellobiose-specific IIC component
SP_0475	SP_RS02345	1.00807	0.0677742	0.00661408	105	1.0564	0.215692	0.0178508	146	0.0117283	Hypothetical/Unknown	hypothetical protein
SP_0476	SP_RS02350	1.00701	0.0469469	0.015649	9	1.04707	0.0853815	0.0228192	14	0.162489	Membrane transport	PTS system, lactose-specific IIA component
SP_0477	SP_RS02355	1.04038	0.081606	0.00885142	85	1.05443	0.170627	0.0147952	133	0.415998	Carbohydrate metabolism	6-phospho-beta-galactosidase
SP_0478	SP_RS02360	1.01728	0.0819224	0.00868376	89	1.01523	0.138783	0.012776	118	0.894644	Membrane transport	PTS system, lactose-specific IIBC components
SP_0479	SP_RS02365	1.01952	0.0852685	0.0130033	43	1.02904	0.16434	0.0230122	51	0.719645	Membrane transport	potassium uptake protein, Trk family
SP_0480	SP_RS02370	1.00268	0.074562	0.0129796	33	0.936898	0.277118	0.0395883	49	0.118295	Membrane transport	potassium uptake protein, Trk family
SP_0481	SP_RS02375	1.00391	0.119547	0.0184465	42	0.976932	0.257345	0.0335035	59	0.482163	Hypothetical/Unknown	conserved hypothetical protein
SP_0482	SP_RS02380	1.02537	0.0873695	0.0308898	8	0.921377	0.322453	0.0972234	11	0.3223	Hypothetical/Unknown	conserved hypothetical protein
SP_0483	SP_RS02390	1.00981	0.091793	0.0133894	47	1.03008	0.197859	0.0259802	58	0.489472	Membrane transport	ABC transporter, ATP-binding protein
SP_0484	SP_RS02395	1.01095	0.089693	0.0161093	31	0.98729	0.206304	0.029472	49	0.483284	Membrane transport	cobalt transport protein
SP_0486	SP_RS02400	0.996987	0.0898674	0.0299558	9	1.03282	0.0933214	0.0240955	15	0.361447	Translation	RNA methyltransferase, TrmH family
SP_0487		0.982652	0.092716	0.0414638	5	1.01882	0.131991	0.0439972	9	0.560819	Hypothetical/Unknown	hypothetical protein
SP_0488	SP_RS02405	0.992864	0.090916	0.0274122	11	0.930063	0.258436	0.0577881	20	0.334278	Membrane transport	conserved hypothetical protein
SP_0489	SP_RS02410	0.989551	0.0704869	0.0166139	18	1.02218	0.140495	0.0314157	20	0.364603	Hypothetical/Unknown	PAP2 family protein
SP_0490	SP_RS02415	1.02708	0.0549525	0.0152411	13	0.986014	0.161476	0.0370452	19	0.313463	Hypothetical/Unknown	hypothetical protein
SP_0491		1.02381	0.0783015	0.0236088	11	0.988526	0.252248	0.0594555	18	0.585752	Hypothetical/Unknown	hypothetical protein
SP_0492		1.01215	0.0686938	0.0307208	5	1.02207	0.108827	0.0411326	7	0.850696	Hypothetical/Unknown	conserved domain protein
SP_0493	SP_RS02425	0.6887	0.132391	0.0764358	3	1.07163	0.137674	0.0973504	2	0.0535546	Transcription	putative DNA-directed RNA polymerase, delta subunit
SP_0494	SP_RS02435	1.00656	0.058285	0.0133715	19	0.97706	0.177379	0.0308778	33	0.384778	Nucleotide metabolism	CTP synthase
SP_0496	SP_RS02445	0.999674	0.0553559	0.0123779	20	1.07473	0.139419	0.0239101	34	0.0073958	Membrane transport	Na/Pi cotransporter II-related protein
SP_0497		1.00947	0.106088	0.053044	4	1.07706	0.0965834	0.0365051	7	0.321238	Hypothetical/Unknown	hypothetical protein
SP_0498	SP_RS02450	1.0107	0.0879873	0.00816942	116	0.993174	0.166874	0.0135353	152	0.268547	Carbohydrate metabolism	endo-beta-N-acetylglucosaminidase
SP_0499	SP_RS02455										Carbohydrate metabolism	phosphoglycerate kinase
SP_0500	SP_RS02460	0.992699	0.0797131	0.0301287	7	0.948147	0.132272	0.0499941	7	0.460054	Hypothetical/Unknown	conserved domain protein
SP_0501	SP_RS02465	0.703933	0	0	1	0.876666	0.353737	0.176868	4	0.400785	Transcription	transcriptional regulator, MerR family
SP_0502	SP_RS02470	0.771193	0.148343	0.0396463	14	0.356281	0.314071	0.0761733	17	4.04929e-05	Amino acid metabolism	glutamine synthetase, type I
SP_0503		1.01424	0.0141632	0.00817712	3	1.06301	0.0914642	0.0373401	6	0.242707	Hypothetical/Unknown	hypothetical protein
SP_0504		1.00962	0	0	1	0.882667	0	0	1		Hypothetical/Unknown	hypothetical protein
SP_0505	SP_RS02480	1.02455	0.089179	0.0144667	38	1.01663	0.215245	0.0290237	55	0.807458	DNA repair and editing	putative type I restriction-modification system, S subunit
SP_0507	SP_RS02490	1.04375	0.0597786	0.0154348	15	1.11817	0.113493	0.0247663	21	0.0154398	DNA repair and editing	putative type I restriction-modification system, S subunit
SP_0508	SP_RS02495	1.04422	0.0775503	0.0139285	31	0.980319	0.18015	0.0284843	40	0.0477745	DNA repair and editing	type I restriction-modification system, S subunit
SP_0509	SP_RS02500	0.991967	0.105015	0.01801	34	1.03667	0.230813	0.0369596	39	0.280552	DNA repair and editing	type I restriction-modification system, M subunit
SP_0510	SP_RS02505	1.01071	0.0992494	0.0110277	81	0.973213	0.207306	0.0191654	117	0.0915315	DNA repair and editing	type I restriction-modification system, R subunit
SP_0511		1.00709	0	0	1	0	0	0	1		Hypothetical/Unknown	hypothetical protein
SP_0512		1.05945	0.0611648	0.0273537	5	0.880468	0.350331	0.123861	8	0.185885	Hypothetical/Unknown	hypothetical protein
SP_0513		1.04282	0.0721056	0.0217406	11	0.814359	0.356604	0.0920746	15	0.0237225	Hypothetical/Unknown	hypothetical protein
SP_0514		1.03085	0.0566892	0.0188964	9	1.00951	0.141635	0.0392826	13	0.629839	Hypothetical/Unknown	hypothetical protein
SP_0515	SP_RS02520	0.567748	0	0	1	0.711569	0.441909	0.255137	3	0.629733	Transcription	heat-inducible transcription repressor HrcA
SP_0516	SP_RS02525										Folding, sorting, degradation	heat shock protein GrpE
SP_0517	SP_RS02530	0	0	0	1	0	0	0	1		Folding, sorting, degradation	dnaK protein
SP_0518		1.00604	0.0859578	0.0214895	16	0.937985	0.105556	0.0236031	20	0.0403085	Hypothetical/Unknown	hypothetical protein
SP_0519	SP_RS02540										Folding, sorting, degradation	dnaJ protein
SP_0520	SP_RS02545	1.035	0.0437576	0.0218788	4	0.877512	0.0684789	0.0342395	4	0.00821008	Hypothetical/Unknown	hypothetical protein
SP_0521	SP_RS02550	0.998621	0.0372027	0.0186014	4	1.11088	0.096726	0.048363	4	0.0734222	Nucleotide metabolism	HIT family protein
SP_0522	SP_RS02555	0.947922	0.0660463	0.0295368	5	0.925895	0.170203	0.0601758	8	0.748632	Membrane transport	ABC transporter, ATP-binding protein
SP_0523	SP_RS02560	1.00203	0.0641776	0.0143505	20	1.04095	0.189941	0.0414484	21	0.380379	Membrane transport	putative ABC transporter, permease protein
SP_0524	SP_RS02565	0.856976	0.0460401	0.0325553	2	1.14095	0.0818128	0.0578504	2	0.0505378	Cellular community	BlpT protein, fusion
SP_0525	SP_RS02570	1.03652	0.104324	0.0347748	9	1.07182	0.164828	0.0582754	8	0.610596	Transcription	BlpS protein
SP_0526	SP_RS02575	1.02912	0.101907	0.0240197	18	1.02706	0.117866	0.0226834	27	0.950586	Transcription	response regulator BlpR
SP_0527	SP_RS02580	1.02293	0.0777658	0.0091018	73	0.989274	0.251152	0.023219	117	0.178753	Signal transduction	putative sensor histidine kinase BlpH
SP_0528	SP_RS02585	1.03923	0.0562782	0.0156088	13	1.03857	0.268005	0.0614845	19	0.991773	Cellular community	peptide pheromone BlpC
SP_0529	SP_RS02590	1.02217	0.0958188	0.0124745	59	1.05537	0.146403	0.0158797	85	0.10244	Membrane transport	BlpC ABC transporter
SP_0531	SP_RS02610	0.970262	0.100262	0.0409317	6	1.00288	0.096823	0.0395278	6	0.579098	Cellular community	bacteriocin BlpI
SP_0532	SP_RS02615	0.913584	0.258555	0.129278	4	1.02497	0.098078	0.0400402	6	0.434322	Cellular community	bacteriocin BlpJ
SP_0533	SP_RS02620	0.967061	0.104472	0.0603168	3	1.11916	0.0411463	0.0290949	2	0.107796	Cellular community	bacteriocin BlpK
SP_0534											Hypothetical/Unknown	hypothetical protein
SP_0535		0.998524	0.0949542	0.0316514	9	1.08955	0.0889789	0.0314588	8	0.0593878	Hypothetical/Unknown	hypothetical protein
SP_0536	SP_RS02640	0.982087	0.0901517	0.0232771	15	1.14872	0.253316	0.0731262	12	0.0396014	Cellular community	immunity protein BlpL
SP_0539	SP_RS02655	1.02102	0.0869908	0.0328794	7	1.04013	0.11772	0.0416202	8	0.724458	Cellular community	bacteriocin BlpM
SP_0540	SP_RS02660	0.97714	0.0905291	0.0369583	6	0.972162	0.290381	0.087553	11	0.958918	Cellular community	BlpN protein
SP_0541	SP_RS02665	1.0331	0.0329843	0.0233234	2	1.11979	0.123291	0.0551372	5	0.207269	Cellular community	bacteriocin BlpO
SP_0542		0.969456	0.0841147	0.0376172	5	0.897086	0.417544	0.157817	7	0.66505	Hypothetical/Unknown	hypothetical protein
SP_0543		1.02243	0.0860431	0.0304208	8	0.982384	0.226885	0.0585814	15	0.550592	Hypothetical/Unknown	hypothetical protein
SP_0544	SP_RS02680	1.00143	0.0553186	0.0174933	10	1.05908	0.121972	0.0325983	14	0.133438	Cellular community	immunity protein BlpX
SP_0545	SP_RS02685	1.00747	0.0765495	0.013976	30	1.10728	0.129923	0.0213593	37	0.000222808	Cellular community	immunity protein BlpY
SP_0546	SP_RS02690	1.01427	0.061498	0.0144952	18	1.05532	0.118184	0.024643	23	0.15901	Cellular community	BlpZ protein, fusion
SP_0547	SP_RS02695	1.02932	0.0912868	0.0190346	23	0.992305	0.233032	0.0432729	29	0.437315	Folding, sorting, degradation	conserved domain protein
SP_0548		0.947215	0.205146	0.14506	2	1.10114	0.258258	0.182616	2	0.577103	Hypothetical/Unknown	hypothetical protein
SP_0549	SP_RS02700	0.392879	0.175226	0.0619516	8	0.66341	0.476229	0.122962	15	0.0628012	Hypothetical/Unknown	conserved hypothetical protein
SP_0550	SP_RS02705	0.81665	0.0996912	0.0352461	8	0.90871	0.219753	0.0776943	8	0.298801	Translation	trmB tRNA (guanine-N(7)-)-methyltransferase
SP_0552	SP_RS02710	0.869801	0.0340656	0.0196678	3	1.07062	0.0968601	0.0684904	2	0.0668361	Translation	SP14.3 protein
SP_0553	SP_RS02715										Transcription	N utilization substance protein A
SP_0554	SP_RS02720										Transcription	conserved hypothetical protein
SP_0555	SP_RS02725										Translation	ribosomal protein L7A family
SP_0556	SP_RS02730										Translation	translation initiation factor IF-2
SP_0557	SP_RS02735	0.358751	0.363125	0.256768	2	0.600725	0.449969	0.318176	2	0.613957	Translation	ribosome-binding factor A
SP_0558	SP_RS02740	1.00396	0.05465	0.0116514	22	0.969845	0.134993	0.0250676	29	0.2231	Hypothetical/Unknown	conserved hypothetical protein
SP_0559	SP_RS02745	0.893856	1.11022e-16	1.11022e-16	1	0.629691	0	0	1		Hypothetical/Unknown	hypothetical protein
SP_0560		1.061	0.0183932	0.0130059	2	1.01161	0.0756998	0.0437053	3	0.358041	Hypothetical/Unknown	hypothetical protein
SP_0561	SP_RS02755	1.00049	0.069528	0.034764	4	0.998378	0.0560266	0.0280133	4	0.963879	Cofactor and vitamin metabolism	conserved domain protein
SP_0562	SP_RS02760	0.929883	0.0911922	0.0274955	11	0.997608	0.250821	0.0575424	19	0.297326	Hypothetical/Unknown	conserved hypothetical protein
SP_0563	SP_RS02765	0.862922	0.0374841	0.0216415	3	1.10039	0	0	1	0.00820337	Hypothetical/Unknown	hypothetical protein
SP_0564	SP_RS02770	0.959648	0.0721419	0.0360709	4	0.876954	0.064341	0.0321705	4	0.137941	Hypothetical/Unknown	hypothetical protein
SP_0565	SP_RS02775	0.925765	0.0343471	0.024287	2	0.914936	0.0668741	0.0386098	3	0.827631	Cofactor and vitamin metabolism	conserved domain protein
SP_0566	SP_RS02780	0.930856	0.0790832	0.0353671	5	1.09438	0.0950562	0.0336074	8	0.00645885	Translation	acetyltransferase, GNAT family
SP_0567	SP_RS02785	0.931329	0.12194	0.035201	12	1.01365	0.113689	0.0284222	16	0.0803592	Nucleotide metabolism	conserved domain protein
SP_0568	SP_RS02790										Translation	valyl-tRNA synthetase
SP_0570	SP_RS02800	0.983185	0.175763	0.0285124	38	0.952512	0.281549	0.0360487	61	0.506129	Hypothetical/Unknown	conserved domain protein
SP_0571	SP_RS02805	0.955657	0.0885398	0.0626071	2	0.959862	0.0271884	0.0156972	3	0.952164	Cell division	cell filamentation protein Fic-related protein
SP_0573		0.888488	0.0270971	0.0191606	2	0.962324	0.0818229	0.0472405	3	0.243342	Hypothetical/Unknown	hypothetical protein
SP_0574	SP_RS02830	1.0151	0.0924374	0.0266844	12	1.02706	0.144191	0.0434752	11	0.816998	Hypothetical/Unknown	hypothetical protein
SP_0575		1.00948	0.0910896	0.0122825	55	1.03218	0.19681	0.0202994	94	0.340211	Hypothetical/Unknown	putative helicase
SP_0576	SP_RS02850	1.04104	0.0879787	0.0102971	73	1.00867	0.191201	0.0188396	103	0.133406	Transcription	transcription antiterminator Lict
SP_0577	SP_RS02855	1.01878	0.0774637	0.00752394	106	1.01936	0.16391	0.0127992	164	0.968906	Membrane transport	PTS system, beta-glucosides-specific IIABC components
SP_0578	SP_RS02860	1.02681	0.0887652	0.00910712	95	1.02269	0.199349	0.0175517	129	0.834895	Carbohydrate metabolism	6-phospho-beta-glucosidase
SP_0579	SP_RS02865	1.06868	0.0429652	0.030381	2						Translation	phenylalanyl-tRNA synthetase, alpha subunit
SP_0580	SP_RS02870	0.80391	0.172494	0.0520088	11	0.901667	0.333157	0.105353	10	0.415725	Translation	acetyltransferase, GNAT family
SP_0581	SP_RS02875										Translation	phenylalanyl-tRNA synthetase, beta subunit
SP_0582	SP_RS02880	1.01651	0.0802704	0.0135682	35	0.965962	0.200993	0.0287132	49	0.115335	Hypothetical/Unknown	hypothetical protein
SP_0584		1.00562	0.0470991	0.0333041	2	0.999158	0.00443792	0.00313808	2	0.864718	Transcription	putative transcriptional regulator
SP_0585	SP_RS02900	0.993121	0.0800753	0.0151328	28	0.921796	0.244052	0.0469679	27	0.154228	Amino acid metabolism	5-methyltetrahydropteroyltriglutamate--homocysteine methyltransferase
SP_0586	SP_RS02905	1.00892	0.0678156	0.0164477	17	1.02637	0.188057	0.0470142	16	0.72848	Amino acid metabolism	putative 5,10-methylenetetrahydrofolate reductase
SP_0587		1.01496	0.188811	0.0713637	7	0.931871	0.138246	0.0437172	10	0.336555	Hypothetical/Unknown	hypothetical protein
SP_0588	SP_RS02910	1.0032	0.069315	0.0130993	28	1.03609	0.186734	0.0281512	44	0.293181	Translation	polyribonucleotide nucleotidyltransferase
SP_0589	SP_RS02915	1.00353	0	0	1	0.983453	0.0992879	0.0702072	2	0.822642	Amino acid metabolism	serine acetyltransferase
SP_0590	SP_RS02920	1.08814	0.0747028	0.0373514	4	0.910884	0.155166	0.0548596	8	0.023462	Various metabolism	acetyltransferase, GNAT family
SP_0591	SP_RS02925										Translation	cysteinyl-tRNA synthetase
SP_0592	SP_RS02930	0.995972	0.117161	0.0370496	10	0.917053	0.268955	0.0718814	14	0.339722	Translation	conserved hypothetical protein
SP_0593	SP_RS02935	1.0051	0.0853486	0.0257336	11	0.94985	0.167288	0.0447096	14	0.295251	Transcription	leucine-rich protein
SP_0595	SP_RS02940	1.03091	0.0805925	0.0201481	16	1.04452	0.142679	0.0285357	25	0.698938	Hypothetical/Unknown	hypothetical protein
SP_0596		0.935321	1.11022e-16	1.11022e-16	1	1.00205	0	0	1		Hypothetical/Unknown	hypothetical protein
SP_0598											Hypothetical/Unknown	hypothetical protein
SP_0599	SP_RS02950	1.03327	0.0836165	0.023191	13	0.944663	0.0905377	0.0226344	16	0.0108988	Membrane transport	transmembrane protein Vexp1
SP_0600	SP_RS02955	0.99528	0.103228	0.0236822	19	0.98918	0.144413	0.030789	22	0.876027	Membrane transport	ABC transporter, ATP-binding protein Vexp2
SP_0601	SP_RS02960	1.01363	0.0967058	0.0154853	39	0.980603	0.220819	0.0287482	59	0.314308	Membrane transport	transmembrane protein Vexp3
SP_0603	SP_RS02965	1.02191	0.14855	0.0525203	8	1.01958	0.0625035	0.0236241	7	0.968286	Transcription	DNA-binding response regulator VncR
SP_0604	SP_RS02970	1.0229	0.0833629	0.0157541	28	0.939694	0.211973	0.031599	45	0.021206	Signal transduction	sensor histidine kinase VncS
SP_0605	SP_RS02975										Carbohydrate metabolism	fructose-bisphosphate aldolase
SP_0606	SP_RS02980	1.02165	0.0709002	0.0102336	48	0.963031	0.263925	0.0322436	67	0.0858303	Cofactor and vitamin metabolism	putative oxidoreductase
SP_0607	SP_RS02985	1.00502	0.101579	0.0221663	21	1.07863	0.13702	0.0268718	26	0.0401657	Membrane transport	amino acid ABC transporter, permease protein
SP_0608	SP_RS02990	0.993586	0.10219	0.0255475	16	0.949573	0.230488	0.0528775	19	0.458876	Membrane transport	amino acid ABC transporter, permease protein
SP_0609	SP_RS02995	1.00602	0.0738227	0.0174002	18	1.02674	0.188863	0.0412133	21	0.645971	Membrane transport	amino acid ABC transporter, amino acid-binding protein
SP_0610	SP_RS03000	1.02406	0.063392	0.0283498	5	0.959475	0.119074	0.0396912	9	0.210141	Membrane transport	amino acid ABC transporter, ATP-binding protein
SP_0611	SP_RS03005										DNA repair and editing	single-stranded-DNA-specific exonuclease RecJ
SP_0612		0.984441	0.0292505	0.0146253	4	0.973669	0.0711826	0.0290602	6	0.749084	Hypothetical/Unknown	hypothetical protein
SP_0613	SP_RS03010	0.442703	0.203774	0.0831905	6	0.698299	0.374105	0.124702	9	0.111947	Transcription	metallo-beta-lactamase superfamily protein
SP_0614	SP_RS03015	0.981411	0.0950958	0.0286725	11	1.01064	0.160993	0.0390466	17	0.551446	Lipid metabolism	tributyrin esterase
SP_0615	SP_RS03020	0.960608	0.102815	0.0194302	28	1.03994	0.140427	0.0227803	38	0.0101411	Cell wall metabolism	beta-lactam resistance factor
SP_0616	SP_RS03025	0.98054	0.0840577	0.0253443	11	1.05466	0.147111	0.0356795	17	0.102297	Cell wall metabolism	beta-lactam resistance factor
SP_0617	SP_RS03030	1.04818	0.0893368	0.0315853	8	1.03407	0.244815	0.0654296	14	0.847994	Folding, sorting, degradation	conserved domain protein
SP_0618	SP_RS03035	0.902118	0.0783385	0.0276968	8	0.866338	0.343946	0.108765	10	0.754012	DNA repair and editing	excinuclease ABC, subunit C
SP_0619	SP_RS03040	1.03449	0.0364533	0.0128882	8	1.051	0.0911052	0.0227763	16	0.534627	Hypothetical/Unknown	conserved hypothetical protein
SP_0620	SP_RS03045	1.01675	0.0812975	0.0203244	16	1.01548	0.239831	0.0500082	23	0.981471	Membrane transport	putative amino acid ABC transporter, amino acid-binding protein
SP_0621											Hypothetical/Unknown	hypothetical protein
SP_0622	SP_RS03050	0.889407	0.216396	0.0624682	12	0.960959	0.0858235	0.0271398	10	0.305992	Various metabolism	nitroreductase family protein
SP_0623	SP_RS03055	0.938455	0.072182	0.0170135	18	0.906717	0.25103	0.0512412	24	0.55995	Amino acid metabolism	dipeptidase
SP_0624	SP_RS03060	1.02908	0.0766791	0.0221354	12	0.987218	0.235958	0.0556158	18	0.490129	Hypothetical/Unknown	conserved hypothetical protein
SP_0626	SP_RS03070	1.01544	0.0766496	0.0212588	13	0.97703	0.251202	0.0502405	25	0.485875	Membrane transport	branched-chain amino acid transport system II carrier protein
SP_0627	SP_RS03075	1.01659	0.0600262	0.0160427	14	0.986027	0.0992778	0.0256334	15	0.32119	Folding, sorting, degradation	conserved hypothetical protein
SP_0628	SP_RS03080	0.95549	0.0874749	0.0330624	7	1.04797	0.117166	0.0414243	8	0.104585	Nucleotide metabolism	HIT family protein
SP_0629	SP_RS03085	0.959205	0.034916	0.0246894	2	0.930281	0.123865	0.0619325	4	0.68679	Amino acid metabolism	conserved hypothetical protein
SP_0630	SP_RS03090										Translation	ribosomal protein L11
SP_0631	SP_RS03095										Translation	ribosomal protein L1
SP_0633	SP_RS03105	0.981261	0.0780023	0.0195006	16	0.970604	0.24951	0.0509309	24	0.846115	Hypothetical/Unknown	hypothetical protein
SP_0634		1.03647	0.0669999	0.0172993	15	0.851373	0.407458	0.0889146	21	0.0488169	Hypothetical/Unknown	conserved domain protein
SP_0635		0.718698	0	0	1						Hypothetical/Unknown	hypothetical protein
SP_0636	SP_RS03115	1.04152	0.0765152	0.0197561	15	1.02012	0.199332	0.044572	20	0.663561	Membrane transport	ABC transporter, ATP-binding protein
SP_0637	SP_RS03120	1.0196	0.0550983	0.0208252	7	0.974519	0.102878	0.0342927	9	0.280044	Membrane transport	membrane protein
SP_0638	SP_RS03125	1.04234	0.0761162	0.016228	22	1.04771	0.190887	0.037436	26	0.895808	Membrane transport	conserved hypothetical protein
SP_0639	SP_RS03130	1.02577	0.0782737	0.0217092	13	1.01336	0.226546	0.0506573	20	0.823311	Hypothetical/Unknown	hypothetical protein
SP_0640	SP_RS03135										Various metabolism	hypothetical protein
SP_0641	SP_RS03145	1.02952	0.0915206	0.00555948	271	1.03153	0.195929	0.00989591	392	0.859547	Folding, sorting, degradation	serine protease, subtilase family
SP_0645	SP_RS03155	1.09444	0.00293145	0.00207285	2	0.918533	0.229505	0.114752	4	0.200121	Membrane transport	putative PTS system IIA component
SP_0646	SP_RS03160	1.04963	0	0	1						Membrane transport	putative PTS system, IIB component
SP_0647	SP_RS03165	1.00677	0.0925406	0.013951	44	0.950448	0.250428	0.0305946	67	0.096801	Membrane transport	putative PTS system, IIC component
SP_0648	SP_RS03175	1.01305	0.081295	0.00627205	168	1.01386	0.195104	0.0128648	230	0.954571	Carbohydrate metabolism	beta-galactosidase
SP_0650	SP_RS03190	1.04387	0.0658227	0.0219409	9	1.01378	0.146784	0.0407106	13	0.522761	Hypothetical/Unknown	hypothetical protein
SP_0652	SP_RS03205	0.966753	0.0793266	0.0280462	8	0.980191	0.136644	0.048311	8	0.813391	Translation	conserved hypothetical protein
SP_0653	SP_RS03210	1.015	0.0730062	0.0326494	5	1.09716	0.102747	0.0363266	8	0.120699	Hypothetical/Unknown	hypothetical protein
SP_0654		0.948977	0.00114714	0.000811149	2	1.11289	0.0209466	0.0148115	2	0.00809025	Hypothetical/Unknown	hypothetical protein
SP_0655	SP_RS03215	0.998284	0.074932	0.0101038	55	1.03685	0.209851	0.023462	80	0.133535	Membrane transport	transporter, monovalent cation:proton antiporter-2 (CPA2) family
SP_0657	SP_RS03225	0.987957	0.0662222	0.0138083	23	1.00257	0.192276	0.0357048	29	0.70434	Nucleotide metabolism	putative ribonuclease BN
SP_0658	SP_RS03230	0.995576	0.143156	0.0286312	25	1.01299	0.181044	0.0301741	36	0.677064	Cofactor and vitamin metabolism	cytochrome c-type biogenesis protein CcdA
SP_0659	SP_RS03235	1.03241	0.0386543	0.0116547	11	1.04095	0.128568	0.0331962	15	0.810202	Cofactor and vitamin metabolism	thioredoxin family protein
SP_0660	SP_RS03240	1.02964	0.0824417	0.0274806	9	1.02151	0.306449	0.0819019	14	0.925898	Amino acid metabolism	peptide methionine sulfoxide reductase
SP_0661	SP_RS03245	1.00526	0.0696396	0.0232132	9	1.10259	0.138776	0.0318375	19	0.0203797	Transcription	DNA-binding response regulator
SP_0662	SP_RS03250	0.998019	0.0861035	0.016272	28	1.12152	0.229966	0.0413031	31	0.00731219	Signal transduction	putative sensor histidine kinase
SP_0663	SP_RS03255	1.00107	0.0476363	0.0213036	5	1.01154	0.070362	0.0265943	7	0.765128	Hypothetical/Unknown	conserved hypothetical protein
SP_0664	SP_RS03260	1.02375	0.08845	0.00641684	190	1.02691	0.210491	0.013029	261	0.827591	Folding, sorting, degradation	zinc metalloprotease ZmpB
SP_0665	SP_RS03265	1.03408	0.0717032	0.0113373	40	0.985668	0.160772	0.0216785	55	0.0507835	Cofactor and vitamin metabolism	chorismate binding enzyme
SP_0666	SP_RS03270	1.03683	0.0885628	0.0228668	15	1.00676	0.178051	0.0398135	20	0.517011	Hypothetical/Unknown	conserved hypothetical protein
SP_0667	SP_RS03275	0.999762	0.0861246	0.016276	28	0.966604	0.205719	0.0325271	40	0.365276	Hypothetical/Unknown	putative pneumococcal surface protein
SP_0668	SP_RS03280	0.939242	0.055804	0.0249563	5	1.10334	0.0383797	0.0145062	7	0.000202488	Carbohydrate metabolism	glucokinase
SP_0669	SP_RS03285										Nucleotide metabolism	thymidylate synthase
SP_0670	SP_RS03290	0.958694	0.0943104	0.0544501	3	1.07558	0.0607296	0.0350623	3	0.145407	Hypothetical/Unknown	hypothetical protein
SP_0671	SP_RS03295	0.609963	0.0781586	0.0349536	5	0.835664	0.154372	0.0690372	5	0.0193882	Translation	tRNA isopentenylpyrophosphate transferase
SP_0672	SP_RS03300	0.901895	0.178395	0.0476781	14	0.989364	0.103365	0.0311658	11	0.138275	Translation	GTP-binding protein HflX
SP_0673	SP_RS03305	0.993725	0.100277	0.0317104	10	0.979444	0.0921203	0.0230301	16	0.718771	Hypothetical/Unknown	hypothetical protein
SP_0674	SP_RS03310										Translation	ribonuclease Z
SP_0675	SP_RS03315	1.03734	0.0588094	0.0163108	13	1.03976	0.157306	0.0351747	20	0.950612	Various metabolism	oxidoreductase, short chain dehydrogenase/reductase family
SP_0676	SP_RS03320	1.01888	0.0614014	0.0140865	19	1.00161	0.158115	0.0383486	17	0.675188	Transcription	putative transcriptional regulator
SP_0677	SP_RS03325	1.01568	0.0446679	0.0108336	17	0.933552	0.146032	0.0311341	22	0.017333	Hypothetical/Unknown	conserved hypothetical protein
SP_0678	SP_RS03330	0.992955	0.0723153	0.0241051	9	0.921024	0.258602	0.0914296	8	0.458606	Hypothetical/Unknown	conserved hypothetical protein
SP_0679	SP_RS03335	0.96839	0.00111897	0.000791228	2	0.906909	0.0249473	0.0176404	2	0.0735099	Hypothetical/Unknown	hypothetical protein
SP_0680	SP_RS03340	1.00829	0.0619548	0.0138535	20	1.02403	0.152033	0.031701	23	0.651478	Translation	ribosomal small subunit pseudouridine synthase A
SP_0681	SP_RS03345	0.831157	0.206033	0.0651532	10	0.936773	0.164414	0.0519922	10	0.221284	Transcription	elongation factor Tu family protein
SP_0682	SP_RS03350	1.0124	0	0	1	0.898517	0.0511736	0.0361852	2	0.195859	Hypothetical/Unknown	hypothetical protein
SP_0683		1.0035	0.0820324	0.036686	5	1.0012	0.0260841	0.0150596	3	0.955457	Hypothetical/Unknown	hypothetical protein
SP_0684		0.99997	0.0198293	0.0140215	2	0.798626	0	0	1	0.0442621	Hypothetical/Unknown	hypothetical protein
SP_0685		0.927433	0.0443929	0.0313905	2	1.07949	0.100334	0.0709471	2	0.189056	Hypothetical/Unknown	hypothetical protein
SP_0686	SP_RS03360	1.01516	0.0727598	0.00723987	101	1.02259	0.200149	0.0168556	141	0.685766	Hypothetical/Unknown	conserved hypothetical protein
SP_0687	SP_RS03365	1.02415	0.0450731	0.0201573	5	1.05521	0.210855	0.0666782	10	0.663036	Membrane transport	ABC transporter, ATP-binding protein
SP_0688	SP_RS03370										Cell wall metabolism	UDP-N-acetylmuramoylalanine--D-glutamate ligase
SP_0689	SP_RS03375										Cell wall metabolism	UDP-N-acetylglucosamine--N-acetylmuramyl-(pentapeptide) pyrophosphoryl-undecaprenol N-acetylglucosamine transferase
SP_0690	SP_RS03380	0.697283	0.391803	0.17522	5	0.737161	0.499629	0.166543	9	0.871721	Cell division	cell division protein DivIB
SP_0691		0.930288	0	0	1	1.0257	0	0	1		Hypothetical/Unknown	hypothetical protein
SP_0692		1.01116	0	0	1						Hypothetical/Unknown	hypothetical protein
SP_0693		0.986407	0.0648454	0.0135212	23	0.954373	0.202735	0.0397596	26	0.449404	Hypothetical/Unknown	hypothetical protein
SP_0694	SP_RS03390	0.927501	0.0932404	0.0352415	7	0.878023	0.306973	0.0925558	11	0.624167	Hypothetical/Unknown	conserved domain protein
SP_0695	SP_RS03400	0.990406	0.0827782	0.0153715	29	1.03077	0.169778	0.0271863	39	0.200725	Cofactor and vitamin metabolism	HesA/MoeB/ThiF family protein
SP_0696	SP_RS03405	1.00511	0.0901656	0.0285129	10	1.08718	0.169275	0.0452406	14	0.139107	Hypothetical/Unknown	hypothetical protein
SP_0698	SP_RS03415	1.01101	0.101752	0.0169587	36	0.998874	0.17087	0.0257597	44	0.695117	Membrane transport	hypothetical protein
SP_0699		0.931147	0.0231226	0.0163501	2	0.946689	0.0869117	0.0614558	2	0.829715	Hypothetical/Unknown	hypothetical protein
SP_0701	SP_RS03425	1.0338	0.0706485	0.0235495	9	1.0499	0.141513	0.0426677	11	0.745034	Nucleotide metabolism	orotidine 5-phosphate decarboxylase
SP_0702	SP_RS03430	1.02054	0.114518	0.0362138	10	1.04334	0.0921044	0.0277705	11	0.623091	Nucleotide metabolism	orotate phosphoribosyltransferase PyrE
SP_0703		0.99368	0.0697906	0.0186523	14	0.967319	0.251213	0.0671396	14	0.708275	Hypothetical/Unknown	hypothetical protein
SP_0704	SP_RS03440	1.0302	0.0974753	0.0194951	25	1.05645	0.123382	0.021478	33	0.369455	Hypothetical/Unknown	hypothetical protein
SP_0705	SP_RS03445	1.02119	0.0984527	0.0133977	54	1.00646	0.202852	0.0232687	76	0.584119	Hypothetical/Unknown	hypothetical protein
SP_0706	SP_RS03450	1.03849	0.0827514	0.0124752	44	1.04334	0.131131	0.0183621	51	0.827465	Hypothetical/Unknown	hypothetical protein
SP_0707	SP_RS03455	1.02347	0.0520279	0.00983235	28	1.00016	0.254782	0.0465166	30	0.625876	Membrane transport	ABC transporter, ATP-binding protein
SP_0709	SP_RS03470	1.02869	0.079391	0.0212181	14	0.975138	0.161722	0.0305625	28	0.157834	Membrane transport	amino acid ABC transporter, ATP-binding protein
SP_0710	SP_RS03475	1.01025	0.0793833	0.0204967	15	1.02466	0.245072	0.0500252	24	0.791391	Membrane transport	amino acid ABC transporter, permease protein
SP_0711	SP_RS03480	1.01556	0.0710284	0.0154997	21	1.08549	0.161539	0.0316804	26	0.0535138	Membrane transport	amino acid ABC transporter, permease protein
SP_0713	SP_RS03490										Translation	lysyl-tRNA synthetase
SP_0715	SP_RS03500	1.02024	0.066408	0.0184183	13	1.00365	0.281467	0.0848655	11	0.850293	Various metabolism	lactate oxidase
SP_0716	SP_RS03505	1.02793	0.0655517	0.0181808	13	0.93912	0.281686	0.0704214	16	0.232633	Cofactor and vitamin metabolism	putative transcriptional regulator
SP_0717	SP_RS03510	1.03017	0.0893022	0.0160391	31	1.01385	0.166543	0.0260096	41	0.594882	Cofactor and vitamin metabolism	hydroxyethylthiazole kinase
SP_0718	SP_RS03515	1.00751	0.0756477	0.0133728	32	1.0878	0.130733	0.0206707	40	0.00171541	Cofactor and vitamin metabolism	thiamine-phosphate pyrophosphorylase
SP_0719	SP_RS03520	1.02963	0.0743874	0.0140579	28	1.06038	0.211071	0.0318201	44	0.37973	Membrane transport	conserved hypothetical protein
SP_0720	SP_RS03525	0.997517	0.0740007	0.0165471	20	0.980245	0.230704	0.0491862	22	0.741001	Membrane transport	ABC transporter, ATP-binding protein
SP_0721	SP_RS03530	0.992657	0.0590533	0.0132047	20	1.05596	0.115397	0.0214286	29	0.0153878	Hypothetical/Unknown	conserved hypothetical protein
SP_0722	SP_RS03535	1.00145	0.0490978	0.0173587	8	0.976238	0.197691	0.0465963	18	0.616793	Transcription	transcriptional activator TenA
SP_0723	SP_RS03540	1.01723	0.0877036	0.0253179	12	1.00626	0.104975	0.0331959	10	0.795415	Membrane transport	thiW protein
SP_0724	SP_RS03545	1.00718	0.0945506	0.0272944	12	0.975273	0.337333	0.0973796	12	0.755329	Cofactor and vitamin metabolism	putative hydroxyethylthiazole kinase
SP_0725	SP_RS03550	1.01009	0.0414141	0.0185209	5	1.14726	0.187414	0.0838142	5	0.148687	Cofactor and vitamin metabolism	thiamine-phosphate pyrophosphorylase
SP_0726	SP_RS03555	1.03205	0.0582478	0.0220156	7	0.980449	0.0714717	0.0252691	8	0.147646	Cofactor and vitamin metabolism	phosphomethylpyrimidine kinase
SP_0727	SP_RS03560	1.02601	0.0791867	0.0559934	2	1.01044	0.132084	0.0933972	2	0.899386	Transcription	putative transcriptional repressor
SP_0728	SP_RS03565	1.00912	0.0610306	0.0305153	4	0.976343	0.284404	0.0899363	10	0.736012	Membrane transport	hypothetical protein
SP_0729	SP_RS03570	1.00891	0.0961365	0.0160228	36	0.997934	0.171395	0.0240001	51	0.704747	Membrane transport	cation-transporting ATPase, E1-E2 family
SP_0730	SP_RS03575	0.951367	0.190681	0.0331933	33	0.97729	0.127805	0.021603	35	0.515023	Carbohydrate metabolism	pyruvate oxidase
SP_0731	SP_RS03580	1.03008	0.0650723	0.0168016	15	0.939885	0.238528	0.0508543	22	0.101064	Hypothetical/Unknown	conserved domain protein
SP_0733	SP_RS03595										Hypothetical/Unknown	hypothetical protein
SP_0734											Hypothetical/Unknown	hypothetical protein
SP_0736	SP_RS03605	1.04258	0.0622513	0.0166374	14	1.02833	0.151097	0.0356138	18	0.719422	Carbohydrate metabolism	mannose-6-phosphate isomerase
SP_0737	SP_RS03610	1.0043	0.110864	0.0268884	17	1.04633	0.164093	0.0386772	18	0.378822	Membrane transport	sodium-dependent transporter
SP_0738	SP_RS03615	1.03552	0.0898849	0.0271013	11	0.99764	0.302307	0.0838449	13	0.671436	Hypothetical/Unknown	hypothetical protein
SP_0739	SP_RS03620	0.970079	0.0807541	0.0305222	7	1.10614	0.0980478	0.0370586	7	0.0150613	Membrane transport	transcriptional regulator, MerR family
SP_0740	SP_RS03625	1.05225	0.0483062	0.0241531	4	0.99815	0.0472282	0.0272672	3	0.197618	DNA repair and editing	MutT/nudix family protein
SP_0741	SP_RS03630	1.00262	0.0673662	0.0158784	18	1.00697	0.148366	0.0280385	28	0.893304	Hypothetical/Unknown	conserved hypothetical protein
SP_0742	SP_RS03635	1.09651	0.121152	0.0856677	2	0.783987	0.31147	0.139294	5	0.114218	Hypothetical/Unknown	conserved hypothetical protein
SP_0743	SP_RS03640	1.1914	0	0	1	0.434258	0.388659	0.274824	2	0.221663	Transcription	transcriptional regulator, TetR family
SP_0744	SP_RS03645	1.01562	0.0836016	0.0202764	17	1.03258	0.100363	0.0209271	23	0.564139	Nucleotide metabolism	cytidine and deoxycytidylate deaminase family protein
SP_0745	SP_RS03650	0.969131	0.0481028	0.0181812	7	1.12453	0.164062	0.0669781	6	0.0467792	Nucleotide metabolism	uracil phosphoribosyltransferase
SP_0746	SP_RS03655	0.756159	0.122322	0.054704	5	0.809896	0.196293	0.0654311	9	0.540457	Folding, sorting, degradation	ATP-dependent Clp protease, proteolytic subunit
SP_0747											Hypothetical/Unknown	hypothetical protein
SP_0748	SP_RS03660	0.966562	0.033739	0.0238571	2	1.01993	0.0647065	0.0323533	4	0.254999	Hypothetical/Unknown	conserved hypothetical protein
SP_0749	SP_RS03665	1.01702	0.0791368	0.0279791	8	1.00587	0.122135	0.0352572	12	0.807251	Membrane transport	branched-chain amino acid ABC transporter, amino acid-binding protein
SP_0750	SP_RS03670	1.0461	0.0696725	0.0155792	20	1.03223	0.143384	0.0242364	35	0.632117	Membrane transport	branched-chain amino acid ABC transporter, permease protein
SP_0751	SP_RS03675	1.02685	0.153102	0.0300258	26	0.954223	0.269214	0.0508767	28	0.224462	Membrane transport	branched-chain amino acid ABC transporter, permease protein
SP_0752	SP_RS03680	1.02255	0.0617557	0.0159453	15	1.06755	0.13055	0.0412835	10	0.319788	Membrane transport	branched-chain amino acid ABC transporter, ATP-binding protein
SP_0753	SP_RS03685	1.04852	0.0688638	0.0217767	10	1.07527	0.143463	0.0383422	14	0.550323	Membrane transport	branched-chain amino acid ABC transporter, ATP-binding protein
SP_0754	SP_RS03690	1.01073	0.0730891	0.0155826	22	1.06113	0.107129	0.019241	31	0.0470159	Various metabolism	putative acetoin utilization protein AcuB
SP_0755											Translation	peptide chain release factor 2, programmed frameshift
SP_0756	SP_RS03700										Cell division	cell division ABC transporter, ATP-binding protein FtsE
SP_0757	SP_RS03705										Cell division	cell division ABC transporter, permease protein FtsX
SP_0758	SP_RS03710	1.03369	0.0905219	0.0139678	42	0.986055	0.202074	0.0267653	57	0.117856	Membrane transport	PTS system, IIABC components
SP_0759		1.02698	0.131682	0.05889	5	1.00466	0.160207	0.0534022	9	0.783595	Hypothetical/Unknown	hypothetical protein
SP_0760	SP_RS03715	1.0057	0.0647686	0.0132208	24	0.863791	0.314649	0.0605543	27	0.0263912	Signal transduction	hypothetical protein
SP_0761	SP_RS03720										Transcription	ATP-dependent RNA helicase, DEAD/DEAH box family
SP_0762	SP_RS03725										Amino acid metabolism	S-adenosylmethionine synthetase
SP_0763											Hypothetical/Unknown	hypothetical protein
SP_0764	SP_RS03730	0.980907	0.105689	0.0293127	13	1.00713	0.165097	0.0378758	19	0.588048	Nucleotide metabolism	dihydroorotate dehydrogenase A
SP_0765	SP_RS03735										Replication	DNA polymerase III, delta subunit
SP_0766	SP_RS03740	0.956051	0.111232	0.0786528	2	1.15432	0	0	1	0.24042	Various metabolism	superoxide dismutase, manganese-dependent
SP_0767	SP_RS03745	0.98051	0.0654822	0.0247499	7	0.860809	0.329678	0.104253	10	0.281514	Hypothetical/Unknown	conserved hypothetical protein
SP_0768	SP_RS03750	0.998787	0.0753111	0.0194453	15	1.01416	0.139246	0.0328207	18	0.68981	Translation	ribosomal RNA large subunit methyltransferase N
SP_0769	SP_RS03755	1.03249	0.0547955	0.0193731	8	1.00722	0.157119	0.0419917	14	0.590746	Antibiotic response/sensing	VanZF-related protein
SP_0770	SP_RS03760	1.00844	0.0722021	0.0161449	20	1.02457	0.0965296	0.0182424	28	0.511155	Membrane transport	ABC transporter, ATP-binding protein
SP_0771	SP_RS03765	0.997536	0.0867265	0.0204416	18	0.942204	0.292835	0.0597747	24	0.386321	Folding, sorting, degradation	peptidyl-prolyl cis-trans isomerase, cyclophilin-type
SP_0772	SP_RS03770	1.01011	0.0352531	0.0203534	3	0.906266	0.0940352	0.0470176	4	0.0985096	Hypothetical/Unknown	hypothetical protein
SP_0773		0.953938	0.00406424	0.00287385	2	0.980419	0	0	1	0.0688206	Hypothetical/Unknown	hypothetical protein
SP_0774	SP_RS03775	0.996655	0.0501487	0.0189544	7	1.03665	0.124559	0.0345465	13	0.323574	Hypothetical/Unknown	hypothetical protein
SP_0775	SP_RS03780										Translation	ribosomal protein S16
SP_0776	SP_RS03785	0.70513	0	0	1	0.788389	0.175395	0.124023	2	0.623617	Hypothetical/Unknown	KH domain protein
SP_0777	SP_RS03790	0.959633	0.167393	0.0394549	18	1.01156	0.224274	0.0431616	27	0.379449	Various metabolism	hypothetical protein
SP_0778	SP_RS03795	0.963594	0.0106189	0.00750866	2	0.95313	0.363495	0.181748	4	0.956888	Translation	16S rRNA processing protein RimM
SP_0779	SP_RS03800										Translation	tRNA (guanine-N1)-methyltransferase
SP_0781	SP_RS03810	0.999036	0.0192678	0.0136244	2	0.992836	0.0826549	0.0369644	5	0.881107	Hypothetical/Unknown	hypothetical protein
SP_0782	SP_RS03815										Hypothetical/Unknown	conserved hypothetical protein
SP_0783	SP_RS03825	0.865313	0.398707	0.199354	4	1.00955	0.0465775	0.0329353	2	0.514772	Membrane transport	conserved hypothetical protein
SP_0784	SP_RS03830	1.00017	0.0810229	0.0168944	23	1.03942	0.107731	0.0215462	25	0.158387	Amino acid metabolism	glutathione reductase
SP_0785	SP_RS03835	1.02211	0.0560637	0.011444	24	0.979419	0.190643	0.0305273	39	0.195329	Membrane transport	conserved hypothetical protein
SP_0786	SP_RS03840	1.03558	0.0615363	0.0194595	10	0.986163	0.241757	0.0646123	14	0.471702	Membrane transport	ABC transporter, ATP-binding protein
SP_0787	SP_RS03845	1.01415	0.0824279	0.0153065	29	0.989396	0.178134	0.0325227	30	0.493778	Membrane transport	conserved hypothetical protein
SP_0788	SP_RS03850	0.813414	0.206494	0.119219	3	0.937545	0.0523128	0.0302028	3	0.369922	Translation	methionyl-tRNA synthetase
SP_0789	SP_RS03860	1.00271	0.00657781	0.00465122	2	1.00336	0.129933	0.0918763	2	0.995005	Transcription	conserved hypothetical protein
SP_0790	SP_RS03865	1.03347	0.0625358	0.0208453	9	0.998714	0.113892	0.0315879	13	0.36943	Hypothetical/Unknown	conserved domain protein
SP_0791	SP_RS03870	1.02004	0.0755214	0.0173258	19	1.08722	0.260653	0.0468147	31	0.184655	Various metabolism	oxidoreductase, aldo/keto reductase family
SP_0792	SP_RS03875	0.961657	0.126919	0.089745	2	1.09724	0.051997	0.0300205	3	0.247357	Hypothetical/Unknown	hypothetical protein
SP_0793	SP_RS03880	1.02944	0.070316	0.0195021	13	0.996099	0.171336	0.038312	20	0.443831	Lipid metabolism	oxidoreductase, short chain dehydrogenase/reductase family
SP_0794	SP_RS03885	1.00804	0.043293	0.0163632	7	1.10235	0.13801	0.0460034	9	0.0739183	DNA repair and editing	MutT/nudix family protein
SP_0795	SP_RS03890	0.987425	0.139339	0.0268158	27	1.07414	0.138158	0.0224122	38	0.0157803	Carbohydrate metabolism	PEP-utilizing enzymes family protein
SP_0796	SP_RS03895					1.07294	0.037212	0.018606	4		Hypothetical/Unknown	conserved hypothetical protein
SP_0797	SP_RS03900	0.968064	0.0971311	0.0143212	46	0.958601	0.287993	0.0339403	72	0.797734	Folding, sorting, degradation	aminopeptidase N
SP_0798	SP_RS03905	0.979932	0.029737	0.0148685	4	0.787988	0.36724	0.138804	7	0.202397	Signal transduction	DNA-binding response regulator CiaR
SP_0799	SP_RS03910	0.671967	0.362713	0.128238	8	0.572847	0.462706	0.163591	8	0.640827	Signal transduction	sensor histidine kinase CiaH
SP_0800	SP_RS03915	1.01852	0.0258691	0.0149355	3	1.04781	0.0889346	0.0363074	6	0.479884	Hypothetical/Unknown	hypothetical protein
SP_0801	SP_RS03920	0.987763	0.0911094	0.0194246	22	1.03444	0.168925	0.0303398	31	0.2009	Folding, sorting, degradation	conserved hypothetical protein
SP_0802	SP_RS03930	1.00358	0.0983707	0.0205117	23	0.937882	0.191373	0.032348	35	0.0918575	Replication	DNA polymerase III, epsilon subunit/ATP-dependent helicase DinG
SP_0803	SP_RS03935										Cell division	putative rod shape-determining protein RodA
SP_0804	SP_RS03940	0.91433	0.0769911	0.0344315	5	1.23736	0.0817994	0.0408997	4	0.000520039	Cofactor and vitamin metabolism	putative 4-methyl-5(b-hydroxyethyl)-thiazole monophosphate biosynthesis protein
SP_0805	SP_RS03945	0.91705	0	0	1	0.929836	0	0	1		Hypothetical/Unknown	hydrolase, haloacid dehalogenase-like family
SP_0806	SP_RS03950										Transcription	DNA gyrase subunit B
SP_0807	SP_RS03955					0	0	0	1		Cell division	putative septation ring formation regulator EzrA
SP_0809											Hypothetical/Unknown	hypothetical protein
SP_0810	SP_RS03960										Hypothetical/Unknown	hypothetical protein
SP_0815											Hypothetical/Unknown	hypothetical protein
SP_0816	SP_RS03995										Hypothetical/Unknown	hypothetical protein
SP_0817	SP_RS04000	1.04341	0.0407757	0.0154117	7	0.974006	0.177783	0.0536036	11	0.231262	DNA repair and editing	MutT/nudix family protein
SP_0820	SP_RS04015	1.04199	0.0940138	0.0174579	29	0.986623	0.239951	0.0353788	46	0.164764	Folding, sorting, degradation	ATP-dependent Clp protease, ATP-binding subunit ClpE
SP_0821		1.07908	0.225721	0.13032	3	1.06976	0.138401	0.0618946	5	0.95061	Hypothetical/Unknown	hypothetical protein
SP_0822	SP_RS04020	1.02649	0.109482	0.0346212	10	1.02013	0.217421	0.0561379	15	0.9241	Hypothetical/Unknown	conserved hypothetical protein
SP_0823	SP_RS04025	0.966551	0.107943	0.029938	13	1.01533	0.136443	0.0313021	19	0.269058	Membrane transport	amino acid ABC transporter, permease protein
SP_0824	SP_RS04030										Membrane transport	amino acid ABC transporter, ATP-binding protein
SP_0825	SP_RS04035										Cofactor and vitamin metabolism	methylenetetrahydrofolate dehydrogenase/methenyltetrahydrofolate cyclohydrolase
SP_0826	SP_RS04040	1.00034	0.0947169	0.019334	24	0.985113	0.293497	0.0575595	26	0.803057	Hypothetical/Unknown	hypothetical protein
SP_0828	SP_RS04050	0.547489	0.0657973	0.0465257	2						Carbohydrate metabolism	ribose 5-phosphate isomerase
SP_0829	SP_RS04055	1.02659	0.0762345	0.0152469	25	1.05916	0.23232	0.0376873	38	0.426148	Carbohydrate metabolism	phosphopentomutase
SP_0830	SP_RS04060	1.00518	0.0596507	0.0210897	8	0.982555	0.131703	0.046564	8	0.664882	Hypothetical/Unknown	hypothetical protein
SP_0831	SP_RS04065	1.0364	0.0841584	0.0242944	12	1.02838	0.23362	0.0603205	15	0.902799	Nucleotide metabolism	purine nucleoside phosphorylase, family 2
SP_0832											Hypothetical/Unknown	hypothetical protein
SP_0833		1.02598	0.081312	0.0191654	18	1.05605	0.117414	0.0244825	23	0.33937	Hypothetical/Unknown	hypothetical protein
SP_0834	SP_RS04075	1.09077	0.00194878	0.00137799	2	1.01692	0.114961	0.066373	3	0.347086	Cellular community	hemolysin-related protein
SP_0835	SP_RS04085	1.04742	0.0212272	0.0094931	5	1.11972	0.100707	0.0356054	8	0.0755538	Nucleotide metabolism	purine nucleoside phosphorylase, family 1
SP_0837	SP_RS04095	1.07984	0.0755064	0.0377532	4	1.10822	0.0521363	0.0301009	3	0.582195	Transcription	putative DNA topology modulation protein FlaR
SP_0838	SP_RS04100										Translation	ribosomal protein S20
SP_0839	SP_RS04105										Cofactor and vitamin metabolism	pantothenate kinase
SP_0840		1.04927	0.0184572	0.0130512	2	0.956648	0.129409	0.0578735	5	0.179215	Hypothetical/Unknown	hypothetical protein
SP_0841	SP_RS04115	0.86721	0.0712136	0.0290728	6	0.999171	0.112549	0.0459478	6	0.0356345	Translation	conserved hypothetical protein
SP_0842	SP_RS04120	0.970804	0.0850218	0.0212555	16	1.00931	0.128376	0.0294514	19	0.296772	Nucleotide metabolism	pyrimidine-nucleoside phosphorylase
SP_0843	SP_RS04125	1.03675	0.0611676	0.0152919	16	1.01859	0.124226	0.0292803	18	0.586172	Carbohydrate metabolism	deoxyribose-phosphate aldolase
SP_0844	SP_RS04130					0.869765	0	0	1		Nucleotide metabolism	cytidine deaminase
SP_0845	SP_RS04135	0.989852	0.0603972	0.022828	7	1.06478	0.114789	0.038263	9	0.1148	Membrane transport	lipoprotein
SP_0846	SP_RS04140	1.03043	0.0690623	0.0191544	13	1.08129	0.146041	0.0335042	19	0.19751	Membrane transport	sugar ABC transporter, ATP-binding protein
SP_0847	SP_RS04145	0.980544	0.0594468	0.0210176	8	1.03264	0.0840652	0.0265838	10	0.143795	Membrane transport	putative sugar ABC transporter, permease protein
SP_0848	SP_RS04150	1.00602	0.106139	0.033564	10	1.14485	0.189945	0.0671557	8	0.0829859	Membrane transport	putative sugar ABC transporter, permease protein
SP_0851	SP_RS04175										Lipid metabolism	conserved hypothetical protein
SP_0852	SP_RS04180										Replication	topoisomerase IV, subunit B
SP_0853											Hypothetical/Unknown	hypothetical protein
SP_0854	SP_RS04185										Hypothetical/Unknown	hypothetical protein
SP_0855	SP_RS04190										Replication	topoisomerase IV, subunit A
SP_0856	SP_RS04195	1.03928	0.0361939	0.0208965	3	1.01279	0.142556	0.0538812	7	0.658938	Amino acid metabolism	branched-chain amino acid aminotransferase
SP_0858	SP_RS04205	1.03386	0.0181748	0.00908738	4	1.05053	0.06839	0.0279201	6	0.585796	Hypothetical/Unknown	putative membrane protein
SP_0859	SP_RS04210	1.01303	0.0724694	0.0241565	9	0.88046	0.145446	0.0363615	16	0.00586119	Hypothetical/Unknown	membrane protein
SP_0860	SP_RS04215	0.995801	0.0134411	0.00548732	6	1.01167	0.109252	0.0488588	5	0.75417	Folding, sorting, degradation	pyrrolidone-carboxylate peptidase
SP_0861	SP_RS04220										Hypothetical/Unknown	hypothetical protein
SP_0862	SP_RS04235	0.952562	0	0	1	1.34757	0.0333037	0.0235493	2	0.0379087	Translation	ribosomal protein S1
SP_0864	SP_RS04255										Hypothetical/Unknown	conserved hypothetical protein
SP_0865	SP_RS04260										Transcription	DNA polymerase III, gamma and tau subunits
SP_0866	SP_RS04265										Hypothetical/Unknown	hypothetical protein
SP_0867	SP_RS04270										Cofactor and vitamin metabolism	ABC transporter, ATP-binding protein
SP_0868	SP_RS04275										Cofactor and vitamin metabolism	conserved hypothetical protein
SP_0869	SP_RS04280										Amino acid metabolism	aminotransferase, class-V
SP_0870	SP_RS04285										Cofactor and vitamin metabolism	NifU family protein
SP_0871	SP_RS04290										Cofactor and vitamin metabolism	conserved hypothetical protein
SP_0872	SP_RS04300	0.813811	0.0725302	0.0193845	14	0.823544	0.121411	0.0286168	18	0.780192	Cell wall metabolism	D-alanyl-D-alanine carboxypeptidase
SP_0873	SP_RS04305	0.157599	0.17074	0.0539926	10	0.138033	0.255516	0.0659738	15	0.820505	Hypothetical/Unknown	membrane protein
SP_0874											Hypothetical/Unknown	hypothetical protein
SP_0875	SP_RS04315	0.947581	0.0458609	0.0205096	5	1.05157	0.0600592	0.0346752	3	0.0416993	Transcription	lactose phosphotransferase system repressor
SP_0876	SP_RS04320	0.965104	0.0714851	0.0505476	2	1.06179	0.0949055	0.0474527	4	0.235612	Carbohydrate metabolism	putative 1-phosphofructokinase
SP_0877	SP_RS04325	1.04918	0.0888223	0.0174195	26	1.06167	0.208869	0.0381342	30	0.766935	Membrane transport	PTS system, fructose specific IIABC components
SP_0878	SP_RS04330										Cell division	SpoE family protein
SP_0879		1.04468	0.0928276	0.026797	12	1.06281	0.15533	0.0430809	13	0.724112	Hypothetical/Unknown	hypothetical protein
SP_0880	SP_RS04340	0.968381	0.0454139	0.0136928	11	1.02077	0.119369	0.0289511	17	0.113911	Amino acid metabolism	aminotransferase, class-V
SP_0881	SP_RS04345	0.948749	0.0884929	0.0221232	16	1.01011	0.256488	0.0604548	18	0.347672	Cofactor and vitamin metabolism	thiazole biosynthesis protein ThiI
SP_0882	SP_RS04350	1.02426	0.104483	0.0208967	25	1.04961	0.157361	0.0308611	26	0.499678	Hypothetical/Unknown	conserved hypothetical protein
SP_0883	SP_RS04355	0.933742	0	0	1						Hypothetical/Unknown	hypothetical protein
SP_0884	SP_RS04360	1.04906	0.0913944	0.0527666	3	1.03195	0.108317	0.0541585	4	0.829895	Hypothetical/Unknown	hypothetical protein
SP_0885	SP_RS04365	1.00936	0.0615581	0.0114311	29	1.06123	0.171729	0.0245327	49	0.0590514	Hypothetical/Unknown	hypothetical protein
SP_0886	SP_RS04370	1.01357	0.0630699	0.0117118	29	1.09233	0.172114	0.0262471	43	0.00777761	DNA repair and editing	putative type I restriction-modification system, M subunit
SP_0887	SP_RS04375	0.99277	0.0853183	0.0301646	8	1.10261	0.0790088	0.021116	14	0.00734874	DNA repair and editing	putative type I restriction-modification system, S subunit
SP_0888	SP_RS04380										Transcription	hypothetical protein
SP_0889	SP_RS04385										Cellular community	hypothetical protein
SP_0891	SP_RS04395										DNA repair and editing	putative type I restriction-modification system, S subunit
SP_0892	SP_RS04400	1.03721	0.0924148	0.0101438	83	1.03513	0.19731	0.0176479	125	0.918582	DNA repair and editing	putative type I restriction-modification system, R subunit
SP_0893	SP_RS04405	1.05187	0.033355	0.0117928	8	0.93645	0.101	0.0505002	4	0.0502182	Transcription	putative transcriptional repressor
SP_0894	SP_RS04410	0.97996	0.0773493	0.0114045	46	1.01802	0.23526	0.0298781	62	0.236674	Amino acid metabolism	X-pro dipeptidyl-peptidase
SP_0895	SP_RS04415										Transcription	DNA polymerase III, alpha subunit
SP_0896	SP_RS04420										Carbohydrate metabolism	6-phosphofructokinase
SP_0897	SP_RS04425										Carbohydrate metabolism	pyruvate kinase
SP_0899	SP_RS04440	1.04462	0.0731548	0.0276499	7	1.07308	0.0908587	0.0370929	6	0.550883	Hypothetical/Unknown	conserved hypothetical protein
SP_0901	SP_RS04455	1.01976	0.0800309	0.0282952	8	0.975926	0.157428	0.0406478	15	0.386135	Hypothetical/Unknown	hypothetical protein
SP_0902	SP_RS04460	1.05342	0.128642	0.0295125	19	1.09032	0.144519	0.0323155	20	0.404626	Hypothetical/Unknown	hypothetical protein
SP_0904	SP_RS04465	1.02652	0.0669105	0.0142654	22	0.988877	0.18813	0.0327492	33	0.296752	Hypothetical/Unknown	conserved hypothetical protein
SP_0905	SP_RS04470	1.03915	0.0502689	0.0177727	8	0.931	0.142139	0.0428564	11	0.0323207	Hypothetical/Unknown	conserved hypothetical protein
SP_0906	SP_RS04475					0.900981	0	0	1		Hypothetical/Unknown	hypothetical protein
SP_0907	SP_RS04480	1.01764	0.0911399	0.0101267	81	1.02914	0.196461	0.0199476	97	0.607854	Capsule metabolism	putative capsular polysaccharide biosynthesis protein
SP_0908	SP_RS04485	1.01413	0.109281	0.0170668	41	1.00075	0.213005	0.0307447	48	0.704369	Transcription	putative transcriptional regulator
SP_0909	SP_RS04490	1.00136	0.0600719	0.0346825	3	0.888305	0.240177	0.10741	5	0.355203	Hypothetical/Unknown	conserved hypothetical protein
SP_0910	SP_RS04495	1.029	0.0310559	0.0126785	6	1.05326	0.121185	0.0383221	10	0.557465	Hypothetical/Unknown	conserved hypothetical protein
SP_0911	SP_RS04500	1.00306	0.0618085	0.0276416	5	0.920409	0.165983	0.0742298	5	0.327263	Hypothetical/Unknown	hypothetical protein
SP_0912	SP_RS04505	0.888278	0.262473	0.0992054	7	1.00002	0.184663	0.0583957	10	0.347117	Membrane transport	ABC transporter, ATP-binding protein
SP_0913	SP_RS04510	1.02017	0.0919613	0.0132735	48	1.02702	0.167438	0.0192064	76	0.769582	Membrane transport	putative ABC transporter, permease protein
SP_0916	SP_RS04525	1.0197	0.0846103	0.0176425	23	1.02198	0.154881	0.0261797	35	0.942702	Amino acid metabolism	lysine decarboxylase
SP_0917		1.00639	0.0749778	0.028339	7	1.00779	0	0	1	0.962323	Mobile element/pseudogene	pilin gene inverting-related protein
SP_0918	SP_RS04540	1.01279	0.102031	0.0360734	8	0.904423	0.214347	0.0958588	5	0.312725	Various metabolism	spermidine synthase
SP_0919	SP_RS04545	1.01781	0.0874427	0.0154578	32	1.00395	0.198991	0.0327139	37	0.70281	Various metabolism	conserved hypothetical protein
SP_0920	SP_RS04550	0.988585	0.12333	0.0262941	22	0.987205	0.164547	0.0496127	11	0.980546	Various metabolism	carboxynorspermidine decarboxylase
SP_0921	SP_RS04555	0.957233	0.0808756	0.020882	15	1.0393	0.120576	0.0301441	16	0.0330596	Various metabolism	agmatine deiminase
SP_0922	SP_RS04560	0.982474	0.0939442	0.0195887	23	1.04185	0.201738	0.0356626	32	0.150402	Various metabolism	carbon-nitrogen hydrolase family protein
SP_0923	SP_RS04565	1.00941	0.1562	0.0358347	19	1.04045	0.103243	0.0215276	23	0.462063	Various metabolism	Cof family protein
SP_0924	SP_RS04570	1.03649	0.0511466	0.0193316	7	1.01677	0.233836	0.0779452	9	0.809575	Hypothetical/Unknown	hypothetical protein
SP_0925	SP_RS04575	1.01935	0.0710725	0.0163051	19	1.08553	0.143176	0.0280791	26	0.0477005	Folding, sorting, degradation	conserved hypothetical protein
SP_0926	SP_RS04580	0.939712	0.0828842	0.0414421	4	1.00892	0.0184588	0.00922942	4	0.154203	Transcription	hypothetical protein
SP_0927	SP_RS04585	0.974212	0.0782482	0.0391241	4	0.837276	0.202462	0.064024	10	0.0929728	Transcription	transcriptional regulator, LysR family
SP_0928	SP_RS04590	0.819778	0.156921	0.0640629	6	0.782439	0.41877	0.170962	6	0.842053	Folding, sorting, degradation	signal peptidase II
SP_0929	SP_RS04595	0.43127	0.317954	0.105985	9	0.702731	0.43854	0.155047	8	0.168911	Translation	ribosomal large subunit pseudouridine synthase D
SP_0930	SP_RS04600	0.887109	0.171238	0.0281514	37	0.966745	0.25114	0.0392215	41	0.103174	Cell wall metabolism	choline binding protein E
SP_0931	SP_RS04605	0.988553	0.0812935	0.015943	26	1.0151	0.135859	0.0256749	28	0.38372	Amino acid metabolism	glutamate 5-kinase
SP_0932	SP_RS04610	0.961819	0.0924309	0.0256357	13	1.02718	0.207826	0.0536604	15	0.281795	Amino acid metabolism	gamma-glutamyl phosphate reductase
SP_0933	SP_RS04615	1.02541	0.0634844	0.0153972	17	1.09795	0.209004	0.0426628	24	0.117837	Amino acid metabolism	pyrroline-5-carboxylate reductase
SP_0934		1.05602	0.171151	0.0855757	4	0.890469	0.473556	0.167427	8	0.399277	Hypothetical/Unknown	hypothetical protein
SP_0935	SP_RS04620										Nucleotide metabolism	thymidylate kinase
SP_0936	SP_RS04625										Replication	DNA polymerase III, delta prime subunit
SP_0937	SP_RS04630										Replication	conserved hypothetical protein
SP_0938	SP_RS04635	1.06646	0.0018928	0.00109281	3						Translation	tetrapyrrole methylase family protein
SP_0939	SP_RS04640	0.995807	0.002751	0.00194525	2	0.908935	0.301447	0.134811	5	0.54775	Hypothetical/Unknown	conserved hypothetical protein
SP_0943	SP_RS04665	0.862752	0.275042	0.0687606	16	0.951524	0.239997	0.0511675	22	0.307239	Translation	Gid protein
SP_0944	SP_RS04670										Nucleotide metabolism	uridylate kinase
SP_0945	SP_RS04675										Translation	ribosome recycling factor
SP_0946	SP_RS04680	0.931451	0.0656191	0.021873	9	0.985578	0.13973	0.0387542	13	0.23803	Hypothetical/Unknown	conserved hypothetical protein
SP_0947	SP_RS04685										Hypothetical/Unknown	conserved hypothetical protein
SP_0948	SP_RS04690	1.00975	0.0282651	0.0106832	7	1.04242	0.123935	0.0438177	8	0.481645	Energy metabolism	PhoH family protein
SP_0950	SP_RS04705	0.981778	0.0594281	0.0187928	10	1.02363	0.315134	0.0909715	12	0.657163	Various metabolism	acetyltransferase, GNAT family
SP_0951	SP_RS04710	0.969953	0.228439	0.11422	4	1.17685	0	0	1	0.167751	Transcription	conserved hypothetical protein
SP_0953	SP_RS04725	1.05326	0.0956889	0.0478444	4	1.02044	0.0650029	0.0216676	9	0.544684	Various metabolism	acetyltransferase, GNAT family
SP_0954	SP_RS04730	0.964496	0.102073	0.0272801	14	1.03568	0.341936	0.0746166	21	0.376718	Cellular community	competence protein CelA
SP_0955	SP_RS04735	1.00892	0.0921626	0.0151514	37	1.03387	0.136448	0.0199029	47	0.32156	Cellular community	DNA internalization-related competence protein ComEC/Rec2
SP_0956	SP_RS04740	1.02824	0.0481754	0.0340651	2	1.05672	0.028701	0.0202947	2	0.54725	Hypothetical/Unknown	hypothetical protein
SP_0957	SP_RS04745	1.03287	0.0731916	0.0220681	11	1.08632	0.240613	0.069459	12	0.471415	Membrane transport	ABC transporter, ATP-binding protein
SP_0958	SP_RS04750	1.02572	0.0721015	0.0157338	21	1.02399	0.203884	0.0349658	34	0.964036	Membrane transport	hypothetical protein
SP_0959	SP_RS04755										Translation	translation initiation factor IF-3
SP_0960	SP_RS04760										Translation	ribosomal protein L35
SP_0961	SP_RS04765										Translation	ribosomal protein L20
SP_0962	SP_RS04770	0.949016	0.0830501	0.0587253	2						Carbohydrate metabolism	lactoylglutathione lyase
SP_0963	SP_RS04775	1.02399	0.0690535	0.0208204	11	0.940512	0.0957361	0.0255866	14	0.0186837	Nucleotide metabolism	dihydroorotate dehydrogenase, electron transfer subunit
SP_0964	SP_RS04780	0.993663	0.0584004	0.0168587	12	0.910464	0.234985	0.065173	13	0.228965	Nucleotide metabolism	dihydroorotate dehydrogenase B
SP_0965	SP_RS04785	1.00831	0.0960091	0.0141558	46	1.04399	0.146254	0.019544	56	0.142428	Carbohydrate metabolism	endo-beta-N-acetylglucosaminidase
SP_0966	SP_RS04790	0.981328	0.1401	0.0339793	17	1.06994	0.0968442	0.0186377	27	0.0273287	Cellular community	adherence and virulence protein A
SP_0967	SP_RS04795	0.845367	0.0297253	0.0171619	3	1.03288	0.00931313	0.00658537	2	0.00200781	Translation	conserved hypothetical protein TIGR00043
SP_0968	SP_RS04800										Cell wall metabolism	diacylglycerol kinase
SP_0969	SP_RS04805										Cell growth and death	GTP-binding protein Era
SP_0970	SP_RS04810	0.99286	0.0721351	0.0272645	7	0.943958	0.462974	0.146405	10	0.747169	DNA repair and editing	formamidopyrimidine-DNA glycosylase
SP_0971	SP_RS04815										Various metabolism	dephospho-CoA kinase
SP_0972	SP_RS04820	0.942269	0.0977043	0.0218474	20	0.98533	0.122744	0.0207476	35	0.158809	Membrane transport	multi-drug resistance efflux pump
SP_0973	SP_RS04825	0.873883	0	0	1	1.09346	0	0	1		Translation	ribosomal protein L33
SP_0974	SP_RS04830					0.823726	0	0	1		Membrane transport	putative preprotein translocase, SecG subunit
SP_0975	SP_RS04835	0.862957	0.137487	0.0307431	20	0.95572	0.251599	0.0513573	24	0.128697	Folding, sorting, degradation	exoribonuclease, VacB/Rnb family
SP_0976	SP_RS04840	0.84085	0	0	1						Translation	SsrA-binding protein
SP_0977	SP_RS04845	0.961172	0.156939	0.0473189	11	0.908747	0.358906	0.0995425	13	0.639014	Various metabolism	tellurite resistance protein TehB
SP_0978	SP_RS04850	1.00517	0.108584	0.0301157	13	1.11175	0.106965	0.0245394	19	0.0101579	Cellular community	competence protein CoiA
SP_0979	SP_RS04855	0.955086	0.0821145	0.0138799	35	1.02675	0.250953	0.0366053	47	0.0708887	Amino acid metabolism	oligoendopeptidase F
SP_0980	SP_RS04860	0.990289	0.117005	0.0292513	16	0.995462	0.11961	0.0360638	11	0.912187	Various metabolism	O-methyltransferase
SP_0981	SP_RS04865	0.933577	0.080564	0.0284837	8	0.815572	0.309542	0.10944	8	0.3144	Folding, sorting, degradation	putative protease maturation protein
SP_0984	SP_RS04880	0.997288	0.0603764	0.0270011	5	1.07882	0.115453	0.0384843	9	0.108463	Carbohydrate metabolism	phosphoglycerate mutase family protein
SP_0985	SP_RS04885					1.39718	0.694291	0.400849	3		Transcription	putative regulatory protein
SP_0986	SP_RS04890	1.00336	0.0554404	0.0247937	5	0.988961	0.0385473	0.027257	2	0.71205	Hypothetical/Unknown	conserved hypothetical protein
SP_0987	SP_RS04895	0.956375	0.0711491	0.025155	8	0.960665	0.2916	0.0922121	10	0.964754	Cell wall metabolism	hypothetical protein
SP_0988	SP_RS04900										Cell wall metabolism	UDP-N-acetylglucosamine pyrophosphorylase
SP_0989	SP_RS04905	0.914662	0.0995933	0.0497967	4	0.862092	0.282652	0.0942174	9	0.631503	Nucleotide metabolism	MutT/nudix family protein
SP_0990	SP_RS04910					0.894988	0	0	1		Hypothetical/Unknown	hypothetical protein
SP_0991	SP_RS04915										Amino acid metabolism	5-methylthioadenosine/S-adenosylhomocysteine nucleosidase
SP_0992	SP_RS04920	0.812225	0	0	1	0.906468	0.346166	0.199859	3	0.683688	Transcription	conserved hypothetical protein
SP_0993	SP_RS04925	1.00637	0.0380277	0.0219553	3	1.14774	0.151741	0.0573528	7	0.050313	Transcription	exonuclease
SP_0994	SP_RS04930	0	0	0	1	1.00963	0	0	1		Lipid metabolism	hypothetical protein
SP_0997	SP_RS04945										Hypothetical/Unknown	hypothetical protein
SP_0998		1.05654	0	0	1	1.01654	0.0615399	0.0435152	2	0.526748	Hypothetical/Unknown	hypothetical protein
SP_0999	SP_RS04955	0.926883	0	0	1	0.949577	0.0657467	0.0328734	4	0.539597	Cofactor and vitamin metabolism	cytochrome c-type biogenesis protein CcdA
SP_1000	SP_RS04960	1.03738	0.0695961	0.0284125	6	1.11304	0.0916348	0.0264527	12	0.069055	Various metabolism	thioredoxin family protein
SP_1001	SP_RS04965	1.00129	0.0770278	0.0168088	21	0.996859	0.250207	0.0472848	28	0.930009	Membrane transport	amino acid permease family protein
SP_1002	SP_RS04970	1.00524	0.09344	0.0241261	15	0.994126	0.180024	0.0413004	19	0.817754	Cellular community	adhesion lipoprotein
SP_1004	SP_RS04980	1.02996	0.0845039	0.00858007	97	1.0634	0.147575	0.0134717	120	0.037448	Hypothetical/Unknown	conserved hypothetical protein
SP_1006	SP_RS04990	1.06869	0.112421	0.0424912	7	0.998954	0.181745	0.0574729	10	0.344667	Hypothetical/Unknown	hypothetical protein
SP_1007	SP_RS04995	1.02392	0.0863372	0.0305248	8	0.980246	0.157394	0.047456	11	0.449579	Hypothetical/Unknown	hypothetical protein
SP_1008	SP_RS05000	0.990697	0.071544	0.020653	12	1.06824	0.107482	0.0260682	17	0.0274364	Folding, sorting, degradation	peptidase t
SP_1009	SP_RS05005	1.0375	0.104398	0.0253202	17	1.08985	0.144817	0.0308751	22	0.197901	Cofactor and vitamin metabolism	ferrochelatase
SP_1010	SP_RS05010	1.03413	0.0229508	0.0114754	4	1.13653	0.127949	0.0522349	6	0.0918741	Membrane transport	large conductance mechanosensitive channel protein MscL
SP_1011	SP_RS05015	1.01024	0.0848659	0.0219123	15	1.0691	0.114459	0.0262587	19	0.0949089	Cell wall metabolism	GtrA family protein
SP_1012	SP_RS05020	1.02243	0.148898	0.041297	13	1.03315	0.309916	0.0660743	22	0.891459	Hypothetical/Unknown	conserved hypothetical protein
SP_1013	SP_RS05030	0.986415	0.041159	0.0145519	8	0.975929	0.196574	0.0491435	16	0.839779	Amino acid metabolism	aspartate-semialdehyde dehydrogenase
SP_1014	SP_RS05035	0.969943	0.107099	0.0338678	10	1.0214	0.14531	0.0403018	13	0.339423	Amino acid metabolism	dihydrodipicolinate synthase
SP_1016	SP_RS05045										Translation	thiophene and furan oxidation protein ThdF
SP_1017	SP_RS05050	1.04373	0.0279292	0.0161249	3	0.90719	0.0275237	0.0158908	3	0.00380945	Various metabolism	4-oxalocrotonate tautomerase
SP_1018	SP_RS05055	0.93815	0.0445117	0.0199062	5	0.855223	0.468117	0.191108	6	0.676192	Nucleotide metabolism	thymidine kinase
SP_1019	SP_RS05060	0.925725	0.080236	0.0358826	5	1.03715	0.111356	0.0393704	8	0.0604519	Various metabolism	acetyltransferase, GNAT family
SP_1020	SP_RS05065										Translation	peptide chain release factor 1
SP_1021	SP_RS05070	0.984871	0.0719505	0.0239835	9	0.927167	0.178068	0.0493871	13	0.305778	Various metabolism	HemK protein
SP_1022	SP_RS05075										Translation	Sua5/YciO/YrdC family protein
SP_1023	SP_RS05080	0.950221	0.155544	0.0518478	9	0.985665	0.15091	0.0418549	13	0.600638	Various metabolism	acetyltransferase, GNAT family
SP_1024	SP_RS05085	0.940805	0.164778	0.0496825	11	0.975711	0.160778	0.0445919	13	0.606292	Amino acid metabolism	serine hydroxymethyltransferase
SP_1025	SP_RS05090	0.855648	0.117944	0.0355614	11	1.05364	0.176332	0.0427667	17	0.00145685	Hypothetical/Unknown	hypothetical protein
SP_1026	SP_RS05095	0.947011	0.113366	0.0566828	4	1.05803	0.100112	0.0378389	7	0.13776	Hypothetical/Unknown	conserved hypothetical protein
SP_1027	SP_RS05100	0.938804	0.104993	0.0303088	12	1.00207	0.245242	0.0775524	10	0.4562	Hypothetical/Unknown	conserved hypothetical protein
SP_1028		0.993692	0.0769894	0.0384947	4	1.06694	0.186455	0.0761199	6	0.415489	Hypothetical/Unknown	hypothetical protein
SP_1029	SP_RS05105	0.982456	0.121583	0.0337211	13	0.990952	0.198767	0.0551281	13	0.896508	Translation	RNA methyltransferase, TrmA family
SP_1030	SP_RS05115	1.00963	0.0455372	0.0121703	14	0.959984	0.240322	0.0582866	17	0.411255	Hypothetical/Unknown	conserved hypothetical protein
SP_1031		1.02731	0.00518982	0.00366976	2	1.20023	0.133075	0.0768306	3	0.110129	Hypothetical/Unknown	hypothetical protein
SP_1032	SP_RS05120	1.03709	0.0571794	0.0172403	11	1.05023	0.0966023	0.0216009	20	0.638013	Membrane transport	iron-compound ABC transporter, iron compound-binding protein
SP_1033	SP_RS05125	1.02958	0.0946714	0.0149689	40	1.04505	0.170217	0.0233811	53	0.578746	Membrane transport	iron-compound ABC transporter, permease protein
SP_1034	SP_RS05130	1.01042	0.0809115	0.0168712	23	1.03414	0.164884	0.0301035	30	0.494907	Membrane transport	iron-compound ABC transporter, permease protein
SP_1035	SP_RS05135	1.0098	0.0695927	0.0115988	36	1.01337	0.133677	0.0189048	50	0.872511	Membrane transport	iron-compound ABC transporter, ATP-binding protein
SP_1036		1.08107	0.0916722	0.0409971	5	0.918629	0.198052	0.0748567	7	0.0861619	Hypothetical/Unknown	hypothetical protein
SP_1037	SP_RS05140	1.02889	0.0825697	0.0312084	7	1.04777	0.0785332	0.0277657	8	0.658742	DNA repair and editing	putative type II restriction endonuclease
SP_1038		0.968022	0.0930735	0.0258139	13	1.03298	0.220459	0.0589201	14	0.322263	Hypothetical/Unknown	hypothetical protein
SP_1039	SP_RS05145	1.04836	0	0	1	1.1778	0	0	1		Hypothetical/Unknown	hypothetical protein
SP_1040	SP_RS05150	1.03108	0.0864528	0.0101185	73	1.00666	0.204425	0.0214296	91	0.304431	DNA repair and editing	site-specific recombinase, resolvase family
SP_1041	SP_RS05155	1.00477	0.0925094	0.0278926	11	0.931016	0.249057	0.0750934	11	0.368207	Hypothetical/Unknown	hypothetical protein
SP_1042	SP_RS05160	0.960375	0.0449637	0.0201084	5	1.07082	0.0438321	0.0196023	5	0.00433862	Hypothetical/Unknown	hypothetical protein
SP_1043	SP_RS05165	1.02398	0.100337	0.0160668	39	1.04266	0.214631	0.0292076	54	0.576597	Hypothetical/Unknown	hypothetical protein
SP_1044	SP_RS05170	1.04152	0.0930896	0.0208155	20	1.09151	0.111987	0.0207955	29	0.0959059	Hypothetical/Unknown	putative hydrolase
SP_1045	SP_RS05175	1.01452	0.0799313	0.0213625	14	0.999792	0.133369	0.0305969	19	0.695852	Lipid metabolism	conserved hypothetical protein TIGR00147
SP_1047	SP_RS05185	1.03209	0.0633389	0.0190974	11	0.979668	0.0896579	0.0231496	15	0.0934519	Hypothetical/Unknown	hypothetical protein
SP_1048	SP_RS05190	0.991503	0.0810099	0.0224681	13	1.111	0.186032	0.0451194	17	0.0248644	Hypothetical/Unknown	hypothetical protein
SP_1049		0.988649	0.0953573	0.0476786	4	1.03095	0.165605	0.067608	6	0.622945	Hypothetical/Unknown	hypothetical protein
SP_1050	SP_RS05195	1.01411	0.0746811	0.0264037	8	0.892413	0.289345	0.0872408	11	0.199429	Transcription	putative transcriptional regulator
SP_1051	SP_RS05200	1.00732	0.0716528	0.010927	43	1.00849	0.181868	0.024089	57	0.964941	Cell growth and death	conserved hypothetical protein
SP_1052	SP_RS05205	1.02971	0.0661407	0.00839987	62	1.00945	0.199368	0.0205632	94	0.363099	Hypothetical/Unknown	putative phosphoesterase
SP_1053	SP_RS05210	1.03575	0.0918587	0.0276964	11	0.90332	0.257242	0.0909486	8	0.181602	Hypothetical/Unknown	conserved domain protein
SP_1057	SP_RS05230	1.02268	0.106461	0.0177435	36	1.07003	0.180265	0.0304703	35	0.183694	Transcription	putative transcriptional regulator PlcR
SP_1058											Hypothetical/Unknown	hypothetical protein
SP_1059	SP_RS05235	1.0174	0.0459173	0.0229587	4	1.02636	0.434117	0.177228	6	0.961271	Hypothetical/Unknown	hypothetical protein
SP_1060	SP_RS05240	1.05736	0.0876924	0.0277308	10	1.00096	0.186056	0.0426841	19	0.277648	Hypothetical/Unknown	hypothetical protein
SP_1061	SP_RS05245	1.02246	0.0756983	0.00961369	62	1.02923	0.194628	0.0223253	76	0.781138	Various metabolism	putative protein kinase
SP_1062	SP_RS05250	1.00873	0.0732135	0.0112971	42	1.05813	0.181115	0.0231894	61	0.0582944	Membrane transport	ABC transporter, ATP-binding protein
SP_1063	SP_RS05255	1.01679	0.108517	0.0151954	51	1.06198	0.185909	0.021759	73	0.0911643	Membrane transport	putative ABC-2 transporter, permease protein
SP_1065		0.994677	0.0586812	0.0239565	6	1.03663	0.0695254	0.0310927	5	0.312937	Hypothetical/Unknown	hypothetical protein
SP_1067	SP_RS05275										Cell division	putative cell division protein FtsW
SP_1068	SP_RS05280	0.769265	0.12366	0.0283694	19	0.93966	0.27254	0.0534495	26	0.00731337	Carbohydrate metabolism	phosphoenolpyruvate carboxylase
SP_1069	SP_RS05285	1.01289	0.0493502	0.0116319	18	0.995135	0.132146	0.0264293	25	0.542079	Membrane transport	conserved hypothetical protein
SP_1070	SP_RS05290	1.02143	0.0381886	0.0127295	9	1.07154	0.113203	0.0341319	11	0.185802	Membrane transport	conserved hypothetical protein
SP_1071	SP_RS05295	0.953526	0.0935614	0.0330789	8	1.01202	0.140256	0.0388999	13	0.266224	Membrane transport	ABC transporter, ATP-binding protein
SP_1072	SP_RS05300										Replication	DNA primase
SP_1073	SP_RS05305										Transcription	RNA polymerase sigma-70 factor
SP_1074	SP_RS05310										Hypothetical/Unknown	conserved hypothetical protein
SP_1075	SP_RS05315	0.847417	0.377513	0.133471	8	0.516681	0.456686	0.144417	10	0.112006	Carbohydrate metabolism	glycosyl transferase CpoA
SP_1076	SP_RS05320										Carbohydrate metabolism	glycosyl transferase, group 1
SP_1077	SP_RS05325										Hypothetical/Unknown	conserved domain protein
SP_1078	SP_RS05330										Hypothetical/Unknown	hypothetical protein
SP_1079	SP_RS05335										Translation	GTP-binding protein, GTP1/Obg family
SP_1080	SP_RS05340										Hypothetical/Unknown	hypothetical protein
SP_1081	SP_RS05345										Cell wall metabolism	UDP-N-acetylglucosamine 1-carboxyvinyltransferase
SP_1082	SP_RS05350	1.013	0.0781935	0.021687	13	0.944162	0.245528	0.0613819	16	0.299684	Various metabolism	acetyltransferase, GNAT family
SP_1083	SP_RS05355	0.966379	0.0927822	0.022503	17	0.978445	0.266217	0.0522094	26	0.832974	Hypothetical/Unknown	conserved hypothetical protein
SP_1084	SP_RS05360										Folding, sorting, degradation	methionine aminopeptidase, type I
SP_1087	SP_RS05385	1.01503	0.0566125	0.0283063	4	1.08362	0.0505431	0.0226036	5	0.100131	Replication	ATP-dependent DNA helicase PcrA
SP_1088	SP_RS05390	1.01393	0.108469	0.0383495	8	0.966791	0.253395	0.0895886	8	0.636038	DNA repair and editing	DNA repair protein RadC
SP_1089	SP_RS05395	0.959289	0.0523934	0.023431	5	0.997134	0.0371698	0.02146	3	0.278587	Amino acid metabolism	glutamine amidotransferase, class I
SP_1090	SP_RS05400	1.00067	0.0863087	0.0431543	4	1.10487	0.0912657	0.0372591	6	0.105024	Transcription	conserved hypothetical protein
SP_1091											Hypothetical/Unknown	hypothetical protein
SP_1092	SP_RS05405	1.01857	0.0173508	0.00867541	4	0.97371	0.132428	0.0764575	3	0.585183	Hypothetical/Unknown	hypothetical protein
SP_1093	SP_RS05410	1.05892	0.0499992	0.028867	3	1.08731	0.0178674	0.0126342	2	0.433939	Hypothetical/Unknown	hypothetical protein
SP_1094	SP_RS05415										Amino acid metabolism	aminotransferase, class-V
SP_1095	SP_RS05420	0.984572	0.168015	0.0751387	5	1.11984	0.336841	0.127314	7	0.381729	Carbohydrate metabolism	ribose-phosphate pyrophosphokinase
SP_1096	SP_RS05425	1.03995	0.0673574	0.0301231	5	0.94228	0.095626	0.0390392	6	0.0789711	Nucleotide metabolism	conserved hypothetical protein
SP_1097	SP_RS05430	1.0703	0.0620561	0.0253343	6	1.07075	0.117547	0.0415593	8	0.992785	Nucleotide metabolism	conserved hypothetical protein
SP_1098	SP_RS05435										Cofactor and vitamin metabolism	inorganic polyphosphate/ATP-NAD kinase
SP_1099	SP_RS05440	1.05984	0.0724477	0.0273827	7	0.969036	0.140228	0.0467428	9	0.11588	Translation	ribosomal large subunit pseudouridine synthase, RluD subfamily
SP_1100	SP_RS05445	0.916446	1.11022e-16	1.11022e-16	1	1.15161	0.0813272	0.0469543	3	0.0376312	Carbohydrate metabolism	phosphate acetyltransferase
SP_1102	SP_RS05465										Hypothetical/Unknown	conserved hypothetical protein TIGR00103
SP_1103		1.07343	0.0395224	0.0197612	4	1.07662	0.118573	0.0448165	7	0.94946	Hypothetical/Unknown	hypothetical protein
SP_1104	SP_RS05470	1.04671	0.13458	0.042558	10	1.04883	0.132209	0.0320654	17	0.968618	Hypothetical/Unknown	putative membrane protein
SP_1105	SP_RS05475										Translation	ribosomal protein L21
SP_1106	SP_RS05480										Hypothetical/Unknown	conserved hypothetical protein
SP_1107	SP_RS05485										Translation	ribosomal protein L27
SP_1108	SP_RS05490										Hypothetical/Unknown	hypothetical protein
SP_1109		0.875413	0	0	1	0.716856	0.464128	0.232064	4	0.543489	Hypothetical/Unknown	hypothetical protein
SP_1110	SP_RS05495										Cofactor and vitamin metabolism	macrolide-efflux protein
SP_1111	SP_RS05500	1.02954	0.0736633	0.0157051	22	1.07943	0.151664	0.0281633	29	0.128241	Hypothetical/Unknown	conserved hypothetical protein
SP_1112	SP_RS05505	1.0475	0.0996361	0.0203381	24	1.06153	0.209745	0.0403653	27	0.757507	Membrane transport	degV family protein
SP_1113	SP_RS05510										Replication	DNA-binding protein HU
SP_1114	SP_RS05515	1.00866	0.0581923	0.0193974	9	1.03771	0.0787882	0.0218519	13	0.332045	Membrane transport	ABC transporter, ATP-binding protein
SP_1115	SP_RS05520	1.02923	0.0895326	0.0258458	12	1.09998	0.0739258	0.0197575	14	0.039721	Transcription	putative transcriptional regulator MutR
SP_1116	SP_RS05525	1.05066	0.0924868	0.0163495	32	1.06011	0.259269	0.040491	41	0.829231	Membrane transport	putative transporter
SP_1117	SP_RS05530										Replication	DNA ligase, NAD-dependent
SP_1118	SP_RS05535	0.944315	0.174858	0.0309108	32	0.952716	0.227251	0.0384124	35	0.865231	Cell wall metabolism	putative pullulanase
SP_1119	SP_RS05545	1.02601	0.0796007	0.0300862	7	1.0957	0.0775	0.0292923	7	0.122874	Carbohydrate metabolism	glyceraldehyde-3-phosphate dehydrogenase, NADP-dependent
SP_1120		1.00761	0.104502	0.0369469	8	1.02081	0.261457	0.0788322	11	0.88125	Hypothetical/Unknown	hypothetical protein
SP_1121	SP_RS05550	1.02577	0.088065	0.0166427	28	1.00184	0.174303	0.0294626	35	0.482318	Cell wall metabolism	1,4-alpha-glucan branching enzyme
SP_1122	SP_RS05555	1.02529	0.0611058	0.0113471	29	1.05871	0.163116	0.0264609	38	0.249982	Cell wall metabolism	glucose-1-phosphate adenylyltransferase
SP_1123	SP_RS05560	1.03102	0.0808692	0.0120553	45	1.07387	0.15	0.0212133	50	0.0823473	Cell wall metabolism	glycogen biosynthesis protein GlgD
SP_1124	SP_RS05565	1.05714	0.0784287	0.0145638	29	1.02832	0.217758	0.0373452	34	0.474828	Cell wall metabolism	glycogen synthase
SP_1126	SP_RS05580	1.03295	0.0752806	0.0168333	20	1.04113	0.181153	0.0336393	29	0.82881	Amino acid metabolism	conserved hypothetical protein TIGR00045
SP_1127	SP_RS05585	1.03048	0.0490759	0.0147969	11	0.991667	0.255467	0.0602141	18	0.536567	Hypothetical/Unknown	hypothetical protein
SP_1128	SP_RS05590										Carbohydrate metabolism	enolase
SP_1130	SP_RS05600	1.05075	0	0	1	1.2522	0.0595592	0.0266357	5	0.00163797	Transcription	transcriptional regulator
SP_1131	SP_RS05605	1.0095	0.113791	0.0268209	18	1.00814	0.153418	0.0462573	11	0.979773	Transcription	putative transcriptional regulator
SP_1133											Hypothetical/Unknown	hypothetical protein
SP_1134	SP_RS05615	0.957408	0.147724	0.0381423	15	0.984548	0.212304	0.048706	19	0.66383	Hypothetical/Unknown	hypothetical protein
SP_1135	SP_RS05620	1.0262	0.0901283	0.0318652	8	0.972962	0.192985	0.0535243	13	0.403382	Hypothetical/Unknown	hypothetical protein
SP_1136	SP_RS05625	1.01518	0.0567984	0.0171254	11	0.962201	0.234741	0.056933	17	0.381052	Hypothetical/Unknown	conserved domain protein
SP_1138						1.25752	0	0	1		Hypothetical/Unknown	hypothetical protein
SP_1139	SP_RS05635	1.02495	0.0801416	0.0188896	18	1.04273	0.208496	0.042559	24	0.704682	Hypothetical/Unknown	hypothetical protein
SP_1140	SP_RS05640	1.04029	0.111846	0.0233216	23	0.988333	0.129977	0.0265314	24	0.148264	Hypothetical/Unknown	hypothetical protein
SP_1141	SP_RS05645	1.06265	0.0468633	0.0165687	8	1.10723	0.0767767	0.0198237	15	0.0991445	Hypothetical/Unknown	hypothetical protein
SP_1142	SP_RS05650	1.01859	0.0840568	0.0175271	23	1.00846	0.17666	0.0376641	22	0.808549	Hypothetical/Unknown	hypothetical protein
SP_1143	SP_RS05655	1.02085	0.0661351	0.0249967	7	1.1027	0.106427	0.0266066	16	0.035887	Hypothetical/Unknown	conserved hypothetical protein
SP_1144	SP_RS05660	0.976581	0.0691684	0.0399344	3	1.14809	0.106952	0.0478303	5	0.0331781	Hypothetical/Unknown	conserved hypothetical protein
SP_1145	SP_RS05665	1.04266	0.0785307	0.0134679	34	1.08013	0.149296	0.0225073	44	0.157183	Hypothetical/Unknown	hypothetical protein
SP_1146		0.987563	0.095864	0.047932	4	1.17742	0.116432	0.0368189	10	0.00851391	Hypothetical/Unknown	hypothetical protein
SP_1150		1.0245	0.0349338	0.0156229	5	0.98963	0.181961	0.0643329	8	0.608835	Hypothetical/Unknown	hypothetical protein
SP_1151	SP_RS05680										Replication	exonuclease RexB
SP_1152	SP_RS05685										Replication	exonuclease RexA
SP_1153	SP_RS05690	1.0187	0.0797916	0.0301584	7	0.993884	0.175506	0.0486766	13	0.669834	Hypothetical/Unknown	hypothetical protein
SP_1154	SP_RS05695	1.0384	0.0819319	0.00774183	112	1.06788	0.17785	0.014719	146	0.0774573	Cellular community	immunoglobulin A1 protease
SP_1155	SP_RS05700										Translation	ribosomal biogenesis GTPase
SP_1156	SP_RS05705	0.925206	0.1691	0.09763	3	0.96482	0.131105	0.0655523	4	0.749899	Folding, sorting, degradation	ribonuclease HII
SP_1157	SP_RS05710	0.9716	0.117647	0.0285336	17	1.06616	0.230916	0.05039	21	0.111195	Membrane transport	voltage-gated chloride channel family protein
SP_1158		0.970775	0.0620641	0.031032	4	1.14236	0.139382	0.0623337	5	0.0432015	Hypothetical/Unknown	hypothetical protein
SP_1159	SP_RS05715										DNA repair and editing	site-specific tyrosine recombinase
SP_1160	SP_RS05720	1.00853	0.147324	0.0357313	17	1.04426	0.118259	0.031606	14	0.459959	Lipid metabolism	putative lipoate-protein ligase
SP_1161	SP_RS05725	1.04065	0.0943292	0.0216406	19	1.02418	0.203811	0.0366055	31	0.700202	Cofactor and vitamin metabolism	putative acetoin dehydrogenase complex, E3 component, dihydrolipoamide dehydrogenase
SP_1162	SP_RS05730	1.05913	0.0847054	0.0267862	10	1.03219	0.103064	0.0285847	13	0.499043	Carbohydrate metabolism	putative acetoin dehydrogenase complex, E2 component, dihydrolipoamide acetyltransferase
SP_1163	SP_RS05735	0.946095	0.126699	0.0447949	8	1.13016	0.104513	0.0348377	9	0.00545507	Cofactor and vitamin metabolism	putative acetoin dehydrogenase, E1 component, beta subunit
SP_1164	SP_RS05740	0.985896	0.121493	0.0429543	8	1.0731	0.0997409	0.0352637	8	0.138943	Cofactor and vitamin metabolism	putative acetoin dehydrogenase, E1 component, alpha subunit
SP_1165						1.15959	0	0	1		Hypothetical/Unknown	hypothetical protein
SP_1166	SP_RS05745	1.03459	0.0900085	0.0196415	21	1.01383	0.232566	0.0456099	26	0.677936	Membrane transport	MATE efflux family protein
SP_1167	SP_RS05755	0.998622	0.0970548	0.025939	14	1.03699	0.19612	0.0462259	18	0.474751	Nucleotide metabolism	dihydroorotase, multifunctional complex type
SP_1168	SP_RS05760	1.03182	0.00486133	0.00343748	2	1.11222	0.0896174	0.0517406	3	0.218814	DNA repair and editing	mutator MutT protein
SP_1169	SP_RS05765	1.05101	0.000967627	0.000684216	2	1.02487	0.0547376	0.0316028	3	0.468831	DNA repair and editing	uracil-DNA glycosylase
SP_1170	SP_RS05770	1.05509	0.146629	0.0406676	13	0.984276	0.175155	0.0412844	18	0.231583	Hypothetical/Unknown	hypothetical protein
SP_1171	SP_RS05775	1.02461	0.0798983	0.0282483	8	1.14729	0.127107	0.0383243	11	0.0195978	Various metabolism	hydrolase, haloacid dehalogenase-like family
SP_1172											Hypothetical/Unknown	hypothetical protein
SP_1173	SP_RS05780	1.09146	0	0	1	1.02878	0.0770691	0.0344664	5	0.143147	Membrane transport	conserved hypothetical protein
SP_1174	SP_RS05785	1.03987	0.0983072	0.0491536	4	0.991711	0.26849	0.109611	6	0.698984	Hypothetical/Unknown	conserved domain protein
SP_1175	SP_RS05790	1.03611	0.0884488	0.011233	62	1.04619	0.195904	0.0241142	66	0.705426	Hypothetical/Unknown	conserved domain protein
SP_1176	SP_RS05795	0.405949	0.50552	0.291862	3	0.522825	0.641299	0.370254	3	0.816415	Membrane transport	phosphoenolpyruvate-protein phosphotransferase
SP_1177	SP_RS05800										Various metabolism	phosphocarrier protein HPr
SP_1178	SP_RS05805										Various metabolism	NrdH-redoxin
SP_1179	SP_RS05810										Nucleotide metabolism	ribonucleoside-diphosphate reductase 2, alpha subunit
SP_1180	SP_RS05815										Nucleotide metabolism	ribonucleoside-diphosphate reductase 2, beta subunit
SP_1181		1.02825	0	0	1	1.06712	0.093072	0.0658118	2	0.660348	Hypothetical/Unknown	hypothetical protein
SP_1182	SP_RS05820	0.994385	0.0513514	0.0137242	14	0.86045	0.232986	0.0622681	14	0.0455322	Transcription	lactose phosphotransferase system repressor
SP_1183						1.12172	0	0	1		Hypothetical/Unknown	hypothetical protein
SP_1184	SP_RS05825	1.04287	0.151642	0.0303284	25	0.962032	0.215145	0.0386412	31	0.105627	Carbohydrate metabolism	6-phospho-beta-galactosidase
SP_1185	SP_RS05830	1.04697	0.0707545	0.0129179	30	1.0039	0.293952	0.0459075	41	0.369652	Membrane transport	PTS system, lactose-specific IIBC components
SP_1186	SP_RS05835	1.09109	0.0940143	0.0355341	7	1.10677	0.0831709	0.0294054	8	0.739308	Membrane transport	PTS system, lactose-specific IIA component
SP_1187	SP_RS05840	1.0392	0.0651528	0.0123127	28	1.02457	0.195213	0.034509	32	0.691196	Transcription	transcription antiterminator LacT
SP_1188		1.07945	0.122405	0.054741	5	1.04116	0.10893	0.062891	3	0.662179	Hypothetical/Unknown	hypothetical protein
SP_1189	SP_RS05845	1.00393	0.0810229	0.0256217	10	1.09327	0.109344	0.0303266	13	0.0352757	Hypothetical/Unknown	hypothetical protein
SP_1190	SP_RS05850	1.04792	0.0671616	0.0140042	23	1.04535	0.20753	0.0361264	33	0.947481	Carbohydrate metabolism	tagatose 1,6-diphosphate aldolase
SP_1191	SP_RS05855	1.00164	0.0663989	0.0165997	16	0.998191	0.150899	0.0290406	27	0.91833	Carbohydrate metabolism	tagatose-6-phosphate kinase
SP_1192	SP_RS05860	1.02163	0.0531404	0.0200852	7	0.983605	0.0413553	0.0168832	6	0.175161	Carbohydrate metabolism	galactose-6-phosphate isomerase, LacB subunit
SP_1193	SP_RS05865	0.981916	0.0644739	0.037224	3	0.918045	1.11022e-16	1.11022e-16	1	0.228326	Carbohydrate metabolism	galactose-6-phosphate isomerase, LacA subunit
SP_1197	SP_RS05885										Membrane transport	conserved hypothetical protein
SP_1198		0.964282	0	0	1	0.876476	0	0	1		Membrane transport	hypothetical protein
SP_1199		1.04835	0.0241302	0.0139316	3	0.973998	0	0	1	0.0333617	Hypothetical/Unknown	hypothetical protein
SP_1200	SP_RS05895	0.932277	0.125245	0.0295205	18	1.02168	0.278114	0.0592941	22	0.185104	Translation	GTP-binding protein LepA
SP_1201	SP_RS05900	0.973464	0.078314	0.0217204	13	1.01929	0.144547	0.0373218	15	0.29837	Various metabolism	serine/threonine protein phosphatase
SP_1202	SP_RS05905	0.90568	0.143217	0.0431817	11	0.947993	0.3081	0.1027	9	0.708539	DNA repair and editing	DNA repair protein RecN
SP_1203	SP_RS05910	1.03428	0.0124008	0.00715958	3	1.03532	0.0996316	0.0498158	4	0.984251	Transcription	putative transcriptional repressor
SP_1204											Translation	putative hemolysin A
SP_1205	SP_RS05920										Various metabolism	geranyltranstransferase
SP_1206	SP_RS05925										DNA repair and editing	exodeoxyribonuclease VII, small subunit
SP_1207	SP_RS05930	0.880063	0.146952	0.0555428	7	0.88815	0.312901	0.0989479	10	0.944119	DNA repair and editing	exodeoxyribonuclease VII, large subunit
SP_1208	SP_RS05935	1.00563	0.0477058	0.0180311	7	1.11974	0.147815	0.0492717	9	0.0472587	Nucleotide metabolism	uridine kinase
SP_1209											Hypothetical/Unknown	hypothetical protein
SP_1210		0.996081	0.0323865	0.0229007	2	0.982937	0	0	1	0.668299	Hypothetical/Unknown	hypothetical protein
SP_1211	SP_RS05945					1.04298	0.0375684	0.0265648	2		Hypothetical/Unknown	hypothetical protein
SP_1212	SP_RS05950	0.974996	0.0517908	0.0231616	5	1.00949	0.295266	0.0984219	9	0.738872	Translation	tRNA pseudouridine synthase B
SP_1213	SP_RS05955	0.972225	0.0435536	0.0217768	4	0.93482	0.154382	0.0690417	5	0.621297	Hypothetical/Unknown	conserved domain protein
SP_1215	SP_RS05965	1.03697	0.0929738	0.0268392	12	1.06438	0.142249	0.0355622	16	0.54378	Membrane transport	putative transporter, FNT family
SP_1216		1.04662	0.0194945	0.0137847	2	1.03717	0.156039	0.0697828	5	0.899462	Hypothetical/Unknown	hypothetical protein
SP_1217											Hypothetical/Unknown	hypothetical protein
SP_1218		1.05566	0.00317432	0.00224458	2	1.20045	0.0190604	0.0110045	3	0.00100735	Hypothetical/Unknown	conserved hypothetical protein
SP_1219	SP_RS05975					1.01068	0	0	1		Replication	DNA gyrase, A subunit
SP_1220	SP_RS05980	0.782546	0.324356	0.145057	5	0.871578	0.154946	0.0894581	3	0.620099	Energy metabolism	L-lactate dehydrogenase
SP_1221	SP_RS05985	1.01831	0.0905386	0.0146873	38	0.972571	0.21803	0.0288788	57	0.161402	DNA repair and editing	putative type II restriction endonuclease
SP_1222	SP_RS05990	0.847404	0.216845	0.0425269	26	0.850698	0.367603	0.0682622	29	0.967481	DNA repair and editing	putative type II restriction endonuclease
SP_1223	SP_RS05995	0.82884	0.26251	0.107169	6	0.938634	0.115733	0.0578665	4	0.393668	Cellular community	conserved hypothetical protein
SP_1224		0.972048	0.00389656	0.00275528	2	1.03352	0	0	1	0.028514	Cellular community	conserved domain protein
SP_1225	SP_RS06005	0.916929	0.0575114	0.0332042	3						Hypothetical/Unknown	vicX protein
SP_1226	SP_RS06010	0.899067	0.163357	0.0544523	9	0.905462	0.160547	0.0429079	14	0.927374	Signal transduction	sensory box sensor histidine kinase
SP_1227	SP_RS06015										Signal transduction	DNA-binding response regulator
SP_1228	SP_RS06020	1.0296	0.0560324	0.0135898	17	1.06788	0.180347	0.0309293	34	0.262722	DNA repair and editing	A/G-specific adenine glycosylase
SP_1229	SP_RS06025	0.82568	0.170279	0.053847	10	0.954284	0.113393	0.0358581	10	0.0622527	Cofactor and vitamin metabolism	formate--tetrahydrofolate ligase
SP_1230	SP_RS06030										Amino acid metabolism	phosphopantothenate--cysteine ligase
SP_1231	SP_RS06035										Amino acid metabolism	flavoprotein
SP_1232	SP_RS06040										Hypothetical/Unknown	membrane protein
SP_1233	SP_RS06045	1.03178	0.0481603	0.0152296	10	1.00181	0.12405	0.0300866	17	0.382674	Hypothetical/Unknown	hypothetical protein
SP_1234	SP_RS06050	1.04513	0.087994	0.0254017	12	1.13522	0.240179	0.0759512	10	0.27395	Transcription	transcriptional regulator, biotin repressor family
SP_1235	SP_RS06055	1.04806	0.0904519	0.0452259	4	1.00907	0.0516106	0.0258053	4	0.482262	Nucleotide metabolism	MutT/nudix family protein
SP_1236	SP_RS06060	1.03413	0.0569593	0.025473	5	0.99601	0.286846	0.0828052	12	0.66621	Various metabolism	acetyltransferase, GNAT family
SP_1237	SP_RS06065	0.950863	0.0932496	0.0329687	8	1.09227	0.124953	0.0376747	11	0.0116829	Various metabolism	acetyltransferase, GNAT family
SP_1238	SP_RS06070	0.896613	0.0872474	0.0218118	16	0.938568	0.268152	0.0650363	17	0.545246	DNA repair and editing	excinuclease ABC, subunit B
SP_1240	SP_RS06075	0.993496	0.070142	0.0156842	20	1.05243	0.13828	0.0282262	24	0.0750924	Folding, sorting, degradation	conserved hypothetical protein
SP_1241	SP_RS06080	0.976658	0.13959	0.0387154	13	1.08284	0.139217	0.0311299	20	0.0405574	Membrane transport	amino acid ABC transporter, amino acid-binding protein/permease protein
SP_1242	SP_RS06085	0.758498	0.289353	0.204603	2	1.25268	0.118616	0.0684829	3	0.105916	Membrane transport	amino acid ABC transporter, ATP-binding protein
SP_1243	SP_RS06090	0.88786	1.11022e-16	1.11022e-16	1	1.01667	0	0	1		Carbohydrate metabolism	glucose-6-phosphate 1-dehydrogenase
SP_1244	SP_RS06095					0.375452	0.527103	0.304323	3		Folding, sorting, degradation	signal recognition particle-docking protein FtsY
SP_1245	SP_RS06100	0.926394	0.23431	0.0956568	6	1.13168	0.107458	0.0537292	4	0.0982355	Hypothetical/Unknown	Cof family protein
SP_1246	SP_RS06105	1.03437	0.161728	0.0432235	14	1.02204	0.11916	0.0280862	18	0.812638	Hypothetical/Unknown	Cof family protein
SP_1247	SP_RS06110	0.844837	0.126709	0.0517289	6	0.748406	0.39955	0.151016	7	0.558035	Cell division	conserved hypothetical protein
SP_1248	SP_RS06115					0.688763	0	0	1		Translation	ribonuclease III
SP_1249	SP_RS06125	1.01372	0.0498266	0.0117442	18	1.04997	0.0990822	0.0264808	14	0.220438	Nucleotide metabolism	guanosine monophosphate reductase
SP_1250	SP_RS06130	1.02891	0.08198	0.0136633	36	1.00637	0.256785	0.0391594	43	0.588381	DNA repair and editing	conserved domain protein
SP_1251	SP_RS06135	1.03596	0.0970453	0.0127427	58	1.05641	0.185834	0.0199235	87	0.388757	DNA repair and editing	putative endonuclease (DNA metabolism, DNA degradation)
SP_1252	SP_RS06140	1.01519	0.0845026	0.0422513	4	1.08938	0.0170069	0.00850344	4	0.135937	Hypothetical/Unknown	hypothetical protein
SP_1253											Hypothetical/Unknown	hypothetical protein
SP_1254											Hypothetical/Unknown	hypothetical protein
SP_1255	SP_RS06150	0.98391	0.0537774	0.0203259	7	1.10474	0.118115	0.0482204	6	0.041365	Amino acid metabolism	putative 3-isopropylmalate dehydratase, small subunit
SP_1256	SP_RS06155	0.920788	0.0796806	0.0356343	5	1.1545	0.0864158	0.0498922	3	0.00884406	Hypothetical/Unknown	conserved hypothetical protein
SP_1258	SP_RS06170	1.05342	0.109515	0.0228355	23	1.08164	0.130334	0.0226882	33	0.38451	Amino acid metabolism	putative 2-isopropylmalate synthase
SP_1259		1.04679	0.0375514	0.0187757	4	1.09094	0.0302287	0.0174526	3	0.145654	Hypothetical/Unknown	conserved hypothetical protein
SP_1260	SP_RS06180	1.01974	0.0377391	0.0154069	6	1.11902	0.0922291	0.0326079	8	0.0175111	Membrane transport	copper homeostasis protein CutC
SP_1261	SP_RS06185	1.03982	0.089701	0.0270459	11	0.821786	0.319134	0.0921261	12	0.0337947	Hypothetical/Unknown	conserved hypothetical protein
SP_1263	SP_RS06195	0.939319	0.0615651	0.0435331	2	0.820916	0.197329	0.139533	2	0.502967	Transcription	DNA topoisomerase I
SP_1264	SP_RS06200	1.02501	0.0797945	0.015649	26	1.05643	0.138415	0.0237379	34	0.273621	Hypothetical/Unknown	conserved domain protein
SP_1265		1.06537	0.00338284	0.00239203	2						Hypothetical/Unknown	hypothetical protein
SP_1266	SP_RS06205	0.987911	0.100815	0.0504076	4	1.07627	0.0483345	0.0216158	5	0.151205	DNA repair and editing	putative DNA processing protein DprA
SP_1267	SP_RS06210										Cell wall metabolism	licC protein
SP_1268	SP_RS06215	0.963995	0	0	1	1.1649	0.0435674	0.0308068	2	0.0968652	Membrane transport	licB protein
SP_1269	SP_RS06220										Cell wall metabolism	choline kinase
SP_1270	SP_RS06225										Carbohydrate metabolism	alcohol dehydrogenase, zinc-containing
SP_1271	SP_RS06230										Carbohydrate metabolism	putative 2-C-methyl-D-erythritol 4-phosphate cytidylyltransferase
SP_1272	SP_RS06235										Membrane transport	putative polysaccharide biosynthesis protein
SP_1273	SP_RS06240										Cell wall metabolism	licD1 protein
SP_1274	SP_RS06245	0.939296	0.113101	0.0652989	3	0.994493	0.119051	0.042091	8	0.4954	Cell wall metabolism	licD2 protein
SP_1275	SP_RS06250	1.022	0.106222	0.0221489	23	0.996242	0.22681	0.0400948	32	0.576283	Nucleotide metabolism	carbamoyl-phosphate synthase, large subunit
SP_1276	SP_RS06255	0.984747	0.0966515	0.0258312	14	1.02272	0.228903	0.0425062	29	0.449594	Nucleotide metabolism	carbamoyl-phosphate synthase, small subunit
SP_1277	SP_RS06260	0.991307	0.0783938	0.0261313	9	1.2063	0.187706	0.0520603	13	0.0014476	Nucleotide metabolism	aspartate carbamoyltransferase
SP_1278	SP_RS06265	0.974915	0.121878	0.0367476	11	0.783233	0.390054	0.104246	14	0.096276	Transcription	pyrimidine operon regulatory protein
SP_1279	SP_RS06270	1.03364	0	0	1	0.978597	0.0178909	0.0126508	2	0.143814	DNA repair and editing	endonuclease III
SP_1280	SP_RS06275	0.733065	0.12833	0.0523906	6	0.865386	0.25692	0.0908348	8	0.230968	Hypothetical/Unknown	conserved hypothetical protein
SP_1281	SP_RS06280	1.03022	0.0696351	0.016889	17	1.02124	0.104273	0.0217424	23	0.746005	Hypothetical/Unknown	hypothetical protein
SP_1282	SP_RS06285	1.01087	0.0848044	0.0149914	32	1.05752	0.175392	0.0288342	37	0.155822	Membrane transport	ABC transporter, ATP-binding protein
SP_1283	SP_RS06290	1.00925	0.0611167	0.0133367	21	1.00159	0.118591	0.0242073	24	0.782989	Folding, sorting, degradation	heat shock protein HtpX
SP_1284	SP_RS06295	0.983838	0	0	1	1.14393	0	0	1		Hypothetical/Unknown	lemA protein
SP_1285	SP_RS06300	1.06738	0.0799297	0.0461474	3	1.01478	0.347975	0.14206	6	0.735092	Translation	glucose-inhibited division protein B
SP_1286	SP_RS06305	1.03431	0.0778298	0.0178554	19	1.0939	0.123567	0.0283483	19	0.0837741	Membrane transport	uracil permease
SP_1287	SP_RS06310	0.265438	0.150151	0.106173	2	0.320799	0.357988	0.253136	2	0.85882	Folding, sorting, degradation	signal recognition particle protein
SP_1288	SP_RS06315	0.724721	0.240226	0.120113	4	0.721224	0.436471	0.178188	6	0.987416	Transcription	conserved hypothetical protein
SP_1289	SP_RS06320	1.03365	0.154785	0.0346109	20	1.09996	0.110588	0.0212826	27	0.10965	Hypothetical/Unknown	hypothetical protein
SP_1290	SP_RS06325	1.02585	0.0927525	0.0224958	17	1.00979	0.224488	0.0489873	21	0.767424	Hypothetical/Unknown	conserved hypothetical protein
SP_1291	SP_RS06330	1.02233	0.145069	0.0512896	8	0.934976	0.241061	0.0726825	11	0.339905	Hypothetical/Unknown	Cof family protein
SP_1292	SP_RS06335	1.02003	0.101912	0.0139987	53	1.06868	0.214565	0.0272498	62	0.115031	Hypothetical/Unknown	SAP domain protein
SP_1293	SP_RS06345	0.959897	0	0	1	0.976502	0	0	1		Translation	ribosomal protein L19
SP_1294	SP_RS06350	1.02665	0.112585	0.0339458	11	0.936029	0.121065	0.0457582	7	0.131278	Membrane transport	camphor resistance protein
SP_1295	SP_RS06355	1.0344	0.0683981	0.0241824	8	1.09535	0.207037	0.0574217	13	0.340279	Membrane transport	camphor resistance protein
SP_1296	SP_RS06360	0.98178	0.0842268	0.0318348	7	1.06883	0.0589092	0.0222656	7	0.0447306	Amino acid metabolism	putative chorismate mutase
SP_1297	SP_RS06365										Various metabolism	flavodoxin
SP_1298	SP_RS06370	0.683307	0.209571	0.0740945	8	0.878774	0.198009	0.0495023	16	0.0391255	Nucleotide metabolism	DHH subfamily 1 protein
SP_1299	SP_RS06375										Translation	ribosomal protein L31
SP_1300	SP_RS06380	1.03162	0.0470968	0.0210623	5	1.13463	0.0921077	0.0376028	6	0.0405513	Hypothetical/Unknown	hypothetical protein
SP_1302	SP_RS06395	0.985565	0.145342	0.072671	4	1.05344	0.13185	0.0538276	6	0.474441	Mobile element/pseudogene	conserved hypothetical protein
SP_1303											Hypothetical/Unknown	hypothetical protein
SP_1304		1.0373	0.0830791	0.027693	9	1.01601	0.160906	0.0485151	11	0.707562	Hypothetical/Unknown	hypothetical protein
SP_1305		1.02087	0.010776	0.00622154	3	1.04368	0.166499	0.0679729	6	0.747979	Hypothetical/Unknown	hypothetical protein
SP_1306	SP_RS06400	0.998072	0.0727847	0.0162751	20	0.993972	0.12696	0.027068	22	0.897356	Amino acid metabolism	NADP-specific glutamate dehydrogenase
SP_1307	SP_RS06405										Hypothetical/Unknown	hypothetical protein
SP_1315	SP_RS06455	1.03435	0.112722	0.0235042	23	1.08624	0.130755	0.0217925	36	0.110944	Membrane transport	v-type sodium ATP synthase, subunit D
SP_1316	SP_RS06460	1.03258	0.0735855	0.0108496	46	1.00154	0.172013	0.0210148	67	0.192085	Membrane transport	v-type sodium ATP synthase, subunit B
SP_1317	SP_RS06465	1.02245	0.107925	0.0123799	76	1.03971	0.170701	0.0176065	94	0.42377	Membrane transport	v-type sodium ATP synthase, subunit A
SP_1318	SP_RS06470	1.02431	0.0600718	0.0122621	24	1.05252	0.184195	0.0320642	33	0.41471	Membrane transport	v-type sodium ATP synthase, subunit G
SP_1319	SP_RS06475	1.03515	0.0905658	0.0136533	44	0.9888	0.211502	0.0280141	57	0.140128	Membrane transport	v-type sodium ATP synthase, subunit C
SP_1320	SP_RS06480	1.00984	0.0794141	0.016559	23	0.993239	0.155174	0.0266121	34	0.598469	Membrane transport	v-type sodium ATP synthase, subunit E
SP_1321	SP_RS06485	1.01242	0.0473821	0.0111681	18	1.02743	0.176225	0.0311524	32	0.652097	Membrane transport	v-type sodium ATP synthase, subunit K
SP_1322	SP_RS06490	1.0002	0.114882	0.0140351	67	1.05308	0.183693	0.0183693	100	0.0234315	Membrane transport	v-type sodium ATP synthase, subunit I
SP_1323	SP_RS06495	1.00512	0.112585	0.027306	17	0.984668	0.160613	0.0321225	25	0.630326	Hypothetical/Unknown	hypothetical protein
SP_1324	SP_RS06500	1.03539	0.0882879	0.0131612	45	0.997934	0.215917	0.027203	63	0.217941	Transcription	putative regulatory protein
SP_1325	SP_RS06505	1.01861	0.0969333	0.014292	46	1.01714	0.200849	0.0263728	58	0.960973	Carbohydrate metabolism	oxidoreductase, Gfo/Idh/MocA family
SP_1327	SP_RS06515	1.0192	0.0875798	0.0242903	13	1.04764	0.134301	0.0325728	17	0.489754	Carbohydrate metabolism	conserved hypothetical protein
SP_1328	SP_RS06520	1.02504	0.0948583	0.0121454	61	0.97339	0.206766	0.0222962	86	0.0437344	Membrane transport	sodium:solute symporter family protein
SP_1329	SP_RS06525	1.03092	0.0872219	0.0136218	41	1.03957	0.168954	0.0214572	62	0.734145	Carbohydrate metabolism	N-acetylneuraminate lyase
SP_1330	SP_RS06530	0.99777	0.0861832	0.0121881	50	0.99013	0.175019	0.0204845	73	0.749105	Carbohydrate metabolism	putative N-acetylmannosamine-6-P epimerase
SP_1331	SP_RS06535	1.02008	0.100008	0.0164413	37	1.0008	0.219553	0.0304466	52	0.578814	Transcription	putative phosphosugar-binding transcriptional regulator
SP_1332	SP_RS06540	0.97155	0.0569492	0.0152203	14	1.06276	0.266904	0.066726	16	0.193377	Hypothetical/Unknown	conserved domain protein
SP_1333	SP_RS06545	1.02315	0	0	1						Hypothetical/Unknown	hypothetical protein
SP_1334	SP_RS06550										Hypothetical/Unknown	conserved hypothetical protein
SP_1335	SP_RS06555	1.05069	0.0632814	0.0283003	5	1.00126	0.0646269	0.0244267	7	0.215577	Hypothetical/Unknown	hypothetical protein
SP_1336	SP_RS06560	1.02076	0.0729229	0.0171881	18	1.06774	0.134671	0.0301134	20	0.18386	Transcription	type II DNA modification methyltransferase Spn5252IP
SP_1338	SP_RS06570	0.997793	0.0705277	0.031541	5	1.08827	0.119825	0.0599127	4	0.223274	Hypothetical/Unknown	hypothetical protein
SP_1339											Hypothetical/Unknown	hypothetical protein
SP_1340	SP_RS06575	1.02668	0.0816738	0.0109141	56	1.06648	0.147003	0.0160394	84	0.0420914	Hypothetical/Unknown	hypothetical protein
SP_1341	SP_RS06580	1.0336	0.0612461	0.0113731	29	1.02137	0.148396	0.0218798	46	0.621258	Membrane transport	ABC transporter, ATP-binding protein
SP_1342		0.985877	0.0903627	0.0114761	62	1.06439	0.223139	0.0228936	95	0.00256195	Membrane transport	drug efflux ABC transporter, permease/ATP-binding protein
SP_1343	SP_RS06590	1.03355	0.0989347	0.0112747	77	0.997576	0.220238	0.0208105	112	0.130254	Folding, sorting, degradation	prolyl oligopeptidase family protein
SP_1344	SP_RS06595	1.01547	0.0817148	0.00716686	130	1.05468	0.153894	0.0119445	166	0.00521271	Amino acid metabolism	conserved hypothetical protein
SP_1345											Hypothetical/Unknown	hypothetical protein
SP_1346	SP_RS06600	1.07262	0.0795504	0.0239853	11	1.08395	0.151948	0.0358144	18	0.794738	Hypothetical/Unknown	putative membrane protein
SP_1347											Hypothetical/Unknown	hypothetical protein
SP_1348	SP_RS06605										Hypothetical/Unknown	conserved hypothetical protein
SP_1349		0.893555	0	0	1						Hypothetical/Unknown	hypothetical protein
SP_1350	SP_RS06615	0.951078	0.0777242	0.0549593	2	1.0134	0.0745186	0.0430234	3	0.437671	Hypothetical/Unknown	conserved domain protein
SP_1351		1.02605	0	0	1	1.1795	0	0	1		Hypothetical/Unknown	hypothetical protein
SP_1353											Hypothetical/Unknown	hypothetical protein
SP_1354	SP_RS06625										Translation	ribosomal protein L7/L12
SP_1355	SP_RS06630										Translation	ribosomal protein L10
SP_1356	SP_RS06635	1.01878	0.0639752	0.0184681	12	0.933231	0.206713	0.0730842	8	0.271315	Various metabolism	amidohydrolase family protein
SP_1357	SP_RS06640	0.999942	0.0831231	0.0166246	25	1.01978	0.139255	0.0303879	21	0.569728	Membrane transport	ABC transporter, permease/ATP-binding protein
SP_1358	SP_RS06645	1.03405	0.0831914	0.0163152	26	1.02709	0.153552	0.0290186	28	0.835051	Membrane transport	ABC transporter, permease/ATP-binding protein
SP_1359	SP_RS06650	1.05123	0.0739674	0.0197686	14	1.04833	0.139823	0.0285413	24	0.933734	Folding, sorting, degradation	peptide methionine sulfoxide reductase
SP_1360	SP_RS06660	0.952571	0.0974554	0.0344557	8	0.744225	0.338234	0.127841	7	0.139597	Amino acid metabolism	homoserine kinase
SP_1361	SP_RS06665	0.868144	0.265732	0.0939504	8	0.698977	0.238177	0.0687557	12	0.16342	Amino acid metabolism	homoserine dehydrogenase
SP_1362	SP_RS06670	0.844755	0.0585255	0.0238929	6	0.749648	0.398801	0.1994	4	0.648455	Transcription	putative transcriptional regulator MecA
SP_1363	SP_RS06675	0.650253	0.335097	0.167549	4	0.797421	0.369804	0.130746	8	0.504402	Hypothetical/Unknown	conserved domain protein
SP_1364	SP_RS06680	1.03505	0	0	1	1.18458	0	0	1		Hypothetical/Unknown	hypothetical protein
SP_1365	SP_RS06685	0.932229	0	0	1	1.14349	0	0	1		Hypothetical/Unknown	glycosyl transferase, family 2
SP_1366	SP_RS06690										Hypothetical/Unknown	glycosyl transferase, group 1
SP_1367	SP_RS06695	0.971268	0	0	1	0.75357	0	0	1		Lipid metabolism	licD3 protein
SP_1368	SP_RS06705	1.02739	0.0749502	0.0176659	18	1.07754	0.23826	0.0507972	22	0.357037	Cell wall metabolism	psr protein
SP_1369	SP_RS06710	1.05027	0.0959614	0.0247771	15	1.05705	0.158361	0.0337628	22	0.87233	Amino acid metabolism	prephenate dehydratase
SP_1370	SP_RS06715	0.983105	0.0988969	0.0255351	15	1.0237	0.247673	0.063949	15	0.56022	Amino acid metabolism	shikimate kinase
SP_1371	SP_RS06720	0.95544	0.0792704	0.0219857	13	1.02763	0.130739	0.0362605	13	0.101596	Amino acid metabolism	3-phosphoshikimate 1-carboxyvinyltransferase
SP_1372	SP_RS06725	1.00409	0.113533	0.0802799	2	0.966683	0	0	1	0.722397	Hypothetical/Unknown	conserved hypothetical protein
SP_1373	SP_RS06730	0.976271	0.121704	0.0286859	18	0.98343	0.283439	0.0604294	22	0.915338	Amino acid metabolism	prephenate dehydrogenase
SP_1374	SP_RS06735	1.00452	0.0624676	0.0166952	14	1.06476	0.178947	0.0357893	25	0.13568	Amino acid metabolism	chorismate synthase
SP_1375	SP_RS06740	0.95072	0.132432	0.0418786	10	1.0946	0.201857	0.0539485	14	0.0467704	Amino acid metabolism	3-dehydroquinate synthase
SP_1376	SP_RS06745	0.962015	0.117607	0.0444511	7	0.977428	0.105344	0.0333129	10	0.785206	Amino acid metabolism	shikimate 5-dehydrogenase
SP_1377	SP_RS06750	0.943863	0.096406	0.0340847	8	0.990414	0.10303	0.0310648	11	0.326936	Amino acid metabolism	3-dehydroquinate dehydratase
SP_1378	SP_RS06755	0.921177	0.113442	0.0283606	16	0.990525	0.248426	0.0518004	23	0.247788	Translation	conserved hypothetical protein
SP_1379		1.03978	0	0	1	0.883868	1.11022e-16	1.11022e-16	1		Hypothetical/Unknown	hypothetical protein
SP_1380	SP_RS06765	1.03331	0.057274	0.0102867	31	1.02009	0.288939	0.0435591	44	0.768576	Hypothetical/Unknown	hypothetical protein
SP_1381	SP_RS06770	1.09187	0.104917	0.0605741	3	1.00512	0	0	1	0.288444	Membrane transport	ABC transporter, ATP-binding protein
SP_1382	SP_RS06775	1.00011	0.0517623	0.0112955	21	1.01714	0.199963	0.0416951	23	0.695355	Carbohydrate metabolism	alpha-amylase
SP_1383	SP_RS06780										Amino acid metabolism	alanyl-tRNA synthetase
SP_1384	SP_RS06785	0.999446	0.197954	0.0699873	8	1.00064	0.0698371	0.0201602	12	0.987106	Hypothetical/Unknown	conserved hypothetical protein
SP_1385	SP_RS06790	1.06671	0.0529632	0.0305783	3	0.899391	0.0791647	0.0354036	5	0.0116906	Hypothetical/Unknown	hypothetical protein
SP_1386	SP_RS06795	1.0018	0.112716	0.0291033	15	1.01585	0.222433	0.0539479	17	0.820274	Membrane transport	spermidine/putrescine ABC transporter, spermidine/putrescine-binding protein
SP_1387	SP_RS06800	1.03572	0.0674176	0.0254815	7	1.00833	0.125945	0.0514167	6	0.642519	Membrane transport	spermidine/putrescine ABC transporter, permease protein
SP_1388	SP_RS06805	1.01409	0.0409609	0.0136536	9	1.07424	0.114025	0.0304745	14	0.0860303	Membrane transport	spermidine/putrescine ABC transporter, permease protein
SP_1389	SP_RS06810										Membrane transport	spermidine/putrescine ABC transporter, ATP-binding protein
SP_1390	SP_RS06815					1.1555	0	0	1		Cell wall metabolism	UDP-N-acetylenolpyruvoylglucosamine reductase
SP_1391	SP_RS06820	1.02129	0.0665481	0.0156855	18	1.0104	0.236668	0.0493488	23	0.834638	Hypothetical/Unknown	conserved hypothetical protein
SP_1392	SP_RS06825	1.0151	0.0893567	0.0269421	11	1.02643	0.234473	0.0586183	16	0.861956	Various metabolism	alpha-acetolactate decarboxylase
SP_1393	SP_RS06830	1.02503	0.0659942	0.0114881	33	1.0208	0.210128	0.0306504	47	0.897286	Transcription	conserved hypothetical protein
SP_1394	SP_RS06835	0.994781	0.0662323	0.0220774	9	0.946864	0.361569	0.104376	12	0.65841	Membrane transport	amino acid ABC transporter, amino acid-binding protein
SP_1395	SP_RS06840	1.02481	0.070002	0.023334	9	0.874309	0.109683	0.0414564	7	0.00690137	Membrane transport	putative phosphate transport system regulatory protein PhoU
SP_1396	SP_RS06845	0.985354	0.0710088	0.0172222	17	1.06668	0.174484	0.0372001	22	0.0547332	Membrane transport	putative phosphate ABC transporter, ATP-binding protein
SP_1397	SP_RS06850	0.992933	0.100059	0.0242678	17	0.990174	0.138244	0.0266052	27	0.939296	Membrane transport	putative phosphate ABC transporter, ATP-binding protein
SP_1398	SP_RS06855	1.02655	0.0727277	0.0229985	10	1.08922	0.24711	0.0617774	16	0.351201	Membrane transport	putative phosphate ABC transporter, permease protein
SP_1399	SP_RS06860	0.977352	0.100879	0.0356662	8	1.10939	0.225937	0.0603841	14	0.0743705	Membrane transport	putative phosphate ABC transporter, permease protein
SP_1400	SP_RS06865	0.979217	0.0985953	0.0171632	33	1.08667	0.135656	0.0195802	48	9.04479e-05	Membrane transport	putative phosphate ABC transporter, phosphate-binding protein
SP_1401		0.900887	0.0484869	0.0342854	2	1.10586	0	0	1	0.105511	Hypothetical/Unknown	hypothetical protein
SP_1402	SP_RS06870	0.978049	0.184965	0.0616551	9	0.882083	0.0894675	0.0447337	4	0.233802	Translation	NOL1/NOP2/sun family protein
SP_1403	SP_RS06875	1.0243	0.0751859	0.0265822	8	1.01639	0.246636	0.0659163	14	0.912541	Signal transduction	inositol monophosphatase family protein
SP_1404	SP_RS06880	0.906432	0	0	1						Hypothetical/Unknown	conserved hypothetical protein
SP_1405	SP_RS06885										Transcription	transcriptional regulator
SP_1406	SP_RS06890	1.00176	0.0524914	0.0214295	6	1.12995	0.0777021	0.0293686	7	0.00474865	Hypothetical/Unknown	hypothetical protein
SP_1407	SP_RS06895	0.955676	0.050855	0.0207615	6	0.988776	0.135805	0.0409468	11	0.482007	Various metabolism	hydrolase, haloacid dehalogenase-like family
SP_1408	SP_RS06900	0.980029	0.101415	0.0338049	9	1.03163	0.212834	0.0673041	10	0.502467	Lipid metabolism	putative acyl-ACP thioesterase
SP_1409	SP_RS06905	1.00936	0.0652757	0.0196814	11	0.904621	0.277339	0.0653695	18	0.136597	Various metabolism	putative oxygen-independent coproporphyrinogen III oxidase
SP_1410	SP_RS06910	1.00573	0.0609991	0.0192896	10	0.966543	0.290895	0.0877082	11	0.667458	Hypothetical/Unknown	conserved hypothetical protein
SP_1411	SP_RS06915	1.01259	0	0	1	0.795541	1.11022e-16	1.11022e-16	1		Hypothetical/Unknown	conserved hypothetical protein
SP_1412	SP_RS06920	0.831796	0.124528	0.0278452	20	0.888231	0.282189	0.0524012	29	0.346443	Various metabolism	prolipoprotein diacylglyceryl transferase
SP_1413	SP_RS06925										Various metabolism	Hpr(Ser) kinase/phosphatase
SP_1414	SP_RS06930										Translation	ribosomal protein S21
SP_1415	SP_RS06935	0.971906	0.0534869	0.0169141	10	1.04764	0.121023	0.0382709	10	0.0870268	Carbohydrate metabolism	glucosamine-6-phosphate isomerase
SP_1416	SP_RS06940	0.992234	0.0537239	0.0143583	14	1.06186	0.119066	0.0243042	24	0.0185363	Translation	S-adenosylmethionine:tRNA ribosyltransferase-isomerase
SP_1419	SP_RS06960	1.00622	0.0847202	0.0423601	4	1.02794	0.0946433	0.038638	6	0.714667	Various metabolism	acetyltransferase, GNAT family
SP_1420	SP_RS06965										Cofactor and vitamin metabolism	NH(3)-dependent NAD(+) synthetase
SP_1421	SP_RS06970	0	0	0	4	0	0	0	2		Cofactor and vitamin metabolism	nicotinate phosphoribosyltransferase
SP_1422	SP_RS06975	1.03099	0.056312	0.0122883	21	1.02659	0.103038	0.0191337	29	0.847205	Hypothetical/Unknown	hypothetical protein
SP_1423	SP_RS06980	1.03275	0.0304878	0.0152439	4	1.10601	0.123389	0.0466367	7	0.169579	Transcription	putative transcriptional repressor
SP_1424	SP_RS06985	1.04182	0.114711	0.0213014	29	1.01312	0.170945	0.0252045	46	0.38724	Hypothetical/Unknown	hypothetical protein
SP_1425	SP_RS06990	0.978783	0	0	1	1.09423	0.020845	0.0147396	2	0.0808456	Hypothetical/Unknown	hypothetical protein
SP_1426	SP_RS06995	1.02223	0.0903006	0.0233155	15	1.06426	0.131986	0.024943	28	0.225335	Membrane transport	ABC transporter, ATP-binding protein
SP_1427	SP_RS07000	1.00478	0.0886856	0.03352	7						Folding, sorting, degradation	peptidase, U32 family
SP_1428		1.04038	0.0698118	0.0210491	11	0.991299	0.152044	0.0348814	19	0.238358	Hypothetical/Unknown	conserved hypothetical protein
SP_1429	SP_RS07010	1.00292	0.0981043	0.0237938	17	0.973373	0.249566	0.0692171	13	0.689462	Folding, sorting, degradation	peptidase, U32 family
SP_1431	SP_RS07025	1.03382	0.0727393	0.0126623	33	1.05819	0.141817	0.0209097	46	0.32189	DNA repair and editing	putative type II DNA modification methyltransferase
SP_1432						0.949471	0	0	1		Hypothetical/Unknown	hypothetical protein
SP_1433	SP_RS07030	1.05623	0.0810228	0.0103739	61	1.00272	0.160534	0.0181769	78	0.0116551	Transcription	transcriptional regulator, AraC family
SP_1434	SP_RS07035	1.02442	0.0829958	0.00952028	76	1.01367	0.187004	0.0186076	101	0.607485	Membrane transport	ABC transporter, permease/ATP-binding protein
SP_1435	SP_RS07040	1.04686	0.0861595	0.0107699	64	1.0104	0.189888	0.0209696	82	0.124166	Membrane transport	ABC transporter, ATP-binding protein
SP_1436	SP_RS07045	1.03489	0.0725659	0.0103666	49	1.03899	0.230701	0.0277731	69	0.890271	Hypothetical/Unknown	hypothetical protein
SP_1437		1.02914	0.0802924	0.0163896	24	1.05343	0.106184	0.0182105	34	0.325694	Hypothetical/Unknown	conserved domain protein
SP_1438	SP_RS07055	1.01825	0.0767689	0.0147742	27	1.05539	0.228502	0.0397771	33	0.385051	Membrane transport	ABC transporter, ATP-binding protein
SP_1445	SP_RS07100	0.22742	0.186857	0.0762841	6	0.0231925	0.065625	0.0207524	10	0.0216692	Nucleotide metabolism	GMP synthase
SP_1446	SP_RS07105	1.03704	0.0549699	0.0224414	6	1.06473	0.130807	0.0436024	9	0.582007	Transcription	transcriptional regulator, GntR family
SP_1447	SP_RS07110	1.04072	0.0860421	0.0229957	14	1.00853	0.223456	0.0487621	21	0.55455	Hypothetical/Unknown	membrane protein
SP_1448	SP_RS07115	1.02917	0.0765121	0.0166963	21	1.09417	0.115537	0.023584	24	0.0296601	Hypothetical/Unknown	conserved hypothetical protein
SP_1449	SP_RS07120	1.05177	0.0567023	0.012679	20	1.04291	0.199809	0.0371037	29	0.822268	Folding, sorting, degradation	C3-degrading proteinase
SP_1450	SP_RS07125	1.02914	0.0913495	0.0275429	11	1.01725	0.152522	0.0332831	21	0.785082	Various metabolism	putative platelet activating factor
SP_1451	SP_RS07130	1.00907	0.0738688	0.0522331	2	1.00957	0.0854775	0.0493504	3	0.994879	Hypothetical/Unknown	Cof family protein
SP_1452	SP_RS07135	1.01807	0.0637368	0.0367984	3	1.03743	0.130824	0.0585063	5	0.788765	Hypothetical/Unknown	hypothetical protein
SP_1453	SP_RS07140	1.04793	0.0732172	0.0172575	18	1.0069	0.23325	0.0497291	22	0.440552	Hypothetical/Unknown	conserved domain protein
SP_1454		1.02279	0.0505873	0.0252937	4	0.723035	0.362248	0.147887	6	0.0807799	Hypothetical/Unknown	hypothetical protein
SP_1455	SP_RS07150	1.1622	0.189377	0.109337	3	1.0694	0.185649	0.0830248	5	0.52424	Hypothetical/Unknown	hypothetical protein
SP_1456	SP_RS07155										Folding, sorting, degradation	peptide deformylase
SP_1457	SP_RS07160	0.970071	0.0780816	0.0235425	11	1.09449	0.167509	0.0447687	14	0.0218406	Translation	RNA methyltransferase, TrmH family, group 3
SP_1458	SP_RS07165	1.08315	0.212551	0.122716	3	1.08968	0.15974	0.0922261	3	0.968082	Cofactor and vitamin metabolism	thioredoxin reductase
SP_1459	SP_RS07170	0.878291	0.106501	0.0614882	3	0.884258	0.0784712	0.0453054	3	0.941479	Hypothetical/Unknown	hypothetical protein
SP_1460	SP_RS07175					0.945272	0	0	1		Amino acid metabolism	amino acid ABC transporter, ATP-binding protein
SP_1461	SP_RS07180										Amino acid metabolism	amino acid ABC transporter, permease protein
SP_1462	SP_RS07185	0.963397	0.0440857	0.0220429	4	1.11289	0.116814	0.0441515	7	0.0142609	Hypothetical/Unknown	conserved hypothetical protein
SP_1463	SP_RS07190	1.0318	0.116847	0.038949	9	1.0409	0.29796	0.0796331	14	0.919258	DNA repair and editing	methylated-DNA--protein-cysteine S-methyltransferase
SP_1464	SP_RS07195	0.971873	0.129599	0.0334624	15	1.04678	0.211926	0.0529816	16	0.241629	Various metabolism	acetyltransferase, GNAT family
SP_1465	SP_RS07200	1.00167	0.0664988	0.0235109	8	0.960205	0.224219	0.0915371	6	0.668665	Hypothetical/Unknown	hypothetical protein
SP_1466	SP_RS07205	0.833447	0.0605575	0.0428207	2	1.00037	0.208543	0.120403	3	0.282609	Cellular community	hemolysin
SP_1467	SP_RS07210	1.02327	0.0916333	0.0374091	6	1.11754	0.145981	0.0461632	10	0.134911	Amino acid metabolism	glutamine amidotransferase subunit
SP_1468	SP_RS07215	1.02609	0.0318902	0.0142617	5	1.01344	0.135978	0.0513947	7	0.817272	Cofactor and vitamin metabolism	pyridoxine biosynthesis protein
SP_1469	SP_RS07220	1.01718	0.0621761	0.0219826	8	1.09718	0.129358	0.0323395	16	0.0529054	Cofactor and vitamin metabolism	NADH oxidase
SP_1470	SP_RS07225	1.00315	0.09697	0.0242425	16	0.901107	0.332855	0.0726349	21	0.19126	Cofactor and vitamin metabolism	putative thiamine biosynthesis protein ApbE
SP_1471	SP_RS07230	0.945559	0.107618	0.0760975	2	1.02455	0.416898	0.186442	5	0.711044	Various metabolism	putative oxidoreductase
SP_1472	SP_RS07235	1.017	0.0926788	0.0154465	36	1.0629	0.128697	0.0183853	49	0.0594024	Various metabolism	putative oxidoreductase
SP_1473	SP_RS07240	1.05759	0	0	1	0.960094	0	0	1		Hypothetical/Unknown	conserved hypothetical protein
SP_1474	SP_RS07245										Translation	glycyl-tRNA synthetase, beta subunit
SP_1475	SP_RS07250										Translation	glycyl-tRNA synthetase, alpha subunit
SP_1476		0.896835	0.078699	0.0237286	11	0.966772	0.109164	0.0264761	17	0.0599265	Hypothetical/Unknown	hypothetical protein
SP_1477		0.983243	0.00425948	0.0030119	2	1.00054	0.0555978	0.0277989	4	0.56975	Hypothetical/Unknown	hypothetical protein
SP_1478	SP_RS07260	1.01165	0.108324	0.062541	3	0.968618	0.208842	0.0789349	7	0.680422	Various metabolism	oxidoreductase, aldo/keto reductase family
SP_1479	SP_RS07265	0.977917	0.0582737	0.0133689	19	0.969737	0.099139	0.0194428	26	0.730518	Cell wall metabolism	peptidoglycan N-acetylglucosamine deacetylase A
SP_1480	SP_RS07270										Hypothetical/Unknown	hypothetical protein
SP_1481		0.962499	0	0	1	1.11782	0	0	1		Hypothetical/Unknown	hypothetical protein
SP_1482	SP_RS07280	0.938708	0.152385	0.0459458	11	1.00151	0.134149	0.0424218	10	0.327852	Various metabolism	oxidoreductase, Gfo/Idh/MocA family
SP_1483	SP_RS07285	0.816205	0	0	1	0.863758	0.130593	0.058403	5	0.461214	Translation	ATP-dependent RNA helicase, DEAD/DEAH box family
SP_1487	SP_RS07315										Mobile element/pseudogene	hypothetical protein
SP_1488	SP_RS07320										Hypothetical/Unknown	hypothetical protein
SP_1489	SP_RS07325										Translation	translation elongation factor Tu
SP_1490	SP_RS07330	0.97371	0.102119	0.0589582	3	1.21728	0.0974616	0.0562695	3	0.0403945	Hypothetical/Unknown	hypothetical protein
SP_1491	SP_RS07340					1.00891	0	0	1		Membrane transport	putative glycerol uptake facilitator protein
SP_1492	SP_RS07345	0.945015	0.0404852	0.015302	7	1.22128	0.0351251	0.0202795	3	4.52429e-06	Cell wall metabolism	cell wall surface anchor family protein
SP_1493	SP_RS07350	1.05947	0.0681714	0.0170428	16	1.04904	0.109671	0.022868	23	0.716555	Hypothetical/Unknown	hypothetical protein
SP_1494	SP_RS07355	1.04936	0.0411339	0.0106207	15	1.04539	0.134117	0.0358442	14	0.916276	Hypothetical/Unknown	hypothetical protein
SP_1495	SP_RS07360	1.0665	0.118141	0.0528342	5	0.952422	0.363828	0.162709	5	0.523652	Hypothetical/Unknown	hypothetical protein
SP_1498	SP_RS07375	0.830845	0.0952209	0.0301115	10	0.765836	0.211956	0.0639072	11	0.368993	Carbohydrate metabolism	phosphoglucomutase
SP_1499	SP_RS07380	1.01355	0.0312907	0.0221259	2	1.02721	0	0	1	0.647949	Membrane transport	bacterocin transport accessory protein
SP_1500	SP_RS07385	0.965775	0.0825382	0.022892	13	1.06679	0.109777	0.0365924	9	0.0297471	Amino acid metabolism	amino acid ABC transporter, amino acid-binding protein
SP_1501	SP_RS07390	0.983499	0.0221446	0.00904049	6	1.03573	0.111547	0.0498856	5	0.329787	Amino acid metabolism	amino acid ABC transporter, ATP-binding protein
SP_1502	SP_RS07395	1.02415	0.0885227	0.0255543	12	1.06993	0.136379	0.0340947	16	0.292474	Amino acid metabolism	amino acid ABC transporter, permease protein
SP_1504	SP_RS07405	1.02227	0.122237	0.0432175	8	0.954853	0.204115	0.0615429	11	0.382493	Hypothetical/Unknown	TPR domain protein
SP_1505	SP_RS07410	1.00821	0.0932666	0.0203524	21	0.980218	0.22494	0.0417703	29	0.549669	Hypothetical/Unknown	membrane protein
SP_1506	SP_RS07415	0.611129	0.134368	0.0387887	12	0.833656	0.24359	0.0703183	12	0.011146	Carbohydrate metabolism	conserved hypothetical protein
SP_1507	SP_RS07420										Energy metabolism	ATP synthase F1, epsilon subunit
SP_1508	SP_RS07425										Energy metabolism	ATP synthase F1, beta subunit
SP_1509	SP_RS07430										Energy metabolism	ATP synthase F1, gamma subunit
SP_1510	SP_RS07435										Energy metabolism	ATP synthase F1, alpha subunit
SP_1511	SP_RS07440										Energy metabolism	ATP synthase F1, delta subunit
SP_1512	SP_RS07445										Energy metabolism	ATP synthase F0, B subunit
SP_1513	SP_RS07450										Energy metabolism	ATP synthase F0, A subunit
SP_1514	SP_RS07455										Energy metabolism	ATP synthase F0, C subunit
SP_1516	SP_RS07465	1.0168	0.00597338	0.00422382	2	1.10896	0	0	1	0.0291577	Various metabolism	acetyltransferase, GNAT family
SP_1517	SP_RS07470										Transcription	transcription elongation factor GreA
SP_1518	SP_RS07475	0.733231	0.269801	0.0674503	16	0.66835	0.331076	0.0854835	15	0.5559	Hypothetical/Unknown	conserved hypothetical protein
SP_1519	SP_RS07480	1.02166	0.0554315	0.0226298	6	0.947935	0.096718	0.0432536	5	0.165268	Various metabolism	acetyltransferase, GNAT family
SP_1520	SP_RS07485	0.9723	0.0415054	0.0207527	4	1.02797	0.123826	0.0391572	10	0.232948	Various metabolism	acetyltransferase, GNAT family
SP_1521	SP_RS07490	0.861788	0.0191582	0.0135469	2	1.11726	0	0	1	0.0337265	Cell wall metabolism	UDP-N-acetylmuramate--alanine ligase
SP_1522	SP_RS07495	1.04099	0.0594078	0.0297039	4	1.02199	0.0974902	0.034468	8	0.685012	Hypothetical/Unknown	conserved domain protein
SP_1523	SP_RS07500	1.00882	0.0835416	0.0143273	34	1.0048	0.238399	0.0376942	40	0.920861	Transcription	Snf2 family protein
SP_1524	SP_RS07505	1.01357	0.100148	0.0208823	23	1.06529	0.180648	0.0309808	34	0.171843	Amino acid metabolism	aminotransferase, class II
SP_1525	SP_RS07510	1.01248	0.0772832	0.0136619	32	1.00162	0.262767	0.0391711	45	0.794152	Amino acid metabolism	transulfuration enzyme family protein
SP_1527	SP_RS07525	1.01724	0.0675967	0.00765382	78	0.986167	0.211064	0.0192674	120	0.135533	Membrane transport	oligopeptide ABC transporter, oligopeptide-binding protein AliB
SP_1528		0.707244	0.105658	0.0610017	3	0.508642	0.279954	0.161631	3	0.314372	Hypothetical/Unknown	hypothetical protein
SP_1529	SP_RS07530					0.600776	0.366622	0.259241	2		Carbohydrate metabolism	putative polysaccharide biosynthesis protein
SP_1530	SP_RS07535										Cell wall metabolism	UDP-N-acetylmuramoylalanyl-D-glutamate--2,6-diaminopimelate ligase
SP_1531	SP_RS07540	0.788944	0	0	1	1.30611	0	0	1		Hypothetical/Unknown	hypothetical protein
SP_1533	SP_RS07550	0.925252	0.102607	0.0248859	17	0.975663	0.171676	0.0443266	15	0.329294	Hypothetical/Unknown	conserved domain protein
SP_1534	SP_RS07555										Various metabolism	inorganic pyrophosphatase, manganese-dependent
SP_1535	SP_RS07560	0.990486	0.0660684	0.0233587	8	0.982199	0.251932	0.0890714	8	0.929564	Hypothetical/Unknown	conserved hypothetical protein
SP_1536	SP_RS07565	1.00624	0.111045	0.0334812	11	0.998757	0.267609	0.0649047	17	0.919185	Hypothetical/Unknown	conserved hypothetical protein
SP_1537	SP_RS07570	1.04096	0	0	1	0.934253	0.000806145	0.00057003	2	0.00340082	Transcription	putative general stress protein 13
SP_1538	SP_RS07575	0.98864	0.0905228	0.0286258	10	0.973606	0.138372	0.0383775	13	0.75661	Various metabolism	Cof family protein/peptidyl-prolyl cis-trans isomerase, cyclophilin type
SP_1539	SP_RS07580										Translation	ribosomal protein S18
SP_1540	SP_RS07585										Replication	single-strand binding protein
SP_1541	SP_RS07590										Translation	ribosomal protein S6
SP_1542	SP_RS07595										Translation	asparaginyl-tRNA synthetase
SP_1544	SP_RS07605	0.660199	0.111149	0.0370498	9	0.816548	0.294783	0.0817581	13	0.0968985	Amino acid metabolism	aspartate aminotransferase
SP_1545	SP_RS07610	0.915961	0.119385	0.0451233	7	1.01916	0.107646	0.0310746	12	0.0768358	Hypothetical/Unknown	conserved hypothetical protein
SP_1546	SP_RS07620	1.03685	0.0328526	0.0232303	2	1.04924	0.138273	0.0691366	4	0.873394	Hypothetical/Unknown	conserved domain protein
SP_1547	SP_RS07625	0.952931	0.0641378	0.0320689	4	1.05285	0.0860649	0.0325295	7	0.0564953	Hypothetical/Unknown	conserved hypothetical protein
SP_1548	SP_RS07635	1.028	0.0844441	0.0142737	35	1.0576	0.192087	0.0329427	34	0.412641	Hypothetical/Unknown	hypothetical protein
SP_1549	SP_RS07640	0.976541	0.0973454	0.0397411	6	0.985962	0.157014	0.0641009	6	0.903072	Folding, sorting, degradation	polypeptide deformylase
SP_1550	SP_RS07645	1.00745	0.0735976	0.01785	17	0.989784	0.2125	0.037565	32	0.672956	Various metabolism	glutathione S-transferase family protein
SP_1551	SP_RS07650	0.905014	0.0122814	0.00868428	2	1.10033	0	0	1	0.0282874	Membrane transport	cation-transporting ATPase, E1-E2 family
SP_1552	SP_RS07655	1.02803	0.0904745	0.0197431	21	1.05541	0.1406	0.0275739	26	0.423706	Membrane transport	cation efflux family protein
SP_1553	SP_RS07660	0.825919	0.185127	0.0477996	15	0.914952	0.112864	0.028216	16	0.119547	Membrane transport	ABC transporter, ATP-binding protein
SP_1554	SP_RS07665										Translation	polyA polymerase family protein
SP_1555	SP_RS07670	1.02744	0.0582687	0.0412022	2	0.855661	0.0948618	0.0474309	4	0.0522219	Amino acid metabolism	dihydrodipicolinate reductase
SP_1556		1.06809	0	0	1						Hypothetical/Unknown	hypothetical protein
SP_1557	SP_RS07675	0.859642	0.113256	0.0400422	8	0.959018	0.0913837	0.0345398	7	0.0828123	Hypothetical/Unknown	degV family protein
SP_1558	SP_RS07680	0.858732	0	0	1	0.902614	0.22236	0.157232	2	0.826738	Hypothetical/Unknown	hypothetical protein
SP_1559	SP_RS07685					0	0	0	1		Carbohydrate metabolism	phosphoglucomutase/phosphomannomutase family protein
SP_1560	SP_RS07690										Hypothetical/Unknown	conserved hypothetical protein
SP_1561	SP_RS07695										Hypothetical/Unknown	conserved hypothetical protein
SP_1562	SP_RS07700										Hypothetical/Unknown	hypothetical protein
SP_1563	SP_RS07705	1.01355	0.0624897	0.0255113	6	1.09217	0.0550472	0.0275236	4	0.0694722	Nucleotide metabolism	pyridine nucleotide-disulphide oxidoreductase family protein
SP_1564	SP_RS07710	0.92754	0.215439	0.0681278	10	0.949708	0.265344	0.0685116	15	0.820561	Hypothetical/Unknown	conserved hypothetical protein
SP_1565	SP_RS07715	0.90671	0.272312	0.0962769	8	0.98686	0.316243	0.105414	9	0.582805	Hypothetical/Unknown	conserved hypothetical protein
SP_1566	SP_RS07720	0.781525	0.220279	0.0985115	5	0.769447	0.304724	0.115175	7	0.938054	Hypothetical/Unknown	conserved hypothetical protein
SP_1567	SP_RS07725										Various metabolism	endoribonuclease L-PSP
SP_1568	SP_RS07730										Translation	ribosome biogenesis GTP-binding protein YsxC
SP_1569	SP_RS07735										Folding, sorting, degradation	ATP-dependent Clp protease, ATP-binding subunit ClpX
SP_1570	SP_RS07740	0.759036	0.412521	0.291696	2	0.923595	0.0929662	0.0657371	2	0.637341	Hypothetical/Unknown	hypothetical protein
SP_1571	SP_RS07745										Cofactor and vitamin metabolism	dihydrofolate reductase
SP_1572	SP_RS07750	0.850452	0	0	1	0.926263	0.152745	0.108007	2	0.610385	Various metabolism	non-heme iron-containing ferritin
SP_1573	SP_RS07755	1.00561	0.0818183	0.0120635	46	1.00071	0.217536	0.0256368	72	0.862963	Cell wall metabolism	lysozyme
SP_1574	SP_RS07760										Carbohydrate metabolism	triosephosphate isomerase
SP_1576	SP_RS07770	0.997555	0.0478093	0.0151186	10	1.06498	0.112152	0.0311053	13	0.064706	Amino acid metabolism	homoserine O-succinyltransferase
SP_1577	SP_RS07775	0.95715	0.103329	0.0215456	23	1.00314	0.20539	0.0368891	31	0.286685	Nucleotide metabolism	adenine phosphoribosyltransferase
SP_1578	SP_RS07780	1.06258	0.0785013	0.0277544	8	0.999387	0.118871	0.0375904	10	0.195061	Hypothetical/Unknown	putative methyltransferase
SP_1579		0.990379	0.043192	0.021596	4	0.8192	0.216843	0.0766654	8	0.0571449	Hypothetical/Unknown	hypothetical protein
SP_1580	SP_RS07790	0.981392	0.0818984	0.0289555	8	1.047	0.0688962	0.0344481	4	0.175533	Membrane transport	sugar ABC transporter, ATP-binding protein
SP_1581		1.06278	0.0607227	0.0350583	3	0.959286	0	0	1	0.0981403	Hypothetical/Unknown	hypothetical protein
SP_1583	SP_RS07805	0.975628	0.124852	0.0333681	14	1.09894	0.19972	0.0484392	17	0.0448788	Various metabolism	isochorismatase family protein
SP_1584	SP_RS07810										Transcription	GTP-sensing transcriptional pleiotropic repressor CodY
SP_1585		0.996547	0.115413	0.0408048	8	1.05055	0.198177	0.048065	17	0.400526	Hypothetical/Unknown	hypothetical protein
SP_1586	SP_RS07815	0.9083	0.13995	0.0404001	12	0.852851	0.280788	0.070197	16	0.499645	Translation	putative ATP-dependent RNA helicase
SP_1587	SP_RS07820	1.00761	0.0733745	0.0168333	19	1.02605	0.178615	0.0301914	35	0.595928	Membrane transport	oxalate:formate antiporter
SP_1588	SP_RS07825	1.03582	0.179104	0.0434392	17	1.02955	0.162654	0.0339158	23	0.909945	Nucleotide metabolism	pyridine nucleotide-disulfide oxidoreductase
SP_1589	SP_RS07830										Cell wall metabolism	Mur ligase family protein
SP_1590	SP_RS07835					0.974772	0	0	1		Hypothetical/Unknown	conserved hypothetical protein
SP_1591	SP_RS07840	0.817832	0.30103	0.113779	7	0.624968	0.368844	0.164952	5	0.358516	Folding, sorting, degradation	proline dipeptidase
SP_1592		0.901707	0.0846124	0.05983	2	0.785246	0.386871	0.22336	3	0.649164	Hypothetical/Unknown	conserved domain protein
SP_1597	SP_RS07870	1.04773	0.0515156	0.0257578	4	1.09084	0.0382806	0.0270685	2	0.312864	Hypothetical/Unknown	conserved hypothetical protein
SP_1598	SP_RS07875	1.03447	0.0981092	0.029581	11	1.07725	0.143218	0.0358045	16	0.365817	Nucleotide metabolism	putative phosphomethylpyrimidine kinase
SP_1599	SP_RS07880	0.997623	0.0838176	0.0224012	14	0.99468	0.162881	0.0395044	17	0.948772	Translation	tRNA pseudouridine synthase A
SP_1600	SP_RS07890	1.01385	0.051851	0.0129628	16	0.982672	0.299109	0.0686203	19	0.658184	Membrane transport	putative membrane protein
SP_1601	SP_RS07895	1.00281	0.0849287	0.0245168	12	1.06119	0.0859051	0.0238258	13	0.101172	Hypothetical/Unknown	conserved hypothetical protein
SP_1602	SP_RS07900	1.05007	0.114021	0.06583	3	1.22596	0	0	1	0.116169	Various metabolism	phnA protein
SP_1603	SP_RS07905	0.414737	0	0	1	0.286663	0.448044	0.316815	2	0.75543	Nucleotide metabolism	cytidylate kinase
SP_1604	SP_RS07910	0.76376	0.0470862	0.033295	2	0.979757	0.0942849	0.0421655	5	0.0101174	Hypothetical/Unknown	hypothetical protein
SP_1605		0.780754	0.153923	0.0769617	4	1.09357	0	0	1	0.0268562	Cofactor and vitamin metabolism	ferredoxin
SP_1606	SP_RS07920	0.968484	0.0594831	0.0188102	10	1.01292	0.1524	0.0459504	11	0.382044	Carbohydrate metabolism	glycosyl transferase, family 2
SP_1607	SP_RS07925										Carbohydrate metabolism	UDP-glucose 4-epimerase
SP_1608	SP_RS07930	0.981588	0.0755253	0.0285459	7	1.00445	0.174868	0.0660941	7	0.756264	Hypothetical/Unknown	oxidoreductase, DadA family protein
SP_1609	SP_RS07935	1.01311	0.0610561	0.0122112	25	1.00529	0.20053	0.0334216	36	0.826846	Hypothetical/Unknown	conserved hypothetical protein
SP_1610	SP_RS07940	0.874176	0.155745	0.0778724	4	0.948154	0.189883	0.084918	5	0.541272	Hypothetical/Unknown	SAM-dependent methyltransferase
SP_1611		0.967727	0.104466	0.0394846	7	0.858871	0.210606	0.0702018	9	0.197968	Hypothetical/Unknown	hypothetical protein
SP_1612	SP_RS07945	1.05972	0.138863	0.0253528	30	1.0105	0.188468	0.0294337	41	0.209363	Hypothetical/Unknown	conserved domain protein
SP_1615	SP_RS07965	1.01934	0.0720076	0.00953764	57	1.05675	0.172173	0.019621	77	0.0887205	Carbohydrate metabolism	transketolase
SP_1616	SP_RS07970	1.01283	0.0803602	0.0179691	20	0.990887	0.124894	0.0236027	28	0.46318	Carbohydrate metabolism	ribulose-phosphate 3-epimerase family protein
SP_1617	SP_RS07975	1.02657	0.0804854	0.0124192	42	1.05214	0.160929	0.0207758	60	0.293297	Membrane transport	PTS system, IIC component
SP_1618	SP_RS07980	1.01781	0.102159	0.0386126	7	1.12361	0.157853	0.0475945	11	0.103567	Membrane transport	PTS system, IIB component
SP_1619	SP_RS07985	0.964971	0.0377303	0.0154033	6	1.06277	0.151036	0.0503454	9	0.0860295	Membrane transport	PTS system, IIA component
SP_1620	SP_RS07990	0.987227	0.0507963	0.0119728	18	1.00002	0.126341	0.0243144	27	0.639244	Membrane transport	putative PTS system, nitrogen regulatory component IIA
SP_1621	SP_RS07995	1.00733	0.0912258	0.0125308	53	0.988882	0.237843	0.0278375	73	0.546853	Transcription	putative transcription antiterminator BglG family protein
SP_1623	SP_RS08005	1.00012	0.0646232	0.0141019	21	1.02353	0.167549	0.0394916	18	0.580071	Membrane transport	cation-transporting ATPase, E1-E2 family
SP_1624	SP_RS08010										Carbohydrate metabolism	acyltransferase family protein
SP_1625	SP_RS08015	0.996282	0.102518	0.0241638	18	1.04527	0.143139	0.0275471	27	0.188294	Membrane transport	putative cadmium resistance transporter
SP_1626	SP_RS08020										Translation	ribosomal protein S15
SP_1627	SP_RS08025	1.01628	0.0763256	0.0137085	31	1.05774	0.170482	0.0269556	40	0.174858	Hypothetical/Unknown	conserved hypothetical protein
SP_1628	SP_RS08030	1.00315	0.0404136	0.0116664	12	0.951295	0.234661	0.0707531	11	0.47761	Hypothetical/Unknown	hypothetical protein
SP_1629		1.03683	0.0315941	0.0141293	5	0.916666	0.149503	0.0610343	6	0.0873315	Hypothetical/Unknown	hypothetical protein
SP_1630	SP_RS08035	1.00044	0.121482	0.040494	9	0.881166	0.126621	0.0400409	10	0.0515184	Hypothetical/Unknown	hypothetical protein
SP_1631	SP_RS08040										Translation	threonyl-tRNA synthetase
SP_1632	SP_RS08045	1.02259	0.0914808	0.0186734	24	1.04044	0.130959	0.0209702	39	0.527417	Signal transduction	sensor histidine kinase
SP_1633	SP_RS08050	1.02662	0.048339	0.016113	9	1.02053	0.262549	0.0701691	14	0.933347	Signal transduction	DNA-binding response regulator
SP_1634	SP_RS08055	1.01462	0.0477877	0.0115902	17	1.0881	0.137602	0.028692	23	0.0227229	Hypothetical/Unknown	hypothetical protein
SP_1635	SP_RS08060	0.997705	0.0747736	0.0215853	12	1.00915	0.128225	0.0331076	15	0.774525	Hypothetical/Unknown	hypothetical protein
SP_1636	SP_RS08065	0.942184	0.0564075	0.0398861	2	0.96938	0.199464	0.0997321	4	0.812602	Transcription	Rrf2 family protein
SP_1637	SP_RS08070	0.998769	0.0805009	0.0268336	9	0.956747	0.176411	0.0509256	12	0.474281	Folding, sorting, degradation	conserved hypothetical protein
SP_1638	SP_RS08075										Transcription	iron-dependent transcriptional regulator
SP_1640	SP_RS08090	1.07423	0.088543	0.0334661	7	1.16568	0.165018	0.0952731	3	0.391613	Hypothetical/Unknown	hypothetical protein
SP_1641	SP_RS08095	1.04387	0.0670766	0.017927	14	1.01756	0.187204	0.054041	12	0.64822	Hypothetical/Unknown	conserved domain protein
SP_1642	SP_RS08100	0.954623	0.048243	0.0196951	6	1.04286	0.275352	0.0973515	8	0.391823	Hypothetical/Unknown	hypothetical protein
SP_1643		1.11535	0	0	1	0.97554	1.11022e-16	1.11022e-16	1		Hypothetical/Unknown	hypothetical protein
SP_1644	SP_RS08105	1.05381	0.0887163	0.0203529	19	1.07124	0.134015	0.026803	25	0.607161	Translation	D-tyrosyl-tRNA(Tyr) deacylase
SP_1645	SP_RS08110	0.992984	0.145096	0.0238536	37	1.10565	0.273425	0.0403143	46	0.0184437	Nucleotide metabolism	GTP pyrophosphokinase
SP_1646	SP_RS08125	1.04022	0.0379396	0.0143398	7	1.09576	0.103749	0.0312814	11	0.126042	Various metabolism	metallo-beta-lactamase superfamily protein
SP_1647	SP_RS08130	1.02477	0.0654497	0.0103485	40	0.975771	0.254427	0.0346231	54	0.1784	Folding, sorting, degradation	endopeptidase O
SP_1648	SP_RS08135										Membrane transport	manganese ABC transporter, ATP-binding protein
SP_1649	SP_RS08140	0.776295	0	0	1						Membrane transport	putative manganese ABC transporter, permease protein
SP_1650	SP_RS08145	0.323766	0	0	1	0.739391	0.714359	0.505128	2	0.561689	Membrane transport	manganese ABC transporter, manganese-binding adhesion liprotein
SP_1651	SP_RS08150	1.04451	0.0887681	0.0295894	9	0.992233	0.126763	0.0298784	18	0.225303	Various metabolism	thiol peroxidase
SP_1652	SP_RS08155	1.01651	0.0981332	0.0114856	73	1.02963	0.198879	0.0195017	104	0.562977	Hypothetical/Unknown	putative membrane protein
SP_1653	SP_RS08160	0.990989	0.188641	0.0487068	15	1.03018	0.21398	0.0518977	17	0.585998	Membrane transport	ABC transporter, ATP-binding protein
SP_1654	SP_RS08165	1.00254	0.0745348	0.00970361	59	0.956824	0.209999	0.0258491	66	0.100299	Hypothetical/Unknown	conserved hypothetical protein
SP_1655	SP_RS08170										Carbohydrate metabolism	phosphoglycerate mutase
SP_1656	SP_RS08175	0.873782	0.147609	0.104375	2	0.846947	0.347898	0.155585	5	0.891699	Hypothetical/Unknown	hypothetical protein
SP_1657		0.836657	0.195707	0.0875229	5	0.894244	0.237661	0.0716576	11	0.618607	Hypothetical/Unknown	hypothetical protein
SP_1658	SP_RS08185	0.78895	0.209753	0.0741589	8	0.589106	0.450748	0.13012	12	0.198725	Hypothetical/Unknown	hypothetical protein
SP_1659	SP_RS08190										Translation	isoleucyl-tRNA synthetase
SP_1660	SP_RS08195										Hypothetical/Unknown	hypothetical protein
SP_1661	SP_RS08205	0.404629	0	0	1	0	0	0	1		Cell division	cell division protein DivIVA
SP_1662	SP_RS08210	1.0389	0.039286	0.0277794	2	0.998022	0.155217	0.0776085	4	0.64599	Cell division	ylmH protein
SP_1663	SP_RS08215	1.08546	0	0	1	0.843279	1.11022e-16	1.11022e-16	1		Cell division	ylmG protein
SP_1664	SP_RS08220	0.989371	0.0178364	0.0126123	2	0.993311	0.0622013	0.0359119	3	0.924082	Cell division	ylmF protein
SP_1665	SP_RS08225	1.01753	0.0744515	0.02814	7	1.00818	0.153829	0.058142	7	0.887343	Cell division	ylmE protein
SP_1666	SP_RS08230										Cell division	cell division protein FtsZ
SP_1667	SP_RS08235										Cell division	cell division protein FtsA
SP_1668	SP_RS08240	0.955648	0.0674586	0.0337293	4	0.937825	0.132823	0.0664114	4	0.818852	Hypothetical/Unknown	hypothetical protein
SP_1669	SP_RS08245										Nucleotide metabolism	MutT/nudix family protein
SP_1670	SP_RS08250										Cell wall metabolism	UDP-N-acetylmuramoylalanyl-D-glutamyl-2,6-diaminopimelate--D-alanyl-D-alanyl ligase
SP_1671	SP_RS08255										Amino acid metabolism	D-alanine--D-alanine ligase
SP_1672	SP_RS08260	1.05849	0.0242815	0.0121407	4	0.937869	0.312058	0.127397	6	0.373523	DNA repair and editing	recombination protein RecR
SP_1673	SP_RS08265										Cell wall metabolism	penicillin-binding protein 2B
SP_1674	SP_RS08270	1.00244	0.0783641	0.0167073	22	1.06982	0.100835	0.0190561	28	0.0106236	Transcription	putative phosphosugar-binding transcriptional regulator
SP_1675	SP_RS08275	1.02955	0.0938913	0.0204888	21	0.914448	0.322406	0.0588629	30	0.0708224	Carbohydrate metabolism	ROK family protein
SP_1676	SP_RS08280	1.01411	0.0668815	0.0185496	13	1.04218	0.155196	0.0400714	15	0.530453	Carbohydrate metabolism	putative N-acetylneuraminate lyase
SP_1677	SP_RS08285	1.03074	0.0771592	0.0181866	18	1.05671	0.166633	0.029007	33	0.451758	Hypothetical/Unknown	hypothetical protein
SP_1678											Hypothetical/Unknown	hypothetical protein
SP_1679	SP_RS08295	1.00827	0.0600452	0.0128017	22	1.0301	0.0742854	0.0137945	29	0.251682	Hypothetical/Unknown	hypothetical protein
SP_1680	SP_RS08300	0.971688	0.0932958	0.0352625	7	1.13156	0.0941214	0.0261046	13	0.00185691	Hypothetical/Unknown	conserved hypothetical protein
SP_1681	SP_RS08305	0.983477	0.127338	0.040268	10	0.925827	0.102159	0.0308021	11	0.269626	Membrane transport	sugar ABC transporter, permease protein
SP_1682	SP_RS08310	1.03163	0.128423	0.0242697	28	0.983182	0.224606	0.0350775	41	0.260056	Membrane transport	sugar ABC transporter, permease protein
SP_1683	SP_RS08315	1.01964	0.112764	0.0176108	41	1.05657	0.170004	0.0219475	60	0.192483	Membrane transport	sugar ABC transporter, sugar-binding protein
SP_1684	SP_RS08320	1.0353	0.0921255	0.00999242	85	1.01614	0.216871	0.0202233	115	0.396659	Membrane transport	PTS system, IIBC components
SP_1685	SP_RS08325	1.06677	0.10085	0.0304076	11	1.07235	0.217994	0.0475703	21	0.921821	Carbohydrate metabolism	N-acetylmannosamine-6-phosphate 2-epimerase
SP_1686	SP_RS08330	1.00167	0.0734207	0.0113291	42	1.03078	0.13436	0.0188142	51	0.188316	Hypothetical/Unknown	oxidoreductase, Gfo/Idh/MocA family
SP_1687	SP_RS08335	1.0185	0.0722642	0.00643781	126	0.99668	0.244363	0.0184196	176	0.264331	Carbohydrate metabolism	neuraminidase B
SP_1688	SP_RS08340	1.00519	0.0849198	0.0135981	39	0.947125	0.24273	0.0330313	54	0.107502	Membrane transport	ABC transporter, permease protein
SP_1689	SP_RS08345	0.995841	0.07173	0.0123016	34	0.889181	0.341909	0.0646147	28	0.110138	Membrane transport	ABC transporter, permease protein
SP_1690	SP_RS08350	1.0072	0.134338	0.016925	63	1.00594	0.236031	0.0259077	83	0.967587	Membrane transport	ABC transporter, substrate-binding protein
SP_1691	SP_RS08355	1.05308	0.0967539	0.0305963	10	1.06082	0.301542	0.0778578	15	0.927145	Hypothetical/Unknown	conserved hypothetical protein
SP_1694	SP_RS08370	1.06034	0.022569	0.0100931	5	0.972463	0.0790975	0.029896	7	0.0192797	Hypothetical/Unknown	hypothetical protein
SP_1695	SP_RS08380	0.991317	0.107174	0.0286434	14	0.924994	0.206213	0.0515532	16	0.270319	Carbohydrate metabolism	putative acetyl xylan esterase
SP_1696											Hypothetical/Unknown	hypothetical protein
SP_1697	SP_RS08390										Replication	ATP-dependent DNA helicase RecG
SP_1698	SP_RS08395										Amino acid metabolism	alanine racemase
SP_1699	SP_RS08400										Lipid metabolism	holo-(acyl-carrier protein) synthase
SP_1700	SP_RS08405	1.04929	0.126122	0.0398834	10	1.08415	0.287797	0.0959323	9	0.74131	Amino acid metabolism	phospho-2-dehydro-3-deoxyheptonate aldolase
SP_1701	SP_RS08410	1.01516	0.0780668	0.018934	17	0.933025	0.292952	0.0639275	21	0.225986	Amino acid metabolism	phospho-2-dehydro-3-deoxyheptonate aldolase
SP_1702	SP_RS08415										Folding, sorting, degradation	preprotein translocase, SecA subunit
SP_1703	SP_RS08420	0.969855	0.128414	0.0908022	2	1.05246	0.0421796	0.0298255	2	0.478543	Folding, sorting, degradation	conserved domain protein
SP_1704	SP_RS08425	0.974834	0.18505	0.0494568	14	0.897305	0.278884	0.0840867	11	0.434887	Membrane transport	ABC transporter, ATP-binding protein
SP_1705	SP_RS08430	1.00858	0.0753316	0.0227133	11	0.956491	0.0680766	0.0226922	9	0.122074	Hypothetical/Unknown	hypothetical protein
SP_1706	SP_RS08435	1.00908	0.0841418	0.0233367	13	1.06136	0.15178	0.0339391	20	0.21379	Hypothetical/Unknown	hypothetical protein
SP_1707	SP_RS08440	1.00391	0.0902073	0.025019	13	0.996408	0.323362	0.0834916	15	0.932037	Hypothetical/Unknown	hypothetical protein
SP_1708	SP_RS08445	1.00114	0.0816296	0.0471288	3	0.865203	0.030925	0.0218673	2	0.0792428	Hypothetical/Unknown	hypothetical protein
SP_1709	SP_RS08450										Translation	phosphoglycerate dehydrogenase-related protein
SP_1710	SP_RS08455	1.05276	0.0435969	0.0177983	6	0.974718	0.121984	0.043128	8	0.120245	Various metabolism	nitroreductase family protein
SP_1711	SP_RS08460										Replication	primosomal protein DnaI
SP_1712	SP_RS08465					1.44216	0	0	1		Replication	hypothetical protein
SP_1713	SP_RS08470	0.231666	0	0	1	1.11199	0.261217	0.150814	3	0.0281172	Transcription	transcriptional regulator, NrdR family
SP_1714	SP_RS08475	0.986287	0	0	1	0.963153	1.11022e-16	1.11022e-16	1		Transcription	transcriptional regulator, GntR family
SP_1715		1.01962	0.075164	0.00918275	67	1.0408	0.206385	0.0203357	103	0.343941	Membrane transport	ABC transporter, ATP-binding protein
SP_1716	SP_RS08490	1.02471	0.100038	0.0229502	19	1.08471	0.134607	0.0293736	21	0.115733	Membrane transport	conserved hypothetical protein
SP_1717	SP_RS08495	1.03691	0.115962	0.0386539	9	1.05963	0.136323	0.041103	11	0.691994	Membrane transport	ABC transporter, ATP-binding protein
SP_1718											Hypothetical/Unknown	hypothetical protein
SP_1720	SP_RS08510	1.00138	0.0667498	0.0157331	18	1.00645	0.152755	0.0299577	26	0.881691	Hypothetical/Unknown	conserved hypothetical protein
SP_1721	SP_RS08515	1.02259	0.0544336	0.0150972	13	1.02894	0.144683	0.0323522	20	0.859994	Carbohydrate metabolism	fructokinase
SP_1722	SP_RS08520	1.01448	0.0708321	0.0144585	24	1.02396	0.155894	0.0267356	34	0.756299	Membrane transport	PTS system IIABC components
SP_1723	SP_RS08525	1.01308	0	0	1	1.00978	0	0	1		Hypothetical/Unknown	hypothetical protein
SP_1724	SP_RS08530	0.994153	0.112178	0.0244793	21	0.95578	0.210121	0.0420243	25	0.434333	Carbohydrate metabolism	sucrose-6-phosphate hydrolase
SP_1725	SP_RS08535	1.01797	0.0416826	0.0104207	16	1.01353	0.150258	0.0344714	19	0.902572	Transcription	sucrose operon repressor
SP_1726	SP_RS08540	0.766366	0.0541087	0.0270543	4	0.921988	0.235825	0.0962753	6	0.158285	Lipid metabolism	3-hydroxy-3-methylglutaryl-CoA reductase
SP_1727	SP_RS08545										Lipid metabolism	hydroxymethylglutaryl-CoA synthase
SP_1728	SP_RS08550	0.984044	0.0996072	0.0332024	9	1.04848	0.138681	0.0400338	12	0.230479	Hypothetical/Unknown	hypothetical protein
SP_1730	SP_RS08560	0.873292	0.225613	0.0852736	7	0.985531	0.161955	0.0512148	10	0.276894	Hypothetical/Unknown	hypothetical protein
SP_1731	SP_RS08565	0.873188	0.192416	0.0641387	9	0.953103	0.219073	0.0489863	20	0.330867	Membrane transport	conserved hypothetical protein
SP_1732	SP_RS08570	0.533469	0.198373	0.0991864	4	0.0836347	0.202375	0.0826193	6	0.00826252	Signal transduction	serine/threonine protein kinase
SP_1733	SP_RS08575	0.282625	0.281934	0.126085	5	0.477741	0.238105	0.119053	4	0.297609	Signal transduction	putative phosphatase
SP_1734	SP_RS08580	0.928771	0.217419	0.0512461	18	0.846793	0.263514	0.0589235	20	0.300816	Translation	rRNA methyltransferase RsmB
SP_1735	SP_RS08585										Translation	methionyl-tRNA formyltransferase
SP_1736	SP_RS08590	0.123238	0	0	1	0	0	0	2	0	Replication	primosomal protein N
SP_1737	SP_RS08595										Transcription	putative DNA-directed RNA polymerase, omega subunit
SP_1738	SP_RS08600	0.857237	0.0686603	0.0485502	2	1.02836	0.0576639	0.0407745	2	0.114222	Nucleotide metabolism	guanylate kinase
SP_1739	SP_RS08605	0.678067	0.174543	0.0335908	27	0.718804	0.394697	0.0697732	32	0.600891	Translation	KH domain protein
SP_1740	SP_RS08610	0.982319	0.052573	0.0175243	9	0.959511	0.1418	0.03545	16	0.569706	Cellular community	addiction module toxin, Txe/YoeB family
SP_1741	SP_RS08615	0.949532	0.067521	0.0238723	8	0.996098	0.0854674	0.0257694	11	0.202508	Cellular community	addiction module antitoxin, Axe family
SP_1742	SP_RS08620	0.990225	0.0491264	0.0136252	13	1.03902	0.179658	0.0412164	19	0.269892	Hypothetical/Unknown	conserved hypothetical protein
SP_1743	SP_RS08625	1.00616	0.0734073	0.0259534	8	1.11324	0.19749	0.0595454	11	0.117592	Various metabolism	conserved hypothetical protein
SP_1744	SP_RS08630	0.941364	0.089479	0.0282958	10	1.01899	0.20414	0.0680466	9	0.306918	Translation	iojap-related protein
SP_1745	SP_RS08635	0.93848	0.109626	0.0330534	11	0.9457	0.182003	0.0388032	22	0.888267	Energy metabolism	isochorismatase family protein
SP_1746	SP_RS08640	0.827727	0.0923347	0.0307782	9	0.91333	0.341236	0.102886	11	0.435773	Hypothetical/Unknown	conserved hypothetical protein
SP_1747	SP_RS08645										Cofactor and vitamin metabolism	nicotinic acid mononucleotide adenylyltransferase
SP_1748	SP_RS08650	0.958371	0.0868748	0.0614297	2	1.01131	0.0288331	0.0166468	3	0.466531	Translation	conserved hypothetical protein
SP_1749	SP_RS08655										Translation	GTP-binding protein YqeH
SP_1750	SP_RS08660										Hypothetical/Unknown	conserved hypothetical protein
SP_1751	SP_RS08665	1.00811	0.0441552	0.0147184	9	1.02312	0.192641	0.0441948	19	0.749896	Membrane transport	putative transporter, CorA family
SP_1752	SP_RS08670	0.999631	0.109085	0.0291542	14	1.0516	0.109936	0.0331471	11	0.251131	Membrane transport	putative mechanosensitive ion channel
SP_1754	SP_RS08680	1.02571	0.0745911	0.0159029	22	1.0233	0.131673	0.0244511	29	0.934447	Hypothetical/Unknown	conserved hypothetical protein
SP_1755	SP_RS08690	1.0389	0.0622805	0.0132782	22	1.03423	0.112124	0.0215783	27	0.854755	Folding, sorting, degradation	hypothetical protein
SP_1756	SP_RS08695	1.01565	0.0104742	0.00740641	2	1.02533	0.147305	0.10416	2	0.934595	Folding, sorting, degradation	conserved domain protein
SP_1757	SP_RS08700	1.03397	0.0687291	0.0140293	24	1.00542	0.108393	0.0197898	30	0.244593	Folding, sorting, degradation	conserved hypothetical protein
SP_1758	SP_RS08705	1.01923	0.0844073	0.0130243	42	0.994586	0.213741	0.0269288	63	0.411876	Folding, sorting, degradation	glycosyl transferase, group 1
SP_1759	SP_RS08710	1.01453	0.08173	0.00743	121	1.00533	0.191764	0.0157099	149	0.597003	Folding, sorting, degradation	preprotein translocase, SecA subunit
SP_1760	SP_RS08715	1.01531	0.0819007	0.016062	26	1.04527	0.141322	0.0258017	30	0.328656	Folding, sorting, degradation	conserved domain protein
SP_1761	SP_RS08720	1.01162	0.104503	0.0152433	47	1.0302	0.174475	0.0231097	57	0.503777	Folding, sorting, degradation	hypothetical protein
SP_1762	SP_RS08725	1.01518	0.0737676	0.0121273	37	1.04341	0.134536	0.0190263	50	0.214324	Folding, sorting, degradation	hypothetical protein
SP_1763	SP_RS08730	1.0087	0.0808777	0.0116737	48	1.06318	0.146061	0.0188564	60	0.0156431	Folding, sorting, degradation	preprotein translocase SecY family protein
SP_1764	SP_RS08735	0.991432	0.0834089	0.0135307	38	1.09058	0.160378	0.0231486	48	0.000387002	Various metabolism	glycosyl transferase, family 2
SP_1765	SP_RS08740	1.01269	0.0708171	0.00746478	90	1.01509	0.230762	0.0213339	117	0.91574	Various metabolism	glycosyl transferase, family 8
SP_1766	SP_RS08745	1.01746	0.106145	0.0156503	46	1.07606	0.204046	0.0255058	64	0.0527988	Various metabolism	glycosyl transferase, family 8
SP_1767	SP_RS08750	1.01161	0.0836017	0.00776222	116	1.0044	0.174808	0.0147215	141	0.665399	Various metabolism	glycosyl transferase, family 8
SP_1768	SP_RS08755	0.991256	0.102135	0.0140293	53	1.00332	0.20666	0.0264601	61	0.687733	Hypothetical/Unknown	conserved hypothetical protein
SP_1770	SP_RS08770	1.01479	0.0834491	0.0108641	59	0.934585	0.225067	0.0263421	73	0.00563964	Various metabolism	glycosyl transferase, family 8
SP_1771	SP_RS08775	1.01618	0.0837421	0.0102307	67	0.914874	0.226813	0.0258478	77	0.000375387	Various metabolism	glycosyl transferase, family 2/glycosyl transferase family 8
SP_1772						0.925027	1.11022e-16	1.11022e-16	1		Structural proteins	cell wall surface anchor family protein
SP_1774	SP_RS08795	1.01622	0.0343057	0.0242578	2	1.01903	0.187176	0.0935878	4	0.97826	Transcription	putative transcriptional regulator
SP_1775		1.07034	0.0737576	0.0190441	15	0.951921	0.261143	0.0533056	24	0.0433544	Hypothetical/Unknown	conserved domain protein
SP_1776	SP_RS08805										Various metabolism	thioredoxin
SP_1777	SP_RS08810	1.00008	0.0689127	0.0243643	8	0.95863	0.300912	0.0907283	11	0.66464	Cofactor and vitamin metabolism	conserved hypothetical protein
SP_1778	SP_RS08820	1.00752	0.0538384	0.0310836	3	1.06003	0.0593664	0.0265494	5	0.246292	Membrane transport	aquaporin
SP_1779	SP_RS08825	0.974555	0.0878599	0.0358687	6	1.10447	0.0890271	0.0629516	2	0.123121	Hypothetical/Unknown	hypothetical protein
SP_1780	SP_RS08835	1.00618	0.108571	0.0173853	39	0.947827	0.195501	0.0291435	45	0.0893022	Folding, sorting, degradation	oligoendopeptidase F
SP_1781	SP_RS08840	1.04617	0.0766073	0.0221146	12	1.01116	0.254765	0.0680887	14	0.629303	Translation	16S ribosomal RNA methyltransferase RsmE
SP_1782	SP_RS08845	0.997754	0.0455318	0.0126282	13	1.0974	0.136742	0.0331649	17	0.00898532	Translation	ribosomal protein L11 methyltransferase
SP_1783	SP_RS08850	0.995056	0.0713496	0.0205969	12	1.03737	0.102761	0.0285008	13	0.241124	Nucleotide metabolism	MutT/nudix family protein
SP_1784	SP_RS08855	0.966172	0.139642	0.0279283	25	0.934732	0.227624	0.0390371	34	0.51509	Hypothetical/Unknown	hypothetical protein
SP_1785	SP_RS08860	1.02811	0.096115	0.0266575	13	1.02882	0.207866	0.0476877	19	0.989722	Hypothetical/Unknown	hypothetical protein
SP_1786	SP_RS08865	0.974377	0.0627646	0.0189242	11	0.929831	0.0781729	0.0276383	8	0.201126	Hypothetical/Unknown	conserved hypothetical protein
SP_1787	SP_RS08870	1.0609	0.0234321	0.011716	4	0.984357	0.194091	0.0686217	8	0.297312	Hypothetical/Unknown	hypothetical protein
SP_1788		1.04721	0	0	1	0.797317	0.165736	0.117193	2	0.279173	Hypothetical/Unknown	hypothetical protein
SP_1789	SP_RS08880	0.92877	0.0955445	0.0675601	2	1.09518	0.073196	0.0517574	2	0.189722	Hypothetical/Unknown	hypothetical protein
SP_1790	SP_RS08885	0.984762	0.0465677	0.0124457	14	1.01363	0.261016	0.0556488	22	0.615908	Replication	ATPase, AAA family
SP_1791		0.961631	0.108185	0.0483817	5	1.03545	0.184126	0.0751691	6	0.430266	DNA repair and editing	integrase-related protein
SP_1793	SP_RS08900	1.0443	0.104433	0.0239585	19	1.06505	0.255391	0.0482644	28	0.702089	Hypothetical/Unknown	hypothetical protein
SP_1794	SP_RS08905	0.50407	0.212901	0.0673252	10	0.368962	0.321992	0.101823	10	0.282943	Hypothetical/Unknown	hypothetical protein
SP_1795	SP_RS08910	1.01696	0.0613246	0.00935191	43	1.00115	0.246874	0.0345693	51	0.659941	Carbohydrate metabolism	putative sucrose-6-phosphate hydrolase
SP_1796	SP_RS08915	1.02191	0.0731065	0.00893138	67	1.02367	0.173561	0.0168578	106	0.926675	Membrane transport	ABC transporter, substrate-binding protein
SP_1797	SP_RS08920	1.02097	0.0911737	0.0158713	33	0.976983	0.232396	0.0335435	48	0.239448	Membrane transport	ABC transporter, permease protein
SP_1798	SP_RS08925	1.02038	0.0586724	0.00977873	36	0.988355	0.186773	0.0261535	51	0.25461	Membrane transport	ABC transporter, permease protein
SP_1799	SP_RS08930	1.01495	0.0813081	0.0141539	33	0.977027	0.262454	0.0400238	43	0.37459	Transcription	sugar-binding transcriptional regulator, LacI family
SP_1800	SP_RS08935	0.993926	0.0962131	0.0108248	79	0.967378	0.203554	0.0194969	109	0.235381	Transcription	putative transcriptional activator
SP_1801		1.00711	0.0946732	0.0386502	6	1.03917	0.0697333	0.0210254	11	0.477501	Hypothetical/Unknown	conserved hypothetical protein
SP_1802	SP_RS08945	1.01169	0.0473899	0.0114937	17	1.01718	0.202108	0.0463668	19	0.909189	Hypothetical/Unknown	hypothetical protein
SP_1803	SP_RS08950	1.05676	0.0843371	0.0266697	10	1.02046	0.275449	0.0688622	16	0.627508	Hypothetical/Unknown	conserved hypothetical protein
SP_1804	SP_RS08955	1.00909	0.0497132	0.0132864	14	0.975283	0.277739	0.0694347	16	0.636237	Hypothetical/Unknown	putative general stress protein 24
SP_1805	SP_RS08960	1.05319	0.114009	0.0570046	4	1.11994	0.0466574	0.0233287	4	0.320082	Hypothetical/Unknown	hypothetical protein
SP_1806	SP_RS08965	0.963644	0.167579	0.0837896	4	0.983957	0.179933	0.0568999	10	0.844405	Mobile element/pseudogene	conserved domain protein
SP_1807	SP_RS08970	1.01157	0.05961	0.029805	4	1.06177	0.123232	0.0465774	7	0.387672	Various metabolism	acetyltransferase, GNAT family
SP_1808	SP_RS08975	1.01191	0.0577969	0.0149231	15	0.96834	0.209211	0.0507411	17	0.416599	Folding, sorting, degradation	putative type IV prepilin peptidase
SP_1809	SP_RS08980										Transcription	transcriptional regulator
SP_1810	SP_RS08985	1.02062	0.0678388	0.0119923	32	0.999053	0.280393	0.0448987	39	0.644101	Hypothetical/Unknown	hypothetical protein
SP_1811	SP_RS08990	1.0019	0.111875	0.0298997	14	0.965473	0.121206	0.0293968	17	0.392168	Amino acid metabolism	tryptophan synthase, alpha subunit
SP_1812	SP_RS08995	1.02541	0.0550834	0.0166083	11	0.968287	0.114949	0.0296796	15	0.10599	Amino acid metabolism	tryptophan synthase, beta subunit
SP_1813	SP_RS09000	1.04311	0.0198082	0.00808667	6	1.0009	0.136298	0.0481885	8	0.404534	Amino acid metabolism	N-(5-phosphoribosyl)-anthranilate isomerase
SP_1814	SP_RS09005	1.00149	0.0778035	0.0200888	15	0.945349	0.297108	0.070029	18	0.446758	Amino acid metabolism	indole-3-glycerol phosphate synthase
SP_1815	SP_RS09010	1.02398	0.0484149	0.0117423	17	1.0433	0.121567	0.0243133	25	0.47854	Amino acid metabolism	anthranilate phosphoribosyltransferase
SP_1816	SP_RS09015	1.08042	0.103748	0.073361	2	1.02976	0.0522283	0.036931	2	0.600245	Amino acid metabolism	anthranilate synthase component II
SP_1817	SP_RS09020	0.989295	0.0946005	0.0185527	26	0.954882	0.302265	0.0472058	41	0.499883	Amino acid metabolism	anthranilate synthase component I
SP_1818		1.07719	0	0	1	1.11962	0	0	1		Hypothetical/Unknown	hypothetical protein
SP_1819		0.920517	0.0710723	0.0410336	3	0.953858	0	0	1	0.501821	Hypothetical/Unknown	hypothetical protein
SP_1820		1.04436	0.0901443	0.0450721	4	0.929571	0.161239	0.0806196	4	0.260298	Hypothetical/Unknown	hypothetical protein
SP_1821	SP_RS09035	1.00791	0.0957214	0.0132742	52	0.978749	0.178763	0.0207808	74	0.2392	Transcription	sugar-binding transcriptional regulator, LacI family
SP_1822	SP_RS09040	1.00658	0.11085	0.0268852	17	1.10962	0.114363	0.0224285	26	0.00532898	Hypothetical/Unknown	conserved domain protein
SP_1823	SP_RS09045	1.01348	0.0916693	0.0167364	30	0.953864	0.249295	0.0433966	33	0.204821	Membrane transport	MgtC/SapB family protein
SP_1824	SP_RS09050	1.02023	0.0738946	0.00742669	99	1.01711	0.223365	0.0179993	154	0.873042	Membrane transport	ABC transporter, permease protein
SP_1825	SP_RS09055	1.00152	0.0734019	0.0102783	51	1.05567	0.149532	0.0172664	75	0.00801543	Membrane transport	ABC transporter, ATP-binding protein
SP_1826	SP_RS09060	1.01681	0.0862494	0.0108664	63	1.02967	0.192881	0.0203315	90	0.577895	Membrane transport	ABC transporter, substrate-binding protein
SP_1827	SP_RS09065	1.01322	0.069719	0.0125219	31	1.0449	0.135336	0.0195341	48	0.176183	Hypothetical/Unknown	hypothetical protein
SP_1828	SP_RS09070	1.01169	0.110118	0.0138736	63	1.00773	0.183797	0.0189572	94	0.866385	Carbohydrate metabolism	UDP-glucose 4-epimerase
SP_1829	SP_RS09075	1.00227	0.0923805	0.010739	74	0.998229	0.192118	0.01893	103	0.852928	Carbohydrate metabolism	galactose-1-phosphate uridylyltransferase
SP_1830	SP_RS09080	0.975626	0.103531	0.0144973	51	0.979188	0.221613	0.0266791	69	0.906812	Transcription	putative phosphate transport system regulatory protein PhoU
SP_1831	SP_RS09085	0.964752	0.106882	0.0198475	29	0.981954	0.221265	0.0368776	36	0.682642	Hypothetical/Unknown	hypothetical protein
SP_1832	SP_RS09090	0.979354	0.112235	0.0212105	28	0.98757	0.197864	0.0344437	33	0.839736	Hypothetical/Unknown	hypothetical protein
SP_1833	SP_RS09095	1.0024	0.0963457	0.0078405	151	0.990618	0.2069	0.0149708	191	0.486057	Structural proteins	cell wall surface anchor family protein
SP_1834	SP_RS09100	1.08217	0.202798	0.0827921	6	0.909773	0.266662	0.0843259	10	0.166692	Hypothetical/Unknown	hypothetical protein
SP_1835		1.07434	0.155591	0.0777957	4	1.03883	0.110264	0.0389843	8	0.691793	Hypothetical/Unknown	hypothetical protein
SP_1836	SP_RS09105	0.992604	0.0843139	0.034421	6	0.860435	0.228706	0.0933688	6	0.213633	Hypothetical/Unknown	hypothetical protein
SP_1837	SP_RS09110										Capsule metabolism	putative capsular polysaccharide biosynthesis protein
SP_1838	SP_RS09115										Carbohydrate metabolism	putative glycosyl transferase
SP_1839	SP_RS09120	0.99456	0.0928778	0.0150668	38	0.980408	0.234336	0.0349327	45	0.710862	Membrane transport	ABC transporter, permease/ATP-binding protein
SP_1840	SP_RS09125	0.972045	0.0913008	0.0127847	51	0.978776	0.269341	0.0339337	63	0.853082	Membrane transport	ABC transporter, permease/ATP-binding protein
SP_1841	SP_RS09135	1.0054	0.0647456	0.022891	8	1.06987	0.12538	0.0361942	12	0.149604	Hypothetical/Unknown	conserved domain protein
SP_1842		0.964353	0.0768571	0.0290492	7	0.987256	0.184349	0.0532171	12	0.710286	Hypothetical/Unknown	hypothetical protein
SP_1843											Hypothetical/Unknown	hypothetical protein
SP_1844	SP_RS09145	1.04644	0.18403	0.10625	3	0.960106	0.161242	0.0658268	6	0.511966	Hypothetical/Unknown	hypothetical protein
SP_1845	SP_RS09150										DNA repair and editing	exodeoxyribonuclease
SP_1847	SP_RS09165	1.01924	0.0543164	0.016377	11	1.0246	0.139898	0.0320947	19	0.882741	Nucleotide metabolism	xanthine phosphoribosyltransferase
SP_1848	SP_RS09170	1.00775	0.0822323	0.0152702	29	0.984584	0.336594	0.062504	29	0.720114	Membrane transport	xanthine permease
SP_1849	SP_RS09175	1.01113	0.0809257	0.0158708	26	0.954292	0.227141	0.0383938	35	0.176499	Hypothetical/Unknown	DpnD protein
SP_1850	SP_RS09180	0.974134	0.0632329	0.0141393	20	0.946892	0.129069	0.0231815	31	0.320655	DNA repair and editing	type II restriction endonuclease DpnI
SP_1851	SP_RS09185	1.00598	0.0591846	0.0158177	14	1.01549	0.197634	0.0479333	17	0.851863	Various metabolism	conserved hypothetical protein
SP_1852	SP_RS09190	1.01175	0.0815764	0.0163153	25	0.952345	0.198698	0.0351252	32	0.130784	Carbohydrate metabolism	galactose-1-phosphate uridylyltransferase
SP_1853	SP_RS09195	1.01627	0.0650601	0.0153348	18	0.994495	0.199419	0.0332365	36	0.554566	Carbohydrate metabolism	galactokinase
SP_1854	SP_RS09200	0.998994	0.0761012	0.0174588	19	1.04003	0.263263	0.0506649	27	0.447922	Transcription	galactose operon repressor
SP_1855	SP_RS09205	0.975755	0.148551	0.0340798	19	0.984524	0.189575	0.0395292	23	0.86742	Energy metabolism	alcohol dehydrogenase, zinc-containing
SP_1856	SP_RS09210	1.01117	0.0847188	0.0194358	19	1.01667	0.246749	0.0474868	27	0.915112	Transcription	transcriptional regulator, MerR family
SP_1857	SP_RS09215	0.996103	0.0672064	0.0129339	27	1.02801	0.197343	0.0372943	28	0.422515	Membrane transport	cation efflux system protein
SP_1858	SP_RS09220	0.985949	0.0932516	0.0226168	17	0.936318	0.242044	0.049407	24	0.366651	Transcription	transcriptional regulator, TetR family
SP_1859	SP_RS09225	1.00763	0.0669593	0.0142758	22	0.995904	0.13417	0.0220574	37	0.657149	Membrane transport	putative transporter
SP_1860	SP_RS09230	0.999143	0.101335	0.0221131	21	1.02673	0.163742	0.0285039	33	0.447948	Membrane transport	choline transporter
SP_1861	SP_RS09235	1.00994	0.0895233	0.0365477	6	0.992945	0.0268056	0.0109433	6	0.665549	Membrane transport	choline transporter
SP_1862	SP_RS09240	1.01956	0.100753	0.0190404	28	0.992444	0.144856	0.0252163	33	0.394342	Hypothetical/Unknown	hypothetical protein
SP_1863	SP_RS09245	1.0167	0.0530612	0.0176871	9	0.959832	0.127123	0.033975	14	0.152492	Transcription	transcriptional regulator, MarR family
SP_1864	SP_RS09250	1.0105	0.0719805	0.0293859	6	0.919456	0.307323	0.0926614	11	0.363824	Hypothetical/Unknown	conserved hypothetical protein
SP_1865	SP_RS09255	0.996356	0.110954	0.0226484	24	0.973435	0.144106	0.0272335	28	0.52052	Folding, sorting, degradation	glutamyl-aminopeptidase
SP_1866		0.959368	0.0846349	0.0378499	5	0.919421	0.245386	0.0927471	7	0.698438	Hypothetical/Unknown	hypothetical protein
SP_1867	SP_RS09260	0.992719	0.0702286	0.0211747	11	0.942706	0.258888	0.0593931	19	0.43435	Carbohydrate metabolism	NAD-dependent epimerase/dehydratase family protein
SP_1868	SP_RS09265	1.073	0.0199554	0.00892432	5	1.04677	0.0772429	0.0291951	7	0.410374	Hypothetical/Unknown	conserved domain protein
SP_1869	SP_RS09270	0.997938	0.0753422	0.0172847	19	1.05545	0.122672	0.0220325	31	0.0454837	Membrane transport	iron-compound ABC transporter, permease protein
SP_1870	SP_RS09275	1.02115	0.080825	0.0185425	19	1.07176	0.183422	0.0391057	22	0.249379	Membrane transport	iron-compound ABC transporter, permease protein
SP_1871	SP_RS09280	0.962931	0.0599182	0.0189478	10	0.941847	0.221971	0.0523191	18	0.707843	Membrane transport	iron-compound ABC transporter, ATP-binding protein
SP_1872	SP_RS09285	1.0027	0.0566884	0.0231429	6	1.00435	0.0899497	0.0284446	10	0.964633	Membrane transport	iron-compound ABC transporter, iron-compound-binding protein
SP_1873	SP_RS09290										Hypothetical/Unknown	conserved hypothetical protein
SP_1874	SP_RS09295	0.95151	0.0677023	0.0276393	6	0.999164	0.248728	0.0718017	12	0.544387	Translation	ribosomal large subunit pseudouridine synthase B
SP_1875	SP_RS09300	0.876628	0.0640926	0.0320463	4	0.83969	0.0942934	0.0384951	6	0.481915	Cell division	segregation and condensation protein B
SP_1876	SP_RS09305	0.907259	0.0653799	0.0266912	6	0.68564	0.271415	0.102585	7	0.0605643	Cell division	segregation and condensation protein A
SP_1878	SP_RS09315	0.992789	0.0821197	0.0410599	4	0.658272	0.32763	0.189157	3	0.144524	Hypothetical/Unknown	CBS domain protein
SP_1879	SP_RS09320	0.973969	0.0704017	0.0352008	4	0.870767	0.0903319	0.0521532	3	0.16189	Hypothetical/Unknown	conserved hypothetical protein
SP_1880		0.936714	0.0845891	0.0234608	13	0.866839	0.173905	0.050202	12	0.219959	Nucleotide metabolism	HAM1 protein
SP_1881	SP_RS09330	1.48776	0	0	1						Amino acid metabolism	glutamate racemase
SP_1882	SP_RS09335	1.03123	0	0	1	0.966026	0	0	1		Hypothetical/Unknown	conserved hypothetical protein
SP_1883	SP_RS09345	0.732573	0.14579	0.0404348	13	0.815388	0.255827	0.0572046	20	0.246121	Carbohydrate metabolism	putative dextran glucosidase DexS
SP_1884	SP_RS09350	0.982926	0.109542	0.021483	26	0.975933	0.109017	0.0168217	42	0.798513	Membrane transport	trehalose PTS system, IIABC components
SP_1885	SP_RS09355	0.979771	0.0155284	0.0109802	2	0.956483	0.0668948	0.0473017	2	0.67885	Transcription	trehalose operon transcriptional repressor
SP_1887	SP_RS09375	0.915859	0.104451	0.0279156	14	0.925789	0.206745	0.0440783	22	0.850184	Membrane transport	oligopeptide ABC transporter, ATP-binding protein AmiF
SP_1888	SP_RS09380	0.877453	0.141459	0.0288751	24	0.937273	0.126086	0.0219487	33	0.104789	Membrane transport	oligopeptide ABC transporter, ATP-binding protein AmiE
SP_1889	SP_RS09385	0.890996	0.0896493	0.0179299	25	0.989899	0.140658	0.0256805	30	0.0026238	Membrane transport	oligopeptide ABC transporter, permease protein AmiD
SP_1890	SP_RS09390	0.916774	0.103267	0.0174553	35	0.968229	0.211744	0.0293636	52	0.135698	Membrane transport	oligopeptide ABC transporter, permease protein AmiC
SP_1891	SP_RS09395	0.942513	0.0863756	0.00851084	103	1.00068	0.198684	0.0159587	155	0.00146756	Membrane transport	oligopeptide ABC transporter, oligopeptide-binding protein AmiA
SP_1892		0.896457	0.0813848	0.0575477	2	1.04361	0.155599	0.0898352	3	0.261637	Hypothetical/Unknown	hypothetical protein
SP_1893	SP_RS09400										Hypothetical/Unknown	hypothetical protein
SP_1894	SP_RS09405	1.01642	0.0772188	0.0105081	54	1.03312	0.158503	0.0192213	68	0.447299	Carbohydrate metabolism	sucrose phosphorylase
SP_1895	SP_RS09415	1.02735	0.0701384	0.0146249	23	1.06691	0.0876116	0.0162691	29	0.0766005	Membrane transport	sugar ABC transporter, permease protein
SP_1896	SP_RS09420	0.997748	0.0913042	0.0215206	18	1.00045	0.298363	0.0636112	22	0.968085	Membrane transport	sugar ABC transporter, permease protein
SP_1897	SP_RS09425	0.989184	0.129481	0.0236399	30	1.08279	0.179145	0.0283254	40	0.0134788	Membrane transport	sugar ABC transporter, sugar-binding protein
SP_1898	SP_RS09430	1.02607	0.118102	0.0196837	36	1.01205	0.22182	0.0327056	46	0.714325	Carbohydrate metabolism	alpha-galactosidase
SP_1899	SP_RS09435	1.03854	0.0526273	0.012764	17	1.09001	0.236358	0.0438906	29	0.266321	Transcription	msm operon regulatory protein
SP_1900	SP_RS09440	0.949984	0	0	1	1.24312	0	0	1		Cofactor and vitamin metabolism	BirA bifunctional protein
SP_1901	SP_RS09555	0.986088	0.0764243	0.0175329	19	1.02914	0.223346	0.0407772	30	0.337095	Translation	RNA methyltransferase, TrmA family
SP_1902	SP_RS09560	0.956698	0.12173	0.0314306	15	0.896299	0.290855	0.0705426	17	0.440298	DNA repair and editing	recombination regulator
SP_1903	SP_RS09565					0.768229	0	0	1		Hypothetical/Unknown	conserved hypothetical protein
SP_1904	SP_RS09570	0.993211	0.118274	0.0682856	3	0.990448	0.0500123	0.0288746	3	0.972055	Hypothetical/Unknown	hypothetical protein
SP_1906	SP_RS09585										Folding, sorting, degradation	chaperonin, 60 kDa
SP_1907	SP_RS09590										Folding, sorting, degradation	chaperonin, 10 kDa
SP_1908	SP_RS09595	1.03592	0.0790356	0.0322662	6	1.03853	0.0881579	0.0311685	8	0.954551	DNA repair and editing	single-strand DNA-binding protein
SP_1909	SP_RS09600	1.01146	0.0461974	0.0128129	13	0.977161	0.206062	0.0515154	16	0.523671	Various metabolism	oxidoreductase, short chain dehydrogenase/reductase family
SP_1910	SP_RS09605	1.01007	0.0698101	0.0284999	6	0.902654	0.198212	0.0626802	10	0.141058	Hypothetical/Unknown	conserved hypothetical protein
SP_1911	SP_RS09610	1.02856	0.038384	0.019192	4	0.929127	0.00749025	0.0043245	3	0.00391954	Various metabolism	putative thioredoxin
SP_1912	SP_RS09615	0.977268	0.0705159	0.0315357	5	1.08859	0.128973	0.052653	6	0.103113	Hypothetical/Unknown	hypothetical protein
SP_1914	SP_RS09630	0.662507	0.273513	0.0967016	8	0.766757	0.116695	0.0388983	9	0.333089	Hypothetical/Unknown	hypothetical protein
SP_1915	SP_RS09635	0.993903	0.0536973	0.0240142	5	0.944152	0.120644	0.0455991	7	0.357124	Transcription	hypothetical protein
SP_1916	SP_RS09640	1.00604	0.0544095	0.0243327	5	1.11708	0.220481	0.0833341	7	0.229757	Hypothetical/Unknown	PAP2 family protein
SP_1917	SP_RS09645	1.03523	0.047061	0.0192126	6	1.01859	0.0941031	0.0332705	8	0.672652	Hypothetical/Unknown	hypothetical protein
SP_1918	SP_RS09650	1.03094	0.0575904	0.0143976	16	1.08028	0.146973	0.0293946	25	0.139769	Membrane transport	ABC transporter, ATP-binding protein
SP_1919		1.03024	0.0949879	0.0230379	17	1.06781	0.24924	0.049848	25	0.497734	Membrane transport	ABC transporter, permease protein
SP_1920	SP_RS09660	1.07648	0.0633314	0.0316657	4	0.871411	0.239833	0.0723123	11	0.0221032	Transcription	transcriptional regulator, MarR family
SP_1921		1.08005	0	0	1	1.04829	0.0771511	0.0545541	2	0.664399	Hypothetical/Unknown	hypothetical protein
SP_1922	SP_RS09665	0.942025	0.052103	0.0233012	5	0.967304	0.25682	0.0970689	7	0.805223	Transcription	conserved hypothetical protein
SP_1923	SP_RS09670	1.00036	0.0935614	0.0220526	18	1.00589	0.167912	0.0317324	28	0.886772	Cellular community	pneumolysin
SP_1924	SP_RS09675	0.998984	0.0906924	0.0261806	12	0.929008	0.273028	0.0626369	19	0.311173	Hypothetical/Unknown	hypothetical protein
SP_1925	SP_RS09680	1.00781	0.0493361	0.0174429	8	0.972104	0.169722	0.0489944	12	0.501133	Hypothetical/Unknown	hypothetical protein
SP_1926	SP_RS09685	0.974903	0.101015	0.0451752	5	0.982313	0.0558396	0.0227964	6	0.886796	Hypothetical/Unknown	hypothetical protein
SP_1929		0.926884	1.11022e-16	1.11022e-16	1						Mobile element/pseudogene	hypothetical protein
SP_1930	SP_RS09700	0.935947	0	0	1	1.08181	0	0	1		Hypothetical/Unknown	hypothetical protein
SP_1931	SP_RS09705	0.994767	0.0801517	0.0179225	20	0.998177	0.110189	0.0204616	29	0.900757	Hypothetical/Unknown	hypothetical protein
SP_1932											Hypothetical/Unknown	hypothetical protein
SP_1933	SP_RS09715	0.995464	0.091083	0.0178629	26	1.05507	0.204186	0.0340309	36	0.126202	Hypothetical/Unknown	hypothetical protein
SP_1934	SP_RS09720	1.03971	0.112782	0.026583	18	1.02308	0.105095	0.0219139	23	0.632171	Hypothetical/Unknown	hypothetical protein
SP_1935	SP_RS09725	0.957991	0.0652983	0.0196882	11	0.956104	0.246132	0.0742115	11	0.980634	Hypothetical/Unknown	hypothetical protein
SP_1936	SP_RS09735	1.00961	0.0612601	0.03063	4	1.01245	0.271445	0.156719	3	0.986509	Transcription	putative type II restriction-modification system regulatory protein
SP_1937	SP_RS09740	0.979465	0.0573073	0.0158942	13	1.045	0.215566	0.0494543	19	0.216811	Cell wall metabolism	autolysin
SP_1938		1.06404	0.106208	0.032023	11	1.00456	0.174858	0.0401152	19	0.256369	Hypothetical/Unknown	hypothetical protein
SP_1939	SP_RS09745	0.975779	0.0804412	0.0157758	26	0.980402	0.193266	0.0352853	30	0.905245	Membrane transport	MATE efflux family protein DNA
SP_1940	SP_RS09750	0.902708	0.106132	0.0750466	2	1.15485	0	0	1	0.184167	DNA repair and editing	recA protein
SP_1941	SP_RS09755	0.990819	0.0959798	0.0220193	19	0.947353	0.266427	0.051274	27	0.440188	Cofactor and vitamin metabolism	competence/damage-inducible protein CinA
SP_1942	SP_RS09760	0	0	0	1						Transcription	putative transcriptional regulator
SP_1943	SP_RS09765	0.940434	0.217232	0.082106	7	0.770575	0.367672	0.101974	13	0.210867	Various metabolism	acetyltransferase, GNAT family
SP_1944	SP_RS09770	0.106066	0.181948	0.105047	3	0.135435	0.215116	0.107558	4	0.852815	Translation	conserved hypothetical protein TIGR00150
SP_1945	SP_RS09775	0.988416	0.0678722	0.0138543	24	0.967526	0.177938	0.030975	33	0.540679	Hypothetical/Unknown	hypothetical protein
SP_1946	SP_RS09780	1.01897	0.0700445	0.0134801	27	1.0247	0.176089	0.0321492	30	0.870211	Transcription	putative transcriptional regulator PlcR
SP_1947	SP_RS09785	1.02793	0.0483503	0.0216229	5	1.03086	0.119843	0.0452963	7	0.954539	Hypothetical/Unknown	hypothetical protein
SP_1948	SP_RS09790	0.962332	0.11353	0.0401388	8	0.888152	0.353192	0.124872	8	0.580653	Hypothetical/Unknown	conserved domain protein
SP_1949	SP_RS09795	1.00485	0.0393092	0.0138979	8	0.878873	0.205191	0.0917642	5	0.201872	Hypothetical/Unknown	hypothetical protein
SP_1950	SP_RS09800	1.01432	0.0977359	0.00903569	117	1.01338	0.159901	0.012602	161	0.951482	Cellular community	putative bacteriocin formation protein
SP_1951	SP_RS09805	1.0104	0.0766846	0.01424	29	1.00036	0.218385	0.0311979	49	0.770551	Hypothetical/Unknown	conserved hypothetical protein
SP_1952	SP_RS09810	1.01652	0.0870699	0.0125675	48	0.988218	0.151838	0.0188331	65	0.213958	Hypothetical/Unknown	hypothetical protein
SP_1953	SP_RS09815	1.00966	0.10375	0.00798073	169	1.01092	0.208085	0.0134881	238	0.93604	Membrane transport	toxin secretion ABC transporter, permease/ATP-binding protein
SP_1954	SP_RS09820	0.996426	0.1262	0.0167155	57	0.982359	0.204263	0.0240726	72	0.632069	Folding, sorting, degradation	serine protease, subtilase family
SP_1955	SP_RS09825	1.04804	0.0525057	0.0131264	16	1.03319	0.197523	0.0479063	17	0.767003	Hypothetical/Unknown	hypothetical protein
SP_1956	SP_RS09830	1.01483	0.113023	0.0217513	27	0.970237	0.195148	0.0334676	34	0.268417	Hypothetical/Unknown	hypothetical protein
SP_1957	SP_RS09835	0.984509	0.0473001	0.0211532	5	0.969264	0.15311	0.0541325	8	0.797932	Membrane transport	ABC transporter, ATP-binding protein
SP_1958	SP_RS09840	1.00101	0.037531	0.0118683	10	0.980483	0.238782	0.0616532	15	0.746674	Hypothetical/Unknown	hypothetical protein
SP_1959	SP_RS09845	1.00268	0	0	1	0.985866	0.0523894	0.0370449	2	0.728753	Nucleotide metabolism	nucleoside diphosphate kinase
SP_1960	SP_RS09850	0.748222	0.150521	0.0869032	3	0.809725	0.442647	0.255563	3	0.830941	Transcription	DNA-directed RNA polymerase, beta subunit
SP_1961	SP_RS09855					0	0	0	1		Transcription	DNA-directed RNA polymerase, beta subunit
SP_1962		1.02558	0.0392265	0.0277374	2	1.11127	0.0823905	0.0368462	5	0.12229	Hypothetical/Unknown	hypothetical protein
SP_1963	SP_RS09865	1.00911	0.0780087	0.0131859	35	1.03005	0.216536	0.0319264	46	0.546064	Hypothetical/Unknown	CBS domain protein
SP_1964	SP_RS09870	0.982288	0.0492334	0.0131582	14	1.13837	0.181491	0.0547216	11	0.010814	DNA repair and editing	DNA-entry nuclease
SP_1965	SP_RS09875	0.941694	0.0705457	0.0288002	6	1.13229	0.10333	0.0390549	7	0.00236141	Transcription	hypothetical protein
SP_1966	SP_RS09880	0.975975	0.0863342	0.0169315	26	0.945191	0.155529	0.0274939	32	0.344483	Cell wall metabolism	UDP-N-acetylglucosamine 1-carboxyvinyltransferase
SP_1967	SP_RS09890	0.992853	0.0897742	0.0176062	26	0.965193	0.172764	0.0305406	32	0.435975	Hypothetical/Unknown	conserved hypothetical protein
SP_1968	SP_RS09895										Cofactor and vitamin metabolism	phosphopantetheine adenylyltransferase
SP_1969	SP_RS09900	0	0	0	1						DNA repair and editing	putative type II DNA modification methyltransferase
SP_1970	SP_RS09905	0.968673	0.0471563	0.0157188	9	0.870987	0.308728	0.0727679	18	0.201386	Amino acid metabolism	aspartate--ammonia ligase
SP_1971	SP_RS09910	1.00646	0.162315	0.0613495	7	1.06762	0.317187	0.105729	9	0.62461	Hypothetical/Unknown	hypothetical protein
SP_1972	SP_RS09915	1.05709	0.0625013	0.0180426	12	0.944878	0.282631	0.0815886	12	0.19299	Hypothetical/Unknown	membrane protein
SP_1973	SP_RS09920	0.955477	0.0581389	0.0121228	23	0.983805	0.182863	0.0296642	38	0.380282	Translation	spoU rRNA Methylase family protein
SP_1974	SP_RS09925	0.992562	0.0124523	0.00880507	2	1.01311	0.0615988	0.0355641	3	0.61398	Various metabolism	acylphosphatase
SP_1975	SP_RS09930					0.916546	0	0	1		Folding, sorting, degradation	SpoIIIJ family protein
SP_1976	SP_RS09935	0.987519	0.0459071	0.0265045	3	0.917039	0.121705	0.0608524	4	0.336874	Amino acid metabolism	pyruvate formate-lyase-activating enzyme
SP_1977											Hypothetical/Unknown	hypothetical protein
SP_1978	SP_RS09940	0.995084	0.0738555	0.0132648	31	1.04279	0.196796	0.0275569	51	0.122764	Amino acid metabolism	diaminopimelate decarboxylase
SP_1979	SP_RS09945	0.988223	0.0881386	0.0172854	26	0.987213	0.136226	0.0252965	29	0.973849	Transcription	pur operon repressor
SP_1980	SP_RS09950	0.942982	0.151258	0.0534778	8	0.882503	0.145358	0.0388486	14	0.37111	Translation	cmp-binding-factor 1
SP_1982	SP_RS09960	0.743132	0.235599	0.0653435	13	0.925805	0.262343	0.0727609	13	0.0740321	Cofactor and vitamin metabolism	thiamine pyrophosphokinase
SP_1983	SP_RS09965	0.554884	0.171225	0.0647171	7	0.635224	0.363435	0.137366	7	0.606399	Carbohydrate metabolism	ribulose-phosphate 3-epimerase
SP_1984	SP_RS09970										Translation	ribosome small subunit-dependent GTPase A
SP_1985	SP_RS09975	0.250704	0	0	1	0.571833	0.410333	0.167518	6	0.113366	Translation	dimethyladenosine transferase
SP_1986	SP_RS09980	0.927679	0.0796817	0.0356347	5	1.01137	0.121297	0.0365725	11	0.123501	Hypothetical/Unknown	hypothetical protein
SP_1987	SP_RS09985	0.915592	0.110205	0.0367349	9	1.07917	0.168167	0.053179	10	0.0215404	Membrane transport	ABC transporter, ATP-binding protein
SP_1988	SP_RS09990	0.959622	0.0814906	0.0111936	53	0.97582	0.245905	0.0305007	65	0.619029	Hypothetical/Unknown	putative immunity protein
SP_1989	SP_RS09995	0.941637	0.0907951	0.0151325	36	1.01261	0.211269	0.0362324	34	0.0751131	Transcription	putative transcriptional regulator PlcR
SP_1990	SP_RS10000										Translation	primase-related protein
SP_1991	SP_RS10005	0.955601	0.0469462	0.0130205	13	0.922345	0.187221	0.0418639	20	0.453856	Hypothetical/Unknown	putative hydrolase
SP_1992		1.0034	0.0778558	0.022475	12	0.859558	0.225635	0.0547246	17	0.0219519	Structural proteins	cell wall surface anchor family protein
SP_1993	SP_RS10015										Translation	ribosomal protein L34
SP_1994	SP_RS10020	0.30835	0.47791	0.144095	11	0.547292	0.48203	0.12446	15	0.22159	Amino acid metabolism	aminotransferase, class I
SP_1995		0.97869	0.0959853	0.0226239	18	0.809701	0.428174	0.0892804	23	0.0741717	Hypothetical/Unknown	conserved hypothetical protein
SP_1996	SP_RS10030	1.02728	0.0523868	0.0174623	9	1.0314	0.0843912	0.0234059	13	0.88912	Hypothetical/Unknown	universal stress protein family
SP_1997	SP_RS10035	1.0194	0.0993371	0.0275512	13	1.01217	0.227339	0.0521552	19	0.903307	Hypothetical/Unknown	Cof family protein
SP_1998	SP_RS10040	0.941667	0.0456429	0.0228215	4	0.903075	0.277638	0.0837111	11	0.663794	Amino acid metabolism	putative L-asparaginase
SP_1999	SP_RS10050	0.86673	0.0353131	0.0249702	2	1.10819	0	0	1	0.0656028	Transcription	catabolite control protein A
SP_2000	SP_RS10055	0.967971	0.0622125	0.0187578	11	1.01275	0.216195	0.0558212	15	0.454394	Signal transduction	DNA-binding response regulator
SP_2001	SP_RS10060	0.980436	0.101137	0.0245293	17	0.98887	0.201889	0.0463165	19	0.87311	Signal transduction	putative sensor histidine kinase
SP_2002	SP_RS10065	0.977837	0.0842998	0.0254173	11	1.01582	0.0996153	0.0257206	15	0.303948	Membrane transport	conserved hypothetical protein
SP_2003	SP_RS10070	0.976828	0.0770093	0.0344396	5	0.947734	0.16644	0.0526329	10	0.651336	Membrane transport	ABC transporter, ATP-binding protein
SP_2004	SP_RS10075										Hypothetical/Unknown	hypothetical protein
SP_2005	SP_RS10080										Hypothetical/Unknown	hypothetical protein
SP_2006	SP_RS10155										Transcription	transcriptional regulator ComX2
SP_2007	SP_RS10160	0.7854	0.102465	0.0458237	5	0.639657	0.274143	0.137071	4	0.34684	Transcription	transcription antitermination protein NusG
SP_2008	SP_RS10165										Folding, sorting, degradation	putative preprotein translocase, SecE subunit
SP_2009	SP_RS10170	1.00175	0	0	1						Translation	ribosomal protein L33
SP_2010	SP_RS10175	0.988864	0.111359	0.0188231	35	0.877474	0.236906	0.035715	44	0.00723843	Cell wall metabolism	penicillin-binding protein 2A
SP_2011	SP_RS10180	0.993303	0.0943294	0.0235824	16	0.950747	0.152175	0.0304349	25	0.275807	Translation	ribosomal large subunit pseudouridine synthase, RluD subfamily
SP_2012	SP_RS10185										Energy metabolism	glyceraldehyde 3-phosphate dehydrogenase
SP_2013	SP_RS10190	1.02474	0.0618039	0.0145673	18	0.904649	0.230872	0.0452778	26	0.0154426	Membrane transport	conserved hypothetical protein
SP_2016	SP_RS10205	1.0253	0.0643981	0.0119584	29	1.051	0.318857	0.0572684	31	0.662098	Cofactor and vitamin metabolism	nicotinate-nucleotide pyrophosphorylase
SP_2017	SP_RS10210	1.00465	0.0707714	0.015825	20	1.05239	0.121975	0.0239212	26	0.103164	Membrane transport	membrane protein
SP_2020	SP_RS10220	1.02015	0.086692	0.0223838	15	0.979269	0.158478	0.0363573	19	0.345443	Transcription	transcriptional regulator, GntR family
SP_2021	SP_RS10225	0.997974	0.0886988	0.0143888	38	0.936932	0.2121	0.028343	56	0.0579066	Carbohydrate metabolism	glycosyl hydrolase, family 1
SP_2022	SP_RS10230	0.99431	0.0757724	0.00994941	58	0.995076	0.183983	0.0201947	83	0.972935	Membrane transport	PTS system, IIC component
SP_2023	SP_RS10235	0.992756	0.0381369	0.0190684	4	0.953061	0.120298	0.0425318	8	0.414349	Membrane transport	PTS system, IIB component
SP_2024	SP_RS10240	1.00113	0.0508797	0.0160896	10	0.879793	0.335252	0.0813105	17	0.155683	Membrane transport	PTS system, IIA component
SP_2025											Hypothetical/Unknown	hypothetical protein
SP_2026	SP_RS10245	0.973224	0.0741418	0.00828931	80	0.982924	0.183383	0.0186197	97	0.634711	Energy metabolism	alcohol dehydrogenase, iron-containing
SP_2027	SP_RS10250	0.995657	0.071252	0.0205687	12	0.920669	0.108026	0.0278922	15	0.0402392	Hypothetical/Unknown	conserved hypothetical protein
SP_2028	SP_RS10255	1.00836	0.0425238	0.0150344	8	0.924658	0.192783	0.064261	9	0.224035	Folding, sorting, degradation	phosphotyrosine protein phosphatase
SP_2029	SP_RS10260	0.988116	0.089591	0.0248481	13	0.93031	0.242487	0.0542218	20	0.339953	Folding, sorting, degradation	preprotein translocase, YajC subunit
SP_2030	SP_RS10265	0.86772	0.0844689	0.0156855	29	0.921715	0.164361	0.0239745	47	0.0634015	Carbohydrate metabolism	transketolase
SP_2031	SP_RS10270	0.979756	0.0876484	0.012651	48	1.00179	0.191566	0.0249398	59	0.432502	Carbohydrate metabolism	L-ascorbate 6-phosphate lactonase
SP_2032	SP_RS10275	0.999462	0.0809557	0.00916642	78	0.972547	0.217407	0.0202733	115	0.22789	Transcription	transcriptional regulator, BglG family
SP_2033	SP_RS10280	0.981129	0.0681727	0.0112075	37	0.996006	0.170324	0.0240875	50	0.576972	Carbohydrate metabolism	putative L-ribulose 5-phosphate 4-epimerase AraD
SP_2034	SP_RS10285	0.986493	0.0650614	0.0122955	28	1.0017	0.150124	0.0237367	40	0.571399	Carbohydrate metabolism	putative hexulose-6-phosphate isomerase
SP_2035	SP_RS10290	0.986782	0.0705668	0.0128837	30	1.06139	0.11233	0.0195541	33	0.002275	Carbohydrate metabolism	putative hexulose-6-phosphate synthase
SP_2036	SP_RS10295	0.98094	0.0668491	0.0201558	11	1.10396	0.216112	0.0557998	15	0.0490251	Membrane transport	PTS system, IIA component
SP_2037	SP_RS10300	0.965058	0.0941586	0.0261149	13	0.968971	0.271519	0.065853	17	0.95634	Membrane transport	PTS system, IIB component
SP_2038	SP_RS10305	0.957244	0.0850808	0.0108935	61	0.965065	0.157897	0.0173315	83	0.702965	Membrane transport	putative PTS system, membrane component
SP_2039	SP_RS10310	0.969515	0.104136	0.0368178	8	0.925159	0.125056	0.0377057	11	0.411658	Hypothetical/Unknown	conserved hypothetical protein
SP_2040	SP_RS10315	0.79262	0.207993	0.078614	7	0.847824	0.166713	0.0481258	12	0.557138	Translation	putative jag protein
SP_2041	SP_RS10320	0.907231	0.144609	0.0386484	14	0.827311	0.328794	0.087874	14	0.412698	Membrane transport	SpoIIIJ family protein
SP_2042	SP_RS10325										Translation	ribonuclease P protein component
SP_2043		0.790061	0.364006	0.257391	2	1.05789	0.0348488	0.0246418	2	0.409114	Mobile element/pseudogene	hypothetical protein
SP_2044	SP_RS10330										Carbohydrate metabolism	acetate kinase
SP_2045	SP_RS10335	0.969821	0.0918613	0.0222796	17	0.929005	0.239409	0.0499202	23	0.459872	DNA repair and editing	conserved hypothetical protein
SP_2047	SP_RS10350	1.00053	0.0548995	0.0224126	6	0.912673	0.302825	0.0913052	11	0.364856	Hypothetical/Unknown	conserved domain protein
SP_2048	SP_RS10355	0.977648	0.0773869	0.0244719	10	1.06341	0.16838	0.0396874	18	0.0773005	Membrane transport	conserved hypothetical protein
SP_2049	SP_RS10360	1.01415	0.0101473	0.00585856	3	1.08046	0.0976179	0.0398523	6	0.143734	Membrane transport	conserved hypothetical protein
SP_2050	SP_RS10365	0.996486	0.128079	0.0426929	9	0.986345	0.16258	0.040645	16	0.864905	Membrane transport	competence protein CglD
SP_2051	SP_RS10370	0.978895	1.11022e-16	1.11022e-16	1						Membrane transport	competence protein CglC
SP_2052	SP_RS10375	0.979642	0.0494674	0.00989348	25	0.991189	0.228515	0.0403962	32	0.782325	Membrane transport	competence protein CglB
SP_2053	SP_RS10380	0.983476	0.0782309	0.0170714	21	0.959215	0.284828	0.0558593	26	0.679848	Membrane transport	competence protein CglA
SP_2054	SP_RS10385	0.963263	0.0663613	0.0191568	12	0.962305	0.116523	0.0291307	16	0.978285	Hypothetical/Unknown	conserved hypothetical protein
SP_2055	SP_RS10390	0.994067	0.0557592	0.0149023	14	0.990267	0.253869	0.054125	22	0.946438	Carbohydrate metabolism	alcohol dehydrogenase, zinc-containing
SP_2056	SP_RS10395	1.01199	0.0667334	0.0101768	43	0.973487	0.167064	0.0221282	57	0.117099	Carbohydrate metabolism	N-acetylglucosamine-6-phosphate deacetylase
SP_2057	SP_RS10400	0.940909	0.0769327	0.011871	42	1.02329	0.166233	0.0228338	53	0.00187422	Cell wall metabolism	conserved hypothetical protein
SP_2058	SP_RS10405	0.980821	0.0686338	0.0171584	16	1.08969	0.164635	0.033606	24	0.00641229	Translation	queuine tRNA-ribosyltransferase
SP_2059	SP_RS10410	0.993655	0.0831707	0.0129891	41	0.98554	0.242193	0.0332678	53	0.820769	Hypothetical/Unknown	conserved hypothetical protein
SP_2060	SP_RS10415	1.00408	0.0638177	0.0164777	15	1.03316	0.139692	0.0338803	17	0.446127	Folding, sorting, degradation	pyrrolidone-carboxylate peptidase
SP_2061	SP_RS10420	0.979211	0.0886316	0.0255857	12	0.910075	0.202023	0.0521621	15	0.24524	Hypothetical/Unknown	conserved hypothetical protein
SP_2062	SP_RS10425	0.993939	0.0378571	0.0218568	3	0.984635	0.09374	0.0354304	7	0.828753	Transcription	transcriptional regulator, MarR family
SP_2063	SP_RS10430	0.971898	0.0684657	0.0139755	24	1.0057	0.223769	0.0389531	33	0.417622	Hypothetical/Unknown	LysM domain protein
SP_2064	SP_RS10435	0.952506	0.0900817	0.0240753	14	0.946233	0.231377	0.0453768	26	0.903452	Various metabolism	hydrolase, haloacid dehalogenase-like family
SP_2065	SP_RS10440	0.938593	0.0582103	0.00998298	34	1.00306	0.193707	0.0353659	30	0.0843318	Membrane transport	MATE efflux family protein
SP_2066	SP_RS10445	0.973855	0.0575605	0.0173551	11	1.04267	0.096857	0.0250084	15	0.0331182	Amino acid metabolism	threonine synthase
SP_2067	SP_RS10450	1.01794	0.0434869	0.0194479	5	0.981939	0.0615933	0.0205311	9	0.227084	Hypothetical/Unknown	hypothetical protein
SP_2068	SP_RS10535										Nucleotide metabolism	cytidine/deoxycytidylate deaminase family protein
SP_2069	SP_RS10540	0.961692	0	0	1	0.988573	0	0	1		Translation	glutamyl-tRNA synthetase
SP_2070	SP_RS10545					0	0	0	1		Carbohydrate metabolism	glucose-6-phosphate isomerase
SP_2071	SP_RS10550					1.39383	0	0	1		Hypothetical/Unknown	hypothetical protein
SP_2072	SP_RS10555	0.985346	0.0639762	0.0184683	12	0.98188	0.231197	0.06179	14	0.957586	Amino acid metabolism	glutamine amidotransferase, class-I
SP_2073	SP_RS10560	0.990173	0.0685433	0.0097919	49	0.998675	0.263944	0.0332538	63	0.806707	Membrane transport	ABC transporter, permease/ATP-binding protein
SP_2075	SP_RS10570	0.983401	0.0810865	0.0143342	32	0.937131	0.24841	0.0397775	39	0.277617	Membrane transport	ABC transporter, permease/ATP-binding protein
SP_2077	SP_RS10580	1.01513	0.0545887	0.0128667	18	0.983507	0.241152	0.0455735	28	0.507793	Transcription	putative transcriptional repressor
SP_2078	SP_RS10585										Translation	arginyl-tRNA synthetase
SP_2081	SP_RS10595	0.9601	0.108904	0.0385036	8	0.979735	0.171172	0.0494132	12	0.757555	Hypothetical/Unknown	conserved hypothetical protein
SP_2082	SP_RS10600	0.973347	0.0769197	0.0343995	5	1.05014	0.0728508	0.0364254	4	0.169189	Signal transduction	response regulator
SP_2083	SP_RS10605	1.0058	0.0971792	0.0217299	20	0.968435	0.152811	0.0283764	29	0.301118	Signal transduction	sensor histidine kinase PnpS
SP_2084	SP_RS10610	0.973039	0.0709415	0.0139128	26	0.949516	0.284845	0.0495851	33	0.649579	Membrane transport	phosphate ABC transporter, phosphate-binding protein
SP_2085	SP_RS10615	0.972788	0.0969627	0.0171408	32	0.972935	0.137088	0.0190106	52	0.995432	Membrane transport	phosphate ABC transporter, permease protein
SP_2086	SP_RS10620	0.99138	0.0795183	0.0106261	56	1.02526	0.185697	0.0228578	66	0.181469	Membrane transport	phosphate ABC transporter, permease protein
SP_2087	SP_RS10625	0.976554	0.114508	0.02164	28	0.977898	0.17876	0.0279176	41	0.96976	Membrane transport	phosphate ABC transporter, ATP-binding protein
SP_2088	SP_RS10630	0.975881	0.0934191	0.0208892	20	0.921814	0.162377	0.0301527	29	0.14716	Transcription	phosphate transport system regulatory protein PhoU
SP_2090	SP_RS10640	0.999924	0.069164	0.0199659	12	0.975073	0.296886	0.0742216	16	0.749034	Transcription	transcriptional regulator
SP_2091	SP_RS10645										Carbohydrate metabolism	glycerol-3-phosphate dehydrogenase (NAD(P)+)
SP_2092	SP_RS10650										Carbohydrate metabolism	UTP-glucose-1-phosphate uridylyltransferase
SP_2093	SP_RS10655	0.989922	0.114305	0.0172322	44	1.01099	0.170098	0.0206274	68	0.434792	Hypothetical/Unknown	hypothetical protein
SP_2094	SP_RS10665	0.984177	0.0692485	0.0185074	14	1.06234	0.259259	0.0594781	19	0.218906	Folding, sorting, degradation	conserved hypothetical protein
SP_2095	SP_RS10670	1.00478	0.0475954	0.0127204	14	1.0721	0.0833438	0.0202138	17	0.00859801	Cofactor and vitamin metabolism	5-formyltetrahydrofolate cyclo-ligase family protein
SP_2096	SP_RS10675	0.985156	0.0804702	0.0201176	16	0.968178	0.256238	0.0621468	17	0.796651	Amino acid metabolism	peptidase, M20/M25/M40 family
SP_2097	SP_RS10680	0.93977	0.077528	0.0233756	11	0.908837	0.262747	0.0758485	12	0.700654	Amino acid metabolism	putative 2,3,4,5-tetrahydropyridine-2-carboxylate N-succinyltransferase
SP_2098	SP_RS10685	0.987423	0.123029	0.024128	26	0.992429	0.133362	0.0235754	32	0.88256	Membrane transport	membrane protein
SP_2099	SP_RS10690	0.963023	0.094983	0.00959473	98	0.908419	0.222125	0.0191174	135	0.0113306	Cell wall metabolism	penicillin-binding protein 1B
SP_2100	SP_RS10695										Translation	tyrosyl-tRNA synthetase
SP_2101	SP_RS10700	0.996641	0.0778415	0.00875786	79	0.948411	0.216142	0.0194889	123	0.0250676	Membrane transport	cation-transporting ATPase, EI-E2 family
SP_2102	SP_RS10705	1.00026	0.0731225	0.0167755	19	1.02753	0.157688	0.0336193	22	0.472338	Hypothetical/Unknown	hypothetical protein
SP_2103	SP_RS10710	0.973094	0.105956	0.0283178	14	0.964044	0.104365	0.0233367	20	0.806765	Translation	rRNA (guanine-N1-)-methyltransferase
SP_2104	SP_RS10720	0.952015	0.0845413	0.0281804	9	0.9189	0.103603	0.0251275	17	0.389136	Hypothetical/Unknown	hypothetical protein
SP_2105	SP_RS10725	0.988886	0.0803462	0.013581	35	0.928641	0.183195	0.0249297	54	0.0366678	Hypothetical/Unknown	hypothetical protein
SP_2106	SP_RS10735	0.965305	0.123988	0.018483	45	1.04263	0.183338	0.0230984	63	0.0102566	Carbohydrate metabolism	glycogen phosphorylase family protein
SP_2107	SP_RS10740	0.874867	0.0752707	0.0188177	16	1.02934	0.14993	0.0343963	19	0.000398995	Carbohydrate metabolism	4-alpha-glucanotransferase
SP_2108	SP_RS10745	0.988735	0.0840114	0.0120016	49	0.924581	0.20938	0.0259704	65	0.0269038	Membrane transport	maltose/maltodextrin ABC transporter, maltose/maltodextrin-binding protein
SP_2109	SP_RS10750	0.980655	0.101075	0.0152376	44	0.962685	0.203646	0.0260742	61	0.553134	Membrane transport	maltodextrin ABC transporter, permease protein
SP_2110	SP_RS10755	1.01037	0.0690292	0.0118384	34	0.948093	0.199889	0.0301345	44	0.0581751	Membrane transport	maltodextrin ABC transporter, permease protein
SP_2111	SP_RS10760	0.970831	0.0761396	0.0158762	23	0.998746	0.219233	0.0370571	35	0.491522	Carbohydrate metabolism	malA protein
SP_2112	SP_RS10765	0.957149	0.0742117	0.0154742	23	1.01761	0.161765	0.0311318	27	0.0884455	Transcription	maltose operon transcriptional repressor
SP_2113	SP_RS10775	0.942826	0.163761	0.0517859	10	0.954894	0.308334	0.0890083	12	0.907882	Hypothetical/Unknown	conserved hypothetical protein
SP_2114	SP_RS10780										Translation	aspartyl-tRNA synthetase
SP_2115	SP_RS10790	0.947479	0.0486495	0.0183878	7	0.914419	0.0574654	0.0203171	8	0.249136	Hypothetical/Unknown	hypothetical protein
SP_2116	SP_RS10795	0.969834	0.0706454	0.0154161	21	0.986965	0.145678	0.026597	30	0.579904	Folding, sorting, degradation	conserved domain protein
SP_2117	SP_RS10800	0.949462	0.0857146	0.0146999	34	0.930887	0.259672	0.0374805	48	0.64578	Hypothetical/Unknown	hypothetical protein
SP_2118	SP_RS10805	0.979666	0.0738115	0.022255	11	0.927928	0.235928	0.0711348	11	0.495575	Hypothetical/Unknown	hypothetical protein
SP_2119	SP_RS10810	0.894139	0.142985	0.0714927	4	0.988471	0.447194	0.182566	6	0.643309	Transcription	putative transcriptional regulator
SP_2120		0.998538	0.11161	0.0207255	29	1.03731	0.177716	0.0267917	44	0.256208	Hypothetical/Unknown	hypothetical protein
SP_2121	SP_RS10825	0.866123	0	0	1	1.09124	0.0160663	0.0113606	2	0.0321001	Translation	histidyl-tRNA synthetase
SP_2122	SP_RS10830	0.976289	0.0968646	0.0153156	40	1.02401	0.176408	0.0242315	53	0.0993811	Hypothetical/Unknown	conserved hypothetical protein
SP_2124		0.914464	0.14592	0.0842468	3	1.0355	0.101793	0.0719786	2	0.354584	Hypothetical/Unknown	hypothetical protein
SP_2125	SP_RS10840	1.09603	0.0689521	0.0487565	2	0.988444	0.029084	0.0205655	2	0.179058	Cofactor and vitamin metabolism	conserved hypothetical protein
SP_2126	SP_RS10850	0.995354	0.0836232	0.0127524	43	1.00104	0.212466	0.0252151	71	0.840952	Amino acid metabolism	dihydroxy-acid dehydratase
SP_2127	SP_RS10855	0.982022	0.0819558	0.0160728	26	1.01753	0.141208	0.025781	30	0.247631	Carbohydrate metabolism	transketolase, C-terminal subunit
SP_2128	SP_RS10860	0.998599	0.0625687	0.00912659	47	0.982292	0.235677	0.0277748	72	0.578064	Carbohydrate metabolism	transketolase, N-terminal subunit
SP_2129	SP_RS10865	1.0054	0.0772429	0.00753813	105	0.952424	0.178476	0.015084	140	0.00188994	Membrane transport	putative PTS system, IIC component
SP_2130	SP_RS10870	0.982519	0.0656228	0.0126291	27	1.00502	0.155617	0.0237314	43	0.405564	Membrane transport	putative PTS system, IIB component
SP_2131	SP_RS10875	0.989582	0.0843401	0.00804151	110	0.953317	0.162732	0.0130709	155	0.0188503	Transcription	transcriptional regulator, BglG family
SP_2132	SP_RS10880	0.994335	0.0945797	0.0147709	41	0.953575	0.251988	0.0322637	61	0.253429	Hypothetical/Unknown	conserved hypothetical protein
SP_2133	SP_RS10885	0.913017	0.126136	0.0564099	5	1.03523	0.368497	0.139279	7	0.434982	Hypothetical/Unknown	conserved domain protein
SP_2134	SP_RS10890	0.704749	0	0	1	1.00939	0	0	1		Translation	ribosomal protein L32
SP_2135	SP_RS10895	1.02918	0.0829006	0.0586196	2	0.84679	0	0	1	0.197968	Translation	ribosomal protein L33
SP_2136	SP_RS10900	0.984691	0.0879843	0.010228	74	0.942842	0.192182	0.0195132	97	0.059202	Cellular community	choline binding protein PcpA
SP_2139	SP_RS10920	0.987826	0.0904306	0.0341795	7	0.999357	0.10586	0.0374271	8	0.823573	Hypothetical/Unknown	hypothetical protein
SP_2140		1.01667	0.057422	0.0135345	18	0.950701	0.257147	0.0514294	25	0.221883	Hypothetical/Unknown	hypothetical protein
SP_2141	SP_RS10925	0.971779	0.0891793	0.0165602	29	0.953123	0.182046	0.0291507	39	0.57977	Cell wall metabolism	glycosyl hydrolase-related protein
SP_2142	SP_RS10930	0.995954	0.0789285	0.0161112	24	1.01664	0.185631	0.0323141	33	0.569121	Hypothetical/Unknown	ROK family protein
SP_2143	SP_RS10935	0.9876	0.0902825	0.0112853	64	0.967947	0.163122	0.0182376	80	0.361036	Cell wall metabolism	conserved hypothetical protein
SP_2144	SP_RS10940	0.988153	0.0909827	0.0175096	27	1.01105	0.252793	0.0390068	42	0.594063	Cell wall metabolism	conserved hypothetical protein
SP_2145	SP_RS10945	0.977944	0.0931723	0.0118329	62	0.968069	0.229478	0.0243247	89	0.715602	Cell wall metabolism	antigen, cell wall surface anchor family
SP_2146	SP_RS10950	0.945564	0.141787	0.0258867	30	0.905469	0.158125	0.0284001	31	0.301027	Carbohydrate metabolism	conserved hypothetical protein
SP_2147		0.966491	0.0941315	0.0228302	17	0.898719	0.351274	0.0766542	21	0.402407	Hypothetical/Unknown	hypothetical protein
SP_2148	SP_RS10955	0.978956	0.0857446	0.0207961	17	0.893556	0.162572	0.0307233	28	0.0262469	Amino acid metabolism	arginine deiminase
SP_2150	SP_RS10960	0.974036	0.062026	0.0115179	29	0.96248	0.138016	0.0226897	37	0.651262	Amino acid metabolism	ornithine carbamoyltransferase
SP_2151	SP_RS10965	1.00151	0.115414	0.0218113	28	0.947001	0.187144	0.028877	42	0.136638	Amino acid metabolism	carbamate kinase
SP_2152	SP_RS10970	0.977769	0.0931469	0.0110545	71	0.985858	0.176609	0.0177499	99	0.699355	Hypothetical/Unknown	conserved hypothetical protein
SP_2153	SP_RS10975	0.991238	0.0817534	0.0127677	41	0.946136	0.195988	0.0282885	48	0.149762	Hypothetical/Unknown	peptidase, M20/M25/M40 family
SP_2156	SP_RS11000	0.990087	0.0440563	0.0110141	16	0.982257	0.243812	0.0478154	26	0.874015	Hypothetical/Unknown	SPFH domain/Band 7 family
SP_2157	SP_RS11005	0.972683	0.131146	0.0167916	61	0.96622	0.214754	0.0215836	99	0.813461	Carbohydrate metabolism	alcohol dehydrogenase, iron-containing
SP_2158	SP_RS11010	0.992	0.0877336	0.00836507	110	0.940012	0.223118	0.018038	153	0.00945148	Carbohydrate metabolism	L-fucose isomerase
SP_2159	SP_RS11015	0.982951	0.0768522	0.00493007	243	0.962107	0.1779	0.00957782	345	0.0534673	Carbohydrate metabolism	fucolectin-related protein
SP_2160	SP_RS11020	0.974696	0.106243	0.0076875	191	0.958914	0.197868	0.0121549	265	0.273054	Carbohydrate metabolism	conserved hypothetical protein
SP_2161	SP_RS11025	0.980311	0.0785527	0.0109996	51	0.974078	0.189643	0.0223496	72	0.802826	Membrane transport	PTS system, IID component
SP_2162	SP_RS11030	0.980062	0.145004	0.0245101	35	0.996344	0.234577	0.0357726	43	0.708339	Membrane transport	PTS system, IIC component
SP_2163	SP_RS11035	0.980089	0.0678765	0.0151777	20	0.969677	0.203636	0.0349233	34	0.785589	Membrane transport	PTS system, IIB component
SP_2164	SP_RS11040	0.932129	0.0997868	0.019204	27	0.93041	0.190844	0.0348432	30	0.965683	Membrane transport	PTS system, IIA component
SP_2165	SP_RS11045	0.97832	0.074857	0.0116907	41	0.963734	0.212268	0.0300192	50	0.651837	Carbohydrate metabolism	fucose operon FucU protein
SP_2166	SP_RS11050	0.993025	0.0694463	0.0119099	34	0.973298	0.203487	0.027951	53	0.517919	Carbohydrate metabolism	L-fuculose phosphate aldolase
SP_2167	SP_RS11055	0.973957	0.0697324	0.00779632	80	0.915798	0.233171	0.0212855	120	0.0110367	Carbohydrate metabolism	putative L-fuculose kinase fucK
SP_2168	SP_RS11060	0.971439	0.06802	0.0113367	36	0.977654	0.168967	0.0227835	55	0.807635	Transcription	putative fucose operon repressor
SP_2169	SP_RS11065	0.873198	0.18285	0.0217003	71	0.912408	0.216928	0.0224944	93	0.211469	Membrane transport	zinc ABC transporter, zinc-binding lipoprotein
SP_2170	SP_RS11070	0.860626	0.272564	0.0861923	10	0.928083	0.178601	0.0564786	10	0.520992	Membrane transport	zinc ABC transporter, permease protein
SP_2171	SP_RS11075										Membrane transport	zinc ABC transporter, ATP-binding protein
SP_2172	SP_RS11080	0.79572	0.0988513	0.0403559	6	0.582264	0.309047	0.109264	8	0.0917826	Transcription	adc operon repressor AdcR
SP_2173	SP_RS11085	0.962878	0.110347	0.0104268	112	0.925912	0.16424	0.0133657	151	0.0301028	Various metabolism	dltD protein
SP_2174	SP_RS11090	0.967338	0.103207	0.0258017	16	0.879064	0.177047	0.0361395	24	0.054058	Various metabolism	D-alanyl carrier protein
SP_2175	SP_RS11095	0.968518	0.0635922	0.00710983	80	0.939567	0.172003	0.0156366	121	0.0934723	Various metabolism	dltB protein
SP_2176	SP_RS11100	0.961118	0.0747074	0.00810315	85	0.969814	0.171003	0.0158773	116	0.626188	Various metabolism	D-alanine-activating enzyme
SP_2177	SP_RS11105	0.947502	0.0642479	0.0165887	15	1.05053	0.129532	0.0270093	23	0.00250262	Hypothetical/Unknown	hypothetical protein
SP_2182	SP_RS11145	0.973116	0.0877276	0.0162906	29	0.959827	0.223797	0.036792	37	0.742264	Hypothetical/Unknown	hypothetical protein
SP_2183	SP_RS11150	0.912842	0.00756965	0.00437034	3	0.95185	0	0	1	0.0123211	Hypothetical/Unknown	hypothetical protein
SP_2184	SP_RS11155	0.988555	0.0598529	0.0159964	14	1.05987	0.104946	0.0240763	19	0.0193429	Membrane transport	glycerol uptake facilitator protein
SP_2185	SP_RS11160	0.99517	0.096085	0.0130755	54	0.959205	0.168287	0.0208734	65	0.146926	Lipid metabolism	hypothetical protein
SP_2186	SP_RS11165	0.985661	0.0696924	0.0110193	40	0.983578	0.100647	0.0142336	50	0.908153	Lipid metabolism	glycerol kinase
SP_2187	SP_RS11170	0.985042	0.0957985	0.0139737	47	0.976186	0.207313	0.0253273	67	0.760046	Transcription	conserved domain protein
SP_2188	SP_RS11175	0.761512	0.0941249	0.0297649	10	0.849336	0.254697	0.0735248	12	0.281348	Folding, sorting, degradation	chaperonin, 33 kDa
SP_2189	SP_RS11180	0.887345	0.165665	0.0676324	6	0.922368	0.152751	0.0460562	11	0.674712	Translation	putative TIM-barrel protein, NifR3 family
SP_2190	SP_RS11185	0.940575	0.124587	0.0244335	26	0.970057	0.344466	0.0703138	24	0.693816	Cellular community	choline binding protein A
SP_2191	SP_RS11190	0.972908	0.0719243	0.0153343	22	0.966036	0.0950698	0.0212583	20	0.794529	Hypothetical/Unknown	conserved hypothetical protein
SP_2192	SP_RS11195	0.93506	0.129451	0.0163093	63	0.917966	0.260077	0.0298329	76	0.615947	Signal transduction	sensor histidine kinase
SP_2193	SP_RS11200	0.94238	0.126802	0.0351686	13	0.868717	0.246045	0.0564467	19	0.276832	Signal transduction	DNA-binding response regulator
SP_2194	SP_RS11210	0.826804	0.129408	0.0188761	47	0.820925	0.326828	0.0432895	57	0.901181	Folding, sorting, degradation	ATP-dependent Clp protease, ATP-binding subunit
SP_2195	SP_RS11215	0.880856	0.107773	0.0311114	12	0.869962	0.189202	0.0598308	10	0.873288	Transcription	transcriptional regulator CtsR
SP_2196	SP_RS11220	0.941207	0.0745556	0.0171042	19	0.945256	0.117915	0.0222838	28	0.886029	Membrane transport	ABC transporter, ATP-binding protein
SP_2197	SP_RS11225	0.889947	0.165075	0.0287358	33	0.908349	0.264898	0.0386393	47	0.703378	Membrane transport	putative ABC transporter, substrate-binding protein
SP_2198	SP_RS11230	0.792356	0.184203	0.0510888	13	0.887653	0.239623	0.0664595	13	0.266829	Membrane transport	ABC transporter, permease protein
SP_2199	SP_RS11235	0.853864	0.27184	0.156947	3	1.04445	0.0888641	0.044432	4	0.295303	Hypothetical/Unknown	conserved hypothetical protein
SP_2200		0.911976	0.0403472	0.0201736	4	1.04007	0.0479501	0.0195756	6	0.00185738	Hypothetical/Unknown	hypothetical protein
[truncated: 44 more rows]

## Sheet: Batch Glucose v Drop AGP
LOCUS_TIGR4.old	LOCUS_TIGR4.new	AVE_W_Batch_Glucose	S.D._W_Batch_Glucose	S.E._W_Batch_Glucose	INS_W_Batch_Glucose	AVE_W_Droplet_AGP	S.D._W_Droplet_AGP	S.E._W_Droplet_AGP	INS_W_Droplet_AGP	P-VAL	GENE.CATEGORY	GENE.DESCRIPTION
SP_0001	SP_RS00005										Replication	chromosomal replication initiator protein DnaA
SP_0002	SP_RS00010										Replication	DNA polymerase III, beta subunit
SP_0003	n.p	0.875245	0.0492975	0.0348586	2	1.02056	0.193435	0.11168	3	0.302456	Hypothetical/Unknown	hypothetical protein
SP_0004	SP_RS00020	0.847176	0.0995948	0.0376433	7	0.700472	0.350543	0.0972231	13	0.176416	Translation	GTP-dependent nucleic acid-binding protein
SP_0005	SP_RS00025										Translation	peptidyl-tRNA hydrolase
SP_0006	SP_RS00030	0.910722	0.126002	0.0171468	54	0.905043	0.244493	0.0286157	73	0.865101	Transcription	transcription-repair coupling factor
SP_0007	SP_RS00035	0.870103	0.107884	0.0325281	11	0.849	0.17352	0.04338	16	0.700424	Hypothetical/Unknown	S4 domain protein
SP_0008	SP_RS00040										Cell division	hypothetical protein
SP_0009	SP_RS00045	0.941611	0.0674032	0.0389153	3	0.661907	0.223587	0.111794	4	0.0645186	Hypothetical/Unknown	hypothetical protein
SP_0010	SP_RS00050	0.77359	0.0850779	0.0321564	7	0.746319	0.294894	0.111459	7	0.818114	Antibiotic response/sensing	conserved domain protein
SP_0011	SP_RS00055	0.693177	0	0	1	1.22145	0.0781612	0.0451264	3	0.00721801	Translation	tRNA(Ile)-lysidine synthetase
SP_0012	SP_RS00060	0.771547	0.151995	0.0421557	13	0.855043	0.321353	0.0927666	12	0.420954	Nucleotide metabolism	hypoxanthine-guanine phosphoribosyltransferase
SP_0013	SP_RS00065	0.784245	0.0833421	0.0263551	10	0.726153	0.461651	0.123381	14	0.649718	Cell division	cell division protein FtsH
SP_0014	SP_RS00070										Transcription	transcriptional regulator ComX1
SP_0018	SP_RS00130	0.980519	0.0811959	0.0363119	5	0.911877	0.154571	0.0631032	6	0.370387	Transcription	hypothetical protein
SP_0019	SP_RS00135	0.796603	0.0809365	0.018098	20	0.891201	0.286947	0.0562748	26	0.116694	Nucleotide metabolism	adenylosuccinate synthetase
SP_0020	SP_RS00140	0	0	0	1	0.785497	0	0	1		Nucleotide metabolism	cytidine/deoxycytidylate deaminase family protein
SP_0021	SP_RS00145	0.911857	0.11583	0.0668747	3	0.769389	0.17646	0.0882298	4	0.254497	Nucleotide metabolism	putative deoxyuridine 5triphosphate nucleotidohydrolase
SP_0022	SP_RS00150	0.993526	0.114077	0.0268881	18	1.00246	0.193158	0.0394282	24	0.852424	Hypothetical/Unknown	conserved hypothetical protein
SP_0024	SP_RS00160	0	0	0	2	0.562724	0.442792	0.313101	2	0.214124	Various metabolism	conserved hypothetical protein
SP_0025	SP_RS00165	0.855325	0.20013	0.0817028	6	0.959672	0.301919	0.114115	7	0.472769	Hypothetical/Unknown	hypothetical protein
SP_0026	SP_RS00170	0.999038	0.0807301	0.0176168	21	0.995114	0.185915	0.045091	17	0.935854	Hypothetical/Unknown	hypothetical protein
SP_0027	SP_RS00175										Nucleotide metabolism	ribose-phosphate pyrophosphokinase
SP_0029	SP_RS00185	0.987149	0.0625724	0.0221227	8	0.961587	0.187516	0.0625052	9	0.705262	Hypothetical/Unknown	hypothetical protein
SP_0030	n.p	1.03163	0.169758	0.0641626	7	1.02001	0.144116	0.0509526	8	0.889391	Cellular community	competence-induced protein Ccs16
SP_0031	SP_RS00190	0.981192	0.18434	0.0651739	8	0.88751	0.360066	0.136092	7	0.545432	Mobile element/pseudogene	hypothetical protein
SP_0032	SP_RS00195										Replication	DNA polymerase I
SP_0033	SP_RS00200	0.962579	0.0475823	0.0158608	9	1.12206	0.109846	0.0331198	11	0.000392014	Various metabolism	conserved hypothetical protein
SP_0034	SP_RS00210	0.93901	0.0478579	0.0138154	12	1.06716	0.237863	0.0545695	19	0.0303747	Hypothetical/Unknown	membrane protein
SP_0035	SP_RS00215	0.962356	0.0908495	0.017484	27	1.00705	0.197181	0.0348571	32	0.2565	Amino acid metabolism	aromatic amino acid aminotransferase
SP_0036	SP_RS00220										DNA repair and editing	DNA repair protein
SP_0037	SP_RS00225	0.635373	0.17816	0.0593865	9	0.81381	0.190848	0.0529317	13	0.0363818	Lipid metabolism	fatty acid/phospholipid synthesis protein PlsX
SP_0038	SP_RS00230										Lipid metabolism	putative acyl carrier protein
SP_0040	n.p	0.818534	0.162166	0.0936265	3	0.916908	0.214044	0.123578	3	0.560229	Hypothetical/Unknown	hypothetical protein
SP_0041	SP_RS00240	0.873048	0.054279	0.038381	2	0.942266	0.135862	0.07844	3	0.485885	Cellular community	bacteriocin BlpU
SP_0042	SP_RS00255	0.962128	0.0880013	0.0140915	39	0.95551	0.247774	0.0407338	37	0.878393	Membrane transport	competence factor transporting permease/ATP-binding protein ComA
SP_0043	SP_RS00260	0.962919	0.0600834	0.0100139	36	1.08411	0.177175	0.0287417	38	0.000161563	Membrane transport	competence factor transport protein ComB
SP_0044	SP_RS00265	0.826987	0.117496	0.0293741	16	0.982592	0.159309	0.0356226	20	0.00188311	Nucleotide metabolism	phosphoribosylaminoimidazole-succinocarboxamide synthase
SP_0045	SP_RS00270	0.891245	0.0967101	0.0115591	70	0.985552	0.202897	0.0253622	64	0.000942186	Nucleotide metabolism	putative phosphoribosylformylglycinamidine synthase
SP_0046	SP_RS00275	0.900354	0.0680669	0.0138941	24	0.893918	0.19887	0.0382726	27	0.875055	Nucleotide metabolism	amidophosphoribosyltransferase
SP_0047	SP_RS00280	0.896181	0.101029	0.024503	17	1.07164	0.12405	0.0358101	12	0.000394125	Nucleotide metabolism	phosphoribosylformylglycinamide cyclo-ligase
SP_0048	SP_RS00285	0.916755	0.0138592	0.00692959	4	1.01869	0.0558923	0.0249958	5	0.00567598	Nucleotide metabolism	phosphoribosylglycinamide formyltransferase
SP_0049	SP_RS00290	0.958433	0.0689696	0.0125921	30	0.966615	0.27658	0.0488929	32	0.871807	Antibiotic response/sensing	putative vanZ protein
SP_0050	SP_RS00295	0.891033	0.0621938	0.0119692	27	0.893109	0.277764	0.0483526	33	0.966894	Nucleotide metabolism	phosphoribosylaminoimidazolecarboxamide formyltransferase/IMP cyclohydrolase
SP_0051	SP_RS00300	0.894379	0.107179	0.0233884	21	0.932061	0.297254	0.0633747	22	0.580004	Nucleotide metabolism	phosphoribosylamine--glycine ligase
SP_0052	n.p										Hypothetical/Unknown	hypothetical protein
SP_0053	SP_RS00305	0.815306	0.0475811	0.0168225	8	0.874131	0.290442	0.0918457	10	0.537595	Nucleotide metabolism	phosphoribosylaminoimidazole carboxylase, catalytic subunit
SP_0054	SP_RS00310	0.870451	0.0688524	0.0143567	23	1.00347	0.226068	0.0471384	23	0.00981951	Nucleotide metabolism	phosphoribosylaminoimidazole carboxylase, ATPase subunit
SP_0055	SP_RS00315	0.884256	0.120082	0.0250388	23	0.907509	0.14496	0.0289921	25	0.546832	Hypothetical/Unknown	hypothetical protein
SP_0056	SP_RS00320	0.666685	0.118715	0.0317279	14	0.576326	0.428465	0.107116	16	0.425436	Nucleotide metabolism	adenylosuccinate lyase
SP_0057	SP_RS00325	0.958246	0.083097	0.00740287	126	0.918532	0.201662	0.0170436	140	0.033498	Cell wall metabolism	beta-N-acetylhexosaminidase
SP_0058	SP_RS00330	0.880166	0.0587935	0.00993792	35	0.674023	0.294285	0.0459596	41	3.79131e-05	Transcription	transcriptional regulator, GntR family
SP_0059	n.p	0.927143	0.0455286	0.0227643	4	0.181085	0.248981	0.111348	5	0.000314547	Hypothetical/Unknown	hypothetical protein
SP_0060	SP_RS00335	0.99706	0.0711587	0.00889484	64	0.92124	0.24931	0.0282288	78	0.0114724	Carbohydrate metabolism	glycosyl hydrolase, family 35
SP_0061	SP_RS00340	0.977757	0.0751077	0.015661	23	0.973073	0.156484	0.0306891	26	0.892432	Membrane transport	PTS system, IIB component
SP_0062	SP_RS00345	0.992155	0.0725844	0.0124481	34	0.948846	0.239233	0.0356627	45	0.255112	Membrane transport	PTS system, IIC component
SP_0063	SP_RS00350	0.976368	0.0620714	0.0108052	33	0.96923	0.163943	0.0252969	42	0.79599	Membrane transport	PTS system, IID component
SP_0064	SP_RS00355	0.935222	0.117939	0.0416976	8	0.794013	0.324401	0.114693	8	0.266598	Membrane transport	PTS system, IIA component
SP_0065	SP_RS00360	0.978339	0.123468	0.0184055	45	0.928108	0.218568	0.031224	49	0.169138	Carbohydrate metabolism	sugar isomerase domain protein AgaS
SP_0066	SP_RS00365	0.987294	0.0816064	0.0129031	40	0.95681	0.181907	0.0287621	40	0.33653	Carbohydrate metabolism	aldose 1-epimerase
SP_0067	n.p	0.955529	0.039084	0.0117843	11	0.991251	0.162765	0.0394763	17	0.393821	Hypothetical/Unknown	hypothetical protein
SP_0068	n.p	0.972661	0.0894072	0.0269573	11	0.938176	0.165433	0.0523144	10	0.564786	Hypothetical/Unknown	hypothetical protein
SP_0069	SP_RS00375	0.987808	0.0867948	0.0164027	28	0.926124	0.260825	0.0454037	33	0.206345	Hypothetical/Unknown	choline binding protein I
SP_0070	n.p	0.985733	0.0468661	0.023433	4	0.957327	0.104731	0.046837	5	0.604372	Hypothetical/Unknown	hypothetical protein
SP_0071	SP_RS00380	0.981181	0.0857516	0.00421956	413	0.955256	0.242203	0.011055	480	0.0287148	Folding, sorting, degradation	zinc metalloprotease ZmpC
SP_0072	n.p	0.948963	0.0945872	0.0668832	2	0.753151	0	0	1	0.20954	Hypothetical/Unknown	hypothetical protein
SP_0073	SP_RS00385	0.978768	0.0768338	0.0142677	29	0.996569	0.130708	0.0224163	34	0.505437	Hypothetical/Unknown	conserved hypothetical protein
SP_0074	SP_RS00390	1.00807	0.105451	0.030441	12	0.883577	0.425415	0.113697	14	0.300722	Carbohydrate metabolism	acetyltransferase, CysE/LacA/LpxA/NodL family
SP_0075	SP_RS00395	0.969688	0.104379	0.0347932	9	1.03103	0.0863332	0.0287777	9	0.193104	Nucleotide metabolism	phosphorylase, Pnp/Udp family
SP_0076	n.p	0.976884	0.0723281	0.0295278	6	0.953895	0.0964182	0.0482091	4	0.694923	Hypothetical/Unknown	hypothetical protein
SP_0077	SP_RS00400	1.00101	0.0445753	0.0199347	5	1.12119	0.12202	0.0461192	7	0.0378271	Hypothetical/Unknown	hypothetical protein
SP_0078	SP_RS00405	1.00176	0.093776	0.0126447	55	1.01515	0.158958	0.0198697	64	0.570704	Membrane transport	potassium uptake protein, Trk family
SP_0079	SP_RS00410	0.991097	0.109528	0.0303777	13	0.906265	0.203706	0.0588049	12	0.212722	Membrane transport	potassium uptake protein, Trk family
SP_0080	n.p	0.992763	0.0364041	0.0257416	2	0.887086	0	0	1	0.15211	Hypothetical/Unknown	hypothetical protein
SP_0082	SP_RS00425	0.989459	0.0745443	0.0111124	45	0.900555	0.345823	0.0593082	34	0.144725	Structural proteins	cell wall surface anchor family protein
SP_0083	SP_RS00430	0.99356	0.0912131	0.0203959	20	0.950393	0.165669	0.0345444	23	0.288197	Transcription	DNA-binding response regulator
SP_0084	SP_RS00435	0.98176	0.0744971	0.0175591	18	1.01159	0.242361	0.0625774	15	0.649426	Signal transduction	sensor histidine kinase
SP_0085	SP_RS00440										Translation	ribosomal protein S4
SP_0087	n.p										Hypothetical/Unknown	hypothetical protein
SP_0088	SP_RS00450	1.09006	0.0598276	0.0345415	3	0.912648	0.101699	0.0719117	2	0.112636	Hypothetical/Unknown	hypothetical protein
SP_0089	n.p	0.962668	0.00475841	0.0033647	2	1.1195	0	0	1	0.0136561	Hypothetical/Unknown	hypothetical protein
SP_0090	SP_RS00460	0.983539	0.0652734	0.00872252	56	1.02657	0.215629	0.027385	62	0.137033	Membrane transport	ABC transporter, permease protein
SP_0091	SP_RS00465	0.991056	0.0717316	0.0124869	33	0.987937	0.184467	0.028131	43	0.919562	Membrane transport	ABC transporter, permease protein
SP_0092	SP_RS00475	0.989723	0.0813652	0.0124081	43	0.9037	0.307194	0.0443396	48	0.0650075	Membrane transport	ABC transporter, substrate-binding protein
SP_0093	n.p	1.00293	0.0595979	0.0225259	7	0.908176	0.145142	0.0513155	8	0.114698	Hypothetical/Unknown	hypothetical protein
SP_0094	n.p	1.02175	0.0135762	0.00783825	3	0.998963	0.212506	0.122691	3	0.861952	Hypothetical/Unknown	hypothetical protein
SP_0095	SP_RS00480	0.976736	0.0978996	0.0244749	16	0.954439	0.209743	0.0457698	21	0.670135	Various metabolism	conserved hypothetical protein
SP_0096	SP_RS00485	1.00564	0.0450452	0.0112613	16	0.91281	0.163153	0.0384556	18	0.027078	Hypothetical/Unknown	hypothetical protein
SP_0097	SP_RS00490	0.982111	0.0893516	0.0130333	47	0.975035	0.232634	0.0300329	60	0.82931	Hypothetical/Unknown	conserved domain protein
SP_0098	SP_RS00495	0.978871	0.0947672	0.0182379	27	0.962002	0.250692	0.0457698	30	0.733381	Hypothetical/Unknown	hypothetical protein
SP_0099	SP_RS00500	0.986643	0.0814918	0.0203729	16	0.881362	0.295761	0.0790456	14	0.20769	Hypothetical/Unknown	hypothetical protein
SP_0100	SP_RS00505	0.999839	0.0729402	0.0194941	14	0.986655	0.292637	0.0731594	16	0.863007	Transcription	conserved hypothetical protein
SP_0101	SP_RS00510	0.974734	0.0834213	0.0131901	40	1.02187	0.189442	0.0276329	47	0.127411	Membrane transport	putative transporter
SP_0102	SP_RS00515										Cell wall metabolism	glycosyl transferase
SP_0103	SP_RS00520										Capsule metabolism	putative capsular polysaccharide biosynthesis protein
SP_0104	SP_RS00530	0.998852	0.104405	0.0239522	19	0.923659	0.21241	0.0416571	26	0.124955	Various metabolism	hydrolase, haloacid dehalogenase-like family
SP_0105	SP_RS00535	0.977964	0.0746885	0.0215607	12	1.02178	0.141046	0.0630779	5	0.52096	Amino acid metabolism	L-serine dehydratase, iron-sulfur-dependent, alpha subunit
SP_0106	SP_RS00540	1.05208	0.0491572	0.0163857	9	1.01952	0.249487	0.0752231	11	0.677295	Amino acid metabolism	L-serine dehydratase, iron-sulfur-dependent, beta subunit
SP_0107	SP_RS00545	1.00671	0.0572148	0.0180929	10	0.923699	0.318273	0.088273	13	0.367407	Hypothetical/Unknown	LysM domain protein
SP_0108	SP_RS00550	0.946549	0.114082	0.051019	5	0.933048	0.0706512	0.0499579	2	0.857473	Hypothetical/Unknown	hypothetical protein
SP_0109	SP_RS00555	0.962296	0.134069	0.0335173	16	0.934863	0.191384	0.0464174	17	0.635201	Cellular community	putative bacteriocin
SP_0110	SP_RS00560	0.984915	0.0902289	0.0100254	81	1.01255	0.183811	0.0187602	96	0.195512	Cellular community	hypothetical protein
SP_0111	SP_RS00565	1.00103	0.0640983	0.0160246	16	0.953758	0.264554	0.0606928	19	0.456713	Membrane transport	putative amino acid ABC transporter, ATP-binding protein
SP_0112	SP_RS00570	1.02978	0.076891	0.0181234	18	1.06627	0.213139	0.0465108	21	0.469407	Membrane transport	putative amino acid ABC transporter, periplasmic amino acid-binding protein
SP_0114	SP_RS00580	0.979491	0.075802	0.0210237	13	1.07961	0.130388	0.0583111	5	0.125806	Hypothetical/Unknown	hypothetical protein
SP_0115	SP_RS00585	1.00983	0.0603666	0.0134984	20	1.05707	0.179012	0.0400284	20	0.270455	Hypothetical/Unknown	hypothetical protein
SP_0116	SP_RS00590	0.996781	0.0117756	0.00526621	5	1.00661	0.0478607	0.021404	5	0.667445	Hypothetical/Unknown	hypothetical protein
SP_0117	SP_RS00595	0.996997	0.108946	0.0170145	41	1.13484	0.173017	0.0270208	41	4.49786e-05	Cellular community	pneumococcal surface protein A
SP_0118	SP_RS00600										Translation	tRNA (5-methylaminomethyl-2-thiouridylate)-methyltransferase
SP_0119	SP_RS00605	0.814265	0.196474	0.0694641	8	0.853675	0.299301	0.105819	8	0.760129	Nucleotide metabolism	MutT/nudix family protein
SP_0120	SP_RS00610										Translation	glucose-inhibited division protein A
SP_0121	SP_RS00620	0.576482	0.437317	0.218658	4	0.684383	0.590627	0.295314	4	0.778922	Translation	metallo-beta-lactamase superfamily protein
SP_0122	SP_RS00625	0.627131	0.0989911	0.0699973	2	0.34529	0	0	1	0.154973	Hypothetical/Unknown	conserved hypothetical protein
SP_0123	n.p	0.976494	0.12241	0.0387093	10	0.970647	0.121636	0.0351133	12	0.912038	Cellular community	competence-induced protein Ccs1
SP_0124	SP_RS00635	1.07573	0.0965724	0.0431885	5	1.1008	0.141105	0.063104	5	0.751448	Hypothetical/Unknown	hypothetical protein
SP_0125	SP_RS00640	0.968137	0.116548	0.052122	5	1.08262	0.110651	0.041822	7	0.11745	Cellular community	hypothetical protein
SP_0126	n.p										Hypothetical/Unknown	hypothetical protein
SP_0127	SP_RS00645	0.475305	0.259411	0.183431	2						Translation	conserved hypothetical protein
SP_0128	SP_RS00650	0.661118	0.247006	0.10084	6	0.5087	0.41736	0.20868	4	0.529237	Translation	putative ribosomal-protein-alanine acetyltransferase
SP_0129	SP_RS00655	0.972511	0	0	1	0.807702	0	0	1		Translation	DNA-binding/iron metalloprotein/AP endonuclease
SP_0133	SP_RS00680	0.996493	0.107328	0.0158246	46	1.00743	0.204977	0.0287025	51	0.7393	Carbohydrate metabolism	hypothetical protein
SP_0134	SP_RS00685	0.995987	0.0377724	0.0125908	9	1.17786	0.311745	0.103915	9	0.101513	Hypothetical/Unknown	hypothetical protein
SP_0135	SP_RS00690	0.987351	0.0902995	0.0162183	31	0.941759	0.249133	0.0389081	41	0.283155	Carbohydrate metabolism	putative glycosyl transferase
SP_0136	SP_RS00695	0.998607	0.0993032	0.0112439	78	1.01834	0.219965	0.022568	95	0.434882	Carbohydrate metabolism	glycosyl transferase, family 2
SP_0137	SP_RS00700	0.988896	0.101264	0.00895058	128	1.02853	0.231116	0.0181024	163	0.0506181	Antibiotic response/sensing	ABC transporter, ATP-binding protein
SP_0138	SP_RS00710	0.987759	0.105506	0.0146311	52	1.06074	0.210755	0.0255578	68	0.0146234	Hypothetical/Unknown	hypothetical protein
SP_0139	SP_RS00715	0.982576	0.101155	0.0110369	84	0.999393	0.189438	0.0184873	105	0.435763	Hypothetical/Unknown	conserved domain protein
SP_0141	SP_RS00725	0.988111	0.0749205	0.016349	21	0.976599	0.115221	0.0251432	21	0.703132	Transcription	transcriptional regulator
SP_0142	SP_RS00730	0.946298	0.080765	0.0571095	2	0.897053	0	0	1	0.546987	Hypothetical/Unknown	hypothetical protein
SP_0143	SP_RS00735	0.988751	0.0639856	0.00987319	42	1.03916	0.302029	0.0422925	51	0.248833	Folding, sorting, degradation	conserved domain protein
SP_0144	SP_RS00740	0.96665	0.123661	0.0237986	27	1.06512	0.199152	0.0376361	28	0.031351	Folding, sorting, degradation	hypothetical protein
SP_0145	SP_RS00745	1.00097	0.0678305	0.0114654	35	1.03103	0.233084	0.0373233	39	0.44385	Membrane transport	conserved hypothetical protein
SP_0146	SP_RS00755	0.974952	0.0592919	0.0123632	23	0.973538	0.213286	0.0410469	27	0.973833	Membrane transport	conserved hypothetical protein
SP_0147	SP_RS00760	0.995372	0.044374	0.0167718	7	1.03633	0.102507	0.0418481	6	0.383105	Membrane transport	hypothetical protein
SP_0148	SP_RS00765	0.870383	0.133122	0.0665608	4	0.587898	0.665523	0.297631	5	0.385145	Membrane transport	ABC transporter, substrate-binding protein
SP_0149	SP_RS00770	0.985453	0.0764594	0.0149949	26	0.997072	0.141108	0.0288035	24	0.722059	Membrane transport	lipoprotein
SP_0150	SP_RS00775	0.985532	0.080461	0.0130525	38	0.998575	0.171039	0.0257851	44	0.652991	Folding, sorting, degradation	peptidase, M20/M25/M40 family
SP_0151	SP_RS00780	1.02051	0.0907713	0.0198079	21	1.00496	0.177979	0.0355957	25	0.70459	Membrane transport	ABC transporter, ATP-binding protein
SP_0152	SP_RS00785	1.00536	0.0670661	0.0162659	17	1.07294	0.157382	0.0351916	20	0.0901154	Membrane transport	putative ABC transporter, permease protein
SP_0153	SP_RS00790	0.986025	0.0698037	0.0127444	30	0.924022	0.284056	0.0460799	38	0.199189	Hypothetical/Unknown	putative membrane protein
SP_0154	SP_RS00795	0.980768	0.0779048	0.0133606	34	1.01143	0.162915	0.0257591	40	0.294236	Hypothetical/Unknown	hypothetical protein
SP_0155	SP_RS00800	0.989444	0.0707073	0.0077148	84	0.957839	0.255126	0.0263143	94	0.250656	Signal transduction	putative sensor histidine kinase
SP_0156	SP_RS00805	0.989183	0.0728761	0.0108637	45	1.03776	0.161094	0.0223397	52	0.0534665	Signal transduction	DNA-binding response regulator
SP_0157	SP_RS00810	0.984814	0.0673369	0.0132058	26	0.975134	0.249342	0.0415571	36	0.825057	Hypothetical/Unknown	hypothetical protein
SP_0158	SP_RS00815										Various metabolism	NrdI family protein
SP_0159	SP_RS00820	0.987232	0.0847774	0.0184999	21	0.964804	0.138531	0.0288858	23	0.516787	Membrane transport	conserved hypothetical protein
SP_0160	SP_RS00825	0.909238	0.123174	0.055085	5	0.904571	0.0461884	0.0266669	3	0.941687	Hypothetical/Unknown	conserved domain protein
SP_0161	SP_RS00830	1.00526	0.057531	0.0153758	14	0.993566	0.130224	0.032556	16	0.747689	Transcription	conserved domain protein
SP_0162	n.p										Hypothetical/Unknown	hypothetical protein
SP_0163	SP_RS00835	0.983647	0.104545	0.0154143	46	0.986986	0.209735	0.0359693	34	0.932217	Transcription	putative transcriptional regulator PlcR
SP_0164	n.p	0.98472	0.0853372	0.0348388	6	1.04973	0.0967588	0.0395016	6	0.245299	Hypothetical/Unknown	hypothetical protein
SP_0165	SP_RS00840	0.996851	0.0547737	0.0079059	48	0.998415	0.208118	0.0283212	54	0.957676	Cofactor and vitamin metabolism	flavoprotein
SP_0166	SP_RS00845	0.999537	0.0989603	0.0104898	89	0.969486	0.234726	0.0220812	113	0.220408	Amino acid metabolism	pyridoxal-dependent decarboxylase, Orn/Lys/Arg family
SP_0167	SP_RS00850	1.00295	0.0712572	0.00857836	69	1.0225	0.150992	0.0164746	84	0.294182	Hypothetical/Unknown	hypothetical protein
SP_0168	SP_RS00855	0.994439	0.102244	0.0116518	77	1.05247	0.162532	0.0162532	100	0.00418725	Membrane transport	putative macrolide efflux protein
SP_0170	n.p	0.982847	0.0828088	0.0414044	4	0.918754	0.326817	0.133422	6	0.658591	Hypothetical/Unknown	hypothetical protein
SP_0171	SP_RS00860	0.998793	0.116234	0.0290584	16	0.930794	0.220344	0.0519356	18	0.261678	Carbohydrate metabolism	ROK family protein
SP_0172	n.p	0.983329	0.0743269	0.0262785	8	0.969424	0.141064	0.0446085	10	0.791684	Hypothetical/Unknown	hypothetical protein
SP_0173	SP_RS00865	0.989113	0.0940061	0.0158899	35	0.918966	0.26537	0.0383028	48	0.0945703	DNA repair and editing	DNA mismatch repair protein HexB
SP_0174	n.p										Hypothetical/Unknown	hypothetical protein
SP_0175	SP_RS00870	1.00422	0.0733185	0.0143789	26	1.00575	0.191953	0.0319922	36	0.965261	Cofactor and vitamin metabolism	6,7-dimethyl-8-ribityllumazine synthase
SP_0176	SP_RS00875	1.00893	0.125001	0.0151586	68	1.00221	0.205043	0.0243342	71	0.81503	Cofactor and vitamin metabolism	3,4-dihydroxy-2-butanone 4-phosphate synthase/GTP cyclohydrolase II
SP_0177	SP_RS00880	0.970155	0.0708635	0.0103365	47	0.964473	0.200596	0.0283685	50	0.851136	Cofactor and vitamin metabolism	riboflavin synthase, alpha subunit
SP_0178	SP_RS00885	0.991821	0.076203	0.00992079	59	0.961282	0.147566	0.0172713	73	0.127643	Cofactor and vitamin metabolism	riboflavin biosynthesis protein RibD
SP_0179	SP_RS00890										DNA repair and editing	Holliday junction DNA helicase RuvA
SP_0180	SP_RS00895	1.02164	0.0655946	0.0247924	7	0.965428	0.171093	0.0541044	10	0.359866	DNA repair and editing	DNA-3-methyladenine glycosylase I
SP_0181	SP_RS00900	0.989043	0.0758375	0.013006	34	0.920989	0.274023	0.0417881	43	0.124158	Folding, sorting, degradation	conserved hypothetical protein
SP_0182	SP_RS00905	1.01278	0.088249	0.016112	30	1.05275	0.176499	0.0298337	35	0.242975	Amino acid metabolism	MccC family protein
SP_0183	n.p										Hypothetical/Unknown	hypothetical protein
SP_0184	SP_RS00910	0.957419	0.0584036	0.0133987	19	0.995722	0.192796	0.0393543	24	0.362249	Structural proteins	hypothetical protein
SP_0185	SP_RS00915										Membrane transport	magnesium transporter, CorA family
SP_0186	SP_RS00920	0.923182	0.0769177	0.0153835	25	0.825642	0.307003	0.0614006	25	0.129897	DNA repair and editing	excinuclease ABC, subunit A
SP_0187	SP_RS00925	0.972884	0.071469	0.0140162	26	0.899615	0.205882	0.039622	27	0.0873038	Folding, sorting, degradation	peptidase M24 family protein
SP_0188	n.p										Hypothetical/Unknown	hypothetical protein
SP_0189	SP_RS00930					0.46445	0.466282	0.329711	2		Transcription	transcriptional regulator
SP_0190	n.p	1.05911	0.165825	0.0957392	3	0.818793	0.447116	0.182534	6	0.281831	Hypothetical/Unknown	hypothetical protein
SP_0191	SP_RS00935	1.01531	0.0468506	0.0156169	9	0.913622	0.237689	0.0716661	11	0.182556	Hypothetical/Unknown	hypothetical protein
SP_0192	SP_RS00940	0.899831	0.204943	0.0836677	6	1.00519	0.183314	0.0916568	4	0.420556	Hypothetical/Unknown	conserved hypothetical protein
SP_0194	SP_RS00950	0.819386	0.0742148	0.0371074	4	1.00533	0.10345	0.051725	4	0.0265964	Hypothetical/Unknown	conserved hypothetical protein
SP_0195	n.p										Hypothetical/Unknown	hypothetical protein
SP_0196	n.p										Hypothetical/Unknown	hypothetical protein
SP_0197	SP_RS00955	0.916057	0.0663059	0.0250613	7	0.956127	0.200027	0.0707201	8	0.602315	Cofactor and vitamin metabolism	putative dihydrofolate synthetase
SP_0198	SP_RS00960	0.974352	0.0833516	0.0222766	14	1.03285	0.123304	0.0299055	17	0.127583	Hypothetical/Unknown	hypothetical protein
SP_0199	SP_RS00965	0.803972	0.134794	0.0163461	68	0.91477	0.28611	0.0321899	79	0.00256419	Lipid metabolism	cardiolipin synthetase
SP_0200	SP_RS00975	0.955756	0.137094	0.0235115	34	0.967776	0.19164	0.0319399	36	0.762751	Cellular community	competence-induced protein Ccs4
SP_0201	n.p	0.855091	0.243997	0.0575107	18	0.906612	0.231561	0.0493689	22	0.500789	Hypothetical/Unknown	hypothetical protein
SP_0202	SP_RS00980	0.861926	0.0996233	0.0199247	25	0.862607	0.251956	0.0414213	37	0.988234	Nucleotide metabolism	anaerobic ribonucleoside-triphosphate reductase
SP_0203	SP_RS00985	0.918758	0.0671719	0.0474977	2	0.923595	0	0	1	0.935385	Hypothetical/Unknown	hypothetical protein
SP_0204	SP_RS00990	0.999854	0.045606	0.0172374	7	1.0843	0.157773	0.0498922	10	0.130486	Various metabolism	acetyltransferase, GNAT family
SP_0205	SP_RS00995	0.896718	0.13321	0.0421247	10	0.89681	0.0902577	0.0272137	11	0.998565	Nucleotide metabolism	anaerobic ribonucleoside-triphosphate reductase activating protein
SP_0206	n.p	0.9828	0.105007	0.0469604	5	1.04982	0.149708	0.0565842	7	0.383519	Hypothetical/Unknown	hypothetical protein
SP_0207	n.p	0.962366	0.0965155	0.0394023	6	0.968838	0.102175	0.0589908	3	0.929872	Hypothetical/Unknown	conserved domain protein
SP_0208	SP_RS01005										Translation	ribosomal protein S10
SP_0209	SP_RS01010										Translation	ribosomal protein L3
SP_0210	SP_RS01015										Translation	ribosomal protein L4
SP_0211	SP_RS01020										Translation	ribosomal protein L23
SP_0212	SP_RS01025										Translation	ribosomal protein L2
SP_0213	SP_RS01030										Translation	ribosomal protein S19
SP_0214	SP_RS01035										Translation	ribosomal protein L22
SP_0215	SP_RS01040										Translation	ribosomal protein S3
SP_0216	SP_RS01045										Translation	ribosomal protein L16
SP_0217	SP_RS01050										Translation	ribosomal protein L29
SP_0218	SP_RS01055										Translation	ribosomal protein S17
SP_0219	SP_RS01060										Translation	ribosomal protein L14
SP_0220	SP_RS01065										Translation	ribosomal protein L24
SP_0221	SP_RS01070										Translation	ribosomal protein L5
SP_0222	SP_RS01075										Translation	ribosomal protein S14
SP_0223	n.p										Hypothetical/Unknown	hypothetical protein
SP_0224	SP_RS01080										Translation	ribosomal protein S8
SP_0225	SP_RS01085										Translation	ribosomal protein L6
SP_0226	SP_RS01090										Translation	ribosomal protein L18
SP_0227	SP_RS01095										Translation	ribosomal protein S5
SP_0228	SP_RS01100										Translation	ribosomal protein L30
SP_0229	SP_RS01105										Translation	ribosomal protein L15
SP_0230	SP_RS01110										Membrane transport	preprotein translocase, SecY subunit
SP_0231	SP_RS01115										Nucleotide metabolism	adenylate kinase
SP_0232	SP_RS01120										Translation	translation initiation factor IF-1
SP_0233	SP_RS01125										Translation	ribosomal protein L36
SP_0234	SP_RS01130										Translation	ribosomal protein S13
SP_0235	SP_RS01135										Translation	ribosomal protein S11
SP_0236	SP_RS01140										Translation	DNA-directed RNA polymerase, alpha subunit
SP_0237	SP_RS01145										Translation	ribosomal protein L17
SP_0238	SP_RS01150	0.946885	0.0615882	0.035558	3	0.873436	0.179113	0.126652	2	0.615572	Hypothetical/Unknown	ACT domain protein
SP_0239	SP_RS01155	0.964643	0.0910366	0.0235056	15	1.0304	0.180898	0.0501721	13	0.246009	Hypothetical/Unknown	conserved hypothetical protein
SP_0240	SP_RS01160	0.997641	0.0753963	0.0284971	7	0.52515	0.481099	0.215154	5	0.0545171	Amino acid metabolism	phosphoglycerate mutase family protein
SP_0242	SP_RS01180	0.992025	0.0546249	0.0111503	24	1.01473	0.144655	0.0308405	22	0.492377	Membrane transport	ABC transporter, ATP-binding protein
SP_0243	SP_RS01185	0.995888	0.0952731	0.013897	47	0.968579	0.26277	0.0351141	56	0.471254	Membrane transport	iron ABC transporter, iron-binding protein
SP_0244	n.p	0.954122	0	0	1						Hypothetical/Unknown	hypothetical protein
SP_0245	SP_RS01190	0.994968	0.119859	0.0194437	38	0.929468	0.266208	0.0392502	46	0.138662	Carbohydrate metabolism	putative pyruvate formate-lyase-activating enzyme
SP_0246	SP_RS01195	0.89987	0.118346	0.0223652	28	0.93981	0.242745	0.0404575	36	0.390923	Transcription	transcriptional regulator, DeoR family
SP_0247	SP_RS01200	0.998541	0.0983447	0.0141948	48	1.00009	0.256144	0.0345384	55	0.967066	Transcription	transcriptional regulator
SP_0248	SP_RS01205	1.01681	0.0759522	0.0196108	15	0.912642	0.250386	0.0607276	17	0.113055	Membrane transport	PTS system, IIA component
SP_0249	SP_RS01210	1.00895	0.0660784	0.0160264	17	0.991136	0.137109	0.0354015	15	0.64987	Membrane transport	PTS system, IIB component
SP_0250	SP_RS01215	0.979317	0.0737395	0.00819328	81	0.967858	0.223652	0.0228264	96	0.637188	Membrane transport	PTS system, IIC component
SP_0251	SP_RS01220	0.989068	0.0914924	0.00737267	154	0.971457	0.205549	0.015538	175	0.306613	Carbohydrate metabolism	putative formate acetyltransferase
SP_0252	SP_RS01225	0.992701	0.0699872	0.00980016	51	0.97845	0.229701	0.0296542	60	0.649097	Carbohydrate metabolism	transaldolase family protein
SP_0253	SP_RS01230	0.984626	0.0870037	0.0126908	47	0.995844	0.195184	0.0265612	54	0.70397	Carbohydrate metabolism	glycerol dehydrogenase
SP_0254	SP_RS01235										Translation	leucyl-tRNA synthetase
SP_0255	SP_RS01240	0.985677	0.0386679	0.0146151	7	1.0297	0.0751065	0.0250355	9	0.151102	Folding, sorting, degradation	acetyltransferase, GNAT family
SP_0256	SP_RS01245	1.01241	0.0767353	0.0255784	9	1.0083	0.142517	0.0380893	14	0.929399	Various metabolism	acetyltransferase, GNAT family
SP_0258	SP_RS01265	1.01594	0.201053	0.116078	3	1.14974	0.17675	0.102047	3	0.4355	Hypothetical/Unknown	hypothetical protein
SP_0259	SP_RS01270										DNA repair and editing	Holliday junction DNA helicase RuvB
SP_0260	SP_RS01275	0.982327	0.137838	0.0415597	11	0.951729	0.40577	0.122344	11	0.815212	Hypothetical/Unknown	conserved hypothetical protein
SP_0261	SP_RS01280										Various metabolism	undecaprenyl diphosphate synthase
SP_0262	SP_RS01285										Lipid metabolism	phosphatidate cytidylyltransferase
SP_0263	SP_RS01290	0.941297	0.104406	0.0348019	9	0.992772	0.173928	0.0657385	7	0.500231	Folding, sorting, degradation	eep protein
SP_0264	SP_RS01295										Translation	prolyl-tRNA synthetase
SP_0265	SP_RS01300	0.978902	0.196862	0.0545997	13	0.947895	0.303614	0.0715625	18	0.732977	Carbohydrate metabolism	glycosyl hydrolase, family 1
SP_0266	SP_RS01305										Carbohydrate metabolism	glucosamine--fructose-6-phosphate aminotransferase, isomerizing
SP_0267	SP_RS01310	0.938849	0.0714312	0.0238104	9	0.978236	0.105896	0.0400251	7	0.411934	Various metabolism	putative oxidoreductase
SP_0268	SP_RS01315	0.996987	0.0897104	0.0118824	57	0.969509	0.234532	0.0313406	56	0.414074	Carbohydrate metabolism	putative alkaline amylopullulanase
SP_0269	n.p										Hypothetical/Unknown	hypothetical protein
SP_0270	n.p										Hypothetical/Unknown	hypothetical protein
SP_0271	SP_RS01320										Translation	ribosomal protein S12
SP_0272	SP_RS01325										Translation	ribosomal protein S7
SP_0273	SP_RS01330										Translation	translation elongation factor G
SP_0274	SP_RS01335										Replication	DNA polymerase III, alpha subunit, Gram-positive type
SP_0276	SP_RS01345	0.984465	0.000563242	0.000398272	2	1.10834	0.0169459	0.0119826	2	0.00923771	Translation	conserved hypothetical protein
SP_0277	SP_RS01350	1.04218	0	0	1	1.12948	0	0	1		Hypothetical/Unknown	hypothetical protein
SP_0278	SP_RS01355	1.04183	0.153019	0.0441727	12	1.00346	0.218261	0.0630065	12	0.623012	Folding, sorting, degradation	aminopeptidase PepS
SP_0279	SP_RS01360	0.81566	0.427629	0.246892	3	0.639708	0	0	1	0.549978	Hypothetical/Unknown	conserved hypothetical protein
SP_0280	SP_RS01370	0.835545	0.291657	0.0779486	14	0.988268	0.188339	0.0486288	15	0.108017	Translation	ribosomal small subunit pseudouridine synthase A
SP_0281	SP_RS01380	0.957378	0.107168	0.0233861	21	1.07441	0.314958	0.0656733	23	0.100618	Folding, sorting, degradation	aminopeptidase C
SP_0282	SP_RS01385	0.885123	0.0879677	0.0153132	33	1.03282	0.230266	0.0364082	40	0.000370349	Membrane transport	PTS system, mannose-specific IID component
SP_0283	SP_RS01390	0.918921	0.0570395	0.0190132	9	1.06126	0.119078	0.0359033	11	0.00253597	Membrane transport	PTS system, mannose-specific IIC component
SP_0284	SP_RS01395	0.858761	0.0948967	0.030009	10	1.01549	0.338235	0.0845587	16	0.0934617	Membrane transport	PTS system, mannose-specific IIAB components
SP_0285	SP_RS01400	0.975125	0.0695767	0.0185952	14	1.02382	0.14198	0.0317477	20	0.195063	Various metabolism	alcohol dehydrogenase, zinc-containing
SP_0286	SP_RS01405	0.944352	0.146409	0.0298855	24	0.866282	0.285085	0.057017	25	0.231286	Various metabolism	Cof family protein
SP_0287	SP_RS01410	1.01132	0.0712707	0.00952394	56	0.954478	0.260497	0.034205	58	0.112229	Membrane transport	xanthine/uracil permease family protein
SP_0288	SP_RS01415	1.00486	0.0837705	0.0203173	17	0.938581	0.227384	0.0587103	15	0.294541	Hypothetical/Unknown	conserved hypothetical protein
SP_0289	SP_RS01420										Cofactor and vitamin metabolism	dihydropteroate synthase
SP_0290	SP_RS01425										Cofactor and vitamin metabolism	dihydrofolate synthetase
SP_0291	SP_RS01430										Cofactor and vitamin metabolism	GTP cyclohydrolase I
SP_0292	SP_RS01435										Cofactor and vitamin metabolism	bifunctional folate synthesis protein
SP_0293	SP_RS01440	1.00072	0.0611914	0.0231282	7	1.07154	0.336617	0.112206	9	0.546359	Hypothetical/Unknown	hypothetical protein
SP_0294	SP_RS01445										Translation	ribosomal protein L13
SP_0295	SP_RS01450	0	0	0	1						Translation	ribosomal protein S9
SP_0296	n.p	0.96733	0	0	1						Hypothetical/Unknown	hypothetical protein
SP_0297	n.p	0.962653	0.0444203	0.0222102	4	0.947235	0.29848	0.105529	8	0.889158	Hypothetical/Unknown	hypothetical protein
SP_0298	SP_RS01455	0.980277	0.0784437	0.0085589	84	0.967185	0.229272	0.0236476	94	0.603311	Hypothetical/Unknown	conserved hypothetical protein
SP_0302	SP_RS01475	1.00776	0.0425811	0.00907833	22	0.929869	0.204902	0.0380493	29	0.0520516	Hypothetical/Unknown	conserved domain protein
SP_0303	SP_RS01480	1.00434	0.0731705	0.0102459	51	1.00766	0.182323	0.0255303	51	0.904078	Carbohydrate metabolism	6-phospho-beta-glucosidase
SP_0304	SP_RS01485	0.951441	0.0780025	0.0225174	12	0.871624	0.26555	0.0663876	16	0.265265	Membrane transport	conserved hypothetical protein
SP_0305	SP_RS01490	1.00476	0.0658224	0.0155145	18	0.998382	0.163675	0.0365989	20	0.873449	Membrane transport	PTS system, IIB component
SP_0306	n.p	1.00404	0.0810379	0.0101297	64	0.943077	0.161619	0.0189161	73	0.00519505	Transcription	putative transcriptional regulator
SP_0307	n.p	1.00308	0.0606836	0.0214549	8	0.982918	0.120963	0.0364718	11	0.639806	Membrane transport	PTS system, IIA component
SP_0308	SP_RS01500	1.01265	0.0703868	0.0222582	10	1.02355	0.253597	0.0801943	10	0.897284	Membrane transport	PTS system, IIA component
SP_0309	SP_RS01505	1.00549	0.0632408	0.0169018	14	0.98359	0.150142	0.0364149	17	0.58963	Hypothetical/Unknown	hypothetical protein
SP_0310	SP_RS01510	1.01645	0.0631395	0.0117247	29	1.0034	0.23996	0.0405607	35	0.758402	Membrane transport	PTS system, IIC component
SP_0311	SP_RS01515	1.00135	0.0449556	0.0129776	12	0.955177	0.157343	0.0474406	11	0.358543	Hypothetical/Unknown	hypothetical protein
SP_0312	SP_RS01520	1.00177	0.0670584	0.00795836	71	0.971704	0.173127	0.0180498	92	0.129422	Carbohydrate metabolism	glycosyl hydrolase, family 31
SP_0313	SP_RS01525	1.03155	0.0693418	0.0283087	6	0.903143	0.432192	0.176441	6	0.488843	Various metabolism	glutathione peroxidase
SP_0314	SP_RS01530	1.0202	0.0679995	0.00908681	56	1.00584	0.216176	0.02513	74	0.592051	Capsule metabolism	hyaluronidase
SP_0316	n.p	1.01437	0	0	1	1.1061	0	0	1		Hypothetical/Unknown	hypothetical protein
SP_0317	SP_RS01540	0.982546	0.0647973	0.0127078	26	0.910984	0.266788	0.0504181	28	0.174618	Carbohydrate metabolism	4-hydroxy-2-oxoglutarate aldolase/2-dehydro-3-deoxyphosphogluconate aldolase
SP_0318	SP_RS01545	1.00467	0.0766811	0.0142393	29	1.01477	0.336743	0.0636385	28	0.877519	Carbohydrate metabolism	carbohydrate kinase, PfkB family
SP_0319	SP_RS01550	1.0231	0.0776579	0.0215384	13	1.00304	0.165892	0.0460103	13	0.696385	Hypothetical/Unknown	conserved domain protein
SP_0320	SP_RS01555	0.998213	0.0757135	0.0173699	19	0.98368	0.111245	0.0222491	25	0.609349	Carbohydrate metabolism	gluconate 5-dehydrogenase
SP_0321	SP_RS01560	1.00953	0.0525313	0.0158388	11	0.943139	0.114763	0.0346023	11	0.0964248	Membrane transport	PTS system, IIA component
SP_0322	SP_RS01565	0.998944	0.0860607	0.0119345	52	1.01931	0.243064	0.0308692	62	0.539659	Various metabolism	glucuronyl hydrolase
SP_0323	SP_RS01570	1.03036	0.0961839	0.0340061	8	1.0444	0.0928908	0.0328419	8	0.770762	Membrane transport	PTS system, IIB component
SP_0324	SP_RS01575	0.991153	0.124639	0.0271985	21	1.04786	0.137904	0.0281496	24	0.154655	Membrane transport	PTS system, IIC component
SP_0325	SP_RS01580	0.981575	0.0795531	0.0119931	44	0.909728	0.307144	0.0414152	55	0.0988729	Membrane transport	PTS system, IID component
SP_0326	SP_RS01585	1.31064	0	0	1	1.46102	0	0	1		Membrane transport	preprotein translocase, YajC subunit
SP_0327	SP_RS01590	1.0071	0.0859006	0.0121482	50	0.950444	0.172487	0.0228464	57	0.0307672	Carbohydrate metabolism	hypothetical protein
SP_0329	SP_RS01600	1.03485	0.167245	0.0682776	6	1.01285	0.122544	0.0387518	10	0.783481	Carbohydrate metabolism	hypothetical protein
SP_0330	SP_RS01605	1.0018	0.0701339	0.0194516	13	0.991352	0.184649	0.0461624	16	0.836338	Transcription	sugar binding transcriptional regulator RegR
SP_0332	SP_RS01620	0.995494	0.091211	0.0203954	20	0.993856	0.259478	0.0541048	23	0.97754	Hypothetical/Unknown	hypothetical protein
SP_0333	SP_RS01625					1.30798	0.0957265	0.0552677	3		Transcription	putative transcriptional regulator
SP_0334	SP_RS01630	0.758187	0.0505794	0.029202	3	0.822555	0.104108	0.0601066	3	0.389977	Translation	yllC protein
SP_0335	SP_RS01635										Cell division	cell division protein FtsL
SP_0336	SP_RS01640										Cell wall metabolism	penicillin-binding protein 2X
SP_0337	SP_RS01645										Cell wall metabolism	phospho-N-acetylmuramoyl-pentapeptide-transferase
SP_0338	SP_RS01650	0.978035	0.0906597	0.0165521	30	1.00358	0.247517	0.0412529	36	0.567574	Folding, sorting, degradation	putative ATP-dependent Clp protease, ATP-binding subunit
SP_0340	SP_RS01655	0.943792	0.040598	0.0234393	3	1.07388	0	0	1	0.0309649	Amino acid metabolism	autoinducer-2 production protein
SP_0341	SP_RS01660	0.998744	0.106323	0.0232016	21	1.04613	0.180274	0.0375896	23	0.28951	Hypothetical/Unknown	hypothetical protein
SP_0342	SP_RS01665	0.987348	0.136902	0.0254221	29	0.989146	0.188292	0.0338182	31	0.966248	Carbohydrate metabolism	glucan 1,6-alpha-glucosidase
SP_0346	SP_RS01690	1.04143	0.0599537	0.0423937	2	1.16732	0	0	1	0.206799	Capsule metabolism	capsular polysaccharide biosynthesis protein Cps4A
SP_0347	SP_RS01695										Capsule metabolism	capsular polysaccharide biosynthesis protein Cps4B
SP_0348	SP_RS01700										Capsule metabolism	capsular polysaccharide biosynthesis protein Cps4C
SP_0349	SP_RS01705										Capsule metabolism	capsular polysaccharide biosynthesis protein Cps4D
SP_0350	SP_RS01710										Capsule metabolism	capsular polysaccharide biosynthesis protein Cps4E
SP_0351	SP_RS01715										Capsule metabolism	capsular polysaccharide biosynthesis protein Cps4F
SP_0352	SP_RS01720										Capsule metabolism	capsular polysaccharide biosynthesis protein Cps4G
SP_0353	SP_RS01725										Capsule metabolism	capsular polysaccharide biosynthesis protein Cps4H
SP_0354	SP_RS01730										Hypothetical/Unknown	putative membrane protein
SP_0355	SP_RS01735										Hypothetical/Unknown	hypothetical protein
SP_0356	n.p										Membrane transport	putative polysaccharide transporter
SP_0357	SP_RS01745										Capsule metabolism	UDP-N-acetylglucosamine-2-epimerase
SP_0358	SP_RS01750										Capsule metabolism	capsular polysaccharide biosynthesis protein Cps4J
SP_0359	SP_RS01755										Capsule metabolism	capsular polysaccharide biosynthesis protein Cps4K
SP_0360	SP_RS01760	1.05314	0.102883	0.038886	7	1.05043	0.109419	0.0413563	7	0.962747	Capsule metabolism	UDP-N-acetylglucosamine 2-epimerase
SP_0366	SP_RS01790	1.01649	0.0647482	0.010112	41	1.03367	0.151149	0.0227866	44	0.492531	Membrane transport	oligopeptide ABC transporter, oligopeptide-binding protein AliA
SP_0367	n.p	0.955897	0.131018	0.0756433	3	1.00022	0.0819376	0.0473067	3	0.645368	Hypothetical/Unknown	hypothetical protein
SP_0368	SP_RS01795	0.994402	0.115724	0.0107913	115	0.971198	0.233001	0.0205146	129	0.317816	Structural proteins	cell wall surface anchor family protein
SP_0369	SP_RS01800	0.688827	0.215924	0.0333177	42	0.861616	0.239341	0.0360819	44	0.00070375	Cell wall metabolism	penicillin-binding protein 1A
SP_0370	SP_RS01805	0.558377	0	0	1	0.976065	0	0	1		DNA repair and editing	recombination protein U
SP_0371	SP_RS01810	1.00664	0.107232	0.0323315	11	0.999266	0.12685	0.0366184	12	0.881439	Hypothetical/Unknown	conserved hypothetical protein
SP_0372	SP_RS01815										Cell growth and death	conserved hypothetical protein
SP_0373	SP_RS01825	0.982497	0.113708	0.0260864	19	0.924217	0.28363	0.056726	25	0.355932	Hypothetical/Unknown	conserved hypothetical protein
SP_0374	SP_RS01830	0.869672	0.0941565	0.0184656	26	0.942281	0.290057	0.0580115	25	0.238747	Hypothetical/Unknown	hypothetical protein
SP_0375	SP_RS01835										Carbohydrate metabolism	6-phosphogluconate dehydrogenase, decarboxylating
SP_0376	SP_RS01840										Transcription	DNA-binding response regulator
SP_0377	SP_RS01845	0.95497	0.180155	0.0308963	34	0.921311	0.288283	0.0614622	22	0.626606	Hypothetical/Unknown	choline binding protein C
SP_0378	SP_RS01850	0.927114	0.186902	0.0518372	13	0.974953	0.177594	0.0458546	15	0.495548	Hypothetical/Unknown	choline binding protein J
SP_0379	SP_RS01855	1.00726	0.0935381	0.0139438	45	1.04914	0.21132	0.0305014	48	0.215024	Hypothetical/Unknown	conserved hypothetical protein
SP_0380	SP_RS01860	1.0203	0.105151	0.0158522	44	0.978876	0.289107	0.0430975	45	0.369523	Hypothetical/Unknown	hypothetical protein
SP_0381	SP_RS01870										Lipid metabolism	mevalonate kinase
SP_0382	SP_RS01875										Lipid metabolism	diphosphomevalonate decarboxylase
SP_0383	SP_RS01880										Lipid metabolism	phosphomevalonate kinase
SP_0384	SP_RS01885										Lipid metabolism	FMN-dependent dehydrogenase family protein
SP_0385	SP_RS01890	0	0	0	1						Hypothetical/Unknown	conserved hypothetical protein
SP_0386	SP_RS01895	0.286814	0	0	1	0	0	0	1		Signal transduction	putative sensor histidine kinase
SP_0387	SP_RS01900										Signal transduction	DNA-binding response regulator
SP_0389	SP_RS01920	1.03162	0.0911324	0.0455662	4	1.02007	0.0763819	0.0540101	2	0.878075	Hypothetical/Unknown	hypothetical protein
SP_0390	SP_RS01925	1.01728	0.0748273	0.0167319	20	1.0412	0.14946	0.0293115	26	0.482365	Hypothetical/Unknown	choline binding protein G
SP_0391	SP_RS01930	0.986448	0.100086	0.0169176	35	1.07512	0.249234	0.0479651	27	0.0863673	Hypothetical/Unknown	choline binding protein F
SP_0394	SP_RS01955	1.00187	0.0810168	0.0113446	51	0.941045	0.232554	0.0288447	65	0.0521591	Membrane transport	PTS system, mannitol-specific IIBC components
SP_0395	SP_RS01960	0.997674	0.0983838	0.00988794	99	0.996823	0.231161	0.0218427	112	0.971707	Transcription	putative transcriptional regulator
SP_0396	SP_RS01965	1.00993	0.107126	0.0286305	14	0.963995	0.251665	0.0838885	9	0.609699	Membrane transport	PTS system, mannitol-specific IIA component
SP_0397	SP_RS01970	1.0153	0.0682588	0.0100642	46	0.980261	0.154684	0.023059	45	0.167229	Carbohydrate metabolism	mannitol-1-phosphate 5-dehydrogenase
SP_0398	SP_RS01975	1.00272	0.0702135	0.0314004	5	0.982417	0.125458	0.0474186	7	0.728558	Hypothetical/Unknown	hypothetical protein
SP_0400	SP_RS01985	0.970468	0.0702662	0.031424	5	1.17462	0.121169	0.0856795	2	0.0754997	Folding, sorting, degradation	trigger factor
SP_0401	SP_RS01990	0.927517	0.103854	0.0207707	25	0.988392	0.264716	0.0460812	33	0.233519	DNA repair and editing	putative helicase
SP_0402	SP_RS01995										Membrane transport	signal peptidase I
SP_0403	SP_RS02000	0.642205	0.327372	0.189009	3	1.07607	0.206159	0.145776	2	0.166712	Folding, sorting, degradation	ribonuclease HIII
SP_0404	SP_RS02005	0.982769	0.0609187	0.0304593	4	1.0677	0.120526	0.0539009	5	0.212471	Cell division	hypothetical protein
SP_0405	SP_RS02010	0.980079	0.102144	0.0307975	11	0.883343	0.361773	0.104435	12	0.384362	Hypothetical/Unknown	conserved hypothetical protein
SP_0406	SP_RS02015	0.975521	0.0798505	0.0145786	30	0.972796	0.2647	0.0460784	33	0.955223	DNA repair and editing	MutS2 family protein
SP_0407	n.p										Hypothetical/Unknown	hypothetical protein
SP_0408	SP_RS02020	1.00877	0.0589516	0.0142979	17	1.05788	0.0952513	0.0231018	17	0.0800581	Membrane transport	sodium:alanine symporter family protein
SP_0409	SP_RS02025	1.01004	0.0592618	0.0241935	6	0.895465	0.356659	0.112786	10	0.337418	Various metabolism	conserved hypothetical protein
SP_0410	SP_RS02030	0.963799	0.0137095	0.00791519	3	1.02671	0.191621	0.0724258	7	0.413016	Membrane transport	putative exfoliative toxin
SP_0411	SP_RS02035										Translation	seryl-tRNA synthetase
SP_0412	SP_RS02040	1.03521	0	0	1						Hypothetical/Unknown	conserved hypothetical protein
SP_0413	SP_RS02045	0.923961	0.100684	0.0303575	11	0.87482	0.28681	0.062587	21	0.48536	Amino acid metabolism	aspartate kinase
SP_0414	n.p										Hypothetical/Unknown	hypothetical protein
SP_0415	SP_RS02050										Lipid metabolism	enoyl-CoA hydratase/isomerase family protein
SP_0416	SP_RS02055	0.971295	0	0	1	1.02623	0.336201	0.23773	2	0.855424	Transcription	transcriptional regulator, MarR family
SP_0417	SP_RS02060										Lipid metabolism	3-oxoacyl-(acyl-carrier-protein) synthase III
SP_0418	SP_RS02065										Lipid metabolism	acyl carrier protein
SP_0419	SP_RS02070										Lipid metabolism	enoyl-(acyl-carrier-protein) reductase
SP_0420	SP_RS02075										Lipid metabolism	malonyl CoA-acyl carrier protein transacylase
SP_0421	SP_RS02080										Lipid metabolism	3-oxoacyl-[acyl-carrier protein] reductase
SP_0422	SP_RS02085										Lipid metabolism	3-oxoacyl-(acyl-carrier-protein) synthase II
SP_0423	SP_RS02090										Lipid metabolism	acetyl-CoA carboxylase, bitoin carboxyl carrier protein
SP_0424	SP_RS02095										Lipid metabolism	(3R)-hydroxymyristoyl-(acyl-carrier-protein) dehydratase
SP_0425	SP_RS02100										Lipid metabolism	acetyl-CoA carboxylase, biotin carboxylase
SP_0426	SP_RS02105										Lipid metabolism	acetyl-CoA carboxylase, carboxyl transferase, beta subunit
SP_0427	SP_RS02110										Lipid metabolism	acetyl-CoA carboxylase, carboxyl transferase, alpha subunit
SP_0428	n.p										Hypothetical/Unknown	hypothetical protein
SP_0429	SP_RS02115	1.02101	0.044057	0.0220285	4	1.0482	0.467934	0.16544	8	0.873825	Hypothetical/Unknown	hypothetical protein
SP_0430	SP_RS02120	0.989076	0.0889935	0.0513804	3	1.07794	0.158361	0.0791803	4	0.38969	Hypothetical/Unknown	hypothetical protein
SP_0431	n.p	0.968704	0.0887273	0.0443636	4	0.996866	0.00718998	0.00508408	2	0.562497	Hypothetical/Unknown	conserved domain protein
SP_0433	SP_RS02135										Transcription	N utilization substance protein B
SP_0434	SP_RS02140					0.901806	0	0	1		Hypothetical/Unknown	conserved hypothetical protein
SP_0435	SP_RS02145	0.873451	0.0354672	0.0250791	2	1.12323	0.028886	0.0204255	2	0.0163576	Translation	translation elongation factor P
SP_0436	SP_RS02150										Translation	glutamyl-tRNA(Gln) amidotransferase, B subunit
SP_0437	SP_RS02155										Translation	glutamyl-tRNA(Gln) amidotransferase, A subunit
SP_0438	SP_RS02160										Translation	glutamyl-tRNA(Gln) amidotransferase, C subunit
SP_0439	SP_RS02165	0.918962	0.0940371	0.0235093	16	0.941614	0.393639	0.118687	11	0.853002	Translation	peptide chain release factor 3
SP_0441	SP_RS02175	1.10403	0.0450515	0.0318562	2	1.01674	0	0	1	0.222766	Translation	ribosomal protein L28
SP_0442	SP_RS02180	0.909252	0.0551826	0.0246784	5	0.4256	0.109795	0.0633902	3	0.000389095	Hypothetical/Unknown	conserved hypothetical protein
SP_0443	SP_RS02185										Amino acid metabolism	conserved hypothetical protein
SP_0444	n.p	0.962896	0	0	1	1.05203	0.0542449	0.0383569	2	0.258712	Hypothetical/Unknown	hypothetical protein
SP_0445	SP_RS02190	0.983622	0.104464	0.0204871	26	0.98743	0.157766	0.0283356	31	0.913666	Amino acid metabolism	acetolactate synthase, large subunit, biosynthetic type
SP_0446	SP_RS02195	0.999521	0.0803354	0.0207425	15	0.954428	0.249802	0.0573085	19	0.464775	Amino acid metabolism	acetolactate synthase, small subunit
SP_0447	SP_RS02200	0.995806	0.102843	0.0190974	29	0.974604	0.242651	0.0443018	30	0.661971	Amino acid metabolism	ketol-acid reductoisomerase
SP_0448	SP_RS02205	1.00729	0.0880325	0.0207495	18	0.936101	0.17645	0.0455593	15	0.164974	Hypothetical/Unknown	hypothetical protein
SP_0449	SP_RS02210	0.98378	0.101803	0.024691	17	1.01394	0.133546	0.0344814	15	0.482525	Hypothetical/Unknown	hypothetical protein
SP_0450	SP_RS02215	1.02191	0.0791371	0.0125127	40	0.983004	0.264643	0.0394507	45	0.34989	Amino acid metabolism	threonine dehydratase
SP_0451	SP_RS02220					0.974943	1.11022e-16	1.11022e-16	1		Hypothetical/Unknown	hypothetical protein
SP_0452	SP_RS02225	1.02622	0.0715828	0.0413283	3	1.02084	0.0703086	0.0351543	4	0.924934	Membrane transport	amino acid ABC transporter, ATP-binding protein
SP_0453	SP_RS02230	0.977916	0.151826	0.0316579	23	0.911493	0.26811	0.0525807	26	0.284662	Membrane transport	amino acid ABC transporter, amino acid-binding protein/permease protein
SP_0454	SP_RS02235	1.01521	0.0868429	0.0142769	37	1.03057	0.235643	0.0309415	58	0.653337	Hypothetical/Unknown	hypothetical protein
SP_0455	SP_RS02240	0.899294	0.0860578	0.0496855	3	1.24478	0.0632342	0.0316171	4	0.00204149	Hypothetical/Unknown	hypothetical protein
SP_0457	SP_RS02255	0.959894	0.0522345	0.0174115	9	0.889576	0.33724	0.101682	11	0.504149	Cell wall metabolism	bacitracin resistance protein
SP_0458	SP_RS02260	0.998486	0.129737	0.037452	12	1.02436	0.12295	0.0409834	9	0.646495	DNA repair and editing	DNA polymerase IV
SP_0459	SP_RS02265	1.02301	0.0866465	0.0216616	16	1.02706	0.143855	0.0330026	19	0.918793	Carbohydrate metabolism	formate acetyltransferase
SP_0461	SP_RS02275	0.986985	0.0808905	0.0117991	47	1.00963	0.24157	0.0309299	61	0.49543	Transcription	putative transcriptional regulator
SP_0462	SP_RS02280	0.990045	0.0688263	0.00769501	80	0.939028	0.274159	0.0278366	97	0.0790601	Structural proteins	cell wall surface anchor family protein
SP_0463	SP_RS02285	0.982714	0.0794609	0.00949739	70	0.912937	0.213961	0.0250422	73	0.0101633	Structural proteins	cell wall surface anchor family protein
SP_0464	n.p	1.00802	0.0671918	0.0134384	25	0.958867	0.252938	0.0440309	33	0.290224	Structural proteins	cell wall surface anchor family protein
SP_0465	n.p										Hypothetical/Unknown	hypothetical protein
SP_0466	SP_RS02295	1.01336	0.100948	0.0237936	18	0.934184	0.239192	0.0597979	16	0.227598	Folding, sorting, degradation	putative sortase
SP_0467	SP_RS02300	1.01663	0.0756361	0.0285878	7	1.19858	0.426475	0.174108	6	0.324571	Folding, sorting, degradation	putative sortase
SP_0468	SP_RS02305	1.00422	0.069432	0.0262428	7	1.11868	0.128417	0.0428057	9	0.0388111	Folding, sorting, degradation	putative sortase
SP_0470	n.p	1.02829	0.0037625	0.00266049	2	0.524931	0	0	1	0.00336477	Hypothetical/Unknown	hypothetical protein
SP_0471	SP_RS02320	1.03062	0.106063	0.0400881	7	0.924264	0.281541	0.0812739	12	0.256751	Hypothetical/Unknown	conserved hypothetical protein
SP_0472	SP_RS02325	1.03978	0.0369592	0.0165286	5	1.08481	0.255225	0.0902357	8	0.633155	Hypothetical/Unknown	hypothetical protein
SP_0473	SP_RS02335	0.980326	0.0875466	0.0113022	60	1.00123	0.268801	0.0323598	69	0.543088	Transcription	putative regulator
SP_0474	SP_RS02340	1.01912	0.0750549	0.00916941	67	1.01555	0.298147	0.0319647	87	0.914627	Membrane transport	PTS system, cellobiose-specific IIC component
SP_0475	SP_RS02345	1.00807	0.0677742	0.00661408	105	1.07231	0.17465	0.0156212	125	0.000195229	Hypothetical/Unknown	hypothetical protein
SP_0476	SP_RS02350	1.00701	0.0469469	0.015649	9	1.04283	0.225173	0.0650017	12	0.598384	Membrane transport	PTS system, lactose-specific IIA component
SP_0477	SP_RS02355	1.04038	0.081606	0.00885142	85	1.04497	0.204223	0.019561	109	0.831076	Carbohydrate metabolism	6-phospho-beta-galactosidase
SP_0478	SP_RS02360	1.01728	0.0819224	0.00868376	89	1.06139	0.181598	0.0181598	100	0.0296527	Membrane transport	PTS system, lactose-specific IIBC components
SP_0479	SP_RS02365	1.01952	0.0852685	0.0130033	43	1.02401	0.25577	0.0385587	44	0.912523	Membrane transport	potassium uptake protein, Trk family
SP_0480	SP_RS02370	1.00268	0.074562	0.0129796	33	0.945015	0.240826	0.0376108	41	0.15159	Membrane transport	potassium uptake protein, Trk family
SP_0481	SP_RS02375	1.00391	0.119547	0.0184465	42	1.001	0.222667	0.0321392	48	0.937536	Hypothetical/Unknown	conserved hypothetical protein
SP_0482	SP_RS02380	1.02537	0.0873695	0.0308898	8	0.978279	0.176228	0.0557281	10	0.470576	Hypothetical/Unknown	conserved hypothetical protein
SP_0483	SP_RS02390	1.00981	0.091793	0.0133894	47	1.01018	0.253342	0.035828	50	0.992264	Membrane transport	ABC transporter, ATP-binding protein
SP_0484	SP_RS02395	1.01095	0.089693	0.0161093	31	1.0194	0.130559	0.0209061	39	0.749853	Membrane transport	cobalt transport protein
SP_0486	SP_RS02400	0.996987	0.0898674	0.0299558	9	1.00194	0.168799	0.0508947	11	0.93413	Translation	RNA methyltransferase, TrmH family
SP_0487	n.p	0.982652	0.092716	0.0414638	5	1.04477	0.126601	0.0478507	7	0.349667	Hypothetical/Unknown	hypothetical protein
SP_0488	SP_RS02405	0.992864	0.090916	0.0274122	11	0.864554	0.251992	0.062998	16	0.0735859	Membrane transport	conserved hypothetical protein
SP_0489	SP_RS02410	0.989551	0.0704869	0.0166139	18	1.04314	0.146871	0.0356214	17	0.181967	Hypothetical/Unknown	PAP2 family protein
SP_0490	SP_RS02415	1.02708	0.0549525	0.0152411	13	1.01127	0.184283	0.0460707	16	0.747115	Hypothetical/Unknown	hypothetical protein
SP_0491	n.p	1.02381	0.0783015	0.0236088	11	1.01945	0.239794	0.0619146	15	0.948072	Hypothetical/Unknown	hypothetical protein
SP_0492	n.p	1.01215	0.0686938	0.0307208	5	0.966726	0.131107	0.0535244	6	0.480446	Hypothetical/Unknown	conserved domain protein
SP_0493	SP_RS02425	0.6887	0.132391	0.0764358	3	0.792522	0.105676	0.0747239	2	0.403055	Transcription	putative DNA-directed RNA polymerase, delta subunit
SP_0494	SP_RS02435	1.00656	0.058285	0.0133715	19	0.897093	0.30165	0.0570065	28	0.0680568	Nucleotide metabolism	CTP synthase
SP_0496	SP_RS02445	0.999674	0.0553559	0.0123779	20	0.972936	0.326099	0.060555	29	0.667291	Membrane transport	Na/Pi cotransporter II-related protein
SP_0497	n.p	1.00947	0.106088	0.053044	4	0.97202	0.344015	0.140444	6	0.809297	Hypothetical/Unknown	hypothetical protein
SP_0498	SP_RS02450	1.0107	0.0879873	0.00816942	116	0.972162	0.224757	0.0198659	128	0.0740247	Carbohydrate metabolism	endo-beta-N-acetylglucosaminidase
SP_0499	SP_RS02455										Carbohydrate metabolism	phosphoglycerate kinase
SP_0500	SP_RS02460	0.992699	0.0797131	0.0301287	7	0.950108	0.184855	0.0698684	7	0.585938	Hypothetical/Unknown	conserved domain protein
SP_0501	SP_RS02465	0.703933	0	0	1	1.00825	0.322288	0.186073	3	0.243576	Transcription	transcriptional regulator, MerR family
SP_0502	SP_RS02470	0.771193	0.148343	0.0396463	14	0.683756	0.436618	0.109155	16	0.457784	Amino acid metabolism	glutamine synthetase, type I
SP_0503	n.p	1.01424	0.0141632	0.00817712	3	0.981523	0.519631	0.232386	5	0.892699	Hypothetical/Unknown	hypothetical protein
SP_0504	n.p	1.00962	0	0	1						Hypothetical/Unknown	hypothetical protein
SP_0505	SP_RS02480	1.02455	0.089179	0.0144667	38	0.959261	0.273815	0.0403718	46	0.131745	DNA repair and editing	putative type I restriction-modification system, S subunit
SP_0507	SP_RS02490	1.04375	0.0597786	0.0154348	15	1.08251	0.252911	0.0580216	19	0.523184	DNA repair and editing	putative type I restriction-modification system, S subunit
SP_0508	SP_RS02495	1.04422	0.0775503	0.0139285	31	1.02123	0.205182	0.0368519	31	0.561744	DNA repair and editing	type I restriction-modification system, S subunit
SP_0509	SP_RS02500	0.991967	0.105015	0.01801	34	1.04576	0.221117	0.0397137	31	0.221903	DNA repair and editing	type I restriction-modification system, M subunit
SP_0510	SP_RS02505	1.01071	0.0992494	0.0110277	81	0.941253	0.261411	0.0266802	96	0.0171767	DNA repair and editing	type I restriction-modification system, R subunit
SP_0511	n.p	1.00709	0	0	1	1.14232	0	0	1		Hypothetical/Unknown	hypothetical protein
SP_0512	n.p	1.05945	0.0611648	0.0273537	5	0.932398	0.101739	0.0384537	7	0.0226073	Hypothetical/Unknown	hypothetical protein
SP_0513	n.p	1.04282	0.0721056	0.0217406	11	0.833017	0.314757	0.0872978	13	0.0292485	Hypothetical/Unknown	hypothetical protein
SP_0514	n.p	1.03085	0.0566892	0.0188964	9	0.989906	0.176274	0.0531486	11	0.477257	Hypothetical/Unknown	hypothetical protein
SP_0515	SP_RS02520	0.567748	0	0	1	0	0	0	2	0	Transcription	heat-inducible transcription repressor HrcA
SP_0516	SP_RS02525										Folding, sorting, degradation	heat shock protein GrpE
SP_0517	SP_RS02530	0	0	0	1	0.870404	0	0	1		Folding, sorting, degradation	dnaK protein
SP_0518	n.p	1.00604	0.0859578	0.0214895	16	0.898939	0.172111	0.0405669	18	0.0260935	Hypothetical/Unknown	hypothetical protein
SP_0519	SP_RS02540										Folding, sorting, degradation	dnaJ protein
SP_0520	SP_RS02545	1.035	0.0437576	0.0218788	4	0.869145	0.152609	0.0763046	4	0.0816685	Hypothetical/Unknown	hypothetical protein
SP_0521	SP_RS02550	0.998621	0.0372027	0.0186014	4	1.05259	0.0784961	0.0392481	4	0.260386	Nucleotide metabolism	HIT family protein
SP_0522	SP_RS02555	0.947922	0.0660463	0.0295368	5	0.969618	0.155346	0.0634199	6	0.76354	Membrane transport	ABC transporter, ATP-binding protein
SP_0523	SP_RS02560	1.00203	0.0641776	0.0143505	20	1.05091	0.162046	0.0362345	20	0.217439	Membrane transport	putative ABC transporter, permease protein
SP_0524	SP_RS02565	0.856976	0.0460401	0.0325553	2	1.1505	0.0369692	0.0261412	2	0.0196385	Cellular community	BlpT protein, fusion
SP_0525	SP_RS02570	1.03652	0.104324	0.0347748	9	1.0781	0.078562	0.0296937	7	0.378605	Transcription	BlpS protein
SP_0526	SP_RS02575	1.02912	0.101907	0.0240197	18	1.07168	0.157826	0.0344404	21	0.317414	Transcription	response regulator BlpR
SP_0527	SP_RS02580	1.02293	0.0777658	0.0091018	73	0.994569	0.228903	0.0233623	96	0.25956	Signal transduction	putative sensor histidine kinase BlpH
SP_0528	SP_RS02585	1.03923	0.0562782	0.0156088	13	1.12922	0.237023	0.0611991	15	0.166105	Cellular community	peptide pheromone BlpC
SP_0529	SP_RS02590	1.02217	0.0958188	0.0124745	59	1.05884	0.138155	0.0165127	70	0.0788446	Membrane transport	BlpC ABC transporter
SP_0531	SP_RS02610	0.970262	0.100262	0.0409317	6	1.13186	0.0781354	0.0349432	5	0.0148934	Cellular community	bacteriocin BlpI
SP_0532	SP_RS02615	0.913584	0.258555	0.129278	4	1.01303	0.257952	0.128976	4	0.605684	Cellular community	bacteriocin BlpJ
SP_0533	SP_RS02620	0.967061	0.104472	0.0603168	3						Cellular community	bacteriocin BlpK
SP_0534	n.p										Hypothetical/Unknown	hypothetical protein
SP_0535	n.p	0.998524	0.0949542	0.0316514	9	1.13111	0.198011	0.0748412	7	0.125027	Hypothetical/Unknown	hypothetical protein
SP_0536	SP_RS02640	0.982087	0.0901517	0.0232771	15	1.07118	0.113028	0.0326283	12	0.0355043	Cellular community	immunity protein BlpL
SP_0539	SP_RS02655	1.02102	0.0869908	0.0328794	7	1.03037	0.0770407	0.027238	8	0.830013	Cellular community	bacteriocin BlpM
SP_0540	SP_RS02660	0.97714	0.0905291	0.0369583	6	1.02296	0.155528	0.0549876	8	0.502362	Cellular community	BlpN protein
SP_0541	SP_RS02665	1.0331	0.0329843	0.0233234	2	1.27696	0.119855	0.0599276	4	0.0192316	Cellular community	bacteriocin BlpO
SP_0542	n.p	0.969456	0.0841147	0.0376172	5	1.05338	0.160196	0.0716418	5	0.329994	Hypothetical/Unknown	hypothetical protein
SP_0543	n.p	1.02243	0.0860431	0.0304208	8	1.04332	0.219021	0.0607454	13	0.761747	Hypothetical/Unknown	hypothetical protein
SP_0544	SP_RS02680	1.00143	0.0553186	0.0174933	10	1.0968	0.160887	0.046444	12	0.0690228	Cellular community	immunity protein BlpX
SP_0545	SP_RS02685	1.00747	0.0765495	0.013976	30	1.03299	0.184082	0.0315698	34	0.462619	Cellular community	immunity protein BlpY
SP_0546	SP_RS02690	1.01427	0.061498	0.0144952	18	0.949462	0.278767	0.0639536	19	0.329811	Cellular community	BlpZ protein, fusion
SP_0547	SP_RS02695	1.02932	0.0912868	0.0190346	23	1.04483	0.147147	0.0321101	21	0.679922	Folding, sorting, degradation	conserved domain protein
SP_0548	n.p	0.947215	0.205146	0.14506	2	0.976489	0.00714529	0.00505248	2	0.858817	Hypothetical/Unknown	hypothetical protein
SP_0549	SP_RS02700	0.392879	0.175226	0.0619516	8	0.534496	0.453231	0.125704	13	0.324935	Hypothetical/Unknown	conserved hypothetical protein
SP_0550	SP_RS02705	0.81665	0.0996912	0.0352461	8	1.11	0.331513	0.104834	10	0.0173842	Translation	trmB tRNA (guanine-N(7)-)-methyltransferase
SP_0552	SP_RS02710	0.869801	0.0340656	0.0196678	3	0.978398	0.108424	0.0766676	2	0.263647	Translation	SP14.3 protein
SP_0553	SP_RS02715										Transcription	N utilization substance protein A
SP_0554	SP_RS02720										Transcription	conserved hypothetical protein
SP_0555	SP_RS02725										Translation	ribosomal protein L7A family
SP_0556	SP_RS02730										Translation	translation initiation factor IF-2
SP_0557	SP_RS02735	0.358751	0.363125	0.256768	2	1.01559	0	0	1	0.237237	Translation	ribosome-binding factor A
SP_0558	SP_RS02740	1.00396	0.05465	0.0116514	22	0.983842	0.139143	0.0278286	25	0.50838	Hypothetical/Unknown	conserved hypothetical protein
SP_0559	SP_RS02745	0.893856	1.11022e-16	1.11022e-16	1	1.07258	0	0	1		Hypothetical/Unknown	hypothetical protein
SP_0560	n.p	1.061	0.0183932	0.0130059	2	1.0746	0.0916388	0.0647984	2	0.855968	Hypothetical/Unknown	hypothetical protein
SP_0561	SP_RS02755	1.00049	0.069528	0.034764	4	0.974571	0.206746	0.103373	4	0.820083	Cofactor and vitamin metabolism	conserved domain protein
SP_0562	SP_RS02760	0.929883	0.0911922	0.0274955	11	0.862302	0.370835	0.0927088	16	0.491085	Hypothetical/Unknown	conserved hypothetical protein
SP_0563	SP_RS02765	0.862922	0.0374841	0.0216415	3	0.883127	0	0	1	0.449054	Hypothetical/Unknown	hypothetical protein
SP_0564	SP_RS02770	0.959648	0.0721419	0.0360709	4	0.919712	0.183494	0.10594	3	0.735775	Hypothetical/Unknown	hypothetical protein
SP_0565	SP_RS02775	0.925765	0.0343471	0.024287	2	1.19518	0	0	1	0.0572342	Cofactor and vitamin metabolism	conserved domain protein
SP_0566	SP_RS02780	0.930856	0.0790832	0.0353671	5	1.02205	0.123143	0.0465437	7	0.149824	Translation	acetyltransferase, GNAT family
SP_0567	SP_RS02785	0.931329	0.12194	0.035201	12	0.978345	0.161895	0.0449016	13	0.418372	Nucleotide metabolism	conserved domain protein
SP_0568	SP_RS02790										Translation	valyl-tRNA synthetase
SP_0570	SP_RS02800	0.983185	0.175763	0.0285124	38	0.906351	0.314943	0.0445397	50	0.149898	Hypothetical/Unknown	conserved domain protein
SP_0571	SP_RS02805	0.955657	0.0885398	0.0626071	2	0.989544	0	0	1	0.684168	Cell division	cell filamentation protein Fic-related protein
SP_0573	n.p	0.888488	0.0270971	0.0191606	2	0.991435	0.00927868	0.00656102	2	0.036591	Hypothetical/Unknown	hypothetical protein
SP_0574	SP_RS02830	1.0151	0.0924374	0.0266844	12	1.05047	0.163852	0.0494032	11	0.535571	Hypothetical/Unknown	hypothetical protein
SP_0575	n.p	1.00948	0.0910896	0.0122825	55	1.05751	0.232253	0.0264677	77	0.102143	Hypothetical/Unknown	putative helicase
SP_0576	SP_RS02850	1.04104	0.0879787	0.0102971	73	1.00777	0.247854	0.0270431	84	0.252005	Transcription	transcription antiterminator Lict
SP_0577	SP_RS02855	1.01878	0.0774637	0.00752394	106	1.02078	0.223217	0.0190707	137	0.922365	Membrane transport	PTS system, beta-glucosides-specific IIABC components
SP_0578	SP_RS02860	1.02681	0.0887652	0.00910712	95	1.034	0.208576	0.0197086	112	0.740912	Carbohydrate metabolism	6-phospho-beta-glucosidase
SP_0579	SP_RS02865	1.06868	0.0429652	0.030381	2	1.76017	0.069343	0.0490329	2	0.00688665	Translation	phenylalanyl-tRNA synthetase, alpha subunit
SP_0580	SP_RS02870	0.80391	0.172494	0.0520088	11	0.862447	0.339461	0.107347	10	0.629229	Translation	acetyltransferase, GNAT family
SP_0581	SP_RS02875										Translation	phenylalanyl-tRNA synthetase, beta subunit
SP_0582	SP_RS02880	1.01651	0.0802704	0.0135682	35	0.981705	0.225033	0.0355808	40	0.363791	Hypothetical/Unknown	hypothetical protein
SP_0584	n.p	1.00562	0.0470991	0.0333041	2	0.888106	0	0	1	0.175814	Transcription	putative transcriptional regulator
SP_0585	SP_RS02900	0.993121	0.0800753	0.0151328	28	1.02942	0.137538	0.0286787	23	0.268445	Amino acid metabolism	5-methyltetrahydropteroyltriglutamate--homocysteine methyltransferase
SP_0586	SP_RS02905	1.00892	0.0678156	0.0164477	17	1.12978	0.201161	0.0537626	14	0.0400582	Amino acid metabolism	putative 5,10-methylenetetrahydrofolate reductase
SP_0587	n.p	1.01496	0.188811	0.0713637	7	0.820898	0.29408	0.0980268	9	0.131812	Hypothetical/Unknown	hypothetical protein
SP_0588	SP_RS02910	1.0032	0.069315	0.0130993	28	1.02122	0.227045	0.0401362	32	0.671235	Translation	polyribonucleotide nucleotidyltransferase
SP_0589	SP_RS02915	1.00353	0	0	1	0.452345	0.452345	0.319857	2	0.334741	Amino acid metabolism	serine acetyltransferase
SP_0590	SP_RS02920	1.08814	0.0747028	0.0373514	4	0.956289	0.122348	0.0499482	6	0.0674531	Various metabolism	acetyltransferase, GNAT family
SP_0591	SP_RS02925										Translation	cysteinyl-tRNA synthetase
SP_0592	SP_RS02930	0.995972	0.117161	0.0370496	10	0.905365	0.341805	0.0986707	12	0.400154	Translation	conserved hypothetical protein
SP_0593	SP_RS02935	1.0051	0.0853486	0.0257336	11	0.785354	0.161792	0.044873	13	0.000329132	Transcription	leucine-rich protein
SP_0595	SP_RS02940	1.03091	0.0805925	0.0201481	16	0.924423	0.272442	0.0660768	17	0.133328	Hypothetical/Unknown	hypothetical protein
SP_0596	n.p	0.935321	1.11022e-16	1.11022e-16	1	1.10835	0	0	1		Hypothetical/Unknown	hypothetical protein
SP_0598	n.p										Hypothetical/Unknown	hypothetical protein
SP_0599	SP_RS02950	1.03327	0.0836165	0.023191	13	1.02092	0.13711	0.0366441	14	0.778154	Membrane transport	transmembrane protein Vexp1
SP_0600	SP_RS02955	0.99528	0.103228	0.0236822	19	0.932885	0.227032	0.0520847	19	0.282734	Membrane transport	ABC transporter, ATP-binding protein Vexp2
SP_0601	SP_RS02960	1.01363	0.0967058	0.0154853	39	0.972937	0.200282	0.0283241	50	0.210795	Membrane transport	transmembrane protein Vexp3
SP_0603	SP_RS02965	1.02191	0.14855	0.0525203	8	0.992011	0.0695271	0.0347635	4	0.645189	Transcription	DNA-binding response regulator VncR
SP_0604	SP_RS02970	1.0229	0.0833629	0.0157541	28	0.998305	0.167918	0.0272398	38	0.437303	Signal transduction	sensor histidine kinase VncS
SP_0605	SP_RS02975										Carbohydrate metabolism	fructose-bisphosphate aldolase
SP_0606	SP_RS02980	1.02165	0.0709002	0.0102336	48	0.941459	0.270314	0.0378515	51	0.0435374	Cofactor and vitamin metabolism	putative oxidoreductase
SP_0607	SP_RS02985	1.00502	0.101579	0.0221663	21	1.0669	0.172725	0.0352573	24	0.144646	Membrane transport	amino acid ABC transporter, permease protein
SP_0608	SP_RS02990	0.993586	0.10219	0.0255475	16	1.07762	0.133238	0.0305668	19	0.0425881	Membrane transport	amino acid ABC transporter, permease protein
SP_0609	SP_RS02995	1.00602	0.0738227	0.0174002	18	1.0563	0.149579	0.0343157	19	0.199814	Membrane transport	amino acid ABC transporter, amino acid-binding protein
SP_0610	SP_RS03000	1.02406	0.063392	0.0283498	5	1.02244	0.217593	0.0822425	7	0.985555	Membrane transport	amino acid ABC transporter, ATP-binding protein
SP_0611	SP_RS03005										DNA repair and editing	single-stranded-DNA-specific exonuclease RecJ
SP_0612	n.p	0.984441	0.0292505	0.0146253	4	0.922751	0.0572838	0.0256181	5	0.0748322	Hypothetical/Unknown	hypothetical protein
SP_0613	SP_RS03010	0.442703	0.203774	0.0831905	6	0.329741	0.405048	0.143206	8	0.508143	Transcription	metallo-beta-lactamase superfamily protein
SP_0614	SP_RS03015	0.981411	0.0950958	0.0286725	11	0.927249	0.285248	0.0736507	15	0.499724	Lipid metabolism	tributyrin esterase
SP_0615	SP_RS03020	0.960608	0.102815	0.0194302	28	1.07045	0.204253	0.0355559	33	0.0087746	Cell wall metabolism	beta-lactam resistance factor
SP_0616	SP_RS03025	0.98054	0.0840577	0.0253443	11	1.03657	0.130502	0.0316513	17	0.178753	Cell wall metabolism	beta-lactam resistance factor
SP_0617	SP_RS03030	1.04818	0.0893368	0.0315853	8	1.00857	0.272081	0.0860397	10	0.671402	Folding, sorting, degradation	conserved domain protein
SP_0618	SP_RS03035	0.902118	0.0783385	0.0276968	8	0.935001	0.17018	0.0538155	10	0.594402	DNA repair and editing	excinuclease ABC, subunit C
SP_0619	SP_RS03040	1.03449	0.0364533	0.0128882	8	1.03964	0.123551	0.0342669	13	0.889655	Hypothetical/Unknown	conserved hypothetical protein
SP_0620	SP_RS03045	1.01675	0.0812975	0.0203244	16	1.08318	0.111023	0.0254704	19	0.0495372	Membrane transport	putative amino acid ABC transporter, amino acid-binding protein
SP_0621	n.p										Hypothetical/Unknown	hypothetical protein
SP_0622	SP_RS03050	0.889407	0.216396	0.0624682	12	0.900107	0.0860952	0.0304393	8	0.879343	Various metabolism	nitroreductase family protein
SP_0623	SP_RS03055	0.938455	0.072182	0.0170135	18	1.06362	0.184823	0.0424012	19	0.0096116	Amino acid metabolism	dipeptidase
SP_0624	SP_RS03060	1.02908	0.0766791	0.0221354	12	0.99647	0.251414	0.0649148	15	0.638612	Hypothetical/Unknown	conserved hypothetical protein
SP_0626	SP_RS03070	1.01544	0.0766496	0.0212588	13	0.940093	0.282015	0.0646986	19	0.277327	Membrane transport	branched-chain amino acid transport system II carrier protein
SP_0627	SP_RS03075	1.01659	0.0600262	0.0160427	14	1.05683	0.0901579	0.0260263	12	0.200534	Folding, sorting, degradation	conserved hypothetical protein
SP_0628	SP_RS03080	0.95549	0.0874749	0.0330624	7	1.05484	0.104602	0.0427038	6	0.0929511	Nucleotide metabolism	HIT family protein
SP_0629	SP_RS03085	0.959205	0.034916	0.0246894	2	1.05782	0.0725722	0.0513163	2	0.225476	Amino acid metabolism	conserved hypothetical protein
SP_0630	SP_RS03090										Translation	ribosomal protein L11
SP_0631	SP_RS03095										Translation	ribosomal protein L1
SP_0633	SP_RS03105	0.981261	0.0780023	0.0195006	16	1.00689	0.113302	0.0259932	19	0.435932	Hypothetical/Unknown	hypothetical protein
SP_0634	n.p	1.03647	0.0669999	0.0172993	15	0.992409	0.201514	0.0488744	17	0.402098	Hypothetical/Unknown	conserved domain protein
SP_0635	n.p	0.718698	0	0	1						Hypothetical/Unknown	hypothetical protein
SP_0636	SP_RS03115	1.04152	0.0765152	0.0197561	15	0.996259	0.389383	0.0944392	17	0.642391	Membrane transport	ABC transporter, ATP-binding protein
SP_0637	SP_RS03120	1.0196	0.0550983	0.0208252	7	0.978395	0.143246	0.0541419	7	0.491052	Membrane transport	membrane protein
SP_0638	SP_RS03125	1.04234	0.0761162	0.016228	22	1.00734	0.205045	0.0418546	24	0.439738	Membrane transport	conserved hypothetical protein
SP_0639	SP_RS03130	1.02577	0.0782737	0.0217092	13	1.01845	0.217396	0.054349	16	0.901461	Hypothetical/Unknown	hypothetical protein
SP_0640	SP_RS03135										Various metabolism	hypothetical protein
SP_0641	SP_RS03145	1.02952	0.0915206	0.00555948	271	1.00863	0.234242	0.0129142	329	0.137875	Folding, sorting, degradation	serine protease, subtilase family
SP_0645	SP_RS03155	1.09444	0.00293145	0.00207285	2	1.1133	0.226518	0.113259	4	0.87589	Membrane transport	putative PTS system IIA component
SP_0646	SP_RS03160	1.04963	0	0	1						Membrane transport	putative PTS system, IIB component
SP_0647	SP_RS03165	1.00677	0.0925406	0.013951	44	0.928419	0.23346	0.0317699	54	0.0262043	Membrane transport	putative PTS system, IIC component
SP_0648	SP_RS03175	1.01305	0.081295	0.00627205	168	0.955645	0.234915	0.0169979	191	0.00166573	Carbohydrate metabolism	beta-galactosidase
SP_0650	SP_RS03190	1.04387	0.0658227	0.0219409	9	1.08455	0.131241	0.0378861	12	0.364484	Hypothetical/Unknown	hypothetical protein
SP_0652	SP_RS03205	0.966753	0.0793266	0.0280462	8	1.13312	0.103117	0.0389745	7	0.00418841	Translation	conserved hypothetical protein
SP_0653	SP_RS03210	1.015	0.0730062	0.0326494	5	1.07165	0.142084	0.0537026	7	0.388609	Hypothetical/Unknown	hypothetical protein
SP_0654	n.p	0.948977	0.00114714	0.000811149	2	1.03442	0	0	1	0.00604328	Hypothetical/Unknown	hypothetical protein
SP_0655	SP_RS03215	0.998284	0.074932	0.0101038	55	1.00152	0.219514	0.0272273	65	0.911526	Membrane transport	transporter, monovalent cation:proton antiporter-2 (CPA2) family
SP_0657	SP_RS03225	0.987957	0.0662222	0.0138083	23	1.0323	0.205777	0.042004	24	0.32132	Nucleotide metabolism	putative ribonuclease BN
SP_0658	SP_RS03230	0.995576	0.143156	0.0286312	25	1.0022	0.205279	0.0381194	29	0.890038	Cofactor and vitamin metabolism	cytochrome c-type biogenesis protein CcdA
SP_0659	SP_RS03235	1.03241	0.0386543	0.0116547	11	1.05935	0.0904479	0.0250857	13	0.340721	Cofactor and vitamin metabolism	thioredoxin family protein
SP_0660	SP_RS03240	1.02964	0.0824417	0.0274806	9	1.08246	0.267322	0.0741418	13	0.511757	Amino acid metabolism	peptide methionine sulfoxide reductase
SP_0661	SP_RS03245	1.00526	0.0696396	0.0232132	9	1.0477	0.187655	0.0469139	16	0.425773	Transcription	DNA-binding response regulator
SP_0662	SP_RS03250	0.998019	0.0861035	0.016272	28	1.1196	0.187616	0.0375233	25	0.00449818	Signal transduction	putative sensor histidine kinase
SP_0663	SP_RS03255	1.00107	0.0476363	0.0213036	5	1.04085	0.106639	0.0403059	7	0.40343	Hypothetical/Unknown	conserved hypothetical protein
SP_0664	SP_RS03260	1.02375	0.08845	0.00641684	190	1.01703	0.216295	0.0146493	218	0.674701	Folding, sorting, degradation	zinc metalloprotease ZmpB
SP_0665	SP_RS03265	1.03408	0.0717032	0.0113373	40	0.960434	0.267239	0.0394023	46	0.0760555	Cofactor and vitamin metabolism	chorismate binding enzyme
SP_0666	SP_RS03270	1.03683	0.0885628	0.0228668	15	1.08372	0.198003	0.0454251	19	0.36341	Hypothetical/Unknown	conserved hypothetical protein
SP_0667	SP_RS03275	0.999762	0.0861246	0.016276	28	0.964533	0.2184	0.0380185	33	0.397747	Hypothetical/Unknown	putative pneumococcal surface protein
SP_0668	SP_RS03280	0.939242	0.055804	0.0249563	5	1.12108	0.117114	0.0478115	6	0.00823669	Carbohydrate metabolism	glucokinase
SP_0669	SP_RS03285										Nucleotide metabolism	thymidylate synthase
SP_0670	SP_RS03290	0.958694	0.0943104	0.0544501	3	1.11436	0.0918351	0.0649372	2	0.163542	Hypothetical/Unknown	hypothetical protein
SP_0671	SP_RS03295	0.609963	0.0781586	0.0349536	5	0.602417	0.365018	0.182509	4	0.96874	Translation	tRNA isopentenylpyrophosphate transferase
SP_0672	SP_RS03300	0.901895	0.178395	0.0476781	14	1.0077	0.131063	0.0414458	10	0.108113	Translation	GTP-binding protein HflX
SP_0673	SP_RS03305	0.993725	0.100277	0.0317104	10	0.928538	0.347268	0.0963147	13	0.527271	Hypothetical/Unknown	hypothetical protein
SP_0674	SP_RS03310										Translation	ribonuclease Z
SP_0675	SP_RS03315	1.03734	0.0588094	0.0163108	13	1.02832	0.130646	0.0316863	17	0.80208	Various metabolism	oxidoreductase, short chain dehydrogenase/reductase family
SP_0676	SP_RS03320	1.01888	0.0614014	0.0140865	19	1.07716	0.13087	0.0327176	16	0.111328	Transcription	putative transcriptional regulator
SP_0677	SP_RS03325	1.01568	0.0446679	0.0108336	17	0.915103	0.255061	0.0601185	18	0.109152	Hypothetical/Unknown	conserved hypothetical protein
SP_0678	SP_RS03330	0.992955	0.0723153	0.0241051	9	0.986906	0.162232	0.0662308	6	0.93292	Hypothetical/Unknown	conserved hypothetical protein
SP_0679	SP_RS03335	0.96839	0.00111897	0.000791228	2	1.07112	0	0	1	0.00490317	Hypothetical/Unknown	hypothetical protein
SP_0680	SP_RS03340	1.00829	0.0619548	0.0138535	20	0.918129	0.302308	0.0693542	19	0.210314	Translation	ribosomal small subunit pseudouridine synthase A
SP_0681	SP_RS03345	0.831157	0.206033	0.0651532	10	1.04799	0.0987793	0.0349238	8	0.00974584	Transcription	elongation factor Tu family protein
SP_0682	SP_RS03350	1.0124	0	0	1	1.04607	0.158524	0.112094	2	0.814222	Hypothetical/Unknown	hypothetical protein
SP_0683	n.p	1.0035	0.0820324	0.036686	5	0.982374	0.277296	0.160097	3	0.901834	Hypothetical/Unknown	hypothetical protein
SP_0684	n.p	0.99997	0.0198293	0.0140215	2	0.749837	0	0	1	0.035649	Hypothetical/Unknown	hypothetical protein
SP_0685	n.p	0.927433	0.0443929	0.0313905	2	1.05609	0.201252	0.142306	2	0.470449	Hypothetical/Unknown	hypothetical protein
SP_0686	SP_RS03360	1.01516	0.0727598	0.00723987	101	0.967551	0.239208	0.0222099	116	0.0427596	Hypothetical/Unknown	conserved hypothetical protein
SP_0687	SP_RS03365	1.02415	0.0450731	0.0201573	5	0.919368	0.392119	0.148207	7	0.499545	Membrane transport	ABC transporter, ATP-binding protein
SP_0688	SP_RS03370										Cell wall metabolism	UDP-N-acetylmuramoylalanine--D-glutamate ligase
SP_0689	SP_RS03375										Cell wall metabolism	UDP-N-acetylglucosamine--N-acetylmuramyl-(pentapeptide) pyrophosphoryl-undecaprenol N-acetylglucosamine transferase
SP_0690	SP_RS03380	0.697283	0.391803	0.17522	5	0.595638	0.537477	0.203147	7	0.712694	Cell division	cell division protein DivIB
SP_0691	n.p	0.930288	0	0	1	0.747439	0	0	1		Hypothetical/Unknown	hypothetical protein
SP_0692	n.p	1.01116	0	0	1						Hypothetical/Unknown	hypothetical protein
SP_0693	n.p	0.986407	0.0648454	0.0135212	23	0.930292	0.294365	0.0627588	22	0.386929	Hypothetical/Unknown	hypothetical protein
SP_0694	SP_RS03390	0.927501	0.0932404	0.0352415	7	0.954168	0.140564	0.0468546	9	0.656187	Hypothetical/Unknown	conserved domain protein
SP_0695	SP_RS03400	0.990406	0.0827782	0.0153715	29	1.03218	0.125556	0.0229232	30	0.13562	Cofactor and vitamin metabolism	HesA/MoeB/ThiF family protein
SP_0696	SP_RS03405	1.00511	0.0901656	0.0285129	10	1.08612	0.16882	0.0533855	10	0.197401	Hypothetical/Unknown	hypothetical protein
SP_0698	SP_RS03415	1.01101	0.101752	0.0169587	36	1.02635	0.186463	0.029858	39	0.656346	Membrane transport	hypothetical protein
SP_0699	n.p	0.931147	0.0231226	0.0163501	2	0.644075	0.0371883	0.0262961	2	0.0114354	Hypothetical/Unknown	hypothetical protein
SP_0701	SP_RS03425	1.0338	0.0706485	0.0235495	9	1.1625	0.11628	0.041111	8	0.0159262	Nucleotide metabolism	orotidine 5-phosphate decarboxylase
SP_0702	SP_RS03430	1.02054	0.114518	0.0362138	10	1.04577	0.211997	0.0749521	8	0.765749	Nucleotide metabolism	orotate phosphoribosyltransferase PyrE
SP_0703	n.p	0.99368	0.0697906	0.0186523	14	0.994731	0.141842	0.0448545	10	0.982944	Hypothetical/Unknown	hypothetical protein
SP_0704	SP_RS03440	1.0302	0.0974753	0.0194951	25	1.10776	0.184123	0.0341908	29	0.0541197	Hypothetical/Unknown	hypothetical protein
SP_0705	SP_RS03445	1.02119	0.0984527	0.0133977	54	1.02771	0.190868	0.0238586	64	0.812086	Hypothetical/Unknown	hypothetical protein
SP_0706	SP_RS03450	1.03849	0.0827514	0.0124752	44	1.0307	0.169305	0.0267695	40	0.792721	Hypothetical/Unknown	hypothetical protein
SP_0707	SP_RS03455	1.02347	0.0520279	0.00983235	28	1.00615	0.199986	0.0384874	27	0.664653	Membrane transport	ABC transporter, ATP-binding protein
SP_0709	SP_RS03470	1.02869	0.079391	0.0212181	14	0.999327	0.185904	0.0415694	20	0.533726	Membrane transport	amino acid ABC transporter, ATP-binding protein
SP_0710	SP_RS03475	1.01025	0.0793833	0.0204967	15	1.02891	0.174958	0.0391217	20	0.675384	Membrane transport	amino acid ABC transporter, permease protein
SP_0711	SP_RS03480	1.01556	0.0710284	0.0154997	21	1.08772	0.136645	0.0278926	24	0.0288522	Membrane transport	amino acid ABC transporter, permease protein
SP_0713	SP_RS03490										Translation	lysyl-tRNA synthetase
SP_0715	SP_RS03500	1.02024	0.066408	0.0184183	13	0.72457	0.243162	0.081054	9	0.00197558	Various metabolism	lactate oxidase
SP_0716	SP_RS03505	1.02793	0.0655517	0.0181808	13	1.05429	0.0886418	0.0245848	13	0.39712	Cofactor and vitamin metabolism	putative transcriptional regulator
SP_0717	SP_RS03510	1.03017	0.0893022	0.0160391	31	1.00053	0.19706	0.0307755	41	0.395989	Cofactor and vitamin metabolism	hydroxyethylthiazole kinase
SP_0718	SP_RS03515	1.00751	0.0756477	0.0133728	32	1.03288	0.252216	0.0432547	34	0.577269	Cofactor and vitamin metabolism	thiamine-phosphate pyrophosphorylase
SP_0719	SP_RS03520	1.02963	0.0743874	0.0140579	28	0.993806	0.250594	0.0406518	38	0.40808	Membrane transport	conserved hypothetical protein
SP_0720	SP_RS03525	0.997517	0.0740007	0.0165471	20	1.00008	0.212451	0.0500751	18	0.961558	Membrane transport	ABC transporter, ATP-binding protein
SP_0721	SP_RS03530	0.992657	0.0590533	0.0132047	20	0.969169	0.249637	0.0509569	24	0.657747	Hypothetical/Unknown	conserved hypothetical protein
SP_0722	SP_RS03535	1.00145	0.0490978	0.0173587	8	1.04096	0.158164	0.0438669	13	0.412721	Transcription	transcriptional activator TenA
SP_0723	SP_RS03540	1.01723	0.0877036	0.0253179	12	1.08338	0.132427	0.0441424	9	0.209146	Membrane transport	thiW protein
SP_0724	SP_RS03545	1.00718	0.0945506	0.0272944	12	1.0783	0.129419	0.0373601	12	0.138553	Cofactor and vitamin metabolism	putative hydroxyethylthiazole kinase
SP_0725	SP_RS03550	1.01009	0.0414141	0.0185209	5	1.11802	0.213624	0.0872117	6	0.256886	Cofactor and vitamin metabolism	thiamine-phosphate pyrophosphorylase
SP_0726	SP_RS03555	1.03205	0.0582478	0.0220156	7	1.15747	0.0967494	0.0365678	7	0.0124076	Cofactor and vitamin metabolism	phosphomethylpyrimidine kinase
SP_0727	SP_RS03560	1.02601	0.0791867	0.0559934	2	1.041	0.0697685	0.0493338	2	0.859362	Transcription	putative transcriptional repressor
SP_0728	SP_RS03565	1.00912	0.0610306	0.0305153	4	0.787322	0.394298	0.131433	9	0.128469	Membrane transport	hypothetical protein
SP_0729	SP_RS03570	1.00891	0.0961365	0.0160228	36	0.990627	0.210651	0.0317568	44	0.608795	Membrane transport	cation-transporting ATPase, E1-E2 family
SP_0730	SP_RS03575	0.951367	0.190681	0.0331933	33	0.678369	0.13486	0.0250429	29	1.37156e-08	Carbohydrate metabolism	pyruvate oxidase
SP_0731	SP_RS03580	1.03008	0.0650723	0.0168016	15	0.992045	0.177577	0.0407389	19	0.394488	Hypothetical/Unknown	conserved domain protein
SP_0733	SP_RS03595										Hypothetical/Unknown	hypothetical protein
SP_0734	n.p										Hypothetical/Unknown	hypothetical protein
SP_0736	SP_RS03605	1.04258	0.0622513	0.0166374	14	1.0396	0.111736	0.0279341	16	0.927626	Carbohydrate metabolism	mannose-6-phosphate isomerase
SP_0737	SP_RS03610	1.0043	0.110864	0.0268884	17	1.00973	0.140317	0.0389169	13	0.909578	Membrane transport	sodium-dependent transporter
SP_0738	SP_RS03615	1.03552	0.0898849	0.0271013	11	1.00551	0.453989	0.136883	11	0.831892	Hypothetical/Unknown	hypothetical protein
SP_0739	SP_RS03620	0.970079	0.0807541	0.0305222	7	1.0696	0.130717	0.0494065	7	0.112268	Membrane transport	transcriptional regulator, MerR family
SP_0740	SP_RS03625	1.05225	0.0483062	0.0241531	4	1.08296	0.144829	0.10241	2	0.784916	DNA repair and editing	MutT/nudix family protein
SP_0741	SP_RS03630	1.00262	0.0673662	0.0158784	18	1.02292	0.204966	0.0409932	25	0.646659	Hypothetical/Unknown	conserved hypothetical protein
SP_0742	SP_RS03635	1.09651	0.121152	0.0856677	2	1.0145	0.0798849	0.0461216	3	0.461135	Hypothetical/Unknown	conserved hypothetical protein
SP_0743	SP_RS03640	1.1914	0	0	1	1.06589	0	0	1		Transcription	transcriptional regulator, TetR family
SP_0744	SP_RS03645	1.01562	0.0836016	0.0202764	17	0.886145	0.323821	0.0724086	20	0.0939127	Nucleotide metabolism	cytidine and deoxycytidylate deaminase family protein
SP_0745	SP_RS03650	0.969131	0.0481028	0.0181812	7	1.1398	0.155965	0.0697495	5	0.0394319	Nucleotide metabolism	uracil phosphoribosyltransferase
SP_0746	SP_RS03655	0.756159	0.122322	0.054704	5	0.748756	0.354712	0.14481	6	0.962902	Folding, sorting, degradation	ATP-dependent Clp protease, proteolytic subunit
SP_0747	n.p										Hypothetical/Unknown	hypothetical protein
SP_0748	SP_RS03660	0.966562	0.033739	0.0238571	2	1.1051	0.0567247	0.0401104	2	0.097214	Hypothetical/Unknown	conserved hypothetical protein
SP_0749	SP_RS03665	1.01702	0.0791368	0.0279791	8	0.971015	0.184259	0.0582679	10	0.486901	Membrane transport	branched-chain amino acid ABC transporter, amino acid-binding protein
SP_0750	SP_RS03670	1.0461	0.0696725	0.0155792	20	0.994734	0.28147	0.0505536	31	0.336279	Membrane transport	branched-chain amino acid ABC transporter, permease protein
SP_0751	SP_RS03675	1.02685	0.153102	0.0300258	26	1.02189	0.175557	0.0366061	23	0.916932	Membrane transport	branched-chain amino acid ABC transporter, permease protein
SP_0752	SP_RS03680	1.02255	0.0617557	0.0159453	15	1.03082	0.154162	0.0487502	10	0.873336	Membrane transport	branched-chain amino acid ABC transporter, ATP-binding protein
SP_0753	SP_RS03685	1.04852	0.0688638	0.0217767	10	1.05759	0.20194	0.058295	12	0.885576	Membrane transport	branched-chain amino acid ABC transporter, ATP-binding protein
SP_0754	SP_RS03690	1.01073	0.0730891	0.0155826	22	1.04991	0.173747	0.0334377	27	0.293687	Various metabolism	putative acetoin utilization protein AcuB
SP_0755	n.p										Translation	peptide chain release factor 2, programmed frameshift
SP_0756	SP_RS03700										Cell division	cell division ABC transporter, ATP-binding protein FtsE
SP_0757	SP_RS03705					1.49864	0	0	1		Cell division	cell division ABC transporter, permease protein FtsX
SP_0758	SP_RS03710	1.03369	0.0905219	0.0139678	42	0.956096	0.310318	0.0452646	47	0.10502	Membrane transport	PTS system, IIABC components
SP_0759	n.p	1.02698	0.131682	0.05889	5	0.987069	0.0677902	0.0256223	7	0.548173	Hypothetical/Unknown	hypothetical protein
SP_0760	SP_RS03715	1.0057	0.0647686	0.0132208	24	1.01458	0.231693	0.0472941	24	0.857368	Signal transduction	hypothetical protein
SP_0761	SP_RS03720										Transcription	ATP-dependent RNA helicase, DEAD/DEAH box family
SP_0762	SP_RS03725										Amino acid metabolism	S-adenosylmethionine synthetase
SP_0763	n.p										Hypothetical/Unknown	hypothetical protein
SP_0764	SP_RS03730	0.980907	0.105689	0.0293127	13	1.07793	0.178251	0.0445626	16	0.0800147	Nucleotide metabolism	dihydroorotate dehydrogenase A
SP_0765	SP_RS03735										Replication	DNA polymerase III, delta subunit
SP_0766	SP_RS03740	0.956051	0.111232	0.0786528	2	0.811778	0	0	1	0.317752	Various metabolism	superoxide dismutase, manganese-dependent
SP_0767	SP_RS03745	0.98051	0.0654822	0.0247499	7	0.795436	0.311694	0.1102	8	0.125258	Hypothetical/Unknown	conserved hypothetical protein
SP_0768	SP_RS03750	0.998787	0.0753111	0.0194453	15	1.01403	0.166648	0.0416619	16	0.742614	Translation	ribosomal RNA large subunit methyltransferase N
SP_0769	SP_RS03755	1.03249	0.0547955	0.0193731	8	1.12587	0.0897632	0.0259124	12	0.00983372	Antibiotic response/sensing	VanZF-related protein
SP_0770	SP_RS03760	1.00844	0.0722021	0.0161449	20	1.06935	0.140945	0.029389	23	0.076596	Membrane transport	ABC transporter, ATP-binding protein
SP_0771	SP_RS03765	0.997536	0.0867265	0.0204416	18	0.915203	0.276132	0.0617451	20	0.213689	Folding, sorting, degradation	peptidyl-prolyl cis-trans isomerase, cyclophilin-type
SP_0772	SP_RS03770	1.01011	0.0352531	0.0203534	3	0.943625	0.192954	0.111402	3	0.588696	Hypothetical/Unknown	hypothetical protein
SP_0773	n.p	0.953938	0.00406424	0.00287385	2	1.12139	0	0	1	0.0109246	Hypothetical/Unknown	hypothetical protein
SP_0774	SP_RS03775	0.996655	0.0501487	0.0189544	7	0.951489	0.131162	0.0395469	11	0.318371	Hypothetical/Unknown	hypothetical protein
SP_0775	SP_RS03780										Translation	ribosomal protein S16
SP_0776	SP_RS03785	0.70513	0	0	1	0.735808	0.0680499	0.0481186	2	0.638666	Hypothetical/Unknown	KH domain protein
SP_0777	SP_RS03790	0.959633	0.167393	0.0394549	18	0.993156	0.330243	0.072065	21	0.685606	Various metabolism	hypothetical protein
SP_0778	SP_RS03795	0.963594	0.0106189	0.00750866	2	1.10463	0.105536	0.0609312	3	0.105244	Translation	16S rRNA processing protein RimM
SP_0779	SP_RS03800										Translation	tRNA (guanine-N1)-methyltransferase
SP_0781	SP_RS03810	0.999036	0.0192678	0.0136244	2	1.06384	0.0402168	0.0201084	4	0.0559262	Hypothetical/Unknown	hypothetical protein
SP_0782	SP_RS03815										Hypothetical/Unknown	conserved hypothetical protein
SP_0783	SP_RS03825	0.865313	0.398707	0.199354	4	0.98913	0.0768899	0.0543694	2	0.581321	Membrane transport	conserved hypothetical protein
SP_0784	SP_RS03830	1.00017	0.0810229	0.0168944	23	1.08923	0.0918798	0.0187549	24	0.000976608	Amino acid metabolism	glutathione reductase
SP_0785	SP_RS03835	1.02211	0.0560637	0.011444	24	0.917316	0.314715	0.0539732	34	0.0626811	Membrane transport	conserved hypothetical protein
SP_0786	SP_RS03840	1.03558	0.0615363	0.0194595	10	0.971792	0.151897	0.0421285	13	0.183761	Membrane transport	ABC transporter, ATP-binding protein
SP_0787	SP_RS03845	1.01415	0.0824279	0.0153065	29	1.00983	0.250624	0.0501248	25	0.934636	Membrane transport	conserved hypothetical protein
SP_0788	SP_RS03850	0.813414	0.206494	0.119219	3	0.892274	0.165173	0.0953625	3	0.632715	Translation	methionyl-tRNA synthetase
SP_0789	SP_RS03860	1.00271	0.00657781	0.00465122	2	1.0838	0.0843958	0.0596769	2	0.308263	Transcription	conserved hypothetical protein
SP_0790	SP_RS03865	1.03347	0.0625358	0.0208453	9	1.03659	0.083495	0.0278317	9	0.929609	Hypothetical/Unknown	conserved domain protein
SP_0791	SP_RS03870	1.02004	0.0755214	0.0173258	19	1.09822	0.145247	0.0279529	27	0.0218496	Various metabolism	oxidoreductase, aldo/keto reductase family
SP_0792	SP_RS03875	0.961657	0.126919	0.089745	2	1.15153	0.16967	0.0979591	3	0.248287	Hypothetical/Unknown	hypothetical protein
SP_0793	SP_RS03880	1.02944	0.070316	0.0195021	13	1.00442	0.214395	0.0519985	17	0.655706	Lipid metabolism	oxidoreductase, short chain dehydrogenase/reductase family
SP_0794	SP_RS03885	1.00804	0.043293	0.0163632	7	1.14029	0.14857	0.0525273	8	0.0318526	DNA repair and editing	MutT/nudix family protein
SP_0795	SP_RS03890	0.987425	0.139339	0.0268158	27	1.09748	0.140764	0.0261392	29	0.00483634	Carbohydrate metabolism	PEP-utilizing enzymes family protein
SP_0796	SP_RS03895					0.844222	0.297059	0.210052	2		Hypothetical/Unknown	conserved hypothetical protein
SP_0797	SP_RS03900	0.968064	0.0971311	0.0143212	46	1.02758	0.216232	0.0286407	57	0.0659777	Folding, sorting, degradation	aminopeptidase N
SP_0798	SP_RS03905	0.979932	0.029737	0.0148685	4	0.8876	0.18875	0.0713409	7	0.236956	Signal transduction	DNA-binding response regulator CiaR
SP_0799	SP_RS03910	0.671967	0.362713	0.128238	8	0.625209	0.483498	0.197387	6	0.845868	Signal transduction	sensor histidine kinase CiaH
SP_0800	SP_RS03915	1.01852	0.0258691	0.0149355	3	1.13645	0.101559	0.0507795	4	0.0763543	Hypothetical/Unknown	hypothetical protein
SP_0801	SP_RS03920	0.987763	0.0911094	0.0194246	22	1.02781	0.208742	0.0426092	24	0.397071	Folding, sorting, degradation	conserved hypothetical protein
SP_0802	SP_RS03930	1.00358	0.0983707	0.0205117	23	0.86261	0.333751	0.0599434	31	0.0304453	Replication	DNA polymerase III, epsilon subunit/ATP-dependent helicase DinG
SP_0803	SP_RS03935										Cell division	putative rod shape-determining protein RodA
SP_0804	SP_RS03940	0.91433	0.0769911	0.0344315	5	1.16113	0.0517073	0.0298532	3	0.00163929	Cofactor and vitamin metabolism	putative 4-methyl-5(b-hydroxyethyl)-thiazole monophosphate biosynthesis protein
SP_0805	SP_RS03945	0.91705	0	0	1	1.18165	0	0	1		Hypothetical/Unknown	hydrolase, haloacid dehalogenase-like family
SP_0806	SP_RS03950										Transcription	DNA gyrase subunit B
SP_0807	SP_RS03955										Cell division	putative septation ring formation regulator EzrA
SP_0809	n.p										Hypothetical/Unknown	hypothetical protein
SP_0810	SP_RS03960										Hypothetical/Unknown	hypothetical protein
SP_0815	n.p										Hypothetical/Unknown	hypothetical protein
SP_0816	SP_RS03995										Hypothetical/Unknown	hypothetical protein
SP_0817	SP_RS04000	1.04341	0.0407757	0.0154117	7	0.910758	0.209128	0.0630543	11	0.0578107	DNA repair and editing	MutT/nudix family protein
SP_0820	SP_RS04015	1.04199	0.0940138	0.0174579	29	1.00884	0.142069	0.0227493	39	0.251844	Folding, sorting, degradation	ATP-dependent Clp protease, ATP-binding subunit ClpE
SP_0821	n.p	1.07908	0.225721	0.13032	3	1.18376	0.0906092	0.0453046	4	0.482242	Hypothetical/Unknown	hypothetical protein
SP_0822	SP_RS04020	1.02649	0.109482	0.0346212	10	1.04265	0.220709	0.0637133	12	0.825884	Hypothetical/Unknown	conserved hypothetical protein
SP_0823	SP_RS04025	0.966551	0.107943	0.029938	13	1.0335	0.120074	0.0300185	16	0.125938	Membrane transport	amino acid ABC transporter, permease protein
SP_0824	SP_RS04030										Membrane transport	amino acid ABC transporter, ATP-binding protein
SP_0825	SP_RS04035										Cofactor and vitamin metabolism	methylenetetrahydrofolate dehydrogenase/methenyltetrahydrofolate cyclohydrolase
SP_0826	SP_RS04040	1.00034	0.0947169	0.019334	24	1.05074	0.213712	0.0455636	22	0.314106	Hypothetical/Unknown	hypothetical protein
SP_0828	SP_RS04050	0.547489	0.0657973	0.0465257	2						Carbohydrate metabolism	ribose 5-phosphate isomerase
SP_0829	SP_RS04055	1.02659	0.0762345	0.0152469	25	0.999968	0.243991	0.0424734	33	0.557602	Carbohydrate metabolism	phosphopentomutase
SP_0830	SP_RS04060	1.00518	0.0596507	0.0210897	8	0.893997	0.284135	0.107393	7	0.328237	Hypothetical/Unknown	hypothetical protein
SP_0831	SP_RS04065	1.0364	0.0841584	0.0242944	12	1.16359	0.17325	0.0480509	13	0.0270007	Nucleotide metabolism	purine nucleoside phosphorylase, family 2
SP_0832	n.p										Hypothetical/Unknown	hypothetical protein
SP_0833	n.p	1.02598	0.081312	0.0191654	18	1.01742	0.258173	0.059229	19	0.891402	Hypothetical/Unknown	hypothetical protein
SP_0834	SP_RS04075	1.09077	0.00194878	0.00137799	2	0.94408	0.0803677	0.0568285	2	0.123054	Cellular community	hemolysin-related protein
SP_0835	SP_RS04085	1.04742	0.0212272	0.0094931	5	1.09846	0.0718251	0.0293225	6	0.132102	Nucleotide metabolism	purine nucleoside phosphorylase, family 1
SP_0837	SP_RS04095	1.07984	0.0755064	0.0377532	4	1.04016	0.0499921	0.028863	3	0.441858	Transcription	putative DNA topology modulation protein FlaR
SP_0838	SP_RS04100										Translation	ribosomal protein S20
SP_0839	SP_RS04105										Cofactor and vitamin metabolism	pantothenate kinase
SP_0840	n.p	1.04927	0.0184572	0.0130512	2	0.972806	0.177623	0.0888113	4	0.442291	Hypothetical/Unknown	hypothetical protein
SP_0841	SP_RS04115	0.86721	0.0712136	0.0290728	6	0.793528	0.408644	0.182751	5	0.699781	Translation	conserved hypothetical protein
SP_0842	SP_RS04120	0.970804	0.0850218	0.0212555	16	1.03485	0.202531	0.0491211	17	0.240496	Nucleotide metabolism	pyrimidine-nucleoside phosphorylase
SP_0843	SP_RS04125	1.03675	0.0611676	0.0152919	16	1.00472	0.152225	0.0380563	16	0.440955	Carbohydrate metabolism	deoxyribose-phosphate aldolase
SP_0844	SP_RS04130										Nucleotide metabolism	cytidine deaminase
SP_0845	SP_RS04135	0.989852	0.0603972	0.022828	7	1.01572	0.271933	0.0961427	8	0.797568	Membrane transport	lipoprotein
SP_0846	SP_RS04140	1.03043	0.0690623	0.0191544	13	1.03488	0.228216	0.0589252	15	0.943373	Membrane transport	sugar ABC transporter, ATP-binding protein
SP_0847	SP_RS04145	0.980544	0.0594468	0.0210176	8	0.999876	0.23578	0.0785933	9	0.815388	Membrane transport	putative sugar ABC transporter, permease protein
SP_0848	SP_RS04150	1.00602	0.106139	0.033564	10	0.980748	0.466306	0.176247	7	0.889877	Membrane transport	putative sugar ABC transporter, permease protein
SP_0851	SP_RS04175										Lipid metabolism	conserved hypothetical protein
SP_0852	SP_RS04180										Replication	topoisomerase IV, subunit B
SP_0853	n.p										Hypothetical/Unknown	hypothetical protein
SP_0854	SP_RS04185										Hypothetical/Unknown	hypothetical protein
SP_0855	SP_RS04190										Replication	topoisomerase IV, subunit A
SP_0856	SP_RS04195	1.03928	0.0361939	0.0208965	3	0.725046	0.469345	0.209897	5	0.186886	Amino acid metabolism	branched-chain amino acid aminotransferase
SP_0858	SP_RS04205	1.03386	0.0181748	0.00908738	4	1.07862	0.0888638	0.0397411	5	0.308613	Hypothetical/Unknown	putative membrane protein
SP_0859	SP_RS04210	1.01303	0.0724694	0.0241565	9	0.938016	0.250444	0.066934	14	0.303808	Hypothetical/Unknown	membrane protein
SP_0860	SP_RS04215	0.995801	0.0134411	0.00548732	6	1.13382	0.0953483	0.0550493	3	0.0413032	Folding, sorting, degradation	pyrrolidone-carboxylate peptidase
SP_0861	SP_RS04220										Hypothetical/Unknown	hypothetical protein
SP_0862	SP_RS04235	0.952562	0	0	1	0	0	0	1		Translation	ribosomal protein S1
SP_0864	SP_RS04255										Hypothetical/Unknown	conserved hypothetical protein
SP_0865	SP_RS04260										Transcription	DNA polymerase III, gamma and tau subunits
SP_0866	SP_RS04265										Hypothetical/Unknown	hypothetical protein
SP_0867	SP_RS04270										Cofactor and vitamin metabolism	ABC transporter, ATP-binding protein
SP_0868	SP_RS04275										Cofactor and vitamin metabolism	conserved hypothetical protein
SP_0869	SP_RS04280										Amino acid metabolism	aminotransferase, class-V
SP_0870	SP_RS04285										Cofactor and vitamin metabolism	NifU family protein
SP_0871	SP_RS04290										Cofactor and vitamin metabolism	conserved hypothetical protein
SP_0872	SP_RS04300	0.813811	0.0725302	0.0193845	14	0.833451	0.336302	0.0868327	15	0.826955	Cell wall metabolism	D-alanyl-D-alanine carboxypeptidase
SP_0873	SP_RS04305	0.157599	0.17074	0.0539926	10	0.596908	0.288975	0.0801474	13	0.000176201	Hypothetical/Unknown	membrane protein
SP_0874	n.p										Hypothetical/Unknown	hypothetical protein
SP_0875	SP_RS04315	0.947581	0.0458609	0.0205096	5	1.13545	0.0736449	0.0425189	3	0.00728629	Transcription	lactose phosphotransferase system repressor
SP_0876	SP_RS04320	0.965104	0.0714851	0.0505476	2	1.14702	0.230988	0.133361	3	0.291924	Carbohydrate metabolism	putative 1-phosphofructokinase
SP_0877	SP_RS04325	1.04918	0.0888223	0.0174195	26	1.06807	0.195982	0.0384352	26	0.656255	Membrane transport	PTS system, fructose specific IIABC components
SP_0878	SP_RS04330										Cell division	SpoE family protein
SP_0879	n.p	1.04468	0.0928276	0.026797	12	1.02733	0.185836	0.0536463	12	0.775045	Hypothetical/Unknown	hypothetical protein
SP_0880	SP_RS04340	0.968381	0.0454139	0.0136928	11	0.994518	0.158089	0.0408185	15	0.549505	Amino acid metabolism	aminotransferase, class-V
SP_0881	SP_RS04345	0.948749	0.0884929	0.0221232	16	1.02526	0.32341	0.086435	14	0.398407	Cofactor and vitamin metabolism	thiazole biosynthesis protein ThiI
SP_0882	SP_RS04350	1.02426	0.104483	0.0208967	25	1.04413	0.27074	0.057722	22	0.747761	Hypothetical/Unknown	conserved hypothetical protein
SP_0883	SP_RS04355	0.933742	0	0	1						Hypothetical/Unknown	hypothetical protein
SP_0884	SP_RS04360	1.04906	0.0913944	0.0527666	3	1.06436	0.0866756	0.0500422	3	0.843655	Hypothetical/Unknown	hypothetical protein
SP_0885	SP_RS04365	1.00936	0.0615581	0.0114311	29	0.978682	0.317287	0.0501675	40	0.553026	Hypothetical/Unknown	hypothetical protein
SP_0886	SP_RS04370	1.01357	0.0630699	0.0117118	29	1.03325	0.220593	0.0372871	35	0.616254	DNA repair and editing	putative type I restriction-modification system, M subunit
SP_0887	SP_RS04375	0.99277	0.0853183	0.0301646	8	1.14896	0.124735	0.0376091	11	0.0048169	DNA repair and editing	putative type I restriction-modification system, S subunit
SP_0888	SP_RS04380										Transcription	hypothetical protein
SP_0889	SP_RS04385										Cellular community	hypothetical protein
SP_0891	SP_RS04395										DNA repair and editing	putative type I restriction-modification system, S subunit
SP_0892	SP_RS04400	1.03721	0.0924148	0.0101438	83	1.0068	0.246821	0.0239734	106	0.244193	DNA repair and editing	putative type I restriction-modification system, R subunit
SP_0893	SP_RS04405	1.05187	0.033355	0.0117928	8	0.988539	0.11466	0.0512777	5	0.254023	Transcription	putative transcriptional repressor
SP_0894	SP_RS04410	0.97996	0.0773493	0.0114045	46	0.988487	0.255145	0.0353822	52	0.819062	Amino acid metabolism	X-pro dipeptidyl-peptidase
SP_0895	SP_RS04415										Transcription	DNA polymerase III, alpha subunit
SP_0896	SP_RS04420										Carbohydrate metabolism	6-phosphofructokinase
SP_0897	SP_RS04425										Carbohydrate metabolism	pyruvate kinase
SP_0899	SP_RS04440	1.04462	0.0731548	0.0276499	7	1.1148	0.0644255	0.0322127	4	0.132661	Hypothetical/Unknown	conserved hypothetical protein
SP_0901	SP_RS04455	1.01976	0.0800309	0.0282952	8	0.948529	0.355523	0.0986042	13	0.495845	Hypothetical/Unknown	hypothetical protein
SP_0902	SP_RS04460	1.05342	0.128642	0.0295125	19	1.10696	0.12541	0.0295595	18	0.208368	Hypothetical/Unknown	hypothetical protein
SP_0904	SP_RS04465	1.02652	0.0669105	0.0142654	22	1.00981	0.245516	0.0463982	28	0.732242	Hypothetical/Unknown	conserved hypothetical protein
SP_0905	SP_RS04470	1.03915	0.0502689	0.0177727	8	1.02028	0.140447	0.0444134	10	0.698486	Hypothetical/Unknown	conserved hypothetical protein
SP_0906	SP_RS04475										Hypothetical/Unknown	hypothetical protein
SP_0907	SP_RS04480	1.01764	0.0911399	0.0101267	81	1.01879	0.22326	0.024506	83	0.965415	Capsule metabolism	putative capsular polysaccharide biosynthesis protein
SP_0908	SP_RS04485	1.01413	0.109281	0.0170668	41	0.995675	0.206569	0.0315014	43	0.60779	Transcription	putative transcriptional regulator
SP_0909	SP_RS04490	1.00136	0.0600719	0.0346825	3	0.813915	0.416889	0.208445	4	0.415679	Hypothetical/Unknown	conserved hypothetical protein
SP_0910	SP_RS04495	1.029	0.0310559	0.0126785	6	1.05889	0.0695438	0.0245875	8	0.301144	Hypothetical/Unknown	conserved hypothetical protein
SP_0911	SP_RS04500	1.00306	0.0618085	0.0276416	5	1.19163	0.107662	0.0621586	3	0.0323357	Hypothetical/Unknown	hypothetical protein
SP_0912	SP_RS04505	0.888278	0.262473	0.0992054	7	0.899673	0.30977	0.103257	9	0.937699	Membrane transport	ABC transporter, ATP-binding protein
SP_0913	SP_RS04510	1.02017	0.0919613	0.0132735	48	1.00613	0.242882	0.0310978	61	0.678782	Membrane transport	putative ABC transporter, permease protein
SP_0916	SP_RS04525	1.0197	0.0846103	0.0176425	23	1.00767	0.291977	0.0561909	27	0.838925	Amino acid metabolism	lysine decarboxylase
SP_0917	n.p	1.00639	0.0749778	0.028339	7	1.06219	0	0	1	0.0964876	Mobile element/pseudogene	pilin gene inverting-related protein
SP_0918	SP_RS04540	1.01279	0.102031	0.0360734	8	1.06165	0.0686946	0.0343473	4	0.349789	Various metabolism	spermidine synthase
SP_0919	SP_RS04545	1.01781	0.0874427	0.0154578	32	1.01568	0.229996	0.0419914	30	0.962131	Various metabolism	conserved hypothetical protein
SP_0920	SP_RS04550	0.988585	0.12333	0.0262941	22	0.910438	0.285906	0.0904113	10	0.413119	Various metabolism	carboxynorspermidine decarboxylase
SP_0921	SP_RS04555	0.957233	0.0808756	0.020882	15	1.02043	0.171577	0.0495299	12	0.250794	Various metabolism	agmatine deiminase
SP_0922	SP_RS04560	0.982474	0.0939442	0.0195887	23	0.975244	0.231466	0.0453942	26	0.88436	Various metabolism	carbon-nitrogen hydrolase family protein
SP_0923	SP_RS04565	1.00941	0.1562	0.0358347	19	1.06197	0.19595	0.0427599	21	0.352041	Various metabolism	Cof family protein
SP_0924	SP_RS04570	1.03649	0.0511466	0.0193316	7	1.04482	0.231088	0.0817019	8	0.922469	Hypothetical/Unknown	hypothetical protein
SP_0925	SP_RS04575	1.01935	0.0710725	0.0163051	19	1.06439	0.155379	0.0339065	21	0.238635	Folding, sorting, degradation	conserved hypothetical protein
SP_0926	SP_RS04580	0.939712	0.0828842	0.0414421	4	1.0031	0.0706728	0.0353364	4	0.288647	Transcription	hypothetical protein
SP_0927	SP_RS04585	0.974212	0.0782482	0.0391241	4	0.904229	0.256544	0.0969647	7	0.520098	Transcription	transcriptional regulator, LysR family
SP_0928	SP_RS04590	0.819778	0.156921	0.0640629	6	0.625067	0.511137	0.193192	7	0.359302	Folding, sorting, degradation	signal peptidase II
SP_0929	SP_RS04595	0.43127	0.317954	0.105985	9	0.853285	0.437511	0.121344	13	0.0164226	Translation	ribosomal large subunit pseudouridine synthase D
SP_0930	SP_RS04600	0.887109	0.171238	0.0281514	37	0.984846	0.276533	0.0467427	35	0.0775856	Cell wall metabolism	choline binding protein E
SP_0931	SP_RS04605	0.988553	0.0812935	0.015943	26	0.978947	0.294584	0.0601316	24	0.877928	Amino acid metabolism	glutamate 5-kinase
SP_0932	SP_RS04610	0.961819	0.0924309	0.0256357	13	1.1684	0.200728	0.0634756	10	0.00655098	Amino acid metabolism	gamma-glutamyl phosphate reductase
SP_0933	SP_RS04615	1.02541	0.0634844	0.0153972	17	1.05471	0.238169	0.0519728	21	0.592161	Amino acid metabolism	pyrroline-5-carboxylate reductase
SP_0934	n.p	1.05602	0.171151	0.0855757	4	1.00789	0.154176	0.058273	7	0.653062	Hypothetical/Unknown	hypothetical protein
SP_0935	SP_RS04620										Nucleotide metabolism	thymidylate kinase
SP_0936	SP_RS04625										Replication	DNA polymerase III, delta prime subunit
SP_0937	SP_RS04630										Replication	conserved hypothetical protein
SP_0938	SP_RS04635	1.06646	0.0018928	0.00109281	3	1.37054	0	0	1	1.29154e-05	Translation	tetrapyrrole methylase family protein
SP_0939	SP_RS04640	0.995807	0.002751	0.00194525	2	1.08402	0.296108	0.120886	6	0.493128	Hypothetical/Unknown	conserved hypothetical protein
SP_0943	SP_RS04665	0.862752	0.275042	0.0687606	16	0.993029	0.0929644	0.0240033	15	0.0841018	Translation	Gid protein
SP_0944	SP_RS04670										Nucleotide metabolism	uridylate kinase
SP_0945	SP_RS04675										Translation	ribosome recycling factor
SP_0946	SP_RS04680	0.931451	0.0656191	0.021873	9	0.973744	0.168919	0.0509311	11	0.455349	Hypothetical/Unknown	conserved hypothetical protein
SP_0947	SP_RS04685										Hypothetical/Unknown	conserved hypothetical protein
SP_0948	SP_RS04690	1.00975	0.0282651	0.0106832	7	1.07336	0.0786368	0.0297219	7	0.0669838	Energy metabolism	PhoH family protein
SP_0950	SP_RS04705	0.981778	0.0594281	0.0187928	10	1.04678	0.167515	0.052973	10	0.262595	Various metabolism	acetyltransferase, GNAT family
SP_0951	SP_RS04710	0.969953	0.228439	0.11422	4	1.00403	0	0	1	0.784937	Transcription	conserved hypothetical protein
SP_0953	SP_RS04725	1.05326	0.0956889	0.0478444	4	1.01877	0.103713	0.0391998	7	0.590613	Various metabolism	acetyltransferase, GNAT family
SP_0954	SP_RS04730	0.964496	0.102073	0.0272801	14	1.01066	0.240953	0.0584398	17	0.479853	Cellular community	competence protein CelA
SP_0955	SP_RS04735	1.00892	0.0921626	0.0151514	37	1.01346	0.153158	0.0248455	38	0.876322	Cellular community	DNA internalization-related competence protein ComEC/Rec2
SP_0956	SP_RS04740	1.02824	0.0481754	0.0340651	2	1.00981	0	0	1	0.684254	Hypothetical/Unknown	hypothetical protein
SP_0957	SP_RS04745	1.03287	0.0731916	0.0220681	11	1.00079	0.232195	0.0700093	11	0.666772	Membrane transport	ABC transporter, ATP-binding protein
SP_0958	SP_RS04750	1.02572	0.0721015	0.0157338	21	1.04819	0.154	0.0296373	27	0.506506	Membrane transport	hypothetical protein
SP_0959	SP_RS04755										Translation	translation initiation factor IF-3
SP_0960	SP_RS04760										Translation	ribosomal protein L35
SP_0961	SP_RS04765										Translation	ribosomal protein L20
SP_0962	SP_RS04770	0.949016	0.0830501	0.0587253	2						Carbohydrate metabolism	lactoylglutathione lyase
SP_0963	SP_RS04775	1.02399	0.0690535	0.0208204	11	0.971619	0.189198	0.0546166	12	0.380399	Nucleotide metabolism	dihydroorotate dehydrogenase, electron transfer subunit
SP_0964	SP_RS04780	0.993663	0.0584004	0.0168587	12	1.00622	0.189686	0.0547578	12	0.828476	Nucleotide metabolism	dihydroorotate dehydrogenase B
SP_0965	SP_RS04785	1.00831	0.0960091	0.0141558	46	1.01273	0.22872	0.0330129	48	0.90233	Carbohydrate metabolism	endo-beta-N-acetylglucosaminidase
SP_0966	SP_RS04790	0.981328	0.1401	0.0339793	17	1.10634	0.139022	0.0267547	27	0.00606473	Cellular community	adherence and virulence protein A
SP_0967	SP_RS04795	0.845367	0.0297253	0.0171619	3	1.12837	0.112119	0.0792804	2	0.0398005	Translation	conserved hypothetical protein TIGR00043
SP_0968	SP_RS04800										Cell wall metabolism	diacylglycerol kinase
SP_0969	SP_RS04805										Cell growth and death	GTP-binding protein Era
SP_0970	SP_RS04810	0.99286	0.0721351	0.0272645	7	1.09029	0.252318	0.0797901	10	0.265991	DNA repair and editing	formamidopyrimidine-DNA glycosylase
SP_0971	SP_RS04815										Various metabolism	dephospho-CoA kinase
SP_0972	SP_RS04820	0.942269	0.0977043	0.0218474	20	0.996753	0.266009	0.0493966	29	0.318262	Membrane transport	multi-drug resistance efflux pump
SP_0973	SP_RS04825	0.873883	0	0	1						Translation	ribosomal protein L33
SP_0974	SP_RS04830										Membrane transport	putative preprotein translocase, SecG subunit
SP_0975	SP_RS04835	0.862957	0.137487	0.0307431	20	1.01267	0.167723	0.0342363	24	0.00225238	Folding, sorting, degradation	exoribonuclease, VacB/Rnb family
SP_0976	SP_RS04840	0.84085	0	0	1	1.30085	0	0	1		Translation	SsrA-binding protein
SP_0977	SP_RS04845	0.961172	0.156939	0.0473189	11	0.996402	0.0872737	0.0275984	10	0.527831	Various metabolism	tellurite resistance protein TehB
SP_0978	SP_RS04850	1.00517	0.108584	0.0301157	13	1.0853	0.241122	0.0602805	16	0.244744	Cellular community	competence protein CoiA
SP_0979	SP_RS04855	0.955086	0.0821145	0.0138799	35	1.00407	0.18414	0.0287579	41	0.1293	Amino acid metabolism	oligoendopeptidase F
SP_0980	SP_RS04860	0.990289	0.117005	0.0292513	16	1.01095	0.151948	0.045814	11	0.70702	Various metabolism	O-methyltransferase
SP_0981	SP_RS04865	0.933577	0.080564	0.0284837	8	0.888209	0.126463	0.0477986	7	0.429547	Folding, sorting, degradation	putative protease maturation protein
SP_0984	SP_RS04880	0.997288	0.0603764	0.0270011	5	0.97291	0.256297	0.104633	6	0.82656	Carbohydrate metabolism	phosphoglycerate mutase family protein
SP_0985	SP_RS04885					0	0	0	1		Transcription	putative regulatory protein
SP_0986	SP_RS04890	1.00336	0.0554404	0.0247937	5	0.980826	0.0100546	0.00710964	2	0.422274	Hypothetical/Unknown	conserved hypothetical protein
SP_0987	SP_RS04895	0.956375	0.0711491	0.025155	8	0.91818	0.189695	0.0632316	9	0.58291	Cell wall metabolism	hypothetical protein
SP_0988	SP_RS04900										Cell wall metabolism	UDP-N-acetylglucosamine pyrophosphorylase
SP_0989	SP_RS04905	0.914662	0.0995933	0.0497967	4	0.959196	0.162003	0.0661375	6	0.605263	Nucleotide metabolism	MutT/nudix family protein
SP_0990	SP_RS04910					1.18824	0	0	1		Hypothetical/Unknown	hypothetical protein
SP_0991	SP_RS04915										Amino acid metabolism	5-methylthioadenosine/S-adenosylhomocysteine nucleosidase
SP_0992	SP_RS04920	0.812225	0	0	1	0.905784	0.0575289	0.0406791	2	0.261102	Transcription	conserved hypothetical protein
SP_0993	SP_RS04925	1.00637	0.0380277	0.0219553	3	1.06543	0.323341	0.132003	6	0.672253	Transcription	exonuclease
SP_0994	SP_RS04930	0	0	0	1	0	0	0	1		Lipid metabolism	hypothetical protein
SP_0997	SP_RS04945										Hypothetical/Unknown	hypothetical protein
SP_0998	n.p	1.05654	0	0	1	0.960221	0	0	1		Hypothetical/Unknown	hypothetical protein
SP_0999	SP_RS04955	0.926883	0	0	1	0.940897	0.0280873	0.0198607	2	0.608814	Cofactor and vitamin metabolism	cytochrome c-type biogenesis protein CcdA
SP_1000	SP_RS04960	1.03738	0.0695961	0.0284125	6	1.09068	0.152452	0.0508175	9	0.376588	Various metabolism	thioredoxin family protein
SP_1001	SP_RS04965	1.00129	0.0770278	0.0168088	21	1.00911	0.260933	0.0532626	24	0.889306	Membrane transport	amino acid permease family protein
SP_1002	SP_RS04970	1.00524	0.09344	0.0241261	15	0.993059	0.326393	0.0769315	18	0.880907	Cellular community	adhesion lipoprotein
SP_1004	SP_RS04980	1.02996	0.0845039	0.00858007	97	1.06166	0.155577	0.0157156	98	0.0782506	Hypothetical/Unknown	conserved hypothetical protein
SP_1006	SP_RS04990	1.06869	0.112421	0.0424912	7	0.90014	0.420252	0.140084	9	0.268839	Hypothetical/Unknown	hypothetical protein
SP_1007	SP_RS04995	1.02392	0.0863372	0.0305248	8	0.897982	0.328071	0.115991	8	0.31151	Hypothetical/Unknown	hypothetical protein
SP_1008	SP_RS05000	0.990697	0.071544	0.020653	12	1.00761	0.123218	0.0318148	15	0.659505	Folding, sorting, degradation	peptidase t
SP_1009	SP_RS05005	1.0375	0.104398	0.0253202	17	1.08379	0.174019	0.0410166	18	0.343863	Cofactor and vitamin metabolism	ferrochelatase
SP_1010	SP_RS05010	1.03413	0.0229508	0.0114754	4	1.09853	0.0405813	0.0202906	4	0.0327476	Membrane transport	large conductance mechanosensitive channel protein MscL
SP_1011	SP_RS05015	1.01024	0.0848659	0.0219123	15	1.11598	0.0866507	0.0216627	16	0.0018233	Cell wall metabolism	GtrA family protein
SP_1012	SP_RS05020	1.02243	0.148898	0.041297	13	1.00544	0.331697	0.0804483	17	0.852333	Hypothetical/Unknown	conserved hypothetical protein
SP_1013	SP_RS05030	0.986415	0.041159	0.0145519	8	0.982521	0.154421	0.0412707	14	0.92998	Amino acid metabolism	aspartate-semialdehyde dehydrogenase
SP_1014	SP_RS05035	0.969943	0.107099	0.0338678	10	1.04778	0.195258	0.0617461	10	0.283596	Amino acid metabolism	dihydrodipicolinate synthase
SP_1016	SP_RS05045										Translation	thiophene and furan oxidation protein ThdF
SP_1017	SP_RS05050	1.04373	0.0279292	0.0161249	3	0.770963	0.258488	0.149238	3	0.14335	Various metabolism	4-oxalocrotonate tautomerase
SP_1018	SP_RS05055	0.93815	0.0445117	0.0199062	5	1.03572	0.142323	0.0711615	4	0.228237	Nucleotide metabolism	thymidine kinase
SP_1019	SP_RS05060	0.925725	0.080236	0.0358826	5	1.0165	0.106899	0.0404041	7	0.123894	Various metabolism	acetyltransferase, GNAT family
SP_1020	SP_RS05065										Translation	peptide chain release factor 1
SP_1021	SP_RS05070	0.984871	0.0719505	0.0239835	9	1.03235	0.123385	0.0372021	11	0.297631	Various metabolism	HemK protein
SP_1022	SP_RS05075										Translation	Sua5/YciO/YrdC family protein
SP_1023	SP_RS05080	0.950221	0.155544	0.0518478	9	0.849555	0.378649	0.119739	10	0.45101	Various metabolism	acetyltransferase, GNAT family
SP_1024	SP_RS05085	0.940805	0.164778	0.0496825	11	1.06758	0.141137	0.0425543	11	0.0668662	Amino acid metabolism	serine hydroxymethyltransferase
SP_1025	SP_RS05090	0.855648	0.117944	0.0355614	11	1.04968	0.193891	0.0518194	14	0.00520048	Hypothetical/Unknown	hypothetical protein
SP_1026	SP_RS05095	0.947011	0.113366	0.0566828	4	0.913069	0.313478	0.127977	6	0.814492	Hypothetical/Unknown	conserved hypothetical protein
SP_1027	SP_RS05100	0.938804	0.104993	0.0303088	12	1.01926	0.129695	0.0432315	9	0.144011	Hypothetical/Unknown	conserved hypothetical protein
SP_1028	n.p	0.993692	0.0769894	0.0384947	4	1.05098	0.0698666	0.0312453	5	0.285813	Hypothetical/Unknown	hypothetical protein
SP_1029	SP_RS05105	0.982456	0.121583	0.0337211	13	1.05237	0.211494	0.0610531	12	0.32656	Translation	RNA methyltransferase, TrmA family
SP_1030	SP_RS05115	1.00963	0.0455372	0.0121703	14	1.00248	0.174508	0.043627	16	0.875837	Hypothetical/Unknown	conserved hypothetical protein
SP_1031	n.p	1.02731	0.00518982	0.00366976	2	1.07945	0.178241	0.102907	3	0.647476	Hypothetical/Unknown	hypothetical protein
SP_1032	SP_RS05120	1.03709	0.0571794	0.0172403	11	0.974625	0.206728	0.0474267	19	0.226083	Membrane transport	iron-compound ABC transporter, iron compound-binding protein
SP_1033	SP_RS05125	1.02958	0.0946714	0.0149689	40	0.996138	0.233156	0.0347568	45	0.379341	Membrane transport	iron-compound ABC transporter, permease protein
SP_1034	SP_RS05130	1.01042	0.0809115	0.0168712	23	1.00129	0.134261	0.0258385	27	0.768691	Membrane transport	iron-compound ABC transporter, permease protein
SP_1035	SP_RS05135	1.0098	0.0695927	0.0115988	36	1.02157	0.210511	0.0324825	42	0.733828	Membrane transport	iron-compound ABC transporter, ATP-binding protein
SP_1036	n.p	1.08107	0.0916722	0.0409971	5	0.966378	0.223536	0.0999685	5	0.319477	Hypothetical/Unknown	hypothetical protein
SP_1037	SP_RS05140	1.02889	0.0825697	0.0312084	7	1.07931	0.129264	0.0527717	6	0.428322	DNA repair and editing	putative type II restriction endonuclease
SP_1038	n.p	0.968022	0.0930735	0.0258139	13	1.01584	0.214135	0.0713785	9	0.535871	Hypothetical/Unknown	hypothetical protein
SP_1039	SP_RS05145	1.04836	0	0	1	1.05812	0	0	1		Hypothetical/Unknown	hypothetical protein
SP_1040	SP_RS05150	1.03108	0.0864528	0.0101185	73	0.976827	0.193827	0.0222335	76	0.0278956	DNA repair and editing	site-specific recombinase, resolvase family
SP_1041	SP_RS05155	1.00477	0.0925094	0.0278926	11	0.99332	0.118806	0.0396021	9	0.815865	Hypothetical/Unknown	hypothetical protein
SP_1042	SP_RS05160	0.960375	0.0449637	0.0201084	5	1.0147	0.0713039	0.0356519	4	0.226079	Hypothetical/Unknown	hypothetical protein
SP_1043	SP_RS05165	1.02398	0.100337	0.0160668	39	1.0313	0.141385	0.0218162	42	0.787743	Hypothetical/Unknown	hypothetical protein
SP_1044	SP_RS05170	1.04152	0.0930896	0.0208155	20	1.05632	0.144365	0.0315031	21	0.697101	Hypothetical/Unknown	putative hydrolase
SP_1045	SP_RS05175	1.01452	0.0799313	0.0213625	14	1.01305	0.134145	0.032535	17	0.970238	Lipid metabolism	conserved hypothetical protein TIGR00147
SP_1047	SP_RS05185	1.03209	0.0633389	0.0190974	11	0.95752	0.219471	0.0633558	12	0.272483	Hypothetical/Unknown	hypothetical protein
SP_1048	SP_RS05190	0.991503	0.0810099	0.0224681	13	1.00202	0.171654	0.0495521	12	0.848368	Hypothetical/Unknown	hypothetical protein
SP_1049	n.p	0.988649	0.0953573	0.0476786	4	0.972348	0.118684	0.0593421	4	0.837534	Hypothetical/Unknown	hypothetical protein
SP_1050	SP_RS05195	1.01411	0.0746811	0.0264037	8	0.986401	0.257897	0.0859658	9	0.762216	Transcription	putative transcriptional regulator
SP_1051	SP_RS05200	1.00732	0.0716528	0.010927	43	0.946554	0.215568	0.0307954	49	0.0661929	Cell growth and death	conserved hypothetical protein
SP_1052	SP_RS05205	1.02971	0.0661407	0.00839987	62	1.03127	0.184116	0.0211196	76	0.945467	Hypothetical/Unknown	putative phosphoesterase
SP_1053	SP_RS05210	1.03575	0.0918587	0.0276964	11	1.00614	0.12243	0.0432857	8	0.572139	Hypothetical/Unknown	conserved domain protein
SP_1057	SP_RS05230	1.02268	0.106461	0.0177435	36	1.046	0.249741	0.0489783	26	0.656061	Transcription	putative transcriptional regulator PlcR
SP_1058	n.p										Hypothetical/Unknown	hypothetical protein
SP_1059	SP_RS05235	1.0174	0.0459173	0.0229587	4	0.991128	0.414069	0.185178	5	0.891981	Hypothetical/Unknown	hypothetical protein
SP_1060	SP_RS05240	1.05736	0.0876924	0.0277308	10	1.00423	0.14862	0.0383736	15	0.273442	Hypothetical/Unknown	hypothetical protein
SP_1061	SP_RS05245	1.02246	0.0756983	0.00961369	62	1.01123	0.239059	0.0298824	64	0.72107	Various metabolism	putative protein kinase
SP_1062	SP_RS05250	1.00873	0.0732135	0.0112971	42	1.05101	0.195112	0.0268007	53	0.149353	Membrane transport	ABC transporter, ATP-binding protein
SP_1063	SP_RS05255	1.01679	0.108517	0.0151954	51	1.03853	0.18739	0.024192	60	0.448388	Membrane transport	putative ABC-2 transporter, permease protein
SP_1065	n.p	0.994677	0.0586812	0.0239565	6	1.08889	0.15292	0.0624295	6	0.189165	Hypothetical/Unknown	hypothetical protein
SP_1067	SP_RS05275										Cell division	putative cell division protein FtsW
SP_1068	SP_RS05280	0.769265	0.12366	0.0283694	19	0.985214	0.214846	0.0492891	19	0.000542395	Carbohydrate metabolism	phosphoenolpyruvate carboxylase
SP_1069	SP_RS05285	1.01289	0.0493502	0.0116319	18	1.01572	0.284072	0.0605643	22	0.96356	Membrane transport	conserved hypothetical protein
SP_1070	SP_RS05290	1.02143	0.0381886	0.0127295	9	1.00391	0.235155	0.0743627	10	0.819212	Membrane transport	conserved hypothetical protein
SP_1071	SP_RS05295	0.953526	0.0935614	0.0330789	8	1.02199	0.118805	0.035821	11	0.178299	Membrane transport	ABC transporter, ATP-binding protein
SP_1072	SP_RS05300										Replication	DNA primase
SP_1073	SP_RS05305										Transcription	RNA polymerase sigma-70 factor
SP_1074	SP_RS05310										Hypothetical/Unknown	conserved hypothetical protein
SP_1075	SP_RS05315	0.847417	0.377513	0.133471	8	0.62757	0.437398	0.145799	9	0.283554	Carbohydrate metabolism	glycosyl transferase CpoA
SP_1076	SP_RS05320										Carbohydrate metabolism	glycosyl transferase, group 1
SP_1077	SP_RS05325										Hypothetical/Unknown	conserved domain protein
SP_1078	SP_RS05330										Hypothetical/Unknown	hypothetical protein
SP_1079	SP_RS05335										Translation	GTP-binding protein, GTP1/Obg family
SP_1080	SP_RS05340										Hypothetical/Unknown	hypothetical protein
SP_1081	SP_RS05345										Cell wall metabolism	UDP-N-acetylglucosamine 1-carboxyvinyltransferase
SP_1082	SP_RS05350	1.013	0.0781935	0.021687	13	1.00185	0.276132	0.0737993	14	0.885854	Various metabolism	acetyltransferase, GNAT family
SP_1083	SP_RS05355	0.966379	0.0927822	0.022503	17	0.975889	0.231593	0.0472738	24	0.856812	Hypothetical/Unknown	conserved hypothetical protein
SP_1084	SP_RS05360										Folding, sorting, degradation	methionine aminopeptidase, type I
SP_1087	SP_RS05385	1.01503	0.0566125	0.0283063	4	1.10245	0.0788143	0.0352468	5	0.0943906	Replication	ATP-dependent DNA helicase PcrA
SP_1088	SP_RS05390	1.01393	0.108469	0.0383495	8	1.07294	0.142111	0.053713	7	0.387559	DNA repair and editing	DNA repair protein RadC
SP_1089	SP_RS05395	0.959289	0.0523934	0.023431	5	1.01703	0.0610297	0.0352355	3	0.221327	Amino acid metabolism	glutamine amidotransferase, class I
SP_1090	SP_RS05400	1.00067	0.0863087	0.0431543	4	0.922215	0.255142	0.114103	5	0.540631	Transcription	conserved hypothetical protein
SP_1091	n.p										Hypothetical/Unknown	hypothetical protein
SP_1092	SP_RS05405	1.01857	0.0173508	0.00867541	4	1.12391	0.118087	0.0681776	3	0.185914	Hypothetical/Unknown	hypothetical protein
SP_1093	SP_RS05410	1.05892	0.0499992	0.028867	3	0.986497	0.0108538	0.00767482	2	0.0937925	Hypothetical/Unknown	hypothetical protein
SP_1094	SP_RS05415										Amino acid metabolism	aminotransferase, class-V
SP_1095	SP_RS05420	0.984572	0.168015	0.0751387	5	1.12522	0.209322	0.0791163	7	0.226391	Carbohydrate metabolism	ribose-phosphate pyrophosphokinase
SP_1096	SP_RS05425	1.03995	0.0673574	0.0301231	5	1.02121	0.148735	0.060721	6	0.788488	Nucleotide metabolism	conserved hypothetical protein
SP_1097	SP_RS05430	1.0703	0.0620561	0.0253343	6	1.08212	0.112861	0.0426574	7	0.816037	Nucleotide metabolism	conserved hypothetical protein
SP_1098	SP_RS05435										Cofactor and vitamin metabolism	inorganic polyphosphate/ATP-NAD kinase
SP_1099	SP_RS05440	1.05984	0.0724477	0.0273827	7	1.1121	0.118024	0.044609	7	0.337797	Translation	ribosomal large subunit pseudouridine synthase, RluD subfamily
SP_1100	SP_RS05445	0.916446	1.11022e-16	1.11022e-16	1	1.06771	0.0435481	0.0251425	3	0.0265337	Carbohydrate metabolism	phosphate acetyltransferase
SP_1102	SP_RS05465										Hypothetical/Unknown	conserved hypothetical protein TIGR00103
SP_1103	n.p	1.07343	0.0395224	0.0197612	4	1.05267	0.110435	0.0493879	5	0.707946	Hypothetical/Unknown	hypothetical protein
SP_1104	SP_RS05470	1.04671	0.13458	0.042558	10	1.15399	0.106092	0.0283542	14	0.0476309	Hypothetical/Unknown	putative membrane protein
SP_1105	SP_RS05475										Translation	ribosomal protein L21
SP_1106	SP_RS05480										Hypothetical/Unknown	conserved hypothetical protein
SP_1107	SP_RS05485										Translation	ribosomal protein L27
SP_1108	SP_RS05490										Hypothetical/Unknown	hypothetical protein
SP_1109	n.p	0.875413	0	0	1	0.812311	0	0	1		Hypothetical/Unknown	hypothetical protein
SP_1110	SP_RS05495										Cofactor and vitamin metabolism	macrolide-efflux protein
SP_1111	SP_RS05500	1.02954	0.0736633	0.0157051	22	1.06596	0.155632	0.030522	26	0.294275	Hypothetical/Unknown	conserved hypothetical protein
SP_1112	SP_RS05505	1.0475	0.0996361	0.0203381	24	1.03764	0.202309	0.0431325	22	0.837292	Membrane transport	degV family protein
SP_1113	SP_RS05510										Replication	DNA-binding protein HU
SP_1114	SP_RS05515	1.00866	0.0581923	0.0193974	9	0.977206	0.268722	0.0745302	13	0.687283	Membrane transport	ABC transporter, ATP-binding protein
SP_1115	SP_RS05520	1.02923	0.0895326	0.0258458	12	1.03684	0.133318	0.0401968	11	0.874987	Transcription	putative transcriptional regulator MutR
SP_1116	SP_RS05525	1.05066	0.0924868	0.0163495	32	1.05263	0.194508	0.0328779	35	0.957356	Membrane transport	putative transporter
SP_1117	SP_RS05530										Replication	DNA ligase, NAD-dependent
SP_1118	SP_RS05535	0.944315	0.174858	0.0309108	32	1.01743	0.212743	0.0382097	31	0.142012	Cell wall metabolism	putative pullulanase
SP_1119	SP_RS05545	1.02601	0.0796007	0.0300862	7	1.00468	0.133888	0.0506049	7	0.723457	Carbohydrate metabolism	glyceraldehyde-3-phosphate dehydrogenase, NADP-dependent
SP_1120	n.p	1.00761	0.104502	0.0369469	8	1.03527	0.147343	0.0520934	8	0.671483	Hypothetical/Unknown	hypothetical protein
SP_1121	SP_RS05550	1.02577	0.088065	0.0166427	28	0.909285	0.275568	0.0540432	26	0.0444343	Cell wall metabolism	1,4-alpha-glucan branching enzyme
SP_1122	SP_RS05555	1.02529	0.0611058	0.0113471	29	1.08588	0.102902	0.0179129	33	0.00586288	Cell wall metabolism	glucose-1-phosphate adenylyltransferase
SP_1123	SP_RS05560	1.03102	0.0808692	0.0120553	45	1.06334	0.200108	0.0301675	44	0.322618	Cell wall metabolism	glycogen biosynthesis protein GlgD
SP_1124	SP_RS05565	1.05714	0.0784287	0.0145638	29	1.04589	0.242344	0.0435262	31	0.807185	Cell wall metabolism	glycogen synthase
SP_1126	SP_RS05580	1.03295	0.0752806	0.0168333	20	1.03646	0.214686	0.0429372	25	0.939559	Amino acid metabolism	conserved hypothetical protein TIGR00045
SP_1127	SP_RS05585	1.03048	0.0490759	0.0147969	11	0.974917	0.379936	0.098099	15	0.580608	Hypothetical/Unknown	hypothetical protein
SP_1128	SP_RS05590										Carbohydrate metabolism	enolase
SP_1130	SP_RS05600	1.05075	0	0	1	1.21731	0.456826	0.228413	4	0.518632	Transcription	transcriptional regulator
SP_1131	SP_RS05605	1.0095	0.113791	0.0268209	18	1.01699	0.136917	0.0456389	9	0.888691	Transcription	putative transcriptional regulator
SP_1133	n.p										Hypothetical/Unknown	hypothetical protein
SP_1134	SP_RS05615	0.957408	0.147724	0.0381423	15	1.03164	0.131678	0.0319366	17	0.146117	Hypothetical/Unknown	hypothetical protein
SP_1135	SP_RS05620	1.0262	0.0901283	0.0318652	8	0.968522	0.232838	0.0672145	12	0.448172	Hypothetical/Unknown	hypothetical protein
SP_1136	SP_RS05625	1.01518	0.0567984	0.0171254	11	0.928319	0.225239	0.0601976	14	0.178482	Hypothetical/Unknown	conserved domain protein
SP_1138	n.p										Hypothetical/Unknown	hypothetical protein
SP_1139	SP_RS05635	1.02495	0.0801416	0.0188896	18	1.05321	0.209455	0.0446559	22	0.563492	Hypothetical/Unknown	hypothetical protein
SP_1140	SP_RS05640	1.04029	0.111846	0.0233216	23	1.0157	0.182478	0.0389044	22	0.590424	Hypothetical/Unknown	hypothetical protein
SP_1141	SP_RS05645	1.06265	0.0468633	0.0165687	8	1.06848	0.126115	0.0364061	12	0.885809	Hypothetical/Unknown	hypothetical protein
SP_1142	SP_RS05650	1.01859	0.0840568	0.0175271	23	0.917898	0.180913	0.0426417	18	0.0350382	Hypothetical/Unknown	hypothetical protein
SP_1143	SP_RS05655	1.02085	0.0661351	0.0249967	7	1.16535	0.130381	0.04123	10	0.00902782	Hypothetical/Unknown	conserved hypothetical protein
SP_1144	SP_RS05660	0.976581	0.0691684	0.0399344	3	1.07645	0.174382	0.087191	4	0.345394	Hypothetical/Unknown	conserved hypothetical protein
SP_1145	SP_RS05665	1.04266	0.0785307	0.0134679	34	1.09755	0.19306	0.0326332	35	0.124676	Hypothetical/Unknown	hypothetical protein
SP_1146	n.p	0.987563	0.095864	0.047932	4	1.22171	0.0654866	0.023153	8	0.00133776	Hypothetical/Unknown	hypothetical protein
SP_1150	n.p	1.0245	0.0349338	0.0156229	5	1.03526	0.155997	0.0589614	7	0.863476	Hypothetical/Unknown	hypothetical protein
SP_1151	SP_RS05680										Replication	exonuclease RexB
SP_1152	SP_RS05685										Replication	exonuclease RexA
SP_1153	SP_RS05690	1.0187	0.0797916	0.0301584	7	1.0378	0.437897	0.132031	11	0.88961	Hypothetical/Unknown	hypothetical protein
SP_1154	SP_RS05695	1.0384	0.0819319	0.00774183	112	1.0516	0.220154	0.0196912	125	0.5334	Cellular community	immunoglobulin A1 protease
SP_1155	SP_RS05700										Translation	ribosomal biogenesis GTPase
SP_1156	SP_RS05705	0.925206	0.1691	0.09763	3	1.00489	0.162346	0.0811731	4	0.557826	Folding, sorting, degradation	ribonuclease HII
SP_1157	SP_RS05710	0.9716	0.117647	0.0285336	17	1.02274	0.16215	0.0418669	15	0.320887	Membrane transport	voltage-gated chloride channel family protein
SP_1158	n.p	0.970775	0.0620641	0.031032	4	1.11873	0.143821	0.0587146	6	0.0564825	Hypothetical/Unknown	hypothetical protein
SP_1159	SP_RS05715										DNA repair and editing	site-specific tyrosine recombinase
SP_1160	SP_RS05720	1.00853	0.147324	0.0357313	17	1.07274	0.138584	0.0417845	11	0.253468	Lipid metabolism	putative lipoate-protein ligase
SP_1161	SP_RS05725	1.04065	0.0943292	0.0216406	19	0.976108	0.270336	0.0530172	26	0.265969	Cofactor and vitamin metabolism	putative acetoin dehydrogenase complex, E3 component, dihydrolipoamide dehydrogenase
SP_1162	SP_RS05730	1.05913	0.0847054	0.0267862	10	1.03284	0.10797	0.0325543	11	0.54031	Carbohydrate metabolism	putative acetoin dehydrogenase complex, E2 component, dihydrolipoamide acetyltransferase
SP_1163	SP_RS05735	0.946095	0.126699	0.0447949	8	1.10053	0.0871695	0.032947	7	0.0156973	Cofactor and vitamin metabolism	putative acetoin dehydrogenase, E1 component, beta subunit
SP_1164	SP_RS05740	0.985896	0.121493	0.0429543	8	1.14491	0.107653	0.0406889	7	0.0186295	Cofactor and vitamin metabolism	putative acetoin dehydrogenase, E1 component, alpha subunit
SP_1165	n.p										Hypothetical/Unknown	hypothetical protein
SP_1166	SP_RS05745	1.03459	0.0900085	0.0196415	21	1.08103	0.18904	0.041252	21	0.315504	Membrane transport	MATE efflux family protein
SP_1167	SP_RS05755	0.998622	0.0970548	0.025939	14	1.16435	0.140486	0.0340728	17	0.000568459	Nucleotide metabolism	dihydroorotase, multifunctional complex type
SP_1168	SP_RS05760	1.03182	0.00486133	0.00343748	2	1.0948	0.0527297	0.0304435	3	0.132043	DNA repair and editing	mutator MutT protein
SP_1169	SP_RS05765	1.05101	0.000967627	0.000684216	2	1.08906	0.0398602	0.0281854	2	0.309642	DNA repair and editing	uracil-DNA glycosylase
SP_1170	SP_RS05770	1.05509	0.146629	0.0406676	13	0.974173	0.210456	0.0543396	15	0.243975	Hypothetical/Unknown	hypothetical protein
SP_1171	SP_RS05775	1.02461	0.0798983	0.0282483	8	1.17063	0.096617	0.0322057	9	0.00388818	Various metabolism	hydrolase, haloacid dehalogenase-like family
SP_1172	n.p										Hypothetical/Unknown	hypothetical protein
SP_1173	SP_RS05780	1.09146	0	0	1	1.05362	0.0441252	0.0312012	2	0.439037	Membrane transport	conserved hypothetical protein
SP_1174	SP_RS05785	1.03987	0.0983072	0.0491536	4	1.01475	0.126546	0.0565933	5	0.747363	Hypothetical/Unknown	conserved domain protein
SP_1175	SP_RS05790	1.03611	0.0884488	0.011233	62	1.06562	0.219003	0.0287564	58	0.341037	Hypothetical/Unknown	conserved domain protein
SP_1176	SP_RS05795	0.405949	0.50552	0.291862	3	0	0	0	1	0.298796	Membrane transport	phosphoenolpyruvate-protein phosphotransferase
SP_1177	SP_RS05800										Various metabolism	phosphocarrier protein HPr
SP_1178	SP_RS05805										Various metabolism	NrdH-redoxin
SP_1179	SP_RS05810										Nucleotide metabolism	ribonucleoside-diphosphate reductase 2, alpha subunit
SP_1180	SP_RS05815										Nucleotide metabolism	ribonucleoside-diphosphate reductase 2, beta subunit
SP_1181	n.p	1.02825	0	0	1	1.01768	0.0896843	0.0634164	2	0.894869	Hypothetical/Unknown	hypothetical protein
SP_1182	SP_RS05820	0.994385	0.0513514	0.0137242	14	0.903434	0.273211	0.0788692	12	0.267126	Transcription	lactose phosphotransferase system repressor
SP_1183	n.p					0.889686	1.11022e-16	1.11022e-16	1		Hypothetical/Unknown	hypothetical protein
SP_1184	SP_RS05825	1.04287	0.151642	0.0303284	25	0.954341	0.171727	0.0330489	27	0.0539531	Carbohydrate metabolism	6-phospho-beta-galactosidase
SP_1185	SP_RS05830	1.04697	0.0707545	0.0129179	30	1.02219	0.279001	0.0471598	35	0.614084	Membrane transport	PTS system, lactose-specific IIBC components
SP_1186	SP_RS05835	1.09109	0.0940143	0.0355341	7	0.977601	0.202478	0.0765294	7	0.20348	Membrane transport	PTS system, lactose-specific IIA component
SP_1187	SP_RS05840	1.0392	0.0651528	0.0123127	28	0.964433	0.267396	0.050533	28	0.156359	Transcription	transcription antiterminator LacT
SP_1188	n.p	1.07945	0.122405	0.054741	5	0.933584	0.0999076	0.0706454	2	0.163577	Hypothetical/Unknown	hypothetical protein
SP_1189	SP_RS05845	1.00393	0.0810229	0.0256217	10	1.07502	0.0609082	0.0203027	9	0.04407	Hypothetical/Unknown	hypothetical protein
SP_1190	SP_RS05850	1.04792	0.0671616	0.0140042	23	0.905501	0.202255	0.0375578	29	0.000841958	Carbohydrate metabolism	tagatose 1,6-diphosphate aldolase
SP_1191	SP_RS05855	1.00164	0.0663989	0.0165997	16	0.857986	0.247375	0.0515812	23	0.0117385	Carbohydrate metabolism	tagatose-6-phosphate kinase
SP_1192	SP_RS05860	1.02163	0.0531404	0.0200852	7	0.845239	0.169612	0.075853	5	0.0483449	Carbohydrate metabolism	galactose-6-phosphate isomerase, LacB subunit
SP_1193	SP_RS05865	0.981916	0.0644739	0.037224	3	0.956642	0.351882	0.248818	2	0.92632	Carbohydrate metabolism	galactose-6-phosphate isomerase, LacA subunit
SP_1197	SP_RS05885										Membrane transport	conserved hypothetical protein
SP_1198	n.p	0.964282	0	0	1	0.787866	0	0	1		Membrane transport	hypothetical protein
SP_1199	n.p	1.04835	0.0241302	0.0139316	3	1.14998	0	0	1	0.0182772	Hypothetical/Unknown	hypothetical protein
SP_1200	SP_RS05895	0.932277	0.125245	0.0295205	18	1.06506	0.246138	0.0596973	17	0.0544908	Translation	GTP-binding protein LepA
SP_1201	SP_RS05900	0.973464	0.078314	0.0217204	13	1.01004	0.22102	0.0638031	12	0.592606	Various metabolism	serine/threonine protein phosphatase
SP_1202	SP_RS05905	0.90568	0.143217	0.0431817	11	1.09613	0.15983	0.0565084	8	0.015888	DNA repair and editing	DNA repair protein RecN
SP_1203	SP_RS05910	1.03428	0.0124008	0.00715958	3	1.06136	0.0915618	0.0457809	4	0.584297	Transcription	putative transcriptional repressor
SP_1204	n.p										Translation	putative hemolysin A
SP_1205	SP_RS05920										Various metabolism	geranyltranstransferase
SP_1206	SP_RS05925										DNA repair and editing	exodeoxyribonuclease VII, small subunit
SP_1207	SP_RS05930	0.880063	0.146952	0.0555428	7	1.02963	0.229455	0.0811245	8	0.152132	DNA repair and editing	exodeoxyribonuclease VII, large subunit
SP_1208	SP_RS05935	1.00563	0.0477058	0.0180311	7	0.953611	0.403166	0.152383	7	0.740484	Nucleotide metabolism	uridine kinase
SP_1209	n.p										Hypothetical/Unknown	hypothetical protein
SP_1210	n.p	0.996081	0.0323865	0.0229007	2	1.15884	0	0	1	0.0889874	Hypothetical/Unknown	hypothetical protein
SP_1211	SP_RS05945					1.04375	0	0	1		Hypothetical/Unknown	hypothetical protein
SP_1212	SP_RS05950	0.974996	0.0517908	0.0231616	5	1.09845	0.0739453	0.0279487	7	0.00675954	Translation	tRNA pseudouridine synthase B
SP_1213	SP_RS05955	0.972225	0.0435536	0.0217768	4	1.05793	0.169178	0.0845892	4	0.3644	Hypothetical/Unknown	conserved domain protein
SP_1215	SP_RS05965	1.03697	0.0929738	0.0268392	12	1.04379	0.127087	0.0352477	13	0.879048	Membrane transport	putative transporter, FNT family
SP_1216	n.p	1.04662	0.0194945	0.0137847	2	0.999841	0.139034	0.0621779	5	0.495616	Hypothetical/Unknown	hypothetical protein
SP_1217	n.p										Hypothetical/Unknown	hypothetical protein
SP_1218	n.p	1.05566	0.00317432	0.00224458	2	1.19762	0.163652	0.0818259	4	0.157901	Hypothetical/Unknown	conserved hypothetical protein
SP_1219	SP_RS05975					1.17939	0	0	1		Replication	DNA gyrase, A subunit
SP_1220	SP_RS05980	0.782546	0.324356	0.145057	5	0.805237	0.100446	0.0579925	3	0.88927	Energy metabolism	L-lactate dehydrogenase
SP_1221	SP_RS05985	1.01831	0.0905386	0.0146873	38	1.04183	0.1919	0.0271387	50	0.448011	DNA repair and editing	putative type II restriction endonuclease
SP_1222	SP_RS05990	0.847404	0.216845	0.0425269	26	0.931304	0.362286	0.0724573	25	0.32288	DNA repair and editing	putative type II restriction endonuclease
SP_1223	SP_RS05995	0.82884	0.26251	0.107169	6	0.985156	0.155814	0.0779072	4	0.271973	Cellular community	conserved hypothetical protein
SP_1224	n.p	0.972048	0.00389656	0.00275528	2						Cellular community	conserved domain protein
SP_1225	SP_RS06005	0.916929	0.0575114	0.0332042	3						Hypothetical/Unknown	vicX protein
SP_1226	SP_RS06010	0.899067	0.163357	0.0544523	9	0.949021	0.375397	0.113186	11	0.695521	Signal transduction	sensory box sensor histidine kinase
SP_1227	SP_RS06015										Signal transduction	DNA-binding response regulator
SP_1228	SP_RS06020	1.0296	0.0560324	0.0135898	17	1.02054	0.32796	0.0619785	28	0.887092	DNA repair and editing	A/G-specific adenine glycosylase
SP_1229	SP_RS06025	0.82568	0.170279	0.053847	10	0.947242	0.285277	0.0950923	9	0.28145	Cofactor and vitamin metabolism	formate--tetrahydrofolate ligase
SP_1230	SP_RS06030										Amino acid metabolism	phosphopantothenate--cysteine ligase
SP_1231	SP_RS06035										Amino acid metabolism	flavoprotein
SP_1232	SP_RS06040										Hypothetical/Unknown	membrane protein
SP_1233	SP_RS06045	1.03178	0.0481603	0.0152296	10	1.0291	0.210552	0.0583966	13	0.965014	Hypothetical/Unknown	hypothetical protein
SP_1234	SP_RS06050	1.04513	0.087994	0.0254017	12	1.07636	0.485002	0.171474	8	0.859039	Transcription	transcriptional regulator, biotin repressor family
SP_1235	SP_RS06055	1.04806	0.0904519	0.0452259	4	0.958925	0.178529	0.0892643	4	0.407345	Nucleotide metabolism	MutT/nudix family protein
SP_1236	SP_RS06060	1.03413	0.0569593	0.025473	5	1.10266	0.246379	0.0742861	11	0.3976	Various metabolism	acetyltransferase, GNAT family
SP_1237	SP_RS06065	0.950863	0.0932496	0.0329687	8	1.10201	0.116193	0.0367436	10	0.00745484	Various metabolism	acetyltransferase, GNAT family
SP_1238	SP_RS06070	0.896613	0.0872474	0.0218118	16	0.932785	0.233968	0.0625306	14	0.589259	DNA repair and editing	excinuclease ABC, subunit B
SP_1240	SP_RS06075	0.993496	0.070142	0.0156842	20	1.02806	0.140258	0.029903	22	0.312189	Folding, sorting, degradation	conserved hypothetical protein
SP_1241	SP_RS06080	0.976658	0.13959	0.0387154	13	1.13917	0.130899	0.0337979	15	0.00395597	Membrane transport	amino acid ABC transporter, amino acid-binding protein/permease protein
SP_1242	SP_RS06085	0.758498	0.289353	0.204603	2	0.883326	0	0	1	0.651252	Membrane transport	amino acid ABC transporter, ATP-binding protein
SP_1243	SP_RS06090	0.88786	1.11022e-16	1.11022e-16	1	0.821299	1.11022e-16	1.11022e-16	1		Carbohydrate metabolism	glucose-6-phosphate 1-dehydrogenase
SP_1244	SP_RS06095					0	0	0	2		Folding, sorting, degradation	signal recognition particle-docking protein FtsY
SP_1245	SP_RS06100	0.926394	0.23431	0.0956568	6	1.20273	0.154978	0.0774889	4	0.0550206	Hypothetical/Unknown	Cof family protein
SP_1246	SP_RS06105	1.03437	0.161728	0.0432235	14	1.06087	0.171359	0.049467	12	0.690199	Hypothetical/Unknown	Cof family protein
SP_1247	SP_RS06110	0.844837	0.126709	0.0517289	6	0.998292	0.277606	0.124149	5	0.283334	Cell division	conserved hypothetical protein
SP_1248	SP_RS06115					0.783486	0	0	1		Translation	ribonuclease III
SP_1249	SP_RS06125	1.01372	0.0498266	0.0117442	18	1.05811	0.124217	0.0331983	14	0.217241	Nucleotide metabolism	guanosine monophosphate reductase
SP_1250	SP_RS06130	1.02891	0.08198	0.0136633	36	1.03369	0.147303	0.0245504	36	0.865423	DNA repair and editing	conserved domain protein
SP_1251	SP_RS06135	1.03596	0.0970453	0.0127427	58	1.08935	0.18923	0.0219975	74	0.0376622	DNA repair and editing	putative endonuclease (DNA metabolism, DNA degradation)
SP_1252	SP_RS06140	1.01519	0.0845026	0.0422513	4	0.89694	0.151472	0.0757362	4	0.221662	Hypothetical/Unknown	hypothetical protein
SP_1253	n.p										Hypothetical/Unknown	hypothetical protein
SP_1254	n.p										Hypothetical/Unknown	hypothetical protein
SP_1255	SP_RS06150	0.98391	0.0537774	0.0203259	7	1.01201	0.175598	0.0785296	5	0.736177	Amino acid metabolism	putative 3-isopropylmalate dehydratase, small subunit
SP_1256	SP_RS06155	0.920788	0.0796806	0.0356343	5	0.945642	0.143633	0.0829265	3	0.792268	Hypothetical/Unknown	conserved hypothetical protein
SP_1258	SP_RS06170	1.05342	0.109515	0.0228355	23	1.11785	0.155296	0.0304561	26	0.0971269	Amino acid metabolism	putative 2-isopropylmalate synthase
SP_1259	n.p	1.04679	0.0375514	0.0187757	4	1.16138	0.188617	0.108898	3	0.347276	Hypothetical/Unknown	conserved hypothetical protein
SP_1260	SP_RS06180	1.01974	0.0377391	0.0154069	6	1.13163	0.122386	0.0432701	8	0.0313813	Membrane transport	copper homeostasis protein CutC
SP_1261	SP_RS06185	1.03982	0.089701	0.0270459	11	0.91485	0.293527	0.0885018	11	0.19195	Hypothetical/Unknown	conserved hypothetical protein
SP_1263	SP_RS06195	0.939319	0.0615651	0.0435331	2	0.988054	0	0	1	0.464143	Transcription	DNA topoisomerase I
SP_1264	SP_RS06200	1.02501	0.0797945	0.015649	26	1.09518	0.116899	0.0220919	28	0.0123619	Hypothetical/Unknown	conserved domain protein
SP_1265	n.p	1.06537	0.00338284	0.00239203	2						Hypothetical/Unknown	hypothetical protein
SP_1266	SP_RS06205	0.987911	0.100815	0.0504076	4	1.09626	0.0614936	0.0307468	4	0.116165	DNA repair and editing	putative DNA processing protein DprA
SP_1267	SP_RS06210										Cell wall metabolism	licC protein
SP_1268	SP_RS06215	0.963995	0	0	1	1.05521	0.0101693	0.0071908	2	0.0500852	Membrane transport	licB protein
SP_1269	SP_RS06220										Cell wall metabolism	choline kinase
SP_1270	SP_RS06225										Carbohydrate metabolism	alcohol dehydrogenase, zinc-containing
SP_1271	SP_RS06230										Carbohydrate metabolism	putative 2-C-methyl-D-erythritol 4-phosphate cytidylyltransferase
SP_1272	SP_RS06235										Membrane transport	putative polysaccharide biosynthesis protein
SP_1273	SP_RS06240										Cell wall metabolism	licD1 protein
SP_1274	SP_RS06245	0.939296	0.113101	0.0652989	3	0.836315	0.220387	0.0985602	5	0.417222	Cell wall metabolism	licD2 protein
SP_1275	SP_RS06250	1.022	0.106222	0.0221489	23	0.969526	0.219985	0.0415733	28	0.270743	Nucleotide metabolism	carbamoyl-phosphate synthase, large subunit
SP_1276	SP_RS06255	0.984747	0.0966515	0.0258312	14	0.997822	0.221141	0.0461111	23	0.806051	Nucleotide metabolism	carbamoyl-phosphate synthase, small subunit
SP_1277	SP_RS06260	0.991307	0.0783938	0.0261313	9	1.05518	0.353153	0.111677	10	0.584839	Nucleotide metabolism	aspartate carbamoyltransferase
SP_1278	SP_RS06265	0.974915	0.121878	0.0367476	11	0.912547	0.430022	0.135985	10	0.662942	Transcription	pyrimidine operon regulatory protein
SP_1279	SP_RS06270	1.03364	0	0	1	0.649895	0.518832	0.36687	2	0.485688	DNA repair and editing	endonuclease III
SP_1280	SP_RS06275	0.733065	0.12833	0.0523906	6	0.683982	0.470871	0.177973	7	0.796237	Hypothetical/Unknown	conserved hypothetical protein
SP_1281	SP_RS06280	1.03022	0.0696351	0.016889	17	1.01593	0.172773	0.0386332	20	0.736589	Hypothetical/Unknown	hypothetical protein
SP_1282	SP_RS06285	1.01087	0.0848044	0.0149914	32	1.03751	0.251985	0.0460059	30	0.584038	Membrane transport	ABC transporter, ATP-binding protein
SP_1283	SP_RS06290	1.00925	0.0611167	0.0133367	21	1.00563	0.210546	0.0448885	22	0.938883	Folding, sorting, degradation	heat shock protein HtpX
SP_1284	SP_RS06295	0.983838	0	0	1	1.0036	0	0	1		Hypothetical/Unknown	lemA protein
SP_1285	SP_RS06300	1.06738	0.0799297	0.0461474	3	1.14154	0.0862203	0.0385589	5	0.263602	Translation	glucose-inhibited division protein B
SP_1286	SP_RS06305	1.03431	0.0778298	0.0178554	19	1.0645	0.208588	0.052147	16	0.58763	Membrane transport	uracil permease
SP_1287	SP_RS06310	0.265438	0.150151	0.106173	2	0.390037	0.29173	0.206285	2	0.644983	Folding, sorting, degradation	signal recognition particle protein
SP_1288	SP_RS06315	0.724721	0.240226	0.120113	4	0.468278	0.452707	0.202457	5	0.312068	Transcription	conserved hypothetical protein
SP_1289	SP_RS06320	1.03365	0.154785	0.0346109	20	1.04072	0.227789	0.0474972	23	0.90475	Hypothetical/Unknown	hypothetical protein
SP_1290	SP_RS06325	1.02585	0.0927525	0.0224958	17	1.02135	0.322699	0.0740322	19	0.953912	Hypothetical/Unknown	conserved hypothetical protein
SP_1291	SP_RS06330	1.02233	0.145069	0.0512896	8	0.950886	0.246937	0.0873052	8	0.49205	Hypothetical/Unknown	Cof family protein
SP_1292	SP_RS06335	1.02003	0.101912	0.0139987	53	1.03816	0.213656	0.0296287	52	0.581169	Hypothetical/Unknown	SAP domain protein
SP_1293	SP_RS06345	0.959897	0	0	1	1.1957	0	0	1		Translation	ribosomal protein L19
SP_1294	SP_RS06350	1.02665	0.112585	0.0339458	11	1.16774	0.281998	0.106585	7	0.22528	Membrane transport	camphor resistance protein
SP_1295	SP_RS06355	1.0344	0.0683981	0.0241824	8	1.1757	0.137034	0.0395583	12	0.00692775	Membrane transport	camphor resistance protein
SP_1296	SP_RS06360	0.98178	0.0842268	0.0318348	7	1.07267	0.07527	0.0307288	6	0.0645043	Amino acid metabolism	putative chorismate mutase
SP_1297	SP_RS06365										Various metabolism	flavodoxin
SP_1298	SP_RS06370	0.683307	0.209571	0.0740945	8	0.784015	0.440992	0.113864	15	0.466705	Nucleotide metabolism	DHH subfamily 1 protein
SP_1299	SP_RS06375										Translation	ribosomal protein L31
SP_1300	SP_RS06380	1.03162	0.0470968	0.0210623	5	1.19754	0.0986415	0.0441138	5	0.00944119	Hypothetical/Unknown	hypothetical protein
SP_1302	SP_RS06395	0.985565	0.145342	0.072671	4	1.00816	0.113212	0.0506299	5	0.805998	Mobile element/pseudogene	conserved hypothetical protein
SP_1303	n.p					1.32608	0	0	1		Hypothetical/Unknown	hypothetical protein
SP_1304	n.p	1.0373	0.0830791	0.027693	9	0.935142	0.31113	0.10371	9	0.355413	Hypothetical/Unknown	hypothetical protein
SP_1305	n.p	1.02087	0.010776	0.00622154	3	1.01139	0.150767	0.0674251	5	0.893307	Hypothetical/Unknown	hypothetical protein
SP_1306	SP_RS06400	0.998072	0.0727847	0.0162751	20	1.06103	0.0924858	0.0212177	19	0.0239806	Amino acid metabolism	NADP-specific glutamate dehydrogenase
SP_1307	SP_RS06405										Hypothetical/Unknown	hypothetical protein
SP_1315	SP_RS06455	1.03435	0.112722	0.0235042	23	0.999175	0.250533	0.0457409	30	0.497103	Membrane transport	v-type sodium ATP synthase, subunit D
SP_1316	SP_RS06460	1.03258	0.0735855	0.0108496	46	0.994297	0.201632	0.0269442	56	0.190497	Membrane transport	v-type sodium ATP synthase, subunit B
SP_1317	SP_RS06465	1.02245	0.107925	0.0123799	76	1.04091	0.189334	0.0214379	78	0.457082	Membrane transport	v-type sodium ATP synthase, subunit A
SP_1318	SP_RS06470	1.02431	0.0600718	0.0122621	24	1.0161	0.163447	0.0308886	28	0.806022	Membrane transport	v-type sodium ATP synthase, subunit G
SP_1319	SP_RS06475	1.03515	0.0905658	0.0136533	44	0.961303	0.265059	0.0374851	50	0.067371	Membrane transport	v-type sodium ATP synthase, subunit C
SP_1320	SP_RS06480	1.00984	0.0794141	0.016559	23	1.0534	0.161123	0.0299199	29	0.208654	Membrane transport	v-type sodium ATP synthase, subunit E
SP_1321	SP_RS06485	1.01242	0.0473821	0.0111681	18	1.06041	0.171574	0.0343148	25	0.190897	Membrane transport	v-type sodium ATP synthase, subunit K
SP_1322	SP_RS06490	1.0002	0.114882	0.0140351	67	1.02691	0.199099	0.0219868	82	0.307582	Membrane transport	v-type sodium ATP synthase, subunit I
SP_1323	SP_RS06495	1.00512	0.112585	0.027306	17	0.906378	0.338889	0.0722513	22	0.209092	Hypothetical/Unknown	hypothetical protein
SP_1324	SP_RS06500	1.03539	0.0882879	0.0131612	45	0.935378	0.284788	0.0391187	53	0.0172637	Transcription	putative regulatory protein
SP_1325	SP_RS06505	1.01861	0.0969333	0.014292	46	0.977939	0.25811	0.0376492	47	0.315206	Carbohydrate metabolism	oxidoreductase, Gfo/Idh/MocA family
SP_1327	SP_RS06515	1.0192	0.0875798	0.0242903	13	1.05164	0.134697	0.0359992	14	0.461966	Carbohydrate metabolism	conserved hypothetical protein
SP_1328	SP_RS06520	1.02504	0.0948583	0.0121454	61	0.919661	0.281305	0.0320577	77	0.00255251	Membrane transport	sodium:solute symporter family protein
SP_1329	SP_RS06525	1.03092	0.0872219	0.0136218	41	1.07019	0.158449	0.0226355	49	0.140645	Carbohydrate metabolism	N-acetylneuraminate lyase
SP_1330	SP_RS06530	0.99777	0.0861832	0.0121881	50	0.915278	0.266241	0.0343715	60	0.0256993	Carbohydrate metabolism	putative N-acetylmannosamine-6-P epimerase
SP_1331	SP_RS06535	1.02008	0.100008	0.0164413	37	1.0587	0.203185	0.0306312	44	0.269993	Transcription	putative phosphosugar-binding transcriptional regulator
SP_1332	SP_RS06540	0.97155	0.0569492	0.0152203	14	0.771936	0.463498	0.154499	9	0.212516	Hypothetical/Unknown	conserved domain protein
SP_1333	SP_RS06545	1.02315	0	0	1						Hypothetical/Unknown	hypothetical protein
[truncated: 844 more rows]

## Sheet: Batch AGP v Drop AGP
LOCUS_TIGR4.old	LOCUS_TIGR4.new	AVE_W_Batch_AGP	S.D._W_Batch_AGP	S.E._W_Batch_AGP	INS_W_Batch_AGP	AVE_W_Droplet_AGP	S.D._W_Droplet_AGP	S.E._W_Droplet_AGP	INS_W_Droplet_AGP	P-VAL	GENE.CATEGORY	GENE.DESCRIPTION
[truncated: 2,043 more rows]

[truncated: 2 more sheets: Drop Glucose v Drop AGP, Batch Glucose v Batch AGP]
