# Supplementary material for: Droplet Tn-Seq combines microfluidics with Tn-Seq for identifying complex single-cell phenotypes
Source: Nat Commun. 2019 Dec 16;10:5729. doi: 10.1038/s41467-019-13719-9 (PMC6914776; doi:10.1038/s41467-019-13719-9)
Supplement: Supplementary file 5 — Supplementary Data 4 [file 41467_2019_13719_MOESM5_ESM.xlsx]

## Sheet: Batch Glucose v Drop Glucose 
LOCUS_TIGR4.old	LOCUS_TIGR4.new	AVE_W_Batch_Glucose	S.D._W_Batch_Glucose	S.E._W_Batch_Glucose	INS_W_Batch_Glucose	AVE_W_Droplet_Glucose	S.D._W_Droplet_Glucose	S.E._W_Droplet_Glucose	INS_W_Droplet_Glucose	P-VAL	GENE.CATEGORY	GENE.DESCRIPTION
SP_0001	SP_RS00005										Replication	chromosomal replication initiator protein DnaA
SP_0002	SP_RS00010										Replication	DNA polymerase III, beta subunit
SP_0003	n.p	0.875245	0.0492975	0.0348586	2	0.933142	0.239605	0.169426	2	0.769686	Hypothetical/Unknown	hypothetical protein
SP_0004	SP_RS00020	0.847176	0.0995948	0.0376433	7	0.820661	0.196008	0.0740841	7	0.75516	Translation	GTP-dependent nucleic acid-binding protein
SP_0005	SP_RS00025										Translation	peptidyl-tRNA hydrolase
SP_0006	SP_RS00030	0.910722	0.126002	0.0171468	54	0.881224	0.270648	0.0361668	56	0.462733	Transcription	transcription-repair coupling factor
SP_0007	SP_RS00035	0.870103	0.107884	0.0325281	11	0.863488	0.277129	0.0835576	11	0.941923	Hypothetical/Unknown	S4 domain protein
SP_0008	SP_RS00040										Cell division	hypothetical protein
SP_0009	SP_RS00045	0.941611	0.0674032	0.0389153	3	0.850533	0.106294	0.0613688	3	0.278335	Hypothetical/Unknown	hypothetical protein
SP_0010	SP_RS00050	0.77359	0.0850779	0.0321564	7	0.794583	0.242934	0.0918204	7	0.832778	Antibiotic response/sensing	conserved domain protein
SP_0011	SP_RS00055	0.693177	0	0	1	0.424463	0.559754	0.395806	2	0.620303	Translation	tRNA(Ile)-lysidine synthetase
SP_0012	SP_RS00060	0.771547	0.151995	0.0421557	13	0.825803	0.294635	0.0931718	10	0.601298	Nucleotide metabolism	hypoxanthine-guanine phosphoribosyltransferase
SP_0013	SP_RS00065	0.784245	0.0833421	0.0263551	10	0.748743	0.264309	0.0835819	10	0.69018	Cell division	cell division protein FtsH
SP_0014	SP_RS00070										Transcription	transcriptional regulator ComX1
SP_0018	SP_RS00130	0.980519	0.0811959	0.0363119	5	0.999703	0.0887914	0.0397087	5	0.730681	Transcription	hypothetical protein
SP_0019	SP_RS00135	0.796603	0.0809365	0.018098	20	0.953586	0.113203	0.0253129	20	1.15391e-05	Nucleotide metabolism	adenylosuccinate synthetase
SP_0020	SP_RS00140	0	0	0	1	0	0	0	1		Nucleotide metabolism	cytidine/deoxycytidylate deaminase family protein
SP_0021	SP_RS00145	0.911857	0.11583	0.0668747	3	0.866187	0.113627	0.0656025	3	0.651406	Nucleotide metabolism	putative deoxyuridine 5triphosphate nucleotidohydrolase
SP_0022	SP_RS00150	0.993526	0.114077	0.0268881	18	1.01852	0.176983	0.0417152	18	0.617751	Hypothetical/Unknown	conserved hypothetical protein
SP_0024	SP_RS00160	0	0	0	2	0	0	0	1		Various metabolism	conserved hypothetical protein
SP_0025	SP_RS00165	0.855325	0.20013	0.0817028	6	0.782064	0.312187	0.139614	5	0.661346	Hypothetical/Unknown	hypothetical protein
SP_0026	SP_RS00170	0.999038	0.0807301	0.0176168	21	0.923628	0.1639	0.035766	21	0.0658232	Hypothetical/Unknown	hypothetical protein
SP_0027	SP_RS00175										Nucleotide metabolism	ribose-phosphate pyrophosphokinase
SP_0029	SP_RS00185	0.987149	0.0625724	0.0221227	8	0.909489	0.0792345	0.0280136	8	0.0472043	Hypothetical/Unknown	hypothetical protein
SP_0030	n.p	1.03163	0.169758	0.0641626	7	0.890639	0.16443	0.0671284	6	0.157131	Cellular community	competence-induced protein Ccs16
SP_0031	SP_RS00190	0.981192	0.18434	0.0651739	8	1.02279	0.123948	0.0438223	8	0.604649	Mobile element/pseudogene	hypothetical protein
SP_0032	SP_RS00195										Replication	DNA polymerase I
SP_0033	SP_RS00200	0.962579	0.0475823	0.0158608	9	0.997835	0.0831116	0.0277039	9	0.28575	Various metabolism	conserved hypothetical protein
SP_0034	SP_RS00210	0.93901	0.0478579	0.0138154	12	0.966129	0.152108	0.0439097	12	0.561777	Hypothetical/Unknown	membrane protein
SP_0035	SP_RS00215	0.962356	0.0908495	0.017484	27	0.952856	0.218395	0.0428308	26	0.838106	Amino acid metabolism	aromatic amino acid aminotransferase
SP_0036	SP_RS00220										DNA repair and editing	DNA repair protein
SP_0037	SP_RS00225	0.635373	0.17816	0.0593865	9	0.549668	0.364565	0.121522	9	0.535268	Lipid metabolism	fatty acid/phospholipid synthesis protein PlsX
SP_0038	SP_RS00230										Lipid metabolism	putative acyl carrier protein
SP_0040	n.p	0.818534	0.162166	0.0936265	3	0.730701	0.269554	0.155627	3	0.653942	Hypothetical/Unknown	hypothetical protein
SP_0041	SP_RS00240	0.873048	0.054279	0.038381	2	0.817929	0.0749424	0.0529923	2	0.488252	Cellular community	bacteriocin BlpU
SP_0042	SP_RS00255	0.962128	0.0880013	0.0140915	39	0.891815	0.202112	0.032787	38	0.0524982	Membrane transport	competence factor transporting permease/ATP-binding protein ComA
SP_0043	SP_RS00260	0.962919	0.0600834	0.0100139	36	0.905741	0.176045	0.0301915	34	0.0766889	Membrane transport	competence factor transport protein ComB
SP_0044	SP_RS00265	0.826987	0.117496	0.0293741	16	0.999364	0.106899	0.0267247	16	0.000148606	Nucleotide metabolism	phosphoribosylaminoimidazole-succinocarboxamide synthase
SP_0045	SP_RS00270	0.891245	0.0967101	0.0115591	70	0.966715	0.21314	0.0254751	70	0.00785167	Nucleotide metabolism	putative phosphoribosylformylglycinamidine synthase
SP_0046	SP_RS00275	0.900354	0.0680669	0.0138941	24	0.888916	0.184719	0.0385166	23	0.781266	Nucleotide metabolism	amidophosphoribosyltransferase
SP_0047	SP_RS00280	0.896181	0.101029	0.024503	17	0.949884	0.13884	0.03471	16	0.215659	Nucleotide metabolism	phosphoribosylformylglycinamide cyclo-ligase
SP_0048	SP_RS00285	0.916755	0.0138592	0.00692959	4	0.927623	0.0871961	0.0435981	4	0.813751	Nucleotide metabolism	phosphoribosylglycinamide formyltransferase
SP_0049	SP_RS00290	0.958433	0.0689696	0.0125921	30	0.943169	0.210322	0.0397471	28	0.715672	Antibiotic response/sensing	putative vanZ protein
SP_0050	SP_RS00295	0.891033	0.0621938	0.0119692	27	0.865611	0.171562	0.0324222	28	0.465239	Nucleotide metabolism	phosphoribosylaminoimidazolecarboxamide formyltransferase/IMP cyclohydrolase
SP_0051	SP_RS00300	0.894379	0.107179	0.0233884	21	0.96716	0.131995	0.0288036	21	0.0567984	Nucleotide metabolism	phosphoribosylamine--glycine ligase
SP_0052	n.p										Hypothetical/Unknown	hypothetical protein
SP_0053	SP_RS00305	0.815306	0.0475811	0.0168225	8	0.885622	0.241617	0.0854243	8	0.432815	Nucleotide metabolism	phosphoribosylaminoimidazole carboxylase, catalytic subunit
SP_0054	SP_RS00310	0.870451	0.0688524	0.0143567	23	0.866984	0.139384	0.0290635	23	0.915317	Nucleotide metabolism	phosphoribosylaminoimidazole carboxylase, ATPase subunit
SP_0055	SP_RS00315	0.884256	0.120082	0.0250388	23	0.892693	0.165588	0.0353036	22	0.84636	Hypothetical/Unknown	hypothetical protein
SP_0056	SP_RS00320	0.666685	0.118715	0.0317279	14	0.795569	0.275159	0.0735394	14	0.119647	Nucleotide metabolism	adenylosuccinate lyase
SP_0057	SP_RS00325	0.958246	0.083097	0.00740287	126	0.933113	0.176017	0.015619	127	0.147186	Cell wall metabolism	beta-N-acetylhexosaminidase
SP_0058	SP_RS00330	0.880166	0.0587935	0.00993792	35	0.95049	0.173856	0.0289761	36	0.0247366	Transcription	transcriptional regulator, GntR family
SP_0059	n.p	0.927143	0.0455286	0.0227643	4	0.85424	0.151099	0.0872371	3	0.455477	Hypothetical/Unknown	hypothetical protein
SP_0060	SP_RS00335	0.99706	0.0711587	0.00889484	64	0.971945	0.112401	0.014275	62	0.137917	Carbohydrate metabolism	glycosyl hydrolase, family 35
SP_0061	SP_RS00340	0.977757	0.0751077	0.015661	23	0.951988	0.158285	0.0330047	23	0.484297	Membrane transport	PTS system, IIB component
SP_0062	SP_RS00345	0.992155	0.0725844	0.0124481	34	0.928346	0.17101	0.029328	34	0.049313	Membrane transport	PTS system, IIC component
SP_0063	SP_RS00350	0.976368	0.0620714	0.0108052	33	0.955435	0.114904	0.0203123	32	0.366369	Membrane transport	PTS system, IID component
SP_0064	SP_RS00355	0.935222	0.117939	0.0416976	8	0.833242	0.195092	0.0737379	7	0.250108	Membrane transport	PTS system, IIA component
SP_0065	SP_RS00360	0.978339	0.123468	0.0184055	45	0.917967	0.164463	0.0250803	43	0.055575	Carbohydrate metabolism	sugar isomerase domain protein AgaS
SP_0066	SP_RS00365	0.987294	0.0816064	0.0129031	40	0.919105	0.167572	0.0268331	39	0.0247477	Carbohydrate metabolism	aldose 1-epimerase
SP_0067	n.p	0.955529	0.039084	0.0117843	11	0.962742	0.161792	0.0487822	11	0.887154	Hypothetical/Unknown	hypothetical protein
SP_0068	n.p	0.972661	0.0894072	0.0269573	11	0.977867	0.127138	0.0402046	10	0.915479	Hypothetical/Unknown	hypothetical protein
SP_0069	SP_RS00375	0.987808	0.0867948	0.0164027	28	0.953566	0.132771	0.0250914	28	0.258383	Hypothetical/Unknown	choline binding protein I
SP_0070	n.p	0.985733	0.0468661	0.023433	4	0.960909	0.127826	0.0639131	4	0.727871	Hypothetical/Unknown	hypothetical protein
SP_0071	SP_RS00380	0.981181	0.0857516	0.00421956	413	0.95876	0.161883	0.00802423	407	0.0135964	Folding, sorting, degradation	zinc metalloprotease ZmpC
SP_0072	n.p	0.948963	0.0945872	0.0668832	2	0.56201	0.482617	0.341262	2	0.381646	Hypothetical/Unknown	hypothetical protein
SP_0073	SP_RS00385	0.978768	0.0768338	0.0142677	29	0.886211	0.202739	0.0390172	27	0.0300713	Hypothetical/Unknown	conserved hypothetical protein
SP_0074	SP_RS00390	1.00807	0.105451	0.030441	12	0.922571	0.11134	0.0335704	11	0.073104	Carbohydrate metabolism	acetyltransferase, CysE/LacA/LpxA/NodL family
SP_0075	SP_RS00395	0.969688	0.104379	0.0347932	9	0.783207	0.293774	0.0979247	9	0.0916592	Nucleotide metabolism	phosphorylase, Pnp/Udp family
SP_0076	n.p	0.976884	0.0723281	0.0295278	6	0.856471	0.162071	0.061257	7	0.104276	Hypothetical/Unknown	hypothetical protein
SP_0077	SP_RS00400	1.00101	0.0445753	0.0199347	5	0.902608	0.0998275	0.0446442	5	0.0789608	Hypothetical/Unknown	hypothetical protein
SP_0078	SP_RS00405	1.00176	0.093776	0.0126447	55	0.96055	0.140909	0.0195405	52	0.0795191	Membrane transport	potassium uptake protein, Trk family
SP_0079	SP_RS00410	0.991097	0.109528	0.0303777	13	0.85728	0.20047	0.0633942	10	0.0707586	Membrane transport	potassium uptake protein, Trk family
SP_0080	n.p	0.992763	0.0364041	0.0257416	2	0.91615	0.0503478	0.0356013	2	0.223303	Hypothetical/Unknown	hypothetical protein
SP_0082	SP_RS00425	0.989459	0.0745443	0.0111124	45	0.882375	0.266006	0.0415432	41	0.0147412	Structural proteins	cell wall surface anchor family protein
SP_0083	SP_RS00430	0.99356	0.0912131	0.0203959	20	0.991246	0.155962	0.0340336	21	0.953795	Transcription	DNA-binding response regulator
SP_0084	SP_RS00435	0.98176	0.0744971	0.0175591	18	0.895692	0.160998	0.0390478	17	0.0526343	Signal transduction	sensor histidine kinase
SP_0085	SP_RS00440										Translation	ribosomal protein S4
SP_0087	n.p										Hypothetical/Unknown	hypothetical protein
SP_0088	SP_RS00450	1.09006	0.0598276	0.0345415	3	1.11156	0.148316	0.0856301	3	0.827317	Hypothetical/Unknown	hypothetical protein
SP_0089	n.p	0.962668	0.00475841	0.0033647	2	1.08365	0.0161273	0.0114037	2	0.00952047	Hypothetical/Unknown	hypothetical protein
SP_0090	SP_RS00460	0.983539	0.0652734	0.00872252	56	0.947394	0.204519	0.0275774	55	0.214096	Membrane transport	ABC transporter, permease protein
SP_0091	SP_RS00465	0.991056	0.0717316	0.0124869	33	0.919932	0.167189	0.0295551	32	0.0302567	Membrane transport	ABC transporter, permease protein
SP_0092	SP_RS00475	0.989723	0.0813652	0.0124081	43	0.920333	0.196058	0.0298986	43	0.034956	Membrane transport	ABC transporter, substrate-binding protein
SP_0093	n.p	1.00293	0.0595979	0.0225259	7	0.868719	0.0588518	0.0222439	7	0.00114852	Hypothetical/Unknown	hypothetical protein
SP_0094	n.p	1.02175	0.0135762	0.00783825	3	0.747156	0.331647	0.191476	3	0.225168	Hypothetical/Unknown	hypothetical protein
SP_0095	SP_RS00480	0.976736	0.0978996	0.0244749	16	0.796346	0.255084	0.063771	16	0.0130011	Various metabolism	conserved hypothetical protein
SP_0096	SP_RS00485	1.00564	0.0450452	0.0112613	16	0.891889	0.11195	0.0279876	16	0.000714321	Hypothetical/Unknown	hypothetical protein
SP_0097	SP_RS00490	0.982111	0.0893516	0.0130333	47	0.953585	0.167455	0.0239221	49	0.297732	Hypothetical/Unknown	conserved domain protein
SP_0098	SP_RS00495	0.978871	0.0947672	0.0182379	27	0.986892	0.152936	0.0305872	25	0.822706	Hypothetical/Unknown	hypothetical protein
SP_0099	SP_RS00500	0.986643	0.0814918	0.0203729	16	0.994311	0.0991152	0.0247788	16	0.812703	Hypothetical/Unknown	hypothetical protein
SP_0100	SP_RS00505	0.999839	0.0729402	0.0194941	14	0.882303	0.217807	0.0582114	14	0.0666054	Transcription	conserved hypothetical protein
SP_0101	SP_RS00510	0.974734	0.0834213	0.0131901	40	0.97583	0.17773	0.0277568	41	0.971638	Membrane transport	putative transporter
SP_0102	SP_RS00515										Cell wall metabolism	glycosyl transferase
SP_0103	SP_RS00520										Capsule metabolism	putative capsular polysaccharide biosynthesis protein
SP_0104	SP_RS00530	0.998852	0.104405	0.0239522	19	0.994559	0.208472	0.0478267	19	0.936467	Various metabolism	hydrolase, haloacid dehalogenase-like family
SP_0105	SP_RS00535	0.977964	0.0746885	0.0215607	12	0.950435	0.257374	0.0742976	12	0.725344	Amino acid metabolism	L-serine dehydratase, iron-sulfur-dependent, alpha subunit
SP_0106	SP_RS00540	1.05208	0.0491572	0.0163857	9	0.971586	0.143945	0.0479816	9	0.131924	Amino acid metabolism	L-serine dehydratase, iron-sulfur-dependent, beta subunit
SP_0107	SP_RS00545	1.00671	0.0572148	0.0180929	10	0.924255	0.15297	0.0461222	11	0.112476	Hypothetical/Unknown	LysM domain protein
SP_0108	SP_RS00550	0.946549	0.114082	0.051019	5	1.00498	0.119489	0.053437	5	0.451797	Hypothetical/Unknown	hypothetical protein
SP_0109	SP_RS00555	0.962296	0.134069	0.0335173	16	0.948957	0.214856	0.0554756	15	0.838389	Cellular community	putative bacteriocin
SP_0110	SP_RS00560	0.984915	0.0902289	0.0100254	81	0.969795	0.191105	0.0216384	78	0.526988	Cellular community	hypothetical protein
SP_0111	SP_RS00565	1.00103	0.0640983	0.0160246	16	0.985778	0.231729	0.0579323	16	0.801375	Membrane transport	putative amino acid ABC transporter, ATP-binding protein
SP_0112	SP_RS00570	1.02978	0.076891	0.0181234	18	0.940819	0.370499	0.0898592	17	0.338878	Membrane transport	putative amino acid ABC transporter, periplasmic amino acid-binding protein
SP_0114	SP_RS00580	0.979491	0.075802	0.0210237	13	0.995669	0.10912	0.0315003	12	0.673227	Hypothetical/Unknown	hypothetical protein
SP_0115	SP_RS00585	1.00983	0.0603666	0.0134984	20	0.914351	0.243866	0.0559466	19	0.105564	Hypothetical/Unknown	hypothetical protein
SP_0116	SP_RS00590	0.996781	0.0117756	0.00526621	5	0.940806	0.0652784	0.0291934	5	0.0958779	Hypothetical/Unknown	hypothetical protein
SP_0117	SP_RS00595	0.996997	0.108946	0.0170145	41	0.996727	0.157587	0.0249168	40	0.992883	Cellular community	pneumococcal surface protein A
SP_0118	SP_RS00600										Translation	tRNA (5-methylaminomethyl-2-thiouridylate)-methyltransferase
SP_0119	SP_RS00605	0.814265	0.196474	0.0694641	8	0.746557	0.110228	0.0492953	5	0.44349	Nucleotide metabolism	MutT/nudix family protein
SP_0120	SP_RS00610										Translation	glucose-inhibited division protein A
SP_0121	SP_RS00620	0.576482	0.437317	0.218658	4	0.741113	0.0534294	0.0377803	2	0.499335	Translation	metallo-beta-lactamase superfamily protein
SP_0122	SP_RS00625	0.627131	0.0989911	0.0699973	2	0	0	0	1	0.0707635	Hypothetical/Unknown	conserved hypothetical protein
SP_0123	n.p	0.976494	0.12241	0.0387093	10	0.944425	0.135774	0.0429355	10	0.585891	Cellular community	competence-induced protein Ccs1
SP_0124	SP_RS00635	1.07573	0.0965724	0.0431885	5	0.977803	0.0477996	0.0213766	5	0.076605	Hypothetical/Unknown	hypothetical protein
SP_0125	SP_RS00640	0.968137	0.116548	0.052122	5	0.889	0.0799458	0.0399729	4	0.26743	Cellular community	hypothetical protein
SP_0126	n.p										Hypothetical/Unknown	hypothetical protein
SP_0127	SP_RS00645	0.475305	0.259411	0.183431	2	0.798909	0	0	1	0.328291	Translation	conserved hypothetical protein
SP_0128	SP_RS00650	0.661118	0.247006	0.10084	6	0.695369	0.272255	0.136128	4	0.844822	Translation	putative ribosomal-protein-alanine acetyltransferase
SP_0129	SP_RS00655	0.972511	0	0	1	0.8057	0	0	1		Translation	DNA-binding/iron metalloprotein/AP endonuclease
SP_0133	SP_RS00680	0.996493	0.107328	0.0158246	46	1.02336	0.168553	0.0254103	44	0.371877	Carbohydrate metabolism	hypothetical protein
SP_0134	SP_RS00685	0.995987	0.0377724	0.0125908	9	1.06165	0.0929343	0.0309781	9	0.0671736	Hypothetical/Unknown	hypothetical protein
SP_0135	SP_RS00690	0.987351	0.0902995	0.0162183	31	1.00815	0.234748	0.0414979	32	0.64228	Carbohydrate metabolism	putative glycosyl transferase
SP_0136	SP_RS00695	0.998607	0.0993032	0.0112439	78	1.04648	0.161664	0.0183049	78	0.0273056	Carbohydrate metabolism	glycosyl transferase, family 2
SP_0137	SP_RS00700	0.988896	0.101264	0.00895058	128	1.017	0.180296	0.0158742	129	0.124215	Antibiotic response/sensing	ABC transporter, ATP-binding protein
SP_0138	SP_RS00710	0.987759	0.105506	0.0146311	52	1.05589	0.268694	0.0362307	55	0.0841533	Hypothetical/Unknown	hypothetical protein
SP_0139	SP_RS00715	0.982576	0.101155	0.0110369	84	0.996225	0.169004	0.0185507	83	0.528066	Hypothetical/Unknown	conserved domain protein
SP_0141	SP_RS00725	0.988111	0.0749205	0.016349	21	0.93821	0.197532	0.0431051	21	0.285551	Transcription	transcriptional regulator
SP_0142	SP_RS00730	0.946298	0.080765	0.0571095	2	0.941895	0.040325	0.0285141	2	0.951287	Hypothetical/Unknown	hypothetical protein
SP_0143	SP_RS00735	0.988751	0.0639856	0.00987319	42	1.01336	0.188311	0.0280718	45	0.41054	Folding, sorting, degradation	conserved domain protein
SP_0144	SP_RS00740	0.96665	0.123661	0.0237986	27	1.02302	0.12907	0.0253127	26	0.110896	Folding, sorting, degradation	hypothetical protein
SP_0145	SP_RS00745	1.00097	0.0678305	0.0114654	35	0.965522	0.212669	0.0364724	34	0.357127	Membrane transport	conserved hypothetical protein
SP_0146	SP_RS00755	0.974952	0.0592919	0.0123632	23	0.871059	0.231257	0.0493041	22	0.0471182	Membrane transport	conserved hypothetical protein
SP_0147	SP_RS00760	0.995372	0.044374	0.0167718	7	0.953518	0.0848636	0.0320754	7	0.270054	Membrane transport	hypothetical protein
SP_0148	SP_RS00765	0.870383	0.133122	0.0665608	4	0.464447	5.55112e-17	5.55112e-17	1	0.00885597	Membrane transport	ABC transporter, substrate-binding protein
SP_0149	SP_RS00770	0.985453	0.0764594	0.0149949	26	0.953982	0.129032	0.0269051	23	0.312132	Membrane transport	lipoprotein
SP_0150	SP_RS00775	0.985532	0.080461	0.0130525	38	0.962582	0.131238	0.0218729	36	0.370587	Folding, sorting, degradation	peptidase, M20/M25/M40 family
SP_0151	SP_RS00780	1.02051	0.0907713	0.0198079	21	1.07041	0.191552	0.0399413	23	0.269369	Membrane transport	ABC transporter, ATP-binding protein
SP_0152	SP_RS00785	1.00536	0.0670661	0.0162659	17	0.910651	0.261717	0.0634757	17	0.158063	Membrane transport	putative ABC transporter, permease protein
SP_0153	SP_RS00790	0.986025	0.0698037	0.0127444	30	0.945158	0.14648	0.0272007	29	0.17902	Hypothetical/Unknown	putative membrane protein
SP_0154	SP_RS00795	0.980768	0.0779048	0.0133606	34	0.989308	0.158462	0.026785	35	0.776288	Hypothetical/Unknown	hypothetical protein
SP_0155	SP_RS00800	0.989444	0.0707073	0.0077148	84	0.942236	0.224677	0.0243696	85	0.0665398	Signal transduction	putative sensor histidine kinase
SP_0156	SP_RS00805	0.989183	0.0728761	0.0108637	45	1.02619	0.205977	0.0303697	46	0.254245	Signal transduction	DNA-binding response regulator
SP_0157	SP_RS00810	0.984814	0.0673369	0.0132058	26	0.995741	0.161186	0.0310202	27	0.747185	Hypothetical/Unknown	hypothetical protein
SP_0158	SP_RS00815										Various metabolism	NrdI family protein
SP_0159	SP_RS00820	0.987232	0.0847774	0.0184999	21	0.97338	0.248996	0.0530861	22	0.806602	Membrane transport	conserved hypothetical protein
SP_0160	SP_RS00825	0.909238	0.123174	0.055085	5	0.909435	0.14075	0.0629453	5	0.998186	Hypothetical/Unknown	conserved domain protein
SP_0161	SP_RS00830	1.00526	0.057531	0.0153758	14	0.974003	0.107993	0.0299518	13	0.362037	Transcription	conserved domain protein
SP_0162	n.p										Hypothetical/Unknown	hypothetical protein
SP_0163	SP_RS00835	0.983647	0.104545	0.0154143	46	1.04824	0.190168	0.0296993	41	0.0568853	Transcription	putative transcriptional regulator PlcR
SP_0164	n.p	0.98472	0.0853372	0.0348388	6	0.834232	0.1873	0.0764649	6	0.103569	Hypothetical/Unknown	hypothetical protein
SP_0165	SP_RS00840	0.996851	0.0547737	0.0079059	48	0.998605	0.171441	0.0261446	43	0.948943	Cofactor and vitamin metabolism	flavoprotein
SP_0166	SP_RS00845	0.999537	0.0989603	0.0104898	89	0.960243	0.205588	0.0221691	86	0.110948	Amino acid metabolism	pyridoxal-dependent decarboxylase, Orn/Lys/Arg family
SP_0167	SP_RS00850	1.00295	0.0712572	0.00857836	69	0.946204	0.147367	0.0178709	68	0.00487163	Hypothetical/Unknown	hypothetical protein
SP_0168	SP_RS00855	0.994439	0.102244	0.0116518	77	1.01597	0.166617	0.0189878	77	0.335438	Membrane transport	putative macrolide efflux protein
SP_0170	n.p	0.982847	0.0828088	0.0414044	4	0.932121	0.109183	0.0545914	4	0.487047	Hypothetical/Unknown	hypothetical protein
SP_0171	SP_RS00860	0.998793	0.116234	0.0290584	16	0.966287	0.261179	0.0652947	16	0.652505	Carbohydrate metabolism	ROK family protein
SP_0172	n.p	0.983329	0.0743269	0.0262785	8	0.877678	0.34864	0.116213	9	0.389224	Hypothetical/Unknown	hypothetical protein
SP_0173	SP_RS00865	0.989113	0.0940061	0.0158899	35	0.887415	0.235057	0.0397318	35	0.0202949	DNA repair and editing	DNA mismatch repair protein HexB
SP_0174	n.p										Hypothetical/Unknown	hypothetical protein
SP_0175	SP_RS00870	1.00422	0.0733185	0.0143789	26	1.01688	0.14848	0.0285751	27	0.693742	Cofactor and vitamin metabolism	6,7-dimethyl-8-ribityllumazine synthase
SP_0176	SP_RS00875	1.00893	0.125001	0.0151586	68	0.939393	0.159152	0.0197403	65	0.0059869	Cofactor and vitamin metabolism	3,4-dihydroxy-2-butanone 4-phosphate synthase/GTP cyclohydrolase II
SP_0177	SP_RS00880	0.970155	0.0708635	0.0103365	47	0.92348	0.108599	0.016189	45	0.0170828	Cofactor and vitamin metabolism	riboflavin synthase, alpha subunit
SP_0178	SP_RS00885	0.991821	0.076203	0.00992079	59	0.947112	0.215216	0.0282592	58	0.13823	Cofactor and vitamin metabolism	riboflavin biosynthesis protein RibD
SP_0179	SP_RS00890										DNA repair and editing	Holliday junction DNA helicase RuvA
SP_0180	SP_RS00895	1.02164	0.0655946	0.0247924	7	0.990402	0.153282	0.0579353	7	0.629036	DNA repair and editing	DNA-3-methyladenine glycosylase I
SP_0181	SP_RS00900	0.989043	0.0758375	0.013006	34	0.935215	0.10918	0.0190057	33	0.0225131	Folding, sorting, degradation	conserved hypothetical protein
SP_0182	SP_RS00905	1.01278	0.088249	0.016112	30	0.954649	0.16906	0.0331554	26	0.120633	Amino acid metabolism	MccC family protein
SP_0183	n.p										Hypothetical/Unknown	hypothetical protein
SP_0184	SP_RS00910	0.957419	0.0584036	0.0133987	19	0.868589	0.251805	0.0563053	20	0.133344	Structural proteins	hypothetical protein
SP_0185	SP_RS00915										Membrane transport	magnesium transporter, CorA family
SP_0186	SP_RS00920	0.923182	0.0769177	0.0153835	25	0.768898	0.23455	0.04691	25	0.00301325	DNA repair and editing	excinuclease ABC, subunit A
SP_0187	SP_RS00925	0.972884	0.071469	0.0140162	26	0.909986	0.102508	0.0205015	25	0.0145742	Folding, sorting, degradation	peptidase M24 family protein
SP_0188	n.p										Hypothetical/Unknown	hypothetical protein
SP_0189	SP_RS00930										Transcription	transcriptional regulator
SP_0190	n.p	1.05911	0.165825	0.0957392	3	0.68082	0.142157	0.0820744	3	0.0399485	Hypothetical/Unknown	hypothetical protein
SP_0191	SP_RS00935	1.01531	0.0468506	0.0156169	9	0.678973	0.408502	0.136167	9	0.0259661	Hypothetical/Unknown	hypothetical protein
SP_0192	SP_RS00940	0.899831	0.204943	0.0836677	6	0.776041	0.195506	0.0874327	5	0.333051	Hypothetical/Unknown	conserved hypothetical protein
SP_0194	SP_RS00950	0.819386	0.0742148	0.0371074	4	0.921113	0.0169247	0.0119675	2	0.059478	Hypothetical/Unknown	conserved hypothetical protein
SP_0195	n.p										Hypothetical/Unknown	hypothetical protein
SP_0196	n.p										Hypothetical/Unknown	hypothetical protein
SP_0197	SP_RS00955	0.916057	0.0663059	0.0250613	7	0.81256	0.156565	0.0553541	8	0.112286	Cofactor and vitamin metabolism	putative dihydrofolate synthetase
SP_0198	SP_RS00960	0.974352	0.0833516	0.0222766	14	0.884254	0.17919	0.0478905	14	0.0999611	Hypothetical/Unknown	hypothetical protein
SP_0199	SP_RS00965	0.803972	0.134794	0.0163461	68	0.713679	0.310337	0.0379137	67	0.0304955	Lipid metabolism	cardiolipin synthetase
SP_0200	SP_RS00975	0.955756	0.137094	0.0235115	34	0.885537	0.271973	0.0480784	32	0.194199	Cellular community	competence-induced protein Ccs4
SP_0201	n.p	0.855091	0.243997	0.0575107	18	0.826895	0.265559	0.0644076	17	0.746072	Hypothetical/Unknown	hypothetical protein
SP_0202	SP_RS00980	0.861926	0.0996233	0.0199247	25	0.801043	0.224453	0.0458163	24	0.229074	Nucleotide metabolism	anaerobic ribonucleoside-triphosphate reductase
SP_0203	SP_RS00985	0.918758	0.0671719	0.0474977	2	0.921245	0.09725	0.0687661	2	0.978963	Hypothetical/Unknown	hypothetical protein
SP_0204	SP_RS00990	0.999854	0.045606	0.0172374	7	0.891028	0.139289	0.0526462	7	0.0730564	Various metabolism	acetyltransferase, GNAT family
SP_0205	SP_RS00995	0.896718	0.13321	0.0421247	10	0.951513	0.290267	0.0837928	12	0.56558	Nucleotide metabolism	anaerobic ribonucleoside-triphosphate reductase activating protein
SP_0206	n.p	0.9828	0.105007	0.0469604	5	0.916694	0.104136	0.0465709	5	0.346803	Hypothetical/Unknown	hypothetical protein
SP_0207	n.p	0.962366	0.0965155	0.0394023	6	0.878979	0.126948	0.0518262	6	0.22916	Hypothetical/Unknown	conserved domain protein
SP_0208	SP_RS01005										Translation	ribosomal protein S10
SP_0209	SP_RS01010										Translation	ribosomal protein L3
SP_0210	SP_RS01015										Translation	ribosomal protein L4
SP_0211	SP_RS01020										Translation	ribosomal protein L23
SP_0212	SP_RS01025										Translation	ribosomal protein L2
SP_0213	SP_RS01030										Translation	ribosomal protein S19
SP_0214	SP_RS01035										Translation	ribosomal protein L22
SP_0215	SP_RS01040										Translation	ribosomal protein S3
SP_0216	SP_RS01045										Translation	ribosomal protein L16
SP_0217	SP_RS01050										Translation	ribosomal protein L29
SP_0218	SP_RS01055										Translation	ribosomal protein S17
SP_0219	SP_RS01060										Translation	ribosomal protein L14
SP_0220	SP_RS01065										Translation	ribosomal protein L24
SP_0221	SP_RS01070										Translation	ribosomal protein L5
SP_0222	SP_RS01075										Translation	ribosomal protein S14
SP_0223	n.p										Hypothetical/Unknown	hypothetical protein
SP_0224	SP_RS01080										Translation	ribosomal protein S8
SP_0225	SP_RS01085										Translation	ribosomal protein L6
SP_0226	SP_RS01090										Translation	ribosomal protein L18
SP_0227	SP_RS01095										Translation	ribosomal protein S5
SP_0228	SP_RS01100										Translation	ribosomal protein L30
SP_0229	SP_RS01105										Translation	ribosomal protein L15
SP_0230	SP_RS01110										Membrane transport	preprotein translocase, SecY subunit
SP_0231	SP_RS01115										Nucleotide metabolism	adenylate kinase
SP_0232	SP_RS01120										Translation	translation initiation factor IF-1
SP_0233	SP_RS01125										Translation	ribosomal protein L36
SP_0234	SP_RS01130										Translation	ribosomal protein S13
SP_0235	SP_RS01135										Translation	ribosomal protein S11
SP_0236	SP_RS01140										Translation	DNA-directed RNA polymerase, alpha subunit
SP_0237	SP_RS01145										Translation	ribosomal protein L17
SP_0238	SP_RS01150	0.946885	0.0615882	0.035558	3	0.924048	0.048797	0.028173	3	0.641148	Hypothetical/Unknown	ACT domain protein
SP_0239	SP_RS01155	0.964643	0.0910366	0.0235056	15	0.992473	0.218724	0.0631403	12	0.683069	Hypothetical/Unknown	conserved hypothetical protein
SP_0240	SP_RS01160	0.997641	0.0753963	0.0284971	7	0.916411	0.186605	0.0705302	7	0.306606	Amino acid metabolism	phosphoglycerate mutase family protein
SP_0242	SP_RS01180	0.992025	0.0546249	0.0111503	24	0.908478	0.165239	0.0337293	24	0.0230201	Membrane transport	ABC transporter, ATP-binding protein
SP_0243	SP_RS01185	0.995888	0.0952731	0.013897	47	0.976931	0.166129	0.0242324	47	0.499061	Membrane transport	iron ABC transporter, iron-binding protein
SP_0244	n.p	0.954122	0	0	1	0.820076	1.11022e-16	1.11022e-16	1		Hypothetical/Unknown	hypothetical protein
SP_0245	SP_RS01190	0.994968	0.119859	0.0194437	38	1.00496	0.203152	0.0329557	38	0.794725	Carbohydrate metabolism	putative pyruvate formate-lyase-activating enzyme
SP_0246	SP_RS01195	0.89987	0.118346	0.0223652	28	0.94878	0.273455	0.0516781	28	0.388911	Transcription	transcriptional regulator, DeoR family
SP_0247	SP_RS01200	0.998541	0.0983447	0.0141948	48	0.995411	0.228158	0.0329317	48	0.930645	Transcription	transcriptional regulator
SP_0248	SP_RS01205	1.01681	0.0759522	0.0196108	15	0.993831	0.177165	0.0457438	15	0.647816	Membrane transport	PTS system, IIA component
SP_0249	SP_RS01210	1.00895	0.0660784	0.0160264	17	0.865406	0.275161	0.0710463	15	0.0580138	Membrane transport	PTS system, IIB component
SP_0250	SP_RS01215	0.979317	0.0737395	0.00819328	81	0.926846	0.183588	0.0206552	79	0.0194301	Membrane transport	PTS system, IIC component
SP_0251	SP_RS01220	0.989068	0.0914924	0.00737267	154	0.943585	0.159959	0.0131486	148	0.00277006	Carbohydrate metabolism	putative formate acetyltransferase
SP_0252	SP_RS01225	0.992701	0.0699872	0.00980016	51	0.974072	0.153731	0.0217408	50	0.436584	Carbohydrate metabolism	transaldolase family protein
SP_0253	SP_RS01230	0.984626	0.0870037	0.0126908	47	0.958167	0.19253	0.0280834	47	0.392807	Carbohydrate metabolism	glycerol dehydrogenase
SP_0254	SP_RS01235										Translation	leucyl-tRNA synthetase
SP_0255	SP_RS01240	0.985677	0.0386679	0.0146151	7	0.87295	0.0653554	0.024702	7	0.00200767	Folding, sorting, degradation	acetyltransferase, GNAT family
SP_0256	SP_RS01245	1.01241	0.0767353	0.0255784	9	0.929974	0.2412	0.0803999	9	0.343077	Various metabolism	acetyltransferase, GNAT family
SP_0258	SP_RS01265	1.01594	0.201053	0.116078	3	1.00704	0.237635	0.137199	3	0.96288	Hypothetical/Unknown	hypothetical protein
SP_0259	SP_RS01270										DNA repair and editing	Holliday junction DNA helicase RuvB
SP_0260	SP_RS01275	0.982327	0.137838	0.0415597	11	1.01317	0.180617	0.0544581	11	0.657363	Hypothetical/Unknown	conserved hypothetical protein
SP_0261	SP_RS01280										Various metabolism	undecaprenyl diphosphate synthase
SP_0262	SP_RS01285										Lipid metabolism	phosphatidate cytidylyltransferase
SP_0263	SP_RS01290	0.941297	0.104406	0.0348019	9	0.963578	0.0802153	0.0267384	9	0.618598	Folding, sorting, degradation	eep protein
SP_0264	SP_RS01295										Translation	prolyl-tRNA synthetase
SP_0265	SP_RS01300	0.978902	0.196862	0.0545997	13	0.930347	0.166176	0.046089	13	0.503291	Carbohydrate metabolism	glycosyl hydrolase, family 1
SP_0266	SP_RS01305										Carbohydrate metabolism	glucosamine--fructose-6-phosphate aminotransferase, isomerizing
SP_0267	SP_RS01310	0.938849	0.0714312	0.0238104	9	0.969207	0.0965779	0.0305406	10	0.443869	Various metabolism	putative oxidoreductase
SP_0268	SP_RS01315	0.996987	0.0897104	0.0118824	57	0.968062	0.173784	0.023871	53	0.280444	Carbohydrate metabolism	putative alkaline amylopullulanase
SP_0269	n.p										Hypothetical/Unknown	hypothetical protein
SP_0270	n.p										Hypothetical/Unknown	hypothetical protein
SP_0271	SP_RS01320										Translation	ribosomal protein S12
SP_0272	SP_RS01325										Translation	ribosomal protein S7
SP_0273	SP_RS01330										Translation	translation elongation factor G
SP_0274	SP_RS01335										Replication	DNA polymerase III, alpha subunit, Gram-positive type
SP_0276	SP_RS01345	0.984465	0.000563242	0.000398272	2	0.921035	0.104612	0.0739718	2	0.481534	Translation	conserved hypothetical protein
SP_0277	SP_RS01350	1.04218	0	0	1	0.870657	0	0	1		Hypothetical/Unknown	hypothetical protein
SP_0278	SP_RS01355	1.04183	0.153019	0.0441727	12	0.82777	0.245177	0.0739237	11	0.0214289	Folding, sorting, degradation	aminopeptidase PepS
SP_0279	SP_RS01360	0.81566	0.427629	0.246892	3	0.816673	0.37549	0.265511	2	0.997946	Hypothetical/Unknown	conserved hypothetical protein
SP_0280	SP_RS01370	0.835545	0.291657	0.0779486	14	0.829119	0.346466	0.100016	12	0.96	Translation	ribosomal small subunit pseudouridine synthase A
SP_0281	SP_RS01380	0.957378	0.107168	0.0233861	21	0.901546	0.157066	0.035121	20	0.193469	Folding, sorting, degradation	aminopeptidase C
SP_0282	SP_RS01385	0.885123	0.0879677	0.0153132	33	0.885828	0.236707	0.0412054	33	0.987255	Membrane transport	PTS system, mannose-specific IID component
SP_0283	SP_RS01390	0.918921	0.0570395	0.0190132	9	0.875501	0.130501	0.0435003	9	0.373981	Membrane transport	PTS system, mannose-specific IIC component
SP_0284	SP_RS01395	0.858761	0.0948967	0.030009	10	0.982378	0.156884	0.0496112	10	0.0470372	Membrane transport	PTS system, mannose-specific IIAB components
SP_0285	SP_RS01400	0.975125	0.0695767	0.0185952	14	0.849916	0.220717	0.058989	14	0.0533161	Various metabolism	alcohol dehydrogenase, zinc-containing
SP_0286	SP_RS01405	0.944352	0.146409	0.0298855	24	0.89593	0.120797	0.0246576	24	0.217701	Various metabolism	Cof family protein
SP_0287	SP_RS01410	1.01132	0.0712707	0.00952394	56	0.916302	0.217885	0.0302151	52	0.00337408	Membrane transport	xanthine/uracil permease family protein
SP_0288	SP_RS01415	1.00486	0.0837705	0.0203173	17	0.910579	0.198083	0.0480421	17	0.0800944	Hypothetical/Unknown	conserved hypothetical protein
SP_0289	SP_RS01420										Cofactor and vitamin metabolism	dihydropteroate synthase
SP_0290	SP_RS01425										Cofactor and vitamin metabolism	dihydrofolate synthetase
SP_0291	SP_RS01430										Cofactor and vitamin metabolism	GTP cyclohydrolase I
SP_0292	SP_RS01435										Cofactor and vitamin metabolism	bifunctional folate synthesis protein
SP_0293	SP_RS01440	1.00072	0.0611914	0.0231282	7	0.979433	0.142221	0.0537543	7	0.722375	Hypothetical/Unknown	hypothetical protein
SP_0294	SP_RS01445										Translation	ribosomal protein L13
SP_0295	SP_RS01450	0	0	0	1	0.715042	0	0	1		Translation	ribosomal protein S9
SP_0296	n.p	0.96733	0	0	1	0	0	0	1		Hypothetical/Unknown	hypothetical protein
SP_0297	n.p	0.962653	0.0444203	0.0222102	4	1.13576	0.0334476	0.0167238	4	0.000793542	Hypothetical/Unknown	hypothetical protein
SP_0298	SP_RS01455	0.980277	0.0784437	0.0085589	84	0.943691	0.199104	0.0217241	84	0.119044	Hypothetical/Unknown	conserved hypothetical protein
SP_0302	SP_RS01475	1.00776	0.0425811	0.00907833	22	0.941848	0.166359	0.0354679	22	0.0789998	Hypothetical/Unknown	conserved domain protein
SP_0303	SP_RS01480	1.00434	0.0731705	0.0102459	51	0.922099	0.263794	0.0365816	52	0.0327601	Carbohydrate metabolism	6-phospho-beta-glucosidase
SP_0304	SP_RS01485	0.951441	0.0780025	0.0225174	12	0.935218	0.0951762	0.027475	12	0.652389	Membrane transport	conserved hypothetical protein
SP_0305	SP_RS01490	1.00476	0.0658224	0.0155145	18	0.945199	0.138973	0.0337059	17	0.117988	Membrane transport	PTS system, IIB component
SP_0306	n.p	1.00404	0.0810379	0.0101297	64	0.908338	0.158252	0.0204302	60	5.16971e-05	Transcription	putative transcriptional regulator
SP_0307	n.p	1.00308	0.0606836	0.0214549	8	0.948832	0.0851883	0.0283961	9	0.148254	Membrane transport	PTS system, IIA component
SP_0308	SP_RS01500	1.01265	0.0703868	0.0222582	10	0.877428	0.182606	0.057745	10	0.0423536	Membrane transport	PTS system, IIA component
SP_0309	SP_RS01505	1.00549	0.0632408	0.0169018	14	0.878969	0.155722	0.0416185	14	0.00914323	Hypothetical/Unknown	hypothetical protein
SP_0310	SP_RS01510	1.01645	0.0631395	0.0117247	29	0.969713	0.144066	0.0272259	28	0.120642	Membrane transport	PTS system, IIC component
SP_0311	SP_RS01515	1.00135	0.0449556	0.0129776	12	0.976798	0.276108	0.0765786	13	0.754801	Hypothetical/Unknown	hypothetical protein
SP_0312	SP_RS01520	1.00177	0.0670584	0.00795836	71	0.95524	0.160046	0.018994	71	0.0253998	Carbohydrate metabolism	glycosyl hydrolase, family 31
SP_0313	SP_RS01525	1.03155	0.0693418	0.0283087	6	0.877454	0.369957	0.151034	6	0.339592	Various metabolism	glutathione peroxidase
SP_0314	SP_RS01530	1.0202	0.0679995	0.00908681	56	0.948941	0.178893	0.0234898	58	0.0055304	Capsule metabolism	hyaluronidase
SP_0316	n.p	1.01437	0	0	1	0.929102	0	0	1		Hypothetical/Unknown	hypothetical protein
SP_0317	SP_RS01540	0.982546	0.0647973	0.0127078	26	0.889223	0.256407	0.0502856	26	0.0780095	Carbohydrate metabolism	4-hydroxy-2-oxoglutarate aldolase/2-dehydro-3-deoxyphosphogluconate aldolase
SP_0318	SP_RS01545	1.00467	0.0766811	0.0142393	29	0.880489	0.232089	0.0438606	28	0.00936975	Carbohydrate metabolism	carbohydrate kinase, PfkB family
SP_0319	SP_RS01550	1.0231	0.0776579	0.0215384	13	0.933574	0.0923521	0.0256139	13	0.0132369	Hypothetical/Unknown	conserved domain protein
SP_0320	SP_RS01555	0.998213	0.0757135	0.0173699	19	0.962716	0.140824	0.0323072	19	0.339631	Carbohydrate metabolism	gluconate 5-dehydrogenase
SP_0321	SP_RS01560	1.00953	0.0525313	0.0158388	11	0.928149	0.101739	0.0306755	11	0.0287187	Membrane transport	PTS system, IIA component
SP_0322	SP_RS01565	0.998944	0.0860607	0.0119345	52	0.98687	0.197572	0.0279409	50	0.691927	Various metabolism	glucuronyl hydrolase
SP_0323	SP_RS01570	1.03036	0.0961839	0.0340061	8	0.95497	0.0604001	0.0213547	8	0.0814563	Membrane transport	PTS system, IIB component
SP_0324	SP_RS01575	0.991153	0.124639	0.0271985	21	0.970667	0.177912	0.037931	22	0.663029	Membrane transport	PTS system, IIC component
SP_0325	SP_RS01580	0.981575	0.0795531	0.0119931	44	0.898046	0.22805	0.0339957	45	0.022848	Membrane transport	PTS system, IID component
SP_0326	SP_RS01585	1.31064	0	0	1	1.17493	0	0	1		Membrane transport	preprotein translocase, YajC subunit
SP_0327	SP_RS01590	1.0071	0.0859006	0.0121482	50	0.904827	0.152575	0.0217965	49	8.6346e-05	Carbohydrate metabolism	hypothetical protein
SP_0329	SP_RS01600	1.03485	0.167245	0.0682776	6	1.09418	0.130689	0.0533535	6	0.50907	Carbohydrate metabolism	hypothetical protein
SP_0330	SP_RS01605	1.0018	0.0701339	0.0194516	13	0.931056	0.218073	0.0582823	14	0.260463	Transcription	sugar binding transcriptional regulator RegR
SP_0332	SP_RS01620	0.995494	0.091211	0.0203954	20	0.956459	0.267633	0.0598446	20	0.540656	Hypothetical/Unknown	hypothetical protein
SP_0333	SP_RS01625										Transcription	putative transcriptional regulator
SP_0334	SP_RS01630	0.758187	0.0505794	0.029202	3	0.931603	0.0862398	0.0497906	3	0.0397723	Translation	yllC protein
SP_0335	SP_RS01635										Cell division	cell division protein FtsL
SP_0336	SP_RS01640										Cell wall metabolism	penicillin-binding protein 2X
SP_0337	SP_RS01645										Cell wall metabolism	phospho-N-acetylmuramoyl-pentapeptide-transferase
SP_0338	SP_RS01650	0.978035	0.0906597	0.0165521	30	0.924843	0.135243	0.0255585	28	0.0861501	Folding, sorting, degradation	putative ATP-dependent Clp protease, ATP-binding subunit
SP_0340	SP_RS01655	0.943792	0.040598	0.0234393	3	1.0021	0.123947	0.0715611	3	0.481942	Amino acid metabolism	autoinducer-2 production protein
SP_0341	SP_RS01660	0.998744	0.106323	0.0232016	21	1.0051	0.200851	0.0438292	21	0.89858	Hypothetical/Unknown	hypothetical protein
SP_0342	SP_RS01665	0.987348	0.136902	0.0254221	29	0.97429	0.170766	0.0322717	28	0.751806	Carbohydrate metabolism	glucan 1,6-alpha-glucosidase
SP_0346	SP_RS01690	1.04143	0.0599537	0.0423937	2	1.0913	0.213189	0.150747	2	0.78033	Capsule metabolism	capsular polysaccharide biosynthesis protein Cps4A
SP_0347	SP_RS01695										Capsule metabolism	capsular polysaccharide biosynthesis protein Cps4B
SP_0348	SP_RS01700										Capsule metabolism	capsular polysaccharide biosynthesis protein Cps4C
SP_0349	SP_RS01705										Capsule metabolism	capsular polysaccharide biosynthesis protein Cps4D
SP_0350	SP_RS01710										Capsule metabolism	capsular polysaccharide biosynthesis protein Cps4E
SP_0351	SP_RS01715										Capsule metabolism	capsular polysaccharide biosynthesis protein Cps4F
SP_0352	SP_RS01720										Capsule metabolism	capsular polysaccharide biosynthesis protein Cps4G
SP_0353	SP_RS01725										Capsule metabolism	capsular polysaccharide biosynthesis protein Cps4H
SP_0354	SP_RS01730										Hypothetical/Unknown	putative membrane protein
SP_0355	SP_RS01735										Hypothetical/Unknown	hypothetical protein
SP_0356	n.p										Membrane transport	putative polysaccharide transporter
SP_0357	SP_RS01745										Capsule metabolism	UDP-N-acetylglucosamine-2-epimerase
SP_0358	SP_RS01750										Capsule metabolism	capsular polysaccharide biosynthesis protein Cps4J
SP_0359	SP_RS01755										Capsule metabolism	capsular polysaccharide biosynthesis protein Cps4K
SP_0360	SP_RS01760	1.05314	0.102883	0.038886	7	1.07007	0.173511	0.0655811	7	0.827979	Capsule metabolism	UDP-N-acetylglucosamine 2-epimerase
SP_0366	SP_RS01790	1.01649	0.0647482	0.010112	41	0.990364	0.159835	0.024962	41	0.334972	Membrane transport	oligopeptide ABC transporter, oligopeptide-binding protein AliA
SP_0367	n.p	0.955897	0.131018	0.0756433	3	1.05961	0.0802497	0.0463322	3	0.307236	Hypothetical/Unknown	hypothetical protein
SP_0368	SP_RS01795	0.994402	0.115724	0.0107913	115	0.925018	0.223225	0.0211876	111	0.00388122	Structural proteins	cell wall surface anchor family protein
SP_0369	SP_RS01800	0.688827	0.215924	0.0333177	42	0.843463	0.282118	0.0435318	42	0.00600529	Cell wall metabolism	penicillin-binding protein 1A
SP_0370	SP_RS01805	0.558377	0	0	1	0.950446	0	0	1		DNA repair and editing	recombination protein U
SP_0371	SP_RS01810	1.00664	0.107232	0.0323315	11	0.769117	0.294994	0.0889441	11	0.0207933	Hypothetical/Unknown	conserved hypothetical protein
SP_0372	SP_RS01815										Cell growth and death	conserved hypothetical protein
SP_0373	SP_RS01825	0.982497	0.113708	0.0260864	19	0.922902	0.20061	0.0460232	19	0.267398	Hypothetical/Unknown	conserved hypothetical protein
SP_0374	SP_RS01830	0.869672	0.0941565	0.0184656	26	0.864259	0.225498	0.0450996	25	0.912003	Hypothetical/Unknown	hypothetical protein
SP_0375	SP_RS01835										Carbohydrate metabolism	6-phosphogluconate dehydrogenase, decarboxylating
SP_0376	SP_RS01840										Transcription	DNA-binding response regulator
SP_0377	SP_RS01845	0.95497	0.180155	0.0308963	34	1.07293	0.178111	0.0330744	29	0.0114876	Hypothetical/Unknown	choline binding protein C
SP_0378	SP_RS01850	0.927114	0.186902	0.0518372	13	1.03479	0.150142	0.0387665	15	0.108235	Hypothetical/Unknown	choline binding protein J
SP_0379	SP_RS01855	1.00726	0.0935381	0.0139438	45	0.983988	0.254972	0.0393431	42	0.578573	Hypothetical/Unknown	conserved hypothetical protein
SP_0380	SP_RS01860	1.0203	0.105151	0.0158522	44	1.01243	0.18544	0.0276438	45	0.805666	Hypothetical/Unknown	hypothetical protein
SP_0381	SP_RS01870										Lipid metabolism	mevalonate kinase
SP_0382	SP_RS01875										Lipid metabolism	diphosphomevalonate decarboxylase
SP_0383	SP_RS01880										Lipid metabolism	phosphomevalonate kinase
SP_0384	SP_RS01885										Lipid metabolism	FMN-dependent dehydrogenase family protein
SP_0385	SP_RS01890	0	0	0	1	0	0	0	1		Hypothetical/Unknown	conserved hypothetical protein
SP_0386	SP_RS01895	0.286814	0	0	1	0	0	0	1		Signal transduction	putative sensor histidine kinase
SP_0387	SP_RS01900										Signal transduction	DNA-binding response regulator
SP_0389	SP_RS01920	1.03162	0.0911324	0.0455662	4	1.14087	0.14047	0.0702348	4	0.23972	Hypothetical/Unknown	hypothetical protein
SP_0390	SP_RS01925	1.01728	0.0748273	0.0167319	20	1.03409	0.1294	0.0289347	20	0.617997	Hypothetical/Unknown	choline binding protein G
SP_0391	SP_RS01930	0.986448	0.100086	0.0169176	35	1.03476	0.246102	0.0428409	33	0.29804	Hypothetical/Unknown	choline binding protein F
SP_0394	SP_RS01955	1.00187	0.0810168	0.0113446	51	0.936072	0.206976	0.0292708	50	0.0386373	Membrane transport	PTS system, mannitol-specific IIBC components
SP_0395	SP_RS01960	0.997674	0.0983838	0.00988794	99	0.958064	0.181667	0.0185413	96	0.0609309	Transcription	putative transcriptional regulator
SP_0396	SP_RS01965	1.00993	0.107126	0.0286305	14	0.971015	0.0948983	0.0263201	13	0.32655	Membrane transport	PTS system, mannitol-specific IIA component
SP_0397	SP_RS01970	1.0153	0.0682588	0.0100642	46	0.900046	0.194055	0.0286119	46	0.000262842	Carbohydrate metabolism	mannitol-1-phosphate 5-dehydrogenase
SP_0398	SP_RS01975	1.00272	0.0702135	0.0314004	5	0.938096	0.105198	0.0470458	5	0.2863	Hypothetical/Unknown	hypothetical protein
SP_0400	SP_RS01985	0.970468	0.0702662	0.031424	5	0.734766	0.314995	0.14087	5	0.141102	Folding, sorting, degradation	trigger factor
SP_0401	SP_RS01990	0.927517	0.103854	0.0207707	25	0.828512	0.191868	0.0391649	24	0.0303311	DNA repair and editing	putative helicase
SP_0402	SP_RS01995										Membrane transport	signal peptidase I
SP_0403	SP_RS02000	0.642205	0.327372	0.189009	3	0.583787	0.260837	0.150594	3	0.820876	Folding, sorting, degradation	ribonuclease HIII
SP_0404	SP_RS02005	0.982769	0.0609187	0.0304593	4	0.989374	0.0627193	0.0313596	4	0.884866	Cell division	hypothetical protein
SP_0405	SP_RS02010	0.980079	0.102144	0.0307975	11	0.903588	0.30155	0.0909208	11	0.434916	Hypothetical/Unknown	conserved hypothetical protein
SP_0406	SP_RS02015	0.975521	0.0798505	0.0145786	30	0.940299	0.143685	0.0262331	30	0.245359	DNA repair and editing	MutS2 family protein
SP_0407	n.p										Hypothetical/Unknown	hypothetical protein
SP_0408	SP_RS02020	1.00877	0.0589516	0.0142979	17	1.08523	0.106509	0.0258322	17	0.0143409	Membrane transport	sodium:alanine symporter family protein
SP_0409	SP_RS02025	1.01004	0.0592618	0.0241935	6	1.02313	0.255092	0.104141	6	0.905021	Various metabolism	conserved hypothetical protein
SP_0410	SP_RS02030	0.963799	0.0137095	0.00791519	3	0.968833	0.0834415	0.048175	3	0.922836	Membrane transport	putative exfoliative toxin
SP_0411	SP_RS02035										Translation	seryl-tRNA synthetase
SP_0412	SP_RS02040	1.03521	0	0	1	1.07112	0	0	1		Hypothetical/Unknown	conserved hypothetical protein
SP_0413	SP_RS02045	0.923961	0.100684	0.0303575	11	0.88234	0.132654	0.0399968	11	0.416937	Amino acid metabolism	aspartate kinase
SP_0414	n.p										Hypothetical/Unknown	hypothetical protein
SP_0415	SP_RS02050										Lipid metabolism	enoyl-CoA hydratase/isomerase family protein
SP_0416	SP_RS02055	0.971295	0	0	1	1.12061	0	0	1		Transcription	transcriptional regulator, MarR family
SP_0417	SP_RS02060										Lipid metabolism	3-oxoacyl-(acyl-carrier-protein) synthase III
SP_0418	SP_RS02065										Lipid metabolism	acyl carrier protein
SP_0419	SP_RS02070										Lipid metabolism	enoyl-(acyl-carrier-protein) reductase
SP_0420	SP_RS02075										Lipid metabolism	malonyl CoA-acyl carrier protein transacylase
SP_0421	SP_RS02080										Lipid metabolism	3-oxoacyl-[acyl-carrier protein] reductase
SP_0422	SP_RS02085										Lipid metabolism	3-oxoacyl-(acyl-carrier-protein) synthase II
SP_0423	SP_RS02090										Lipid metabolism	acetyl-CoA carboxylase, bitoin carboxyl carrier protein
SP_0424	SP_RS02095										Lipid metabolism	(3R)-hydroxymyristoyl-(acyl-carrier-protein) dehydratase
SP_0425	SP_RS02100										Lipid metabolism	acetyl-CoA carboxylase, biotin carboxylase
SP_0426	SP_RS02105										Lipid metabolism	acetyl-CoA carboxylase, carboxyl transferase, beta subunit
SP_0427	SP_RS02110										Lipid metabolism	acetyl-CoA carboxylase, carboxyl transferase, alpha subunit
SP_0428	n.p										Hypothetical/Unknown	hypothetical protein
SP_0429	SP_RS02115	1.02101	0.044057	0.0220285	4	1.06765	0.219847	0.0983187	5	0.657523	Hypothetical/Unknown	hypothetical protein
SP_0430	SP_RS02120	0.989076	0.0889935	0.0513804	3	0.970649	0.112349	0.0648645	3	0.834686	Hypothetical/Unknown	hypothetical protein
SP_0431	n.p	0.968704	0.0887273	0.0443636	4	1.0001	0.0442965	0.0221483	4	0.549956	Hypothetical/Unknown	conserved domain protein
SP_0433	SP_RS02135										Transcription	N utilization substance protein B
SP_0434	SP_RS02140										Hypothetical/Unknown	conserved hypothetical protein
SP_0435	SP_RS02145	0.873451	0.0354672	0.0250791	2	0.295119	0.183534	0.129778	2	0.0484701	Translation	translation elongation factor P
SP_0436	SP_RS02150										Translation	glutamyl-tRNA(Gln) amidotransferase, B subunit
SP_0437	SP_RS02155										Translation	glutamyl-tRNA(Gln) amidotransferase, A subunit
SP_0438	SP_RS02160										Translation	glutamyl-tRNA(Gln) amidotransferase, C subunit
SP_0439	SP_RS02165	0.918962	0.0940371	0.0235093	16	0.958628	0.200055	0.0500138	16	0.478457	Translation	peptide chain release factor 3
SP_0441	SP_RS02175	1.10403	0.0450515	0.0318562	2	0.631112	0.510893	0.361256	2	0.322111	Translation	ribosomal protein L28
SP_0442	SP_RS02180	0.909252	0.0551826	0.0246784	5	0.627645	0.0762807	0.0381404	4	0.000445706	Hypothetical/Unknown	conserved hypothetical protein
SP_0443	SP_RS02185										Amino acid metabolism	conserved hypothetical protein
SP_0444	n.p	0.962896	0	0	1	0.953169	1.11022e-16	1.11022e-16	1		Hypothetical/Unknown	hypothetical protein
SP_0445	SP_RS02190	0.983622	0.104464	0.0204871	26	1.01207	0.166137	0.0325822	26	0.463199	Amino acid metabolism	acetolactate synthase, large subunit, biosynthetic type
SP_0446	SP_RS02195	0.999521	0.0803354	0.0207425	15	0.988468	0.127209	0.0328453	15	0.778101	Amino acid metabolism	acetolactate synthase, small subunit
SP_0447	SP_RS02200	0.995806	0.102843	0.0190974	29	1.01445	0.140757	0.0270888	27	0.576151	Amino acid metabolism	ketol-acid reductoisomerase
SP_0448	SP_RS02205	1.00729	0.0880325	0.0207495	18	1.03095	0.112122	0.0280305	16	0.50248	Hypothetical/Unknown	hypothetical protein
SP_0449	SP_RS02210	0.98378	0.101803	0.024691	17	0.983876	0.185916	0.046479	16	0.998552	Hypothetical/Unknown	hypothetical protein
SP_0450	SP_RS02215	1.02191	0.0791371	0.0125127	40	1.01833	0.124361	0.020174	38	0.880607	Amino acid metabolism	threonine dehydratase
SP_0451	SP_RS02220										Hypothetical/Unknown	hypothetical protein
SP_0452	SP_RS02225	1.02622	0.0715828	0.0413283	3	0.926732	0.149232	0.0861589	3	0.356626	Membrane transport	amino acid ABC transporter, ATP-binding protein
SP_0453	SP_RS02230	0.977916	0.151826	0.0316579	23	0.906674	0.257216	0.0548386	22	0.266785	Membrane transport	amino acid ABC transporter, amino acid-binding protein/permease protein
SP_0454	SP_RS02235	1.01521	0.0868429	0.0142769	37	0.945273	0.125742	0.0212542	35	0.00797119	Hypothetical/Unknown	hypothetical protein
SP_0455	SP_RS02240	0.899294	0.0860578	0.0496855	3	1.10904	0.0051004	0.00360653	2	0.0244709	Hypothetical/Unknown	hypothetical protein
SP_0457	SP_RS02255	0.959894	0.0522345	0.0174115	9	0.800278	0.257068	0.0908872	8	0.105097	Cell wall metabolism	bacitracin resistance protein
SP_0458	SP_RS02260	0.998486	0.129737	0.037452	12	0.935078	0.18394	0.053099	12	0.339755	DNA repair and editing	DNA polymerase IV
SP_0459	SP_RS02265	1.02301	0.0866465	0.0216616	16	0.854702	0.215408	0.0556181	15	0.00857549	Carbohydrate metabolism	formate acetyltransferase
SP_0461	SP_RS02275	0.986985	0.0808905	0.0117991	47	0.97285	0.124645	0.0183778	46	0.519104	Transcription	putative transcriptional regulator
SP_0462	SP_RS02280	0.990045	0.0688263	0.00769501	80	0.947054	0.193064	0.0214515	81	0.0610658	Structural proteins	cell wall surface anchor family protein
SP_0463	SP_RS02285	0.982714	0.0794609	0.00949739	70	0.900671	0.177557	0.0213754	69	0.000611998	Structural proteins	cell wall surface anchor family protein
SP_0464	n.p	1.00802	0.0671918	0.0134384	25	1.01748	0.218567	0.0405869	29	0.825763	Structural proteins	cell wall surface anchor family protein
SP_0465	n.p										Hypothetical/Unknown	hypothetical protein
SP_0466	SP_RS02295	1.01336	0.100948	0.0237936	18	0.945387	0.31523	0.0788074	16	0.415113	Folding, sorting, degradation	putative sortase
SP_0467	SP_RS02300	1.01663	0.0756361	0.0285878	7	0.765568	0.455938	0.172329	7	0.176209	Folding, sorting, degradation	putative sortase
SP_0468	SP_RS02305	1.00422	0.069432	0.0262428	7	1.03782	0.255676	0.0903952	8	0.726834	Folding, sorting, degradation	putative sortase
SP_0470	n.p	1.02829	0.0037625	0.00266049	2	0.60366	0.547252	0.386966	2	0.386974	Hypothetical/Unknown	hypothetical protein
SP_0471	SP_RS02320	1.03062	0.106063	0.0400881	7	0.87538	0.388222	0.146734	7	0.327611	Hypothetical/Unknown	conserved hypothetical protein
SP_0472	SP_RS02325	1.03978	0.0369592	0.0165286	5	0.941444	0.12888	0.0576367	5	0.139647	Hypothetical/Unknown	hypothetical protein
SP_0473	SP_RS02335	0.980326	0.0875466	0.0113022	60	0.980519	0.168051	0.0218784	59	0.993769	Transcription	putative regulator
SP_0474	SP_RS02340	1.01912	0.0750549	0.00916941	67	1.01942	0.242747	0.0292233	69	0.992295	Membrane transport	PTS system, cellobiose-specific IIC component
SP_0475	SP_RS02345	1.00807	0.0677742	0.00661408	105	1.0515	0.144295	0.0139495	107	0.00537165	Hypothetical/Unknown	hypothetical protein
SP_0476	SP_RS02350	1.00701	0.0469469	0.015649	9	1.04223	0.0984999	0.0328333	9	0.347362	Membrane transport	PTS system, lactose-specific IIA component
SP_0477	SP_RS02355	1.04038	0.081606	0.00885142	85	1.05128	0.145866	0.0156385	87	0.545021	Carbohydrate metabolism	6-phospho-beta-galactosidase
SP_0478	SP_RS02360	1.01728	0.0819224	0.00868376	89	1.03225	0.202999	0.0216398	88	0.521718	Membrane transport	PTS system, lactose-specific IIBC components
SP_0479	SP_RS02365	1.01952	0.0852685	0.0130033	43	1.05843	0.151644	0.0236829	41	0.153656	Membrane transport	potassium uptake protein, Trk family
SP_0480	SP_RS02370	1.00268	0.074562	0.0129796	33	1.01459	0.207313	0.0360885	33	0.757185	Membrane transport	potassium uptake protein, Trk family
SP_0481	SP_RS02375	1.00391	0.119547	0.0184465	42	0.997553	0.204482	0.0311833	43	0.861062	Hypothetical/Unknown	conserved hypothetical protein
SP_0482	SP_RS02380	1.02537	0.0873695	0.0308898	8	1.07344	0.0811747	0.0331394	6	0.309531	Hypothetical/Unknown	conserved hypothetical protein
SP_0483	SP_RS02390	1.00981	0.091793	0.0133894	47	1.0537	0.105971	0.0154575	47	0.0344685	Membrane transport	ABC transporter, ATP-binding protein
SP_0484	SP_RS02395	1.01095	0.089693	0.0161093	31	0.968102	0.163389	0.0293455	31	0.205499	Membrane transport	cobalt transport protein
SP_0486	SP_RS02400	0.996987	0.0898674	0.0299558	9	0.987342	0.167998	0.0593963	8	0.886652	Translation	RNA methyltransferase, TrmH family
SP_0487	n.p	0.982652	0.092716	0.0414638	5	1.02301	0.187156	0.0836987	5	0.677069	Hypothetical/Unknown	hypothetical protein
SP_0488	SP_RS02405	0.992864	0.090916	0.0274122	11	1.01266	0.135487	0.0408507	11	0.691605	Membrane transport	conserved hypothetical protein
SP_0489	SP_RS02410	0.989551	0.0704869	0.0166139	18	0.979817	0.11853	0.0287478	17	0.771237	Hypothetical/Unknown	PAP2 family protein
SP_0490	SP_RS02415	1.02708	0.0549525	0.0152411	13	1.03419	0.199203	0.055249	13	0.902263	Hypothetical/Unknown	hypothetical protein
SP_0491	n.p	1.02381	0.0783015	0.0236088	11	0.971885	0.146429	0.0441501	11	0.312014	Hypothetical/Unknown	hypothetical protein
SP_0492	n.p	1.01215	0.0686938	0.0307208	5	1.01969	0.0535505	0.0239485	5	0.851429	Hypothetical/Unknown	conserved domain protein
SP_0493	SP_RS02425	0.6887	0.132391	0.0764358	3	0.232148	0.138578	0.0800079	3	0.0145405	Transcription	putative DNA-directed RNA polymerase, delta subunit
SP_0494	SP_RS02435	1.00656	0.058285	0.0133715	19	0.884597	0.109571	0.0251374	19	0.000130694	Nucleotide metabolism	CTP synthase
SP_0496	SP_RS02445	0.999674	0.0553559	0.0123779	20	1.00007	0.12411	0.0277518	20	0.989573	Membrane transport	Na/Pi cotransporter II-related protein
SP_0497	n.p	1.00947	0.106088	0.053044	4	1.03379	0.12806	0.0640298	4	0.779715	Hypothetical/Unknown	hypothetical protein
SP_0498	SP_RS02450	1.0107	0.0879873	0.00816942	116	0.976202	0.193567	0.0178193	118	0.0797276	Carbohydrate metabolism	endo-beta-N-acetylglucosaminidase
SP_0499	SP_RS02455										Carbohydrate metabolism	phosphoglycerate kinase
SP_0500	SP_RS02460	0.992699	0.0797131	0.0301287	7	0.988635	0.0863975	0.0326552	7	0.92863	Hypothetical/Unknown	conserved domain protein
SP_0501	SP_RS02465	0.703933	0	0	1	0.508924	0	0	1		Transcription	transcriptional regulator, MerR family
SP_0502	SP_RS02470	0.771193	0.148343	0.0396463	14	0.329418	0.231583	0.0668521	12	7.44869e-06	Amino acid metabolism	glutamine synthetase, type I
SP_0503	n.p	1.01424	0.0141632	0.00817712	3	0.831943	0.0349055	0.0201527	3	0.00110812	Hypothetical/Unknown	hypothetical protein
SP_0504	n.p	1.00962	0	0	1	0.883331	0	0	1		Hypothetical/Unknown	hypothetical protein
SP_0505	SP_RS02480	1.02455	0.089179	0.0144667	38	1.02557	0.130592	0.0217654	36	0.969113	DNA repair and editing	putative type I restriction-modification system, S subunit
SP_0507	SP_RS02490	1.04375	0.0597786	0.0154348	15	1.04409	0.10312	0.0275599	14	0.991624	DNA repair and editing	putative type I restriction-modification system, S subunit
SP_0508	SP_RS02495	1.04422	0.0775503	0.0139285	31	1.01137	0.245373	0.0433762	32	0.473606	DNA repair and editing	type I restriction-modification system, S subunit
SP_0509	SP_RS02500	0.991967	0.105015	0.01801	34	0.960927	0.168029	0.0306778	30	0.386287	DNA repair and editing	type I restriction-modification system, M subunit
SP_0510	SP_RS02505	1.01071	0.0992494	0.0110277	81	1.00296	0.193599	0.021645	80	0.750335	DNA repair and editing	type I restriction-modification system, R subunit
SP_0511	n.p	1.00709	0	0	1	1.03514	0	0	1		Hypothetical/Unknown	hypothetical protein
SP_0512	n.p	1.05945	0.0611648	0.0273537	5	0.97227	0.381548	0.170633	5	0.627516	Hypothetical/Unknown	hypothetical protein
SP_0513	n.p	1.04282	0.0721056	0.0217406	11	0.910429	0.239632	0.0722518	11	0.0946229	Hypothetical/Unknown	hypothetical protein
SP_0514	n.p	1.03085	0.0566892	0.0188964	9	1.06536	0.0934425	0.0311475	9	0.357583	Hypothetical/Unknown	hypothetical protein
SP_0515	SP_RS02520	0.567748	0	0	1	0	0	0	1		Transcription	heat-inducible transcription repressor HrcA
SP_0516	SP_RS02525										Folding, sorting, degradation	heat shock protein GrpE
SP_0517	SP_RS02530	0	0	0	1	0	0	0	1		Folding, sorting, degradation	dnaK protein
SP_0518	n.p	1.00604	0.0859578	0.0214895	16	0.80983	0.164546	0.0411365	16	0.000203539	Hypothetical/Unknown	hypothetical protein
SP_0519	SP_RS02540										Folding, sorting, degradation	dnaJ protein
SP_0520	SP_RS02545	1.035	0.0437576	0.0218788	4	0.87038	0.179798	0.0898989	4	0.125511	Hypothetical/Unknown	hypothetical protein
SP_0521	SP_RS02550	0.998621	0.0372027	0.0186014	4	1.10686	0.064011	0.0320055	4	0.0264997	Nucleotide metabolism	HIT family protein
SP_0522	SP_RS02555	0.947922	0.0660463	0.0295368	5	0.982148	0.127597	0.057063	5	0.608738	Membrane transport	ABC transporter, ATP-binding protein
SP_0523	SP_RS02560	1.00203	0.0641776	0.0143505	20	1.05547	0.111042	0.0254748	19	0.0756354	Membrane transport	putative ABC transporter, permease protein
SP_0524	SP_RS02565	0.856976	0.0460401	0.0325553	2	1.21818	0	0	1	0.0572245	Cellular community	BlpT protein, fusion
SP_0525	SP_RS02570	1.03652	0.104324	0.0347748	9	1.0309	0.120274	0.0400913	9	0.916892	Transcription	BlpS protein
SP_0526	SP_RS02575	1.02912	0.101907	0.0240197	18	1.03741	0.121841	0.0295508	17	0.829024	Transcription	response regulator BlpR
SP_0527	SP_RS02580	1.02293	0.0777658	0.0091018	73	1.02202	0.168219	0.0196885	73	0.966514	Signal transduction	putative sensor histidine kinase BlpH
SP_0528	SP_RS02585	1.03923	0.0562782	0.0156088	13	1.06346	0.145878	0.0404593	13	0.581479	Cellular community	peptide pheromone BlpC
SP_0529	SP_RS02590	1.02217	0.0958188	0.0124745	59	1.01578	0.218615	0.0282231	60	0.836182	Membrane transport	BlpC ABC transporter
SP_0531	SP_RS02610	0.970262	0.100262	0.0409317	6	0.99834	0.159733	0.0652106	6	0.722942	Cellular community	bacteriocin BlpI
SP_0532	SP_RS02615	0.913584	0.258555	0.129278	4	1.10261	0.0287324	0.0165886	3	0.206671	Cellular community	bacteriocin BlpJ
SP_0533	SP_RS02620	0.967061	0.104472	0.0603168	3	0.888756	0.0652579	0.0461443	2	0.378346	Cellular community	bacteriocin BlpK
SP_0534	n.p										Hypothetical/Unknown	hypothetical protein
SP_0535	n.p	0.998524	0.0949542	0.0316514	9	1.04034	0.133213	0.0444043	9	0.454377	Hypothetical/Unknown	hypothetical protein
SP_0536	SP_RS02640	0.982087	0.0901517	0.0232771	15	1.04449	0.174501	0.0483978	13	0.255773	Cellular community	immunity protein BlpL
SP_0539	SP_RS02655	1.02102	0.0869908	0.0328794	7	0.937996	0.216539	0.0818442	7	0.365126	Cellular community	bacteriocin BlpM
SP_0540	SP_RS02660	0.97714	0.0905291	0.0369583	6	1.075	0.115372	0.0471003	6	0.133201	Cellular community	BlpN protein
SP_0541	SP_RS02665	1.0331	0.0329843	0.0233234	2	1.12227	0.0215186	0.0152159	2	0.08524	Cellular community	bacteriocin BlpO
SP_0542	n.p	0.969456	0.0841147	0.0376172	5	0.989407	0.177866	0.088933	4	0.842187	Hypothetical/Unknown	hypothetical protein
SP_0543	n.p	1.02243	0.0860431	0.0304208	8	1.09342	0.130549	0.0461562	8	0.21989	Hypothetical/Unknown	hypothetical protein
SP_0544	SP_RS02680	1.00143	0.0553186	0.0174933	10	1.12486	0.132253	0.0418219	10	0.0139567	Cellular community	immunity protein BlpX
SP_0545	SP_RS02685	1.00747	0.0765495	0.013976	30	1.0127	0.110274	0.0204774	29	0.833914	Cellular community	immunity protein BlpY
SP_0546	SP_RS02690	1.01427	0.061498	0.0144952	18	0.99908	0.152322	0.0369435	17	0.704401	Cellular community	BlpZ protein, fusion
SP_0547	SP_RS02695	1.02932	0.0912868	0.0190346	23	1.05641	0.1056	0.0225139	22	0.363337	Folding, sorting, degradation	conserved domain protein
SP_0548	n.p	0.947215	0.205146	0.14506	2	0.950194	0.00290322	0.00205289	2	0.985478	Hypothetical/Unknown	hypothetical protein
SP_0549	SP_RS02700	0.392879	0.175226	0.0619516	8	0.647888	0.294338	0.120163	6	0.0836885	Hypothetical/Unknown	conserved hypothetical protein
SP_0550	SP_RS02705	0.81665	0.0996912	0.0352461	8	0.796774	0.275733	0.104217	7	0.859416	Translation	trmB tRNA (guanine-N(7)-)-methyltransferase
SP_0552	SP_RS02710	0.869801	0.0340656	0.0196678	3	0.587718	0.422962	0.29908	2	0.416064	Translation	SP14.3 protein
SP_0553	SP_RS02715										Transcription	N utilization substance protein A
SP_0554	SP_RS02720										Transcription	conserved hypothetical protein
SP_0555	SP_RS02725										Translation	ribosomal protein L7A family
SP_0556	SP_RS02730										Translation	translation initiation factor IF-2
SP_0557	SP_RS02735	0.358751	0.363125	0.256768	2	0	0	0	1	0.39547	Translation	ribosome-binding factor A
SP_0558	SP_RS02740	1.00396	0.05465	0.0116514	22	0.925075	0.173799	0.0370542	22	0.048643	Hypothetical/Unknown	conserved hypothetical protein
SP_0559	SP_RS02745	0.893856	1.11022e-16	1.11022e-16	1	0.790441	0	0	1		Hypothetical/Unknown	hypothetical protein
SP_0560	n.p	1.061	0.0183932	0.0130059	2	1.03378	0.0819412	0.0579412	2	0.69174	Hypothetical/Unknown	hypothetical protein
SP_0561	SP_RS02755	1.00049	0.069528	0.034764	4	0.963581	0.0719852	0.0359926	4	0.488642	Cofactor and vitamin metabolism	conserved domain protein
SP_0562	SP_RS02760	0.929883	0.0911922	0.0274955	11	0.874607	0.118825	0.035827	11	0.235196	Hypothetical/Unknown	conserved hypothetical protein
SP_0563	SP_RS02765	0.862922	0.0374841	0.0216415	3	0.992639	0.22113	0.127669	3	0.373153	Hypothetical/Unknown	hypothetical protein
SP_0564	SP_RS02770	0.959648	0.0721419	0.0360709	4	0.972951	0.0619983	0.0309992	4	0.789088	Hypothetical/Unknown	hypothetical protein
SP_0565	SP_RS02775	0.925765	0.0343471	0.024287	2	0.954013	0.355867	0.20546	3	0.900044	Cofactor and vitamin metabolism	conserved domain protein
SP_0566	SP_RS02780	0.930856	0.0790832	0.0353671	5	0.943781	0.126304	0.0564848	5	0.851056	Translation	acetyltransferase, GNAT family
SP_0567	SP_RS02785	0.931329	0.12194	0.035201	12	0.912004	0.126948	0.0382763	11	0.713909	Nucleotide metabolism	conserved domain protein
SP_0568	SP_RS02790										Translation	valyl-tRNA synthetase
SP_0570	SP_RS02800	0.983185	0.175763	0.0285124	38	0.972711	0.243143	0.039443	38	0.8302	Hypothetical/Unknown	conserved domain protein
SP_0571	SP_RS02805	0.955657	0.0885398	0.0626071	2	1.03406	0.00750786	0.00530886	2	0.338404	Cell division	cell filamentation protein Fic-related protein
SP_0573	n.p	0.888488	0.0270971	0.0191606	2	0.926767	0.0980389	0.069324	2	0.647779	Hypothetical/Unknown	hypothetical protein
SP_0574	SP_RS02830	1.0151	0.0924374	0.0266844	12	0.86174	0.154352	0.046539	11	0.00940107	Hypothetical/Unknown	hypothetical protein
SP_0575	n.p	1.00948	0.0910896	0.0122825	55	1.01639	0.14322	0.0189699	57	0.760237	Hypothetical/Unknown	putative helicase
SP_0576	SP_RS02850	1.04104	0.0879787	0.0102971	73	0.99403	0.147312	0.0174828	71	0.0219406	Transcription	transcription antiterminator Lict
SP_0577	SP_RS02855	1.01878	0.0774637	0.00752394	106	0.974882	0.16569	0.0157979	110	0.0128542	Membrane transport	PTS system, beta-glucosides-specific IIABC components
SP_0578	SP_RS02860	1.02681	0.0887652	0.00910712	95	1.00628	0.175392	0.0180903	94	0.311929	Carbohydrate metabolism	6-phospho-beta-glucosidase
SP_0579	SP_RS02865	1.06868	0.0429652	0.030381	2	1.46369	0.136717	0.0789338	3	0.018537	Translation	phenylalanyl-tRNA synthetase, alpha subunit
SP_0580	SP_RS02870	0.80391	0.172494	0.0520088	11	0.811733	0.293693	0.0928738	10	0.942184	Translation	acetyltransferase, GNAT family
SP_0581	SP_RS02875										Translation	phenylalanyl-tRNA synthetase, beta subunit
SP_0582	SP_RS02880	1.01651	0.0802704	0.0135682	35	0.934063	0.226899	0.039498	33	0.0525655	Hypothetical/Unknown	hypothetical protein
SP_0584	n.p	1.00562	0.0470991	0.0333041	2	0.894172	0.063426	0.044849	2	0.184185	Transcription	putative transcriptional regulator
SP_0585	SP_RS02900	0.993121	0.0800753	0.0151328	28	0.993297	0.192067	0.0369634	27	0.996495	Amino acid metabolism	5-methyltetrahydropteroyltriglutamate--homocysteine methyltransferase
SP_0586	SP_RS02905	1.00892	0.0678156	0.0164477	17	1.01058	0.139137	0.035925	15	0.966892	Amino acid metabolism	putative 5,10-methylenetetrahydrofolate reductase
SP_0587	n.p	1.01496	0.188811	0.0713637	7	0.984326	0.236037	0.0963618	6	0.803084	Hypothetical/Unknown	hypothetical protein
SP_0588	SP_RS02910	1.0032	0.069315	0.0130993	28	1.00121	0.160186	0.0308278	27	0.952884	Translation	polyribonucleotide nucleotidyltransferase
SP_0589	SP_RS02915	1.00353	0	0	1	0.819968	0	0	1		Amino acid metabolism	serine acetyltransferase
SP_0590	SP_RS02920	1.08814	0.0747028	0.0373514	4	1.08731	0.0568123	0.0284062	4	0.986579	Various metabolism	acetyltransferase, GNAT family
SP_0591	SP_RS02925										Translation	cysteinyl-tRNA synthetase
SP_0592	SP_RS02930	0.995972	0.117161	0.0370496	10	0.954502	0.106949	0.0338203	10	0.419242	Translation	conserved hypothetical protein
SP_0593	SP_RS02935	1.0051	0.0853486	0.0257336	11	0.987195	0.104343	0.0314606	11	0.664246	Transcription	leucine-rich protein
SP_0595	SP_RS02940	1.03091	0.0805925	0.0201481	16	0.966562	0.205476	0.0513691	16	0.252698	Hypothetical/Unknown	hypothetical protein
SP_0596	n.p	0.935321	1.11022e-16	1.11022e-16	1						Hypothetical/Unknown	hypothetical protein
SP_0598	n.p										Hypothetical/Unknown	hypothetical protein
SP_0599	SP_RS02950	1.03327	0.0836165	0.023191	13	0.999543	0.258924	0.0718127	13	0.658892	Membrane transport	transmembrane protein Vexp1
SP_0600	SP_RS02955	0.99528	0.103228	0.0236822	19	0.958276	0.121638	0.0295014	17	0.334913	Membrane transport	ABC transporter, ATP-binding protein Vexp2
SP_0601	SP_RS02960	1.01363	0.0967058	0.0154853	39	0.932792	0.216403	0.0351052	38	0.038467	Membrane transport	transmembrane protein Vexp3
SP_0603	SP_RS02965	1.02191	0.14855	0.0525203	8	0.960256	0.123462	0.0436505	8	0.381902	Transcription	DNA-binding response regulator VncR
SP_0604	SP_RS02970	1.0229	0.0833629	0.0157541	28	0.930642	0.201208	0.0380247	28	0.029123	Signal transduction	sensor histidine kinase VncS
SP_0605	SP_RS02975										Carbohydrate metabolism	fructose-bisphosphate aldolase
SP_0606	SP_RS02980	1.02165	0.0709002	0.0102336	48	0.860153	0.173335	0.0264334	43	1.55013e-07	Cofactor and vitamin metabolism	putative oxidoreductase
SP_0607	SP_RS02985	1.00502	0.101579	0.0221663	21	0.938495	0.126767	0.0283459	20	0.0720806	Membrane transport	amino acid ABC transporter, permease protein
SP_0608	SP_RS02990	0.993586	0.10219	0.0255475	16	0.901788	0.218057	0.0545142	16	0.137784	Membrane transport	amino acid ABC transporter, permease protein
SP_0609	SP_RS02995	1.00602	0.0738227	0.0174002	18	0.944684	0.140773	0.0351932	16	0.128031	Membrane transport	amino acid ABC transporter, amino acid-binding protein
SP_0610	SP_RS03000	1.02406	0.063392	0.0283498	5	1.06839	0.117881	0.052718	5	0.480059	Membrane transport	amino acid ABC transporter, ATP-binding protein
SP_0611	SP_RS03005										DNA repair and editing	single-stranded-DNA-specific exonuclease RecJ
SP_0612	n.p	0.984441	0.0292505	0.0146253	4	1.00504	0.111145	0.0555723	4	0.732221	Hypothetical/Unknown	hypothetical protein
SP_0613	SP_RS03010	0.442703	0.203774	0.0831905	6	0.377961	0.259788	0.116181	5	0.661216	Transcription	metallo-beta-lactamase superfamily protein
SP_0614	SP_RS03015	0.981411	0.0950958	0.0286725	11	0.928546	0.175781	0.0530001	11	0.39074	Lipid metabolism	tributyrin esterase
SP_0615	SP_RS03020	0.960608	0.102815	0.0194302	28	1.01633	0.200022	0.0365188	30	0.183364	Cell wall metabolism	beta-lactam resistance factor
SP_0616	SP_RS03025	0.98054	0.0840577	0.0253443	11	0.919092	0.325209	0.0938798	12	0.534263	Cell wall metabolism	beta-lactam resistance factor
SP_0617	SP_RS03030	1.04818	0.0893368	0.0315853	8	0.999533	0.189956	0.0717966	7	0.545838	Folding, sorting, degradation	conserved domain protein
SP_0618	SP_RS03035	0.902118	0.0783385	0.0276968	8	0.765604	0.253402	0.0895912	8	0.167516	DNA repair and editing	excinuclease ABC, subunit C
SP_0619	SP_RS03040	1.03449	0.0364533	0.0128882	8	0.959496	0.119511	0.0422536	8	0.111675	Hypothetical/Unknown	conserved hypothetical protein
SP_0620	SP_RS03045	1.01675	0.0812975	0.0203244	16	1.00741	0.158895	0.0397238	16	0.835604	Membrane transport	putative amino acid ABC transporter, amino acid-binding protein
SP_0621	n.p										Hypothetical/Unknown	hypothetical protein
SP_0622	SP_RS03050	0.889407	0.216396	0.0624682	12	0.887973	0.0868048	0.0250584	12	0.983193	Various metabolism	nitroreductase family protein
SP_0623	SP_RS03055	0.938455	0.072182	0.0170135	18	0.802389	0.28802	0.069855	17	0.0672238	Amino acid metabolism	dipeptidase
SP_0624	SP_RS03060	1.02908	0.0766791	0.0221354	12	0.901614	0.234406	0.0706761	11	0.0999421	Hypothetical/Unknown	conserved hypothetical protein
SP_0626	SP_RS03070	1.01544	0.0766496	0.0212588	13	1.03676	0.175742	0.0469691	14	0.682753	Membrane transport	branched-chain amino acid transport system II carrier protein
SP_0627	SP_RS03075	1.01659	0.0600262	0.0160427	14	0.973206	0.0899961	0.0240525	14	0.14555	Folding, sorting, degradation	conserved hypothetical protein
SP_0628	SP_RS03080	0.95549	0.0874749	0.0330624	7	0.93804	0.0659748	0.0249361	7	0.680932	Nucleotide metabolism	HIT family protein
SP_0629	SP_RS03085	0.959205	0.034916	0.0246894	2	1.08322	0.147168	0.104064	2	0.365956	Amino acid metabolism	conserved hypothetical protein
SP_0630	SP_RS03090										Translation	ribosomal protein L11
SP_0631	SP_RS03095										Translation	ribosomal protein L1
SP_0633	SP_RS03105	0.981261	0.0780023	0.0195006	16	0.805015	0.260558	0.0722658	13	0.0260664	Hypothetical/Unknown	hypothetical protein
SP_0634	n.p	1.03647	0.0669999	0.0172993	15	0.961403	0.265598	0.0736636	13	0.330285	Hypothetical/Unknown	conserved domain protein
SP_0635	n.p	0.718698	0	0	1	0.859658	0	0	1		Hypothetical/Unknown	hypothetical protein
SP_0636	SP_RS03115	1.04152	0.0765152	0.0197561	15	0.980982	0.13226	0.0341493	15	0.13614	Membrane transport	ABC transporter, ATP-binding protein
SP_0637	SP_RS03120	1.0196	0.0550983	0.0208252	7	0.911197	0.1711	0.0646698	7	0.13656	Membrane transport	membrane protein
SP_0638	SP_RS03125	1.04234	0.0761162	0.016228	22	1.03913	0.145508	0.0317524	21	0.928839	Membrane transport	conserved hypothetical protein
SP_0639	SP_RS03130	1.02577	0.0782737	0.0217092	13	0.966879	0.104688	0.0290353	13	0.11736	Hypothetical/Unknown	hypothetical protein
SP_0640	SP_RS03135										Various metabolism	hypothetical protein
SP_0641	SP_RS03145	1.02952	0.0915206	0.00555948	271	1.00069	0.185695	0.0114287	264	0.0237187	Folding, sorting, degradation	serine protease, subtilase family
SP_0645	SP_RS03155	1.09444	0.00293145	0.00207285	2	1.15833	0.168858	0.0974903	3	0.559126	Membrane transport	putative PTS system IIA component
SP_0646	SP_RS03160	1.04963	0	0	1	0.408605	0	0	1		Membrane transport	putative PTS system, IIB component
SP_0647	SP_RS03165	1.00677	0.0925406	0.013951	44	0.994523	0.131164	0.0200024	43	0.616814	Membrane transport	putative PTS system, IIC component
SP_0648	SP_RS03175	1.01305	0.081295	0.00627205	168	0.967331	0.163402	0.0128381	162	0.00151052	Carbohydrate metabolism	beta-galactosidase
SP_0650	SP_RS03190	1.04387	0.0658227	0.0219409	9	0.833359	0.207578	0.0691927	9	0.0104401	Hypothetical/Unknown	hypothetical protein
SP_0652	SP_RS03205	0.966753	0.0793266	0.0280462	8	0.833112	0.274347	0.0969963	8	0.206851	Translation	conserved hypothetical protein
SP_0653	SP_RS03210	1.015	0.0730062	0.0326494	5	0.659898	0.328227	0.146788	5	0.0458542	Hypothetical/Unknown	hypothetical protein
SP_0654	n.p	0.948977	0.00114714	0.000811149	2	0.950415	0.00786133	0.0055588	2	0.821873	Hypothetical/Unknown	hypothetical protein
SP_0655	SP_RS03215	0.998284	0.074932	0.0101038	55	0.908226	0.204391	0.0278141	54	0.00294473	Membrane transport	transporter, monovalent cation:proton antiporter-2 (CPA2) family
SP_0657	SP_RS03225	0.987957	0.0662222	0.0138083	23	0.938126	0.195131	0.0436327	20	0.282579	Nucleotide metabolism	putative ribonuclease BN
SP_0658	SP_RS03230	0.995576	0.143156	0.0286312	25	0.95076	0.188747	0.0385278	24	0.355266	Cofactor and vitamin metabolism	cytochrome c-type biogenesis protein CcdA
SP_0659	SP_RS03235	1.03241	0.0386543	0.0116547	11	0.980069	0.167035	0.0482188	12	0.303381	Cofactor and vitamin metabolism	thioredoxin family protein
SP_0660	SP_RS03240	1.02964	0.0824417	0.0274806	9	1.01524	0.18386	0.0581417	10	0.825473	Amino acid metabolism	peptide methionine sulfoxide reductase
SP_0661	SP_RS03245	1.00526	0.0696396	0.0232132	9	1.05372	0.143885	0.0479616	9	0.376603	Transcription	DNA-binding response regulator
SP_0662	SP_RS03250	0.998019	0.0861035	0.016272	28	0.995083	0.136921	0.0268524	26	0.925868	Signal transduction	putative sensor histidine kinase
SP_0663	SP_RS03255	1.00107	0.0476363	0.0213036	5	1.07165	0.0538883	0.0240996	5	0.0595339	Hypothetical/Unknown	conserved hypothetical protein
SP_0664	SP_RS03260	1.02375	0.08845	0.00641684	190	0.982124	0.191299	0.0142191	181	0.00796585	Folding, sorting, degradation	zinc metalloprotease ZmpB
SP_0665	SP_RS03265	1.03408	0.0717032	0.0113373	40	1.01676	0.113849	0.0184688	38	0.426744	Cofactor and vitamin metabolism	chorismate binding enzyme
SP_0666	SP_RS03270	1.03683	0.0885628	0.0228668	15	1.02608	0.128865	0.0344405	14	0.796817	Hypothetical/Unknown	conserved hypothetical protein
SP_0667	SP_RS03275	0.999762	0.0861246	0.016276	28	0.957576	0.20751	0.0385336	29	0.317622	Hypothetical/Unknown	putative pneumococcal surface protein
SP_0668	SP_RS03280	0.939242	0.055804	0.0249563	5	0.97303	0.0798557	0.0357126	5	0.460338	Carbohydrate metabolism	glucokinase
SP_0669	SP_RS03285										Nucleotide metabolism	thymidylate synthase
SP_0670	SP_RS03290	0.958694	0.0943104	0.0544501	3	1.13926	0.235046	0.166202	2	0.377814	Hypothetical/Unknown	hypothetical protein
SP_0671	SP_RS03295	0.609963	0.0781586	0.0349536	5	0.346456	0.322267	0.144122	5	0.113494	Translation	tRNA isopentenylpyrophosphate transferase
SP_0672	SP_RS03300	0.901895	0.178395	0.0476781	14	0.915844	0.154386	0.0445675	12	0.832557	Translation	GTP-binding protein HflX
SP_0673	SP_RS03305	0.993725	0.100277	0.0317104	10	0.978445	0.124465	0.0393594	10	0.765881	Hypothetical/Unknown	hypothetical protein
SP_0674	SP_RS03310										Translation	ribonuclease Z
SP_0675	SP_RS03315	1.03734	0.0588094	0.0163108	13	0.962251	0.179147	0.0496864	13	0.16397	Various metabolism	oxidoreductase, short chain dehydrogenase/reductase family
SP_0676	SP_RS03320	1.01888	0.0614014	0.0140865	19	0.877167	0.175004	0.0401486	19	0.00201081	Transcription	putative transcriptional regulator
SP_0677	SP_RS03325	1.01568	0.0446679	0.0108336	17	0.959603	0.105453	0.027228	15	0.0652392	Hypothetical/Unknown	conserved hypothetical protein
SP_0678	SP_RS03330	0.992955	0.0723153	0.0241051	9	0.83284	0.321884	0.121661	7	0.217621	Hypothetical/Unknown	conserved hypothetical protein
SP_0679	SP_RS03335	0.96839	0.00111897	0.000791228	2	1.05319	0.00067069	0.000474249	2	0.000118318	Hypothetical/Unknown	hypothetical protein
SP_0680	SP_RS03340	1.00829	0.0619548	0.0138535	20	1.0238	0.195345	0.0436805	20	0.736958	Translation	ribosomal small subunit pseudouridine synthase A
SP_0681	SP_RS03345	0.831157	0.206033	0.0651532	10	0.948861	0.2552	0.0902269	8	0.305938	Transcription	elongation factor Tu family protein
SP_0682	SP_RS03350	1.0124	0	0	1	0.8428	1.11022e-16	1.11022e-16	1		Hypothetical/Unknown	hypothetical protein
SP_0683	n.p	1.0035	0.0820324	0.036686	5	1.1013	0.195542	0.0977708	4	0.380185	Hypothetical/Unknown	hypothetical protein
SP_0684	n.p	0.99997	0.0198293	0.0140215	2	0.992401	0.11685	0.0826254	2	0.936261	Hypothetical/Unknown	hypothetical protein
SP_0685	n.p	0.927433	0.0443929	0.0313905	2	0.711156	0.0722433	0.0510837	2	0.0689952	Hypothetical/Unknown	hypothetical protein
SP_0686	SP_RS03360	1.01516	0.0727598	0.00723987	101	0.946719	0.173483	0.0179893	93	0.000520986	Hypothetical/Unknown	conserved hypothetical protein
SP_0687	SP_RS03365	1.02415	0.0450731	0.0201573	5	0.953855	0.093416	0.046708	4	0.209498	Membrane transport	ABC transporter, ATP-binding protein
SP_0688	SP_RS03370										Cell wall metabolism	UDP-N-acetylmuramoylalanine--D-glutamate ligase
SP_0689	SP_RS03375										Cell wall metabolism	UDP-N-acetylglucosamine--N-acetylmuramyl-(pentapeptide) pyrophosphoryl-undecaprenol N-acetylglucosamine transferase
SP_0690	SP_RS03380	0.697283	0.391803	0.17522	5	0.689654	0.295236	0.132034	5	0.973113	Cell division	cell division protein DivIB
SP_0691	n.p	0.930288	0	0	1	0.907259	0	0	1		Hypothetical/Unknown	hypothetical protein
SP_0692	n.p	1.01116	0	0	1	0.964703	1.11022e-16	1.11022e-16	1		Hypothetical/Unknown	hypothetical protein
SP_0693	n.p	0.986407	0.0648454	0.0135212	23	1.00199	0.127537	0.0271909	22	0.61037	Hypothetical/Unknown	hypothetical protein
SP_0694	SP_RS03390	0.927501	0.0932404	0.0352415	7	0.966118	0.280353	0.0991196	8	0.71946	Hypothetical/Unknown	conserved domain protein
SP_0695	SP_RS03400	0.990406	0.0827782	0.0153715	29	1.03526	0.204926	0.0387274	28	0.286423	Cofactor and vitamin metabolism	HesA/MoeB/ThiF family protein
SP_0696	SP_RS03405	1.00511	0.0901656	0.0285129	10	1.04731	0.160621	0.0507929	10	0.478031	Hypothetical/Unknown	hypothetical protein
SP_0698	SP_RS03415	1.01101	0.101752	0.0169587	36	0.97743	0.181881	0.0311924	34	0.347663	Membrane transport	hypothetical protein
SP_0699	n.p	0.931147	0.0231226	0.0163501	2	0.917649	0.241026	0.170431	2	0.94434	Hypothetical/Unknown	hypothetical protein
SP_0701	SP_RS03425	1.0338	0.0706485	0.0235495	9	0.968028	0.0883931	0.0294644	9	0.10037	Nucleotide metabolism	orotidine 5-phosphate decarboxylase
SP_0702	SP_RS03430	1.02054	0.114518	0.0362138	10	1.11553	0.134848	0.0476759	8	0.13218	Nucleotide metabolism	orotate phosphoribosyltransferase PyrE
SP_0703	n.p	0.99368	0.0697906	0.0186523	14	0.874005	0.274589	0.079267	12	0.154649	Hypothetical/Unknown	hypothetical protein
SP_0704	SP_RS03440	1.0302	0.0974753	0.0194951	25	1.0549	0.104358	0.0217601	23	0.402322	Hypothetical/Unknown	hypothetical protein
SP_0705	SP_RS03445	1.02119	0.0984527	0.0133977	54	0.991067	0.193945	0.0261516	55	0.307583	Hypothetical/Unknown	hypothetical protein
SP_0706	SP_RS03450	1.03849	0.0827514	0.0124752	44	0.988271	0.262745	0.0410338	41	0.245003	Hypothetical/Unknown	hypothetical protein
SP_0707	SP_RS03455	1.02347	0.0520279	0.00983235	28	1.00162	0.247742	0.0485863	26	0.661191	Membrane transport	ABC transporter, ATP-binding protein
SP_0709	SP_RS03470	1.02869	0.079391	0.0212181	14	0.920644	0.223452	0.0619744	13	0.111578	Membrane transport	amino acid ABC transporter, ATP-binding protein
SP_0710	SP_RS03475	1.01025	0.0793833	0.0204967	15	1.02924	0.140517	0.0351293	16	0.64413	Membrane transport	amino acid ABC transporter, permease protein
SP_0711	SP_RS03480	1.01556	0.0710284	0.0154997	21	0.978178	0.139508	0.0304432	21	0.280412	Membrane transport	amino acid ABC transporter, permease protein
SP_0713	SP_RS03490										Translation	lysyl-tRNA synthetase
SP_0715	SP_RS03500	1.02024	0.066408	0.0184183	13	0.960183	0.15646	0.0433942	13	0.214887	Various metabolism	lactate oxidase
SP_0716	SP_RS03505	1.02793	0.0655517	0.0181808	13	1.01152	0.124414	0.0345062	13	0.677796	Cofactor and vitamin metabolism	putative transcriptional regulator
SP_0717	SP_RS03510	1.03017	0.0893022	0.0160391	31	0.928209	0.239781	0.0437778	30	0.0327276	Cofactor and vitamin metabolism	hydroxyethylthiazole kinase
SP_0718	SP_RS03515	1.00751	0.0756477	0.0133728	32	0.992599	0.170292	0.029644	33	0.648162	Cofactor and vitamin metabolism	thiamine-phosphate pyrophosphorylase
SP_0719	SP_RS03520	1.02963	0.0743874	0.0140579	28	0.976859	0.234017	0.0434559	29	0.252956	Membrane transport	conserved hypothetical protein
SP_0720	SP_RS03525	0.997517	0.0740007	0.0165471	20	0.996337	0.132759	0.0296859	20	0.972478	Membrane transport	ABC transporter, ATP-binding protein
SP_0721	SP_RS03530	0.992657	0.0590533	0.0132047	20	0.96483	0.134035	0.0307498	19	0.411018	Hypothetical/Unknown	conserved hypothetical protein
SP_0722	SP_RS03535	1.00145	0.0490978	0.0173587	8	1.00232	0.252833	0.0799527	10	0.991644	Transcription	transcriptional activator TenA
SP_0723	SP_RS03540	1.01723	0.0877036	0.0253179	12	1.04296	0.161806	0.0487864	11	0.644507	Membrane transport	thiW protein
SP_0724	SP_RS03545	1.00718	0.0945506	0.0272944	12	0.989816	0.171688	0.0517658	11	0.769545	Cofactor and vitamin metabolism	putative hydroxyethylthiazole kinase
SP_0725	SP_RS03550	1.01009	0.0414141	0.0185209	5	0.856857	0.309234	0.154617	4	0.357901	Cofactor and vitamin metabolism	thiamine-phosphate pyrophosphorylase
SP_0726	SP_RS03555	1.03205	0.0582478	0.0220156	7	1.02788	0.0829188	0.0338515	6	0.919631	Cofactor and vitamin metabolism	phosphomethylpyrimidine kinase
SP_0727	SP_RS03560	1.02601	0.0791867	0.0559934	2	1.16328	0.0715644	0.0506037	2	0.210564	Transcription	putative transcriptional repressor
SP_0728	SP_RS03565	1.00912	0.0610306	0.0305153	4	1.08721	0.19341	0.0789594	6	0.383216	Membrane transport	hypothetical protein
SP_0729	SP_RS03570	1.00891	0.0961365	0.0160228	36	0.967538	0.178191	0.0305595	34	0.234742	Membrane transport	cation-transporting ATPase, E1-E2 family
SP_0730	SP_RS03575	0.951367	0.190681	0.0331933	33	0.986371	0.160956	0.0289086	31	0.429504	Carbohydrate metabolism	pyruvate oxidase
SP_0731	SP_RS03580	1.03008	0.0650723	0.0168016	15	0.950962	0.239888	0.0619387	15	0.227896	Hypothetical/Unknown	conserved domain protein
SP_0733	SP_RS03595										Hypothetical/Unknown	hypothetical protein
SP_0734	n.p										Hypothetical/Unknown	hypothetical protein
SP_0736	SP_RS03605	1.04258	0.0622513	0.0166374	14	0.916272	0.11967	0.0331904	13	0.00225464	Carbohydrate metabolism	mannose-6-phosphate isomerase
SP_0737	SP_RS03610	1.0043	0.110864	0.0268884	17	0.994719	0.231588	0.0561684	17	0.878627	Membrane transport	sodium-dependent transporter
SP_0738	SP_RS03615	1.03552	0.0898849	0.0271013	11	1.0861	0.211686	0.0638256	11	0.474238	Hypothetical/Unknown	hypothetical protein
SP_0739	SP_RS03620	0.970079	0.0807541	0.0305222	7	0.956464	0.0760729	0.0287529	7	0.751021	Membrane transport	transcriptional regulator, MerR family
SP_0740	SP_RS03625	1.05225	0.0483062	0.0241531	4	0.897567	0.0456688	0.0228344	4	0.00348983	DNA repair and editing	MutT/nudix family protein
SP_0741	SP_RS03630	1.00262	0.0673662	0.0158784	18	0.98652	0.12398	0.0292223	18	0.631452	Hypothetical/Unknown	conserved hypothetical protein
SP_0742	SP_RS03635	1.09651	0.121152	0.0856677	2	1.04307	0.0407442	0.0288105	2	0.614256	Hypothetical/Unknown	conserved hypothetical protein
SP_0743	SP_RS03640	1.1914	0	0	1						Transcription	transcriptional regulator, TetR family
SP_0744	SP_RS03645	1.01562	0.0836016	0.0202764	17	0.948406	0.146365	0.0354988	17	0.10993	Nucleotide metabolism	cytidine and deoxycytidylate deaminase family protein
SP_0745	SP_RS03650	0.969131	0.0481028	0.0181812	7	0.604912	0.412239	0.145749	8	0.0276236	Nucleotide metabolism	uracil phosphoribosyltransferase
SP_0746	SP_RS03655	0.756159	0.122322	0.054704	5	0.829427	0.169079	0.0756145	5	0.455037	Folding, sorting, degradation	ATP-dependent Clp protease, proteolytic subunit
SP_0747	n.p										Hypothetical/Unknown	hypothetical protein
SP_0748	SP_RS03660	0.966562	0.033739	0.0238571	2	0.872381	0.0670269	0.0473952	2	0.217894	Hypothetical/Unknown	conserved hypothetical protein
SP_0749	SP_RS03665	1.01702	0.0791368	0.0279791	8	1.08692	0.206346	0.0652522	10	0.339507	Membrane transport	branched-chain amino acid ABC transporter, amino acid-binding protein
SP_0750	SP_RS03670	1.0461	0.0696725	0.0155792	20	1.07479	0.16343	0.0365441	20	0.474697	Membrane transport	branched-chain amino acid ABC transporter, permease protein
SP_0751	SP_RS03675	1.02685	0.153102	0.0300258	26	0.972753	0.162887	0.0332491	24	0.233146	Membrane transport	branched-chain amino acid ABC transporter, permease protein
SP_0752	SP_RS03680	1.02255	0.0617557	0.0159453	15	0.987316	0.14716	0.0379964	15	0.399794	Membrane transport	branched-chain amino acid ABC transporter, ATP-binding protein
SP_0753	SP_RS03685	1.04852	0.0688638	0.0217767	10	1.01757	0.241307	0.0727567	11	0.68821	Membrane transport	branched-chain amino acid ABC transporter, ATP-binding protein
SP_0754	SP_RS03690	1.01073	0.0730891	0.0155826	22	1.0566	0.104405	0.0222592	22	0.0987825	Various metabolism	putative acetoin utilization protein AcuB
SP_0755	n.p										Translation	peptide chain release factor 2, programmed frameshift
SP_0756	SP_RS03700										Cell division	cell division ABC transporter, ATP-binding protein FtsE
SP_0757	SP_RS03705										Cell division	cell division ABC transporter, permease protein FtsX
SP_0758	SP_RS03710	1.03369	0.0905219	0.0139678	42	1.00836	0.212886	0.0336602	40	0.488985	Membrane transport	PTS system, IIABC components
SP_0759	n.p	1.02698	0.131682	0.05889	5	1.13419	0.150445	0.0672811	5	0.264838	Hypothetical/Unknown	hypothetical protein
SP_0760	SP_RS03715	1.0057	0.0647686	0.0132208	24	1.02482	0.172408	0.0351927	24	0.613427	Signal transduction	hypothetical protein
SP_0761	SP_RS03720										Transcription	ATP-dependent RNA helicase, DEAD/DEAH box family
SP_0762	SP_RS03725										Amino acid metabolism	S-adenosylmethionine synthetase
SP_0763	n.p										Hypothetical/Unknown	hypothetical protein
SP_0764	SP_RS03730	0.980907	0.105689	0.0293127	13	0.913392	0.293687	0.078491	14	0.427951	Nucleotide metabolism	dihydroorotate dehydrogenase A
SP_0765	SP_RS03735										Replication	DNA polymerase III, delta subunit
SP_0766	SP_RS03740	0.956051	0.111232	0.0786528	2	1.00049	0	0	1	0.672615	Various metabolism	superoxide dismutase, manganese-dependent
SP_0767	SP_RS03745	0.98051	0.0654822	0.0247499	7	0.957986	0.0860223	0.0325134	7	0.591589	Hypothetical/Unknown	conserved hypothetical protein
SP_0768	SP_RS03750	0.998787	0.0753111	0.0194453	15	0.987193	0.203821	0.0526264	15	0.83778	Translation	ribosomal RNA large subunit methyltransferase N
SP_0769	SP_RS03755	1.03249	0.0547955	0.0193731	8	0.953707	0.135361	0.0478573	8	0.149278	Antibiotic response/sensing	VanZF-related protein
SP_0770	SP_RS03760	1.00844	0.0722021	0.0161449	20	0.991842	0.110243	0.0246511	20	0.576589	Membrane transport	ABC transporter, ATP-binding protein
SP_0771	SP_RS03765	0.997536	0.0867265	0.0204416	18	0.963833	0.291826	0.0729565	16	0.659431	Folding, sorting, degradation	peptidyl-prolyl cis-trans isomerase, cyclophilin-type
SP_0772	SP_RS03770	1.01011	0.0352531	0.0203534	3	1.0027	0.1229	0.0709561	3	0.924908	Hypothetical/Unknown	hypothetical protein
SP_0773	n.p	0.953938	0.00406424	0.00287385	2	1.10541	0.0678321	0.0479645	2	0.087612	Hypothetical/Unknown	hypothetical protein
SP_0774	SP_RS03775	0.996655	0.0501487	0.0189544	7	0.920443	0.136925	0.0517527	7	0.191916	Hypothetical/Unknown	hypothetical protein
SP_0775	SP_RS03780										Translation	ribosomal protein S16
SP_0776	SP_RS03785	0.70513	0	0	1	0.832026	0	0	1		Hypothetical/Unknown	KH domain protein
SP_0777	SP_RS03790	0.959633	0.167393	0.0394549	18	0.999078	0.235336	0.0570774	17	0.573557	Various metabolism	hypothetical protein
SP_0778	SP_RS03795	0.963594	0.0106189	0.00750866	2	0.980686	0.0472555	0.0334147	2	0.667217	Translation	16S rRNA processing protein RimM
SP_0779	SP_RS03800										Translation	tRNA (guanine-N1)-methyltransferase
SP_0781	SP_RS03810	0.999036	0.0192678	0.0136244	2	1.19909	0.0240494	0.0170055	2	0.0116572	Hypothetical/Unknown	hypothetical protein
SP_0782	SP_RS03815										Hypothetical/Unknown	conserved hypothetical protein
SP_0783	SP_RS03825	0.865313	0.398707	0.199354	4	0.943714	0.19093	0.095465	4	0.734948	Membrane transport	conserved hypothetical protein
SP_0784	SP_RS03830	1.00017	0.0810229	0.0168944	23	0.98334	0.224952	0.0469057	23	0.737335	Amino acid metabolism	glutathione reductase
SP_0785	SP_RS03835	1.02211	0.0560637	0.011444	24	0.9274	0.202145	0.0421502	23	0.0354554	Membrane transport	conserved hypothetical protein
SP_0786	SP_RS03840	1.03558	0.0615363	0.0194595	10	0.884922	0.302284	0.0955907	10	0.139895	Membrane transport	ABC transporter, ATP-binding protein
SP_0787	SP_RS03845	1.01415	0.0824279	0.0153065	29	1.03416	0.118775	0.0228583	27	0.470302	Membrane transport	conserved hypothetical protein
SP_0788	SP_RS03850	0.813414	0.206494	0.119219	3	0.612166	0.564221	0.325753	3	0.592918	Translation	methionyl-tRNA synthetase
SP_0789	SP_RS03860	1.00271	0.00657781	0.00465122	2	1.00035	0.0600835	0.0424855	2	0.960921	Transcription	conserved hypothetical protein
SP_0790	SP_RS03865	1.03347	0.0625358	0.0208453	9	1.021	0.0854	0.0284667	9	0.728378	Hypothetical/Unknown	conserved domain protein
SP_0791	SP_RS03870	1.02004	0.0755214	0.0173258	19	1.02278	0.247216	0.0552791	20	0.962535	Various metabolism	oxidoreductase, aldo/keto reductase family
SP_0792	SP_RS03875	0.961657	0.126919	0.089745	2	1.13894	0.062263	0.0440266	2	0.218152	Hypothetical/Unknown	hypothetical protein
SP_0793	SP_RS03880	1.02944	0.070316	0.0195021	13	0.924509	0.317527	0.0916621	12	0.274379	Lipid metabolism	oxidoreductase, short chain dehydrogenase/reductase family
SP_0794	SP_RS03885	1.00804	0.043293	0.0163632	7	0.978279	0.066628	0.025183	7	0.341286	DNA repair and editing	MutT/nudix family protein
SP_0795	SP_RS03890	0.987425	0.139339	0.0268158	27	1.04583	0.12591	0.0237948	28	0.109214	Carbohydrate metabolism	PEP-utilizing enzymes family protein
SP_0796	SP_RS03895										Hypothetical/Unknown	conserved hypothetical protein
SP_0797	SP_RS03900	0.968064	0.0971311	0.0143212	46	0.94331	0.185773	0.0286655	42	0.441938	Folding, sorting, degradation	aminopeptidase N
SP_0798	SP_RS03905	0.979932	0.029737	0.0148685	4	0.89766	0.136211	0.0681057	4	0.282586	Signal transduction	DNA-binding response regulator CiaR
SP_0799	SP_RS03910	0.671967	0.362713	0.128238	8	0.575004	0.4081	0.166606	6	0.65291	Signal transduction	sensor histidine kinase CiaH
SP_0800	SP_RS03915	1.01852	0.0258691	0.0149355	3	1.02722	0.0655585	0.0378502	3	0.8412	Hypothetical/Unknown	hypothetical protein
SP_0801	SP_RS03920	0.987763	0.0911094	0.0194246	22	0.939212	0.142535	0.0303886	22	0.185479	Folding, sorting, degradation	conserved hypothetical protein
SP_0802	SP_RS03930	1.00358	0.0983707	0.0205117	23	0.92376	0.171006	0.0373165	21	0.0678443	Replication	DNA polymerase III, epsilon subunit/ATP-dependent helicase DinG
SP_0803	SP_RS03935										Cell division	putative rod shape-determining protein RodA
SP_0804	SP_RS03940	0.91433	0.0769911	0.0344315	5	1.14746	0.378574	0.154552	6	0.175026	Cofactor and vitamin metabolism	putative 4-methyl-5(b-hydroxyethyl)-thiazole monophosphate biosynthesis protein
SP_0805	SP_RS03945	0.91705	0	0	1	0.916891	0	0	1		Hypothetical/Unknown	hydrolase, haloacid dehalogenase-like family
SP_0806	SP_RS03950										Transcription	DNA gyrase subunit B
SP_0807	SP_RS03955										Cell division	putative septation ring formation regulator EzrA
SP_0809	n.p										Hypothetical/Unknown	hypothetical protein
SP_0810	SP_RS03960										Hypothetical/Unknown	hypothetical protein
SP_0815	n.p										Hypothetical/Unknown	hypothetical protein
SP_0816	SP_RS03995										Hypothetical/Unknown	hypothetical protein
SP_0817	SP_RS04000	1.04341	0.0407757	0.0154117	7	1.1473	0.13113	0.0495624	7	0.0684626	DNA repair and editing	MutT/nudix family protein
SP_0820	SP_RS04015	1.04199	0.0940138	0.0174579	29	0.983673	0.193607	0.0359519	29	0.150136	Folding, sorting, degradation	ATP-dependent Clp protease, ATP-binding subunit ClpE
SP_0821	n.p	1.07908	0.225721	0.13032	3	1.22515	0.138623	0.0980215	2	0.436404	Hypothetical/Unknown	hypothetical protein
SP_0822	SP_RS04020	1.02649	0.109482	0.0346212	10	0.973932	0.265675	0.0840138	10	0.570178	Hypothetical/Unknown	conserved hypothetical protein
SP_0823	SP_RS04025	0.966551	0.107943	0.029938	13	1.05897	0.0809503	0.0233683	12	0.0231328	Membrane transport	amino acid ABC transporter, permease protein
SP_0824	SP_RS04030										Membrane transport	amino acid ABC transporter, ATP-binding protein
SP_0825	SP_RS04035										Cofactor and vitamin metabolism	methylenetetrahydrofolate dehydrogenase/methenyltetrahydrofolate cyclohydrolase
SP_0826	SP_RS04040	1.00034	0.0947169	0.019334	24	0.962521	0.180561	0.0394017	21	0.393636	Hypothetical/Unknown	hypothetical protein
SP_0828	SP_RS04050	0.547489	0.0657973	0.0465257	2	0.80724	0	0	1	0.112832	Carbohydrate metabolism	ribose 5-phosphate isomerase
SP_0829	SP_RS04055	1.02659	0.0762345	0.0152469	25	1.00128	0.198717	0.0389717	26	0.548167	Carbohydrate metabolism	phosphopentomutase
SP_0830	SP_RS04060	1.00518	0.0596507	0.0210897	8	0.895462	0.117383	0.0415013	8	0.0335284	Hypothetical/Unknown	hypothetical protein
SP_0831	SP_RS04065	1.0364	0.0841584	0.0242944	12	0.961567	0.109545	0.0330291	11	0.082243	Nucleotide metabolism	purine nucleoside phosphorylase, family 2
SP_0832	n.p										Hypothetical/Unknown	hypothetical protein
SP_0833	n.p	1.02598	0.081312	0.0191654	18	0.926826	0.128418	0.0302683	18	0.00906982	Hypothetical/Unknown	hypothetical protein
SP_0834	SP_RS04075	1.09077	0.00194878	0.00137799	2	0.783924	0.0350113	0.0247567	2	0.00646626	Cellular community	hemolysin-related protein
SP_0835	SP_RS04085	1.04742	0.0212272	0.0094931	5	1.02962	0.154252	0.0689835	5	0.80462	Nucleotide metabolism	purine nucleoside phosphorylase, family 1
SP_0837	SP_RS04095	1.07984	0.0755064	0.0377532	4	0.992896	0.134572	0.0672858	4	0.302845	Transcription	putative DNA topology modulation protein FlaR
SP_0838	SP_RS04100										Translation	ribosomal protein S20
SP_0839	SP_RS04105										Cofactor and vitamin metabolism	pantothenate kinase
SP_0840	n.p	1.04927	0.0184572	0.0130512	2	0.979728	0.0380598	0.0269124	2	0.145622	Hypothetical/Unknown	hypothetical protein
SP_0841	SP_RS04115	0.86721	0.0712136	0.0290728	6	1.05636	0.0917142	0.0410158	5	0.00446854	Translation	conserved hypothetical protein
SP_0842	SP_RS04120	0.970804	0.0850218	0.0212555	16	1.01511	0.133966	0.0345898	15	0.284137	Nucleotide metabolism	pyrimidine-nucleoside phosphorylase
SP_0843	SP_RS04125	1.03675	0.0611676	0.0152919	16	0.963213	0.123037	0.0317681	15	0.0459032	Carbohydrate metabolism	deoxyribose-phosphate aldolase
SP_0844	SP_RS04130										Nucleotide metabolism	cytidine deaminase
SP_0845	SP_RS04135	0.989852	0.0603972	0.022828	7	0.999566	0.189024	0.0714442	7	0.899102	Membrane transport	lipoprotein
SP_0846	SP_RS04140	1.03043	0.0690623	0.0191544	13	1.00487	0.131422	0.03645	13	0.540556	Membrane transport	sugar ABC transporter, ATP-binding protein
SP_0847	SP_RS04145	0.980544	0.0594468	0.0210176	8	1.05354	0.12978	0.0458841	8	0.170104	Membrane transport	putative sugar ABC transporter, permease protein
SP_0848	SP_RS04150	1.00602	0.106139	0.033564	10	1.01677	0.171483	0.0542278	10	0.867979	Membrane transport	putative sugar ABC transporter, permease protein
SP_0851	SP_RS04175										Lipid metabolism	conserved hypothetical protein
SP_0852	SP_RS04180										Replication	topoisomerase IV, subunit B
SP_0853	n.p										Hypothetical/Unknown	hypothetical protein
SP_0854	SP_RS04185										Hypothetical/Unknown	hypothetical protein
SP_0855	SP_RS04190										Replication	topoisomerase IV, subunit A
SP_0856	SP_RS04195	1.03928	0.0361939	0.0208965	3	0.8655	0.131024	0.0756466	3	0.0911918	Amino acid metabolism	branched-chain amino acid aminotransferase
SP_0858	SP_RS04205	1.03386	0.0181748	0.00908738	4	1.08167	0.0326039	0.0163019	4	0.0428305	Hypothetical/Unknown	putative membrane protein
SP_0859	SP_RS04210	1.01303	0.0724694	0.0241565	9	1.00501	0.137118	0.045706	9	0.87874	Hypothetical/Unknown	membrane protein
SP_0860	SP_RS04215	0.995801	0.0134411	0.00548732	6	1.0292	0.129736	0.0580199	5	0.580631	Folding, sorting, degradation	pyrrolidone-carboxylate peptidase
SP_0861	SP_RS04220										Hypothetical/Unknown	hypothetical protein
SP_0862	SP_RS04235	0.952562	0	0	1	0.67844	0	0	1		Translation	ribosomal protein S1
SP_0864	SP_RS04255										Hypothetical/Unknown	conserved hypothetical protein
SP_0865	SP_RS04260										Transcription	DNA polymerase III, gamma and tau subunits
SP_0866	SP_RS04265										Hypothetical/Unknown	hypothetical protein
SP_0867	SP_RS04270										Cofactor and vitamin metabolism	ABC transporter, ATP-binding protein
SP_0868	SP_RS04275										Cofactor and vitamin metabolism	conserved hypothetical protein
SP_0869	SP_RS04280										Amino acid metabolism	aminotransferase, class-V
SP_0870	SP_RS04285										Cofactor and vitamin metabolism	NifU family protein
SP_0871	SP_RS04290										Cofactor and vitamin metabolism	conserved hypothetical protein
SP_0872	SP_RS04300	0.813811	0.0725302	0.0193845	14	0.700805	0.146176	0.040542	13	0.0187138	Cell wall metabolism	D-alanyl-D-alanine carboxypeptidase
SP_0873	SP_RS04305	0.157599	0.17074	0.0539926	10	0	0	0	9	0.00957114	Hypothetical/Unknown	membrane protein
SP_0874	n.p										Hypothetical/Unknown	hypothetical protein
SP_0875	SP_RS04315	0.947581	0.0458609	0.0205096	5	0.883638	0.12357	0.055262	5	0.309618	Transcription	lactose phosphotransferase system repressor
SP_0876	SP_RS04320	0.965104	0.0714851	0.0505476	2	0.929106	0.00618585	0.00437406	2	0.551581	Carbohydrate metabolism	putative 1-phosphofructokinase
SP_0877	SP_RS04325	1.04918	0.0888223	0.0174195	26	1.07237	0.180324	0.0376002	23	0.578438	Membrane transport	PTS system, fructose specific IIABC components
SP_0878	SP_RS04330										Cell division	SpoE family protein
SP_0879	n.p	1.04468	0.0928276	0.026797	12	1.03441	0.164637	0.0520629	10	0.862434	Hypothetical/Unknown	hypothetical protein
SP_0880	SP_RS04340	0.968381	0.0454139	0.0136928	11	0.928819	0.105853	0.0319159	11	0.268103	Amino acid metabolism	aminotransferase, class-V
SP_0881	SP_RS04345	0.948749	0.0884929	0.0221232	16	1.00685	0.205981	0.0514952	16	0.308183	Cofactor and vitamin metabolism	thiazole biosynthesis protein ThiI
SP_0882	SP_RS04350	1.02426	0.104483	0.0208967	25	0.996542	0.261085	0.0556636	22	0.643305	Hypothetical/Unknown	conserved hypothetical protein
SP_0883	SP_RS04355	0.933742	0	0	1	0.974053	0	0	1		Hypothetical/Unknown	hypothetical protein
SP_0884	SP_RS04360	1.04906	0.0913944	0.0527666	3	0.973459	0.102413	0.0591284	3	0.394124	Hypothetical/Unknown	hypothetical protein
SP_0885	SP_RS04365	1.00936	0.0615581	0.0114311	29	0.987129	0.122923	0.0236566	27	0.401214	Hypothetical/Unknown	hypothetical protein
SP_0886	SP_RS04370	1.01357	0.0630699	0.0117118	29	0.99757	0.131868	0.0249207	28	0.563655	DNA repair and editing	putative type I restriction-modification system, M subunit
SP_0887	SP_RS04375	0.99277	0.0853183	0.0301646	8	1.0555	0.101411	0.0358542	8	0.201968	DNA repair and editing	putative type I restriction-modification system, S subunit
SP_0888	SP_RS04380										Transcription	hypothetical protein
SP_0889	SP_RS04385										Cellular community	hypothetical protein
SP_0891	SP_RS04395										DNA repair and editing	putative type I restriction-modification system, S subunit
SP_0892	SP_RS04400	1.03721	0.0924148	0.0101438	83	0.983257	0.167552	0.018503	82	0.0114732	DNA repair and editing	putative type I restriction-modification system, R subunit
SP_0893	SP_RS04405	1.05187	0.033355	0.0117928	8	0.974281	0.190643	0.0720561	7	0.307314	Transcription	putative transcriptional repressor
SP_0894	SP_RS04410	0.97996	0.0773493	0.0114045	46	0.974559	0.124591	0.0187827	44	0.806434	Amino acid metabolism	X-pro dipeptidyl-peptidase
SP_0895	SP_RS04415										Transcription	DNA polymerase III, alpha subunit
SP_0896	SP_RS04420										Carbohydrate metabolism	6-phosphofructokinase
SP_0897	SP_RS04425										Carbohydrate metabolism	pyruvate kinase
SP_0899	SP_RS04440	1.04462	0.0731548	0.0276499	7	1.0398	0.279355	0.105586	7	0.965538	Hypothetical/Unknown	conserved hypothetical protein
SP_0901	SP_RS04455	1.01976	0.0800309	0.0282952	8	0.943196	0.250232	0.0945789	7	0.451881	Hypothetical/Unknown	hypothetical protein
SP_0902	SP_RS04460	1.05342	0.128642	0.0295125	19	1.08457	0.184372	0.0447168	17	0.564857	Hypothetical/Unknown	hypothetical protein
SP_0904	SP_RS04465	1.02652	0.0669105	0.0142654	22	1.00103	0.180524	0.0384878	22	0.537975	Hypothetical/Unknown	conserved hypothetical protein
SP_0905	SP_RS04470	1.03915	0.0502689	0.0177727	8	0.942754	0.117035	0.0413782	8	0.050404	Hypothetical/Unknown	conserved hypothetical protein
SP_0906	SP_RS04475										Hypothetical/Unknown	hypothetical protein
SP_0907	SP_RS04480	1.01764	0.0911399	0.0101267	81	0.997195	0.209045	0.0236697	78	0.42841	Capsule metabolism	putative capsular polysaccharide biosynthesis protein
SP_0908	SP_RS04485	1.01413	0.109281	0.0170668	41	0.948589	0.298256	0.0477592	39	0.20005	Transcription	putative transcriptional regulator
SP_0909	SP_RS04490	1.00136	0.0600719	0.0346825	3	0.838538	0.0159264	0.00919512	3	0.0105149	Hypothetical/Unknown	conserved hypothetical protein
SP_0910	SP_RS04495	1.029	0.0310559	0.0126785	6	1.0395	0.0568099	0.0231925	6	0.69953	Hypothetical/Unknown	conserved hypothetical protein
SP_0911	SP_RS04500	1.00306	0.0618085	0.0276416	5	0.987428	0.0861241	0.0385159	5	0.750132	Hypothetical/Unknown	hypothetical protein
SP_0912	SP_RS04505	0.888278	0.262473	0.0992054	7	0.880105	0.137338	0.0519088	7	0.943009	Membrane transport	ABC transporter, ATP-binding protein
SP_0913	SP_RS04510	1.02017	0.0919613	0.0132735	48	1.00842	0.120096	0.0175179	47	0.594272	Membrane transport	putative ABC transporter, permease protein
SP_0916	SP_RS04525	1.0197	0.0846103	0.0176425	23	0.941763	0.282275	0.0601813	22	0.220686	Amino acid metabolism	lysine decarboxylase
SP_0917	n.p	1.00639	0.0749778	0.028339	7	1.01572	0.106165	0.0530826	4	0.880213	Mobile element/pseudogene	pilin gene inverting-related protein
SP_0918	SP_RS04540	1.01279	0.102031	0.0360734	8	0.85408	0.340888	0.120522	8	0.227729	Various metabolism	spermidine synthase
SP_0919	SP_RS04545	1.01781	0.0874427	0.0154578	32	1.01002	0.152992	0.0274781	31	0.805656	Various metabolism	conserved hypothetical protein
SP_0920	SP_RS04550	0.988585	0.12333	0.0262941	22	0.981998	0.232403	0.0519668	20	0.910517	Various metabolism	carboxynorspermidine decarboxylase
SP_0921	SP_RS04555	0.957233	0.0808756	0.020882	15	0.885283	0.108342	0.0279738	15	0.0486881	Various metabolism	agmatine deiminase
SP_0922	SP_RS04560	0.982474	0.0939442	0.0195887	23	0.941622	0.229321	0.0468099	24	0.42502	Various metabolism	carbon-nitrogen hydrolase family protein
SP_0923	SP_RS04565	1.00941	0.1562	0.0358347	19	1.08432	0.151029	0.03663	17	0.15295	Various metabolism	Cof family protein
SP_0924	SP_RS04570	1.03649	0.0511466	0.0193316	7	1.02928	0.109656	0.041446	7	0.877351	Hypothetical/Unknown	hypothetical protein
SP_0925	SP_RS04575	1.01935	0.0710725	0.0163051	19	1.09264	0.0973582	0.0223355	19	0.0118745	Folding, sorting, degradation	conserved hypothetical protein
SP_0926	SP_RS04580	0.939712	0.0828842	0.0414421	4	1.12108	0.0844312	0.0422156	4	0.0220593	Transcription	hypothetical protein
SP_0927	SP_RS04585	0.974212	0.0782482	0.0391241	4	0.775974	0.210917	0.105458	4	0.128468	Transcription	transcriptional regulator, LysR family
SP_0928	SP_RS04590	0.819778	0.156921	0.0640629	6	0.820045	0.294235	0.120121	6	0.998474	Folding, sorting, degradation	signal peptidase II
SP_0929	SP_RS04595	0.43127	0.317954	0.105985	9	0.703715	0.357438	0.159851	5	0.180919	Translation	ribosomal large subunit pseudouridine synthase D
SP_0930	SP_RS04600	0.887109	0.171238	0.0281514	37	0.861512	0.233176	0.0405908	33	0.606014	Cell wall metabolism	choline binding protein E
SP_0931	SP_RS04605	0.988553	0.0812935	0.015943	26	1.01259	0.158292	0.0323112	24	0.507884	Amino acid metabolism	glutamate 5-kinase
SP_0932	SP_RS04610	0.961819	0.0924309	0.0256357	13	0.968069	0.239813	0.0665122	13	0.930855	Amino acid metabolism	gamma-glutamyl phosphate reductase
SP_0933	SP_RS04615	1.02541	0.0634844	0.0153972	17	1.00998	0.14337	0.0347723	17	0.687497	Amino acid metabolism	pyrroline-5-carboxylate reductase
SP_0934	n.p	1.05602	0.171151	0.0855757	4	1.2911	0.202237	0.101118	4	0.126322	Hypothetical/Unknown	hypothetical protein
SP_0935	SP_RS04620										Nucleotide metabolism	thymidylate kinase
SP_0936	SP_RS04625										Replication	DNA polymerase III, delta prime subunit
SP_0937	SP_RS04630										Replication	conserved hypothetical protein
SP_0938	SP_RS04635	1.06646	0.0018928	0.00109281	3	1.11642	0	0	1	0.000478043	Translation	tetrapyrrole methylase family protein
SP_0939	SP_RS04640	0.995807	0.002751	0.00194525	2	0.912667	0.0349668	0.0247252	2	0.0786372	Hypothetical/Unknown	conserved hypothetical protein
SP_0943	SP_RS04665	0.862752	0.275042	0.0687606	16	0.917465	0.166149	0.0415372	16	0.501049	Translation	Gid protein
SP_0944	SP_RS04670										Nucleotide metabolism	uridylate kinase
SP_0945	SP_RS04675										Translation	ribosome recycling factor
SP_0946	SP_RS04680	0.931451	0.0656191	0.021873	9	0.90858	0.0720145	0.0240048	9	0.4914	Hypothetical/Unknown	conserved hypothetical protein
SP_0947	SP_RS04685										Hypothetical/Unknown	conserved hypothetical protein
SP_0948	SP_RS04690	1.00975	0.0282651	0.0106832	7	1.02372	0.139359	0.0526729	7	0.799333	Energy metabolism	PhoH family protein
SP_0950	SP_RS04705	0.981778	0.0594281	0.0187928	10	0.918933	0.190415	0.0634717	9	0.355727	Various metabolism	acetyltransferase, GNAT family
SP_0951	SP_RS04710	0.969953	0.228439	0.11422	4	1.01176	0.0741997	0.0370998	4	0.739628	Transcription	conserved hypothetical protein
SP_0953	SP_RS04725	1.05326	0.0956889	0.0478444	4	0.910843	0.094878	0.047439	4	0.0789535	Various metabolism	acetyltransferase, GNAT family
SP_0954	SP_RS04730	0.964496	0.102073	0.0272801	14	0.887441	0.24766	0.0639455	15	0.277477	Cellular community	competence protein CelA
SP_0955	SP_RS04735	1.00892	0.0921626	0.0151514	37	0.990178	0.179687	0.0308161	34	0.586979	Cellular community	DNA internalization-related competence protein ComEC/Rec2
SP_0956	SP_RS04740	1.02824	0.0481754	0.0340651	2	0.967963	0.0679621	0.0392379	3	0.329943	Hypothetical/Unknown	hypothetical protein
SP_0957	SP_RS04745	1.03287	0.0731916	0.0220681	11	1.07115	0.116648	0.0351706	11	0.367529	Membrane transport	ABC transporter, ATP-binding protein
SP_0958	SP_RS04750	1.02572	0.0721015	0.0157338	21	1.0154	0.204494	0.0457262	20	0.832099	Membrane transport	hypothetical protein
SP_0959	SP_RS04755										Translation	translation initiation factor IF-3
SP_0960	SP_RS04760										Translation	ribosomal protein L35
SP_0961	SP_RS04765										Translation	ribosomal protein L20
SP_0962	SP_RS04770	0.949016	0.0830501	0.0587253	2	1.03685	0.053716	0.037983	2	0.336005	Carbohydrate metabolism	lactoylglutathione lyase
SP_0963	SP_RS04775	1.02399	0.0690535	0.0208204	11	0.995947	0.187327	0.0564813	11	0.646322	Nucleotide metabolism	dihydroorotate dehydrogenase, electron transfer subunit
SP_0964	SP_RS04780	0.993663	0.0584004	0.0168587	12	0.953794	0.297723	0.0859452	12	0.653414	Nucleotide metabolism	dihydroorotate dehydrogenase B
SP_0965	SP_RS04785	1.00831	0.0960091	0.0141558	46	0.965483	0.209117	0.0315256	44	0.21854	Carbohydrate metabolism	endo-beta-N-acetylglucosaminidase
SP_0966	SP_RS04790	0.981328	0.1401	0.0339793	17	1.00734	0.220738	0.0569943	15	0.697867	Cellular community	adherence and virulence protein A
SP_0967	SP_RS04795	0.845367	0.0297253	0.0171619	3	0.850338	0.041934	0.0242106	3	0.875089	Translation	conserved hypothetical protein TIGR00043
SP_0968	SP_RS04800										Cell wall metabolism	diacylglycerol kinase
SP_0969	SP_RS04805										Cell growth and death	GTP-binding protein Era
SP_0970	SP_RS04810	0.99286	0.0721351	0.0272645	7	1.1224	0.404396	0.152847	7	0.420383	DNA repair and editing	formamidopyrimidine-DNA glycosylase
SP_0971	SP_RS04815										Various metabolism	dephospho-CoA kinase
SP_0972	SP_RS04820	0.942269	0.0977043	0.0218474	20	0.944504	0.126691	0.0283289	20	0.950508	Membrane transport	multi-drug resistance efflux pump
SP_0973	SP_RS04825	0.873883	0	0	1	1.00859	0	0	1		Translation	ribosomal protein L33
SP_0974	SP_RS04830										Membrane transport	putative preprotein translocase, SecG subunit
SP_0975	SP_RS04835	0.862957	0.137487	0.0307431	20	0.936042	0.179093	0.0400464	20	0.155923	Folding, sorting, degradation	exoribonuclease, VacB/Rnb family
SP_0976	SP_RS04840	0.84085	0	0	1	1.17881	0.379739	0.268516	2	0.427418	Translation	SsrA-binding protein
SP_0977	SP_RS04845	0.961172	0.156939	0.0473189	11	0.963543	0.148636	0.0470027	10	0.97201	Various metabolism	tellurite resistance protein TehB
SP_0978	SP_RS04850	1.00517	0.108584	0.0301157	13	1.02297	0.175456	0.0486626	13	0.758488	Cellular community	competence protein CoiA
SP_0979	SP_RS04855	0.955086	0.0821145	0.0138799	35	0.993859	0.179806	0.0308365	34	0.255629	Amino acid metabolism	oligoendopeptidase F
SP_0980	SP_RS04860	0.990289	0.117005	0.0292513	16	1.00921	0.176608	0.0472004	14	0.735898	Various metabolism	O-methyltransferase
SP_0981	SP_RS04865	0.933577	0.080564	0.0284837	8	0.949122	0.163392	0.0577677	8	0.812793	Folding, sorting, degradation	putative protease maturation protein
SP_0984	SP_RS04880	0.997288	0.0603764	0.0270011	5	0.996909	0.227005	0.10152	5	0.997208	Carbohydrate metabolism	phosphoglycerate mutase family protein
SP_0985	SP_RS04885					1.21147	0	0	1		Transcription	putative regulatory protein
SP_0986	SP_RS04890	1.00336	0.0554404	0.0247937	5	1.01577	0.281287	0.125795	5	0.925295	Hypothetical/Unknown	conserved hypothetical protein
SP_0987	SP_RS04895	0.956375	0.0711491	0.025155	8	0.962076	0.147246	0.0520593	8	0.922851	Cell wall metabolism	hypothetical protein
SP_0988	SP_RS04900										Cell wall metabolism	UDP-N-acetylglucosamine pyrophosphorylase
SP_0989	SP_RS04905	0.914662	0.0995933	0.0497967	4	1.02785	0.0745293	0.0372646	4	0.118638	Nucleotide metabolism	MutT/nudix family protein
SP_0990	SP_RS04910										Hypothetical/Unknown	hypothetical protein
SP_0991	SP_RS04915										Amino acid metabolism	5-methylthioadenosine/S-adenosylhomocysteine nucleosidase
SP_0992	SP_RS04920	0.812225	0	0	1	0.529955	0	0	1		Transcription	conserved hypothetical protein
SP_0993	SP_RS04925	1.00637	0.0380277	0.0219553	3	1.08896	0.107823	0.0622515	3	0.279023	Transcription	exonuclease
SP_0994	SP_RS04930	0	0	0	1						Lipid metabolism	hypothetical protein
SP_0997	SP_RS04945										Hypothetical/Unknown	hypothetical protein
SP_0998	n.p	1.05654	0	0	1						Hypothetical/Unknown	hypothetical protein
SP_0999	SP_RS04955	0.926883	0	0	1	0.930567	1.11022e-16	1.11022e-16	1		Cofactor and vitamin metabolism	cytochrome c-type biogenesis protein CcdA
SP_1000	SP_RS04960	1.03738	0.0695961	0.0284125	6	1.04254	0.0982173	0.0400971	6	0.918515	Various metabolism	thioredoxin family protein
SP_1001	SP_RS04965	1.00129	0.0770278	0.0168088	21	0.986305	0.126996	0.0283971	20	0.652266	Membrane transport	amino acid permease family protein
SP_1002	SP_RS04970	1.00524	0.09344	0.0241261	15	1.08414	0.200771	0.0486941	17	0.156884	Cellular community	adhesion lipoprotein
SP_1004	SP_RS04980	1.02996	0.0845039	0.00858007	97	1.00778	0.189439	0.0197504	92	0.304193	Hypothetical/Unknown	conserved hypothetical protein
SP_1006	SP_RS04990	1.06869	0.112421	0.0424912	7	0.889294	0.219889	0.0897693	6	0.098272	Hypothetical/Unknown	hypothetical protein
SP_1007	SP_RS04995	1.02392	0.0863372	0.0305248	8	1.015	0.107747	0.0380942	8	0.857684	Hypothetical/Unknown	hypothetical protein
SP_1008	SP_RS05000	0.990697	0.071544	0.020653	12	1.0233	0.155067	0.0447639	12	0.5152	Folding, sorting, degradation	peptidase t
SP_1009	SP_RS05005	1.0375	0.104398	0.0253202	17	0.914871	0.203509	0.0493583	17	0.0343379	Cofactor and vitamin metabolism	ferrochelatase
SP_1010	SP_RS05010	1.03413	0.0229508	0.0114754	4	1.13375	0.0969844	0.0484922	4	0.0925477	Membrane transport	large conductance mechanosensitive channel protein MscL
SP_1011	SP_RS05015	1.01024	0.0848659	0.0219123	15	0.968065	0.182385	0.0470915	15	0.423661	Cell wall metabolism	GtrA family protein
SP_1012	SP_RS05020	1.02243	0.148898	0.041297	13	0.993423	0.197093	0.0568957	12	0.683705	Hypothetical/Unknown	conserved hypothetical protein
SP_1013	SP_RS05030	0.986415	0.041159	0.0145519	8	0.929133	0.0865714	0.0306076	8	0.113129	Amino acid metabolism	aspartate-semialdehyde dehydrogenase
SP_1014	SP_RS05035	0.969943	0.107099	0.0338678	10	1.10675	0.120342	0.0380555	10	0.0151103	Amino acid metabolism	dihydrodipicolinate synthase
SP_1016	SP_RS05045										Translation	thiophene and furan oxidation protein ThdF
SP_1017	SP_RS05050	1.04373	0.0279292	0.0161249	3	1.01384	0.0690131	0.0398448	3	0.525074	Various metabolism	4-oxalocrotonate tautomerase
SP_1018	SP_RS05055	0.93815	0.0445117	0.0199062	5	0.804325	0.279177	0.124852	5	0.320737	Nucleotide metabolism	thymidine kinase
SP_1019	SP_RS05060	0.925725	0.080236	0.0358826	5	0.962329	0.105159	0.0470285	5	0.553255	Various metabolism	acetyltransferase, GNAT family
SP_1020	SP_RS05065										Translation	peptide chain release factor 1
SP_1021	SP_RS05070	0.984871	0.0719505	0.0239835	9	0.952012	0.0957656	0.0319219	9	0.422616	Various metabolism	HemK protein
SP_1022	SP_RS05075										Translation	Sua5/YciO/YrdC family protein
SP_1023	SP_RS05080	0.950221	0.155544	0.0518478	9	0.915455	0.201558	0.0637382	10	0.677503	Various metabolism	acetyltransferase, GNAT family
SP_1024	SP_RS05085	0.940805	0.164778	0.0496825	11	1.02598	0.103883	0.0328505	10	0.168934	Amino acid metabolism	serine hydroxymethyltransferase
SP_1025	SP_RS05090	0.855648	0.117944	0.0355614	11	0.939893	0.273193	0.0823709	11	0.358944	Hypothetical/Unknown	hypothetical protein
SP_1026	SP_RS05095	0.947011	0.113366	0.0566828	4	0.968101	0.164689	0.0823446	4	0.8399	Hypothetical/Unknown	conserved hypothetical protein
SP_1027	SP_RS05100	0.938804	0.104993	0.0303088	12	0.890314	0.224581	0.0794013	8	0.575366	Hypothetical/Unknown	conserved hypothetical protein
SP_1028	n.p	0.993692	0.0769894	0.0384947	4	1.01068	0.0555714	0.0277857	4	0.732736	Hypothetical/Unknown	hypothetical protein
SP_1029	SP_RS05105	0.982456	0.121583	0.0337211	13	0.900253	0.174322	0.0483483	13	0.175931	Translation	RNA methyltransferase, TrmA family
SP_1030	SP_RS05115	1.00963	0.0455372	0.0121703	14	0.892411	0.314883	0.0841561	14	0.179797	Hypothetical/Unknown	conserved hypothetical protein
SP_1031	n.p	1.02731	0.00518982	0.00366976	2	1.0754	0.0615438	0.043518	2	0.385618	Hypothetical/Unknown	hypothetical protein
SP_1032	SP_RS05120	1.03709	0.0571794	0.0172403	11	1.0023	0.109821	0.0331123	11	0.362557	Membrane transport	iron-compound ABC transporter, iron compound-binding protein
SP_1033	SP_RS05125	1.02958	0.0946714	0.0149689	40	1.03125	0.160045	0.0253054	40	0.954919	Membrane transport	iron-compound ABC transporter, permease protein
SP_1034	SP_RS05130	1.01042	0.0809115	0.0168712	23	1.07467	0.123166	0.026877	21	0.0492945	Membrane transport	iron-compound ABC transporter, permease protein
SP_1035	SP_RS05135	1.0098	0.0695927	0.0115988	36	0.990283	0.210008	0.0340677	38	0.589327	Membrane transport	iron-compound ABC transporter, ATP-binding protein
SP_1036	n.p	1.08107	0.0916722	0.0409971	5	1.01214	0.147615	0.0660153	5	0.400996	Hypothetical/Unknown	hypothetical protein
SP_1037	SP_RS05140	1.02889	0.0825697	0.0312084	7	1.0482	0.132941	0.050247	7	0.749724	DNA repair and editing	putative type II restriction endonuclease
SP_1038	n.p	0.968022	0.0930735	0.0258139	13	0.998423	0.0913748	0.0288952	10	0.441447	Hypothetical/Unknown	hypothetical protein
SP_1039	SP_RS05145	1.04836	0	0	1	1.01111	0	0	1		Hypothetical/Unknown	hypothetical protein
SP_1040	SP_RS05150	1.03108	0.0864528	0.0101185	73	1.005	0.169874	0.0204504	69	0.254998	DNA repair and editing	site-specific recombinase, resolvase family
SP_1041	SP_RS05155	1.00477	0.0925094	0.0278926	11	1.03218	0.130593	0.0412972	10	0.588722	Hypothetical/Unknown	hypothetical protein
SP_1042	SP_RS05160	0.960375	0.0449637	0.0201084	5	1.10439	0.127012	0.0568013	5	0.0438463	Hypothetical/Unknown	hypothetical protein
SP_1043	SP_RS05165	1.02398	0.100337	0.0160668	39	1.02873	0.157402	0.0258767	37	0.876467	Hypothetical/Unknown	hypothetical protein
SP_1044	SP_RS05170	1.04152	0.0930896	0.0208155	20	0.936827	0.233728	0.0522632	20	0.0705042	Hypothetical/Unknown	putative hydrolase
SP_1045	SP_RS05175	1.01452	0.0799313	0.0213625	14	0.971827	0.16825	0.0485697	12	0.428984	Lipid metabolism	conserved hypothetical protein TIGR00147
SP_1047	SP_RS05185	1.03209	0.0633389	0.0190974	11	1.01343	0.0856984	0.025839	11	0.567853	Hypothetical/Unknown	hypothetical protein
SP_1048	SP_RS05190	0.991503	0.0810099	0.0224681	13	0.98853	0.19969	0.0602088	11	0.963515	Hypothetical/Unknown	hypothetical protein
SP_1049	n.p	0.988649	0.0953573	0.0476786	4	0.980306	0.0468418	0.0234209	4	0.88035	Hypothetical/Unknown	hypothetical protein
SP_1050	SP_RS05195	1.01411	0.0746811	0.0264037	8	0.867011	0.143549	0.0507522	8	0.0221831	Transcription	putative transcriptional regulator
SP_1051	SP_RS05200	1.00732	0.0716528	0.010927	43	0.869582	0.300915	0.0464323	42	0.00494853	Cell growth and death	conserved hypothetical protein
SP_1052	SP_RS05205	1.02971	0.0661407	0.00839987	62	1.06032	0.171822	0.0223694	59	0.202643	Hypothetical/Unknown	putative phosphoesterase
SP_1053	SP_RS05210	1.03575	0.0918587	0.0276964	11	1.00848	0.105055	0.0332214	10	0.535953	Hypothetical/Unknown	conserved domain protein
SP_1057	SP_RS05230	1.02268	0.106461	0.0177435	36	1.02198	0.134524	0.0224207	36	0.980495	Transcription	putative transcriptional regulator PlcR
SP_1058	n.p										Hypothetical/Unknown	hypothetical protein
SP_1059	SP_RS05235	1.0174	0.0459173	0.0229587	4	1.00972	0.115268	0.0576341	4	0.905524	Hypothetical/Unknown	hypothetical protein
SP_1060	SP_RS05240	1.05736	0.0876924	0.0277308	10	1.09162	0.150777	0.0476798	10	0.542214	Hypothetical/Unknown	hypothetical protein
SP_1061	SP_RS05245	1.02246	0.0756983	0.00961369	62	0.990102	0.182613	0.0241877	57	0.216268	Various metabolism	putative protein kinase
SP_1062	SP_RS05250	1.00873	0.0732135	0.0112971	42	1.03161	0.202502	0.0316256	41	0.49763	Membrane transport	ABC transporter, ATP-binding protein
SP_1063	SP_RS05255	1.01679	0.108517	0.0151954	51	1.07699	0.16791	0.023746	50	0.0352189	Membrane transport	putative ABC-2 transporter, permease protein
SP_1065	n.p	0.994677	0.0586812	0.0239565	6	0.960301	0.0827685	0.0337901	6	0.425959	Hypothetical/Unknown	hypothetical protein
SP_1067	SP_RS05275										Cell division	putative cell division protein FtsW
SP_1068	SP_RS05280	0.769265	0.12366	0.0283694	19	1.0417	0.201992	0.0463402	19	1.43952e-05	Carbohydrate metabolism	phosphoenolpyruvate carboxylase
SP_1069	SP_RS05285	1.01289	0.0493502	0.0116319	18	0.973388	0.172643	0.0406924	18	0.357235	Membrane transport	conserved hypothetical protein
SP_1070	SP_RS05290	1.02143	0.0381886	0.0127295	9	1.09308	0.0481828	0.0170352	8	0.00421431	Membrane transport	conserved hypothetical protein
SP_1071	SP_RS05295	0.953526	0.0935614	0.0330789	8	0.954898	0.217901	0.0770396	8	0.987177	Membrane transport	ABC transporter, ATP-binding protein
SP_1072	SP_RS05300										Replication	DNA primase
SP_1073	SP_RS05305										Transcription	RNA polymerase sigma-70 factor
SP_1074	SP_RS05310										Hypothetical/Unknown	conserved hypothetical protein
SP_1075	SP_RS05315	0.847417	0.377513	0.133471	8	0.768842	0.283342	0.115674	6	0.664327	Carbohydrate metabolism	glycosyl transferase CpoA
SP_1076	SP_RS05320										Carbohydrate metabolism	glycosyl transferase, group 1
SP_1077	SP_RS05325										Hypothetical/Unknown	conserved domain protein
SP_1078	SP_RS05330										Hypothetical/Unknown	hypothetical protein
SP_1079	SP_RS05335										Translation	GTP-binding protein, GTP1/Obg family
SP_1080	SP_RS05340										Hypothetical/Unknown	hypothetical protein
SP_1081	SP_RS05345										Cell wall metabolism	UDP-N-acetylglucosamine 1-carboxyvinyltransferase
SP_1082	SP_RS05350	1.013	0.0781935	0.021687	13	1.13347	0.13687	0.037961	13	0.0110088	Various metabolism	acetyltransferase, GNAT family
SP_1083	SP_RS05355	0.966379	0.0927822	0.022503	17	1.00078	0.201833	0.0475725	18	0.517837	Hypothetical/Unknown	conserved hypothetical protein
SP_1084	SP_RS05360										Folding, sorting, degradation	methionine aminopeptidase, type I
SP_1087	SP_RS05385	1.01503	0.0566125	0.0283063	4	1.01215	0.0848477	0.0424238	4	0.956784	Replication	ATP-dependent DNA helicase PcrA
SP_1088	SP_RS05390	1.01393	0.108469	0.0383495	8	1.01091	0.128229	0.0523494	6	0.963618	DNA repair and editing	DNA repair protein RadC
SP_1089	SP_RS05395	0.959289	0.0523934	0.023431	5	0.904461	0.0655074	0.0292958	5	0.182006	Amino acid metabolism	glutamine amidotransferase, class I
SP_1090	SP_RS05400	1.00067	0.0863087	0.0431543	4	1.1471	0.0681175	0.0340588	4	0.0373494	Transcription	conserved hypothetical protein
SP_1091	n.p										Hypothetical/Unknown	hypothetical protein
SP_1092	SP_RS05405	1.01857	0.0173508	0.00867541	4	0.969833	0.127864	0.063932	4	0.47858	Hypothetical/Unknown	hypothetical protein
SP_1093	SP_RS05410	1.05892	0.0499992	0.028867	3	1.14463	0.0810425	0.0573057	2	0.273912	Hypothetical/Unknown	hypothetical protein
SP_1094	SP_RS05415										Amino acid metabolism	aminotransferase, class-V
SP_1095	SP_RS05420	0.984572	0.168015	0.0751387	5	1.14245	0.0304991	0.0176086	3	0.0867532	Carbohydrate metabolism	ribose-phosphate pyrophosphokinase
SP_1096	SP_RS05425	1.03995	0.0673574	0.0301231	5	1.02504	0.234666	0.104946	5	0.894734	Nucleotide metabolism	conserved hypothetical protein
SP_1097	SP_RS05430	1.0703	0.0620561	0.0253343	6	1.0697	0.083871	0.0342402	6	0.989058	Nucleotide metabolism	conserved hypothetical protein
SP_1098	SP_RS05435										Cofactor and vitamin metabolism	inorganic polyphosphate/ATP-NAD kinase
SP_1099	SP_RS05440	1.05984	0.0724477	0.0273827	7	0.961194	0.131158	0.0535452	6	0.12921	Translation	ribosomal large subunit pseudouridine synthase, RluD subfamily
SP_1100	SP_RS05445	0.916446	1.11022e-16	1.11022e-16	1	0.773919	0	0	1		Carbohydrate metabolism	phosphate acetyltransferase
SP_1102	SP_RS05465										Hypothetical/Unknown	conserved hypothetical protein TIGR00103
SP_1103	n.p	1.07343	0.0395224	0.0197612	4	0.903838	0.125481	0.0627407	4	0.0418728	Hypothetical/Unknown	hypothetical protein
SP_1104	SP_RS05470	1.04671	0.13458	0.042558	10	1.04731	0.343298	0.10856	10	0.995978	Hypothetical/Unknown	putative membrane protein
SP_1105	SP_RS05475										Translation	ribosomal protein L21
SP_1106	SP_RS05480										Hypothetical/Unknown	conserved hypothetical protein
SP_1107	SP_RS05485										Translation	ribosomal protein L27
SP_1108	SP_RS05490										Hypothetical/Unknown	hypothetical protein
SP_1109	n.p	0.875413	0	0	1	0.965636	0	0	1		Hypothetical/Unknown	hypothetical protein
SP_1110	SP_RS05495										Cofactor and vitamin metabolism	macrolide-efflux protein
SP_1111	SP_RS05500	1.02954	0.0736633	0.0157051	22	1.09968	0.156494	0.034993	20	0.0749196	Hypothetical/Unknown	conserved hypothetical protein
SP_1112	SP_RS05505	1.0475	0.0996361	0.0203381	24	1.03243	0.215015	0.0469201	21	0.769705	Membrane transport	degV family protein
SP_1113	SP_RS05510										Replication	DNA-binding protein HU
SP_1114	SP_RS05515	1.00866	0.0581923	0.0193974	9	1.01219	0.102021	0.0340069	9	0.929209	Membrane transport	ABC transporter, ATP-binding protein
SP_1115	SP_RS05520	1.02923	0.0895326	0.0258458	12	1.05272	0.192405	0.0555425	12	0.705115	Transcription	putative transcriptional regulator MutR
SP_1116	SP_RS05525	1.05066	0.0924868	0.0163495	32	1.04807	0.236996	0.0432694	30	0.955495	Membrane transport	putative transporter
SP_1117	SP_RS05530										Replication	DNA ligase, NAD-dependent
SP_1118	SP_RS05535	0.944315	0.174858	0.0309108	32	0.94819	0.217034	0.0383666	32	0.93756	Cell wall metabolism	putative pullulanase
SP_1119	SP_RS05545	1.02601	0.0796007	0.0300862	7	1.15413	0.194327	0.0687049	8	0.111356	Carbohydrate metabolism	glyceraldehyde-3-phosphate dehydrogenase, NADP-dependent
SP_1120	n.p	1.00761	0.104502	0.0369469	8	1.00964	0.200655	0.0709421	8	0.980059	Hypothetical/Unknown	hypothetical protein
SP_1121	SP_RS05550	1.02577	0.088065	0.0166427	28	1.02631	0.148543	0.028587	27	0.986972	Cell wall metabolism	1,4-alpha-glucan branching enzyme
SP_1122	SP_RS05555	1.02529	0.0611058	0.0113471	29	1.05418	0.15883	0.0300161	28	0.371814	Cell wall metabolism	glucose-1-phosphate adenylyltransferase
SP_1123	SP_RS05560	1.03102	0.0808692	0.0120553	45	1.04994	0.237681	0.0362461	43	0.621656	Cell wall metabolism	glycogen biosynthesis protein GlgD
SP_1124	SP_RS05565	1.05714	0.0784287	0.0145638	29	1.03593	0.190992	0.0360942	28	0.588046	Cell wall metabolism	glycogen synthase
SP_1126	SP_RS05580	1.03295	0.0752806	0.0168333	20	1.033	0.0745755	0.0171088	19	0.998264	Amino acid metabolism	conserved hypothetical protein TIGR00045
SP_1127	SP_RS05585	1.03048	0.0490759	0.0147969	11	1.06353	0.119555	0.0345124	12	0.388754	Hypothetical/Unknown	hypothetical protein
SP_1128	SP_RS05590										Carbohydrate metabolism	enolase
SP_1130	SP_RS05600	1.05075	0	0	1	0.955153	0	0	1		Transcription	transcriptional regulator
SP_1131	SP_RS05605	1.0095	0.113791	0.0268209	18	0.963269	0.270562	0.0723108	14	0.55334	Transcription	putative transcriptional regulator
SP_1133	n.p										Hypothetical/Unknown	hypothetical protein
SP_1134	SP_RS05615	0.957408	0.147724	0.0381423	15	0.934553	0.20482	0.0547406	14	0.734581	Hypothetical/Unknown	hypothetical protein
SP_1135	SP_RS05620	1.0262	0.0901283	0.0318652	8	0.94793	0.199979	0.0707034	8	0.329978	Hypothetical/Unknown	hypothetical protein
SP_1136	SP_RS05625	1.01518	0.0567984	0.0171254	11	0.946238	0.23579	0.0710933	11	0.357049	Hypothetical/Unknown	conserved domain protein
SP_1138	n.p										Hypothetical/Unknown	hypothetical protein
SP_1139	SP_RS05635	1.02495	0.0801416	0.0188896	18	1.0705	0.104929	0.0262322	16	0.168517	Hypothetical/Unknown	hypothetical protein
SP_1140	SP_RS05640	1.04029	0.111846	0.0233216	23	1.02422	0.223114	0.0486874	21	0.767302	Hypothetical/Unknown	hypothetical protein
SP_1141	SP_RS05645	1.06265	0.0468633	0.0165687	8	1.08033	0.0955887	0.0337957	8	0.64576	Hypothetical/Unknown	hypothetical protein
SP_1142	SP_RS05650	1.01859	0.0840568	0.0175271	23	1.01512	0.162867	0.0332451	24	0.926974	Hypothetical/Unknown	hypothetical protein
SP_1143	SP_RS05655	1.02085	0.0661351	0.0249967	7	1.02475	0.0635957	0.0259628	6	0.915735	Hypothetical/Unknown	conserved hypothetical protein
SP_1144	SP_RS05660	0.976581	0.0691684	0.0399344	3	0.921725	0.048225	0.0278427	3	0.322843	Hypothetical/Unknown	conserved hypothetical protein
SP_1145	SP_RS05665	1.04266	0.0785307	0.0134679	34	1.0357	0.210332	0.0390577	29	0.86672	Hypothetical/Unknown	hypothetical protein
SP_1146	n.p	0.987563	0.095864	0.047932	4	1.1989	0.186708	0.0933541	4	0.0906674	Hypothetical/Unknown	hypothetical protein
SP_1150	n.p	1.0245	0.0349338	0.0156229	5	1.02504	0.0939275	0.0469638	4	0.991646	Hypothetical/Unknown	hypothetical protein
SP_1151	SP_RS05680										Replication	exonuclease RexB
SP_1152	SP_RS05685										Replication	exonuclease RexA
SP_1153	SP_RS05690	1.0187	0.0797916	0.0301584	7	1.11341	0.191201	0.0675998	8	0.223133	Hypothetical/Unknown	hypothetical protein
SP_1154	SP_RS05695	1.0384	0.0819319	0.00774183	112	1.03514	0.163085	0.0156208	109	0.851967	Cellular community	immunoglobulin A1 protease
SP_1155	SP_RS05700										Translation	ribosomal biogenesis GTPase
SP_1156	SP_RS05705	0.925206	0.1691	0.09763	3	0.911527	0.0882082	0.050927	3	0.907127	Folding, sorting, degradation	ribonuclease HII
SP_1157	SP_RS05710	0.9716	0.117647	0.0285336	17	0.992832	0.258279	0.0645697	16	0.765602	Membrane transport	voltage-gated chloride channel family protein
SP_1158	n.p	0.970775	0.0620641	0.031032	4	1.10142	0.0749659	0.037483	4	0.0363084	Hypothetical/Unknown	hypothetical protein
SP_1159	SP_RS05715										DNA repair and editing	site-specific tyrosine recombinase
SP_1160	SP_RS05720	1.00853	0.147324	0.0357313	17	0.996727	0.179212	0.044803	16	0.83815	Lipid metabolism	putative lipoate-protein ligase
SP_1161	SP_RS05725	1.04065	0.0943292	0.0216406	19	0.985177	0.187124	0.0453842	17	0.277667	Cofactor and vitamin metabolism	putative acetoin dehydrogenase complex, E3 component, dihydrolipoamide dehydrogenase
SP_1162	SP_RS05730	1.05913	0.0847054	0.0267862	10	1.1002	0.203463	0.0613465	11	0.546793	Carbohydrate metabolism	putative acetoin dehydrogenase complex, E2 component, dihydrolipoamide acetyltransferase
SP_1163	SP_RS05735	0.946095	0.126699	0.0447949	8	1.1316	0.172019	0.065017	7	0.0352546	Cofactor and vitamin metabolism	putative acetoin dehydrogenase, E1 component, beta subunit
SP_1164	SP_RS05740	0.985896	0.121493	0.0429543	8	1.12531	0.0954531	0.0337478	8	0.0230219	Cofactor and vitamin metabolism	putative acetoin dehydrogenase, E1 component, alpha subunit
SP_1165	n.p										Hypothetical/Unknown	hypothetical protein
SP_1166	SP_RS05745	1.03459	0.0900085	0.0196415	21	1.03938	0.161062	0.0351465	21	0.905754	Membrane transport	MATE efflux family protein
SP_1167	SP_RS05755	0.998622	0.0970548	0.025939	14	1.03513	0.156258	0.0403456	15	0.453148	Nucleotide metabolism	dihydroorotase, multifunctional complex type
SP_1168	SP_RS05760	1.03182	0.00486133	0.00343748	2	0.98593	0.0220588	0.015598	2	0.102803	DNA repair and editing	mutator MutT protein
SP_1169	SP_RS05765	1.05101	0.000967627	0.000684216	2	0.705909	0.0963019	0.0680957	2	0.0368029	DNA repair and editing	uracil-DNA glycosylase
SP_1170	SP_RS05770	1.05509	0.146629	0.0406676	13	0.917016	0.28907	0.0834474	12	0.150505	Hypothetical/Unknown	hypothetical protein
SP_1171	SP_RS05775	1.02461	0.0798983	0.0282483	8	1.02941	0.139414	0.0464713	9	0.93085	Various metabolism	hydrolase, haloacid dehalogenase-like family
SP_1172	n.p										Hypothetical/Unknown	hypothetical protein
SP_1173	SP_RS05780	1.09146	0	0	1	1.48837	0	0	1		Membrane transport	conserved hypothetical protein
SP_1174	SP_RS05785	1.03987	0.0983072	0.0491536	4	1.03462	0.217414	0.108707	4	0.966315	Hypothetical/Unknown	conserved domain protein
SP_1175	SP_RS05790	1.03611	0.0884488	0.011233	62	0.995526	0.228336	0.0289987	62	0.19433	Hypothetical/Unknown	conserved domain protein
SP_1176	SP_RS05795	0.405949	0.50552	0.291862	3						Membrane transport	phosphoenolpyruvate-protein phosphotransferase
SP_1177	SP_RS05800										Various metabolism	phosphocarrier protein HPr
SP_1178	SP_RS05805										Various metabolism	NrdH-redoxin
SP_1179	SP_RS05810										Nucleotide metabolism	ribonucleoside-diphosphate reductase 2, alpha subunit
SP_1180	SP_RS05815										Nucleotide metabolism	ribonucleoside-diphosphate reductase 2, beta subunit
SP_1181	n.p	1.02825	0	0	1	1.0223	0	0	1		Hypothetical/Unknown	hypothetical protein
SP_1182	SP_RS05820	0.994385	0.0513514	0.0137242	14	0.992288	0.0917167	0.0245123	14	0.941069	Transcription	lactose phosphotransferase system repressor
SP_1183	n.p										Hypothetical/Unknown	hypothetical protein
SP_1184	SP_RS05825	1.04287	0.151642	0.0303284	25	0.972791	0.163492	0.0333728	24	0.126868	Carbohydrate metabolism	6-phospho-beta-galactosidase
SP_1185	SP_RS05830	1.04697	0.0707545	0.0129179	30	1.03776	0.156724	0.0281484	31	0.767171	Membrane transport	PTS system, lactose-specific IIBC components
SP_1186	SP_RS05835	1.09109	0.0940143	0.0355341	7	1.18032	0.127205	0.0519312	6	0.183898	Membrane transport	PTS system, lactose-specific IIA component
SP_1187	SP_RS05840	1.0392	0.0651528	0.0123127	28	1.00287	0.176591	0.033985	27	0.319532	Transcription	transcription antiterminator LacT
SP_1188	n.p	1.07945	0.122405	0.054741	5	1.1684	0.17689	0.0791077	5	0.382207	Hypothetical/Unknown	hypothetical protein
SP_1189	SP_RS05845	1.00393	0.0810229	0.0256217	10	0.928741	0.192705	0.0609387	10	0.270279	Hypothetical/Unknown	hypothetical protein
SP_1190	SP_RS05850	1.04792	0.0671616	0.0140042	23	1.0241	0.144298	0.0294547	24	0.469029	Carbohydrate metabolism	tagatose 1,6-diphosphate aldolase
SP_1191	SP_RS05855	1.00164	0.0663989	0.0165997	16	0.997341	0.137394	0.0343484	16	0.910988	Carbohydrate metabolism	tagatose-6-phosphate kinase
SP_1192	SP_RS05860	1.02163	0.0531404	0.0200852	7	0.859814	0.151862	0.0573985	7	0.0207535	Carbohydrate metabolism	galactose-6-phosphate isomerase, LacB subunit
SP_1193	SP_RS05865	0.981916	0.0644739	0.037224	3	0.77985	0.155174	0.0895898	3	0.105685	Carbohydrate metabolism	galactose-6-phosphate isomerase, LacA subunit
SP_1197	SP_RS05885										Membrane transport	conserved hypothetical protein
SP_1198	n.p	0.964282	0	0	1	0.923042	0	0	1		Membrane transport	hypothetical protein
SP_1199	n.p	1.04835	0.0241302	0.0139316	3	0.978695	0	0	1	0.0377529	Hypothetical/Unknown	hypothetical protein
SP_1200	SP_RS05895	0.932277	0.125245	0.0295205	18	1.0382	0.220852	0.049384	20	0.0738729	Translation	GTP-binding protein LepA
SP_1201	SP_RS05900	0.973464	0.078314	0.0217204	13	1.00386	0.133094	0.0369136	13	0.484784	Various metabolism	serine/threonine protein phosphatase
SP_1202	SP_RS05905	0.90568	0.143217	0.0431817	11	0.961622	0.169965	0.0537475	10	0.427187	DNA repair and editing	DNA repair protein RecN
SP_1203	SP_RS05910	1.03428	0.0124008	0.00715958	3	1.20516	0	0	1	0.00175078	Transcription	putative transcriptional repressor
SP_1204	n.p										Translation	putative hemolysin A
SP_1205	SP_RS05920										Various metabolism	geranyltranstransferase
SP_1206	SP_RS05925										DNA repair and editing	exodeoxyribonuclease VII, small subunit
SP_1207	SP_RS05930	0.880063	0.146952	0.0555428	7	0.892154	0.132595	0.0501163	7	0.874289	DNA repair and editing	exodeoxyribonuclease VII, large subunit
SP_1208	SP_RS05935	1.00563	0.0477058	0.0180311	7	1.13209	0.194295	0.0686938	8	0.0983431	Nucleotide metabolism	uridine kinase
SP_1209	n.p										Hypothetical/Unknown	hypothetical protein
SP_1210	n.p	0.996081	0.0323865	0.0229007	2	0.926028	0.181548	0.128374	2	0.644893	Hypothetical/Unknown	hypothetical protein
SP_1211	SP_RS05945										Hypothetical/Unknown	hypothetical protein
SP_1212	SP_RS05950	0.974996	0.0517908	0.0231616	5	1.07629	0.197091	0.0881417	5	0.298659	Translation	tRNA pseudouridine synthase B
SP_1213	SP_RS05955	0.972225	0.0435536	0.0217768	4	0.940708	0.0542943	0.0271471	4	0.400044	Hypothetical/Unknown	conserved domain protein
SP_1215	SP_RS05965	1.03697	0.0929738	0.0268392	12	1.01745	0.135097	0.038999	12	0.684049	Membrane transport	putative transporter, FNT family
SP_1216	n.p	1.04662	0.0194945	0.0137847	2	1.14027	0.0941167	0.0665506	2	0.302152	Hypothetical/Unknown	hypothetical protein
SP_1217	n.p										Hypothetical/Unknown	hypothetical protein
SP_1218	n.p	1.05566	0.00317432	0.00224458	2	1.18864	0.0618422	0.043729	2	0.0934701	Hypothetical/Unknown	conserved hypothetical protein
SP_1219	SP_RS05975										Replication	DNA gyrase, A subunit
SP_1220	SP_RS05980	0.782546	0.324356	0.145057	5	0.505237	0.451589	0.225794	4	0.33584	Energy metabolism	L-lactate dehydrogenase
SP_1221	SP_RS05985	1.01831	0.0905386	0.0146873	38	0.938007	0.217392	0.0357391	37	0.0412111	DNA repair and editing	putative type II restriction endonuclease
SP_1222	SP_RS05990	0.847404	0.216845	0.0425269	26	0.828158	0.345604	0.0691209	25	0.813534	DNA repair and editing	putative type II restriction endonuclease
SP_1223	SP_RS05995	0.82884	0.26251	0.107169	6	0.723523	0.499784	0.204036	6	0.657461	Cellular community	conserved hypothetical protein
SP_1224	n.p	0.972048	0.00389656	0.00275528	2	1.06312	0	0	1	0.0192537	Cellular community	conserved domain protein
SP_1225	SP_RS06005	0.916929	0.0575114	0.0332042	3						Hypothetical/Unknown	vicX protein
SP_1226	SP_RS06010	0.899067	0.163357	0.0544523	9	0.943094	0.195949	0.0653163	9	0.611723	Signal transduction	sensory box sensor histidine kinase
SP_1227	SP_RS06015										Signal transduction	DNA-binding response regulator
SP_1228	SP_RS06020	1.0296	0.0560324	0.0135898	17	0.927719	0.224967	0.0545625	17	0.0793879	DNA repair and editing	A/G-specific adenine glycosylase
SP_1229	SP_RS06025	0.82568	0.170279	0.053847	10	0.711486	0.309798	0.10953	8	0.363372	Cofactor and vitamin metabolism	formate--tetrahydrofolate ligase
SP_1230	SP_RS06030										Amino acid metabolism	phosphopantothenate--cysteine ligase
SP_1231	SP_RS06035										Amino acid metabolism	flavoprotein
SP_1232	SP_RS06040										Hypothetical/Unknown	membrane protein
SP_1233	SP_RS06045	1.03178	0.0481603	0.0152296	10	1.03638	0.111795	0.0353527	10	0.9061	Hypothetical/Unknown	hypothetical protein
SP_1234	SP_RS06050	1.04513	0.087994	0.0254017	12	1.13539	0.219635	0.0662224	11	0.217081	Transcription	transcriptional regulator, biotin repressor family
SP_1235	SP_RS06055	1.04806	0.0904519	0.0452259	4	1.0148	0.0862538	0.0431269	4	0.613688	Nucleotide metabolism	MutT/nudix family protein
SP_1236	SP_RS06060	1.03413	0.0569593	0.025473	5	1.07392	0.100693	0.0450311	5	0.463959	Various metabolism	acetyltransferase, GNAT family
SP_1237	SP_RS06065	0.950863	0.0932496	0.0329687	8	0.995771	0.157928	0.055836	8	0.49991	Various metabolism	acetyltransferase, GNAT family
SP_1238	SP_RS06070	0.896613	0.0872474	0.0218118	16	0.878845	0.303602	0.0759006	16	0.82351	DNA repair and editing	excinuclease ABC, subunit B
SP_1240	SP_RS06075	0.993496	0.070142	0.0156842	20	0.995327	0.153898	0.0344127	20	0.961644	Folding, sorting, degradation	conserved hypothetical protein
SP_1241	SP_RS06080	0.976658	0.13959	0.0387154	13	0.851977	0.27397	0.082605	11	0.185525	Membrane transport	amino acid ABC transporter, amino acid-binding protein/permease protein
SP_1242	SP_RS06085	0.758498	0.289353	0.204603	2	0.568168	0.385262	0.272421	2	0.632605	Membrane transport	amino acid ABC transporter, ATP-binding protein
SP_1243	SP_RS06090	0.88786	1.11022e-16	1.11022e-16	1	0.232473	0	0	1		Carbohydrate metabolism	glucose-6-phosphate 1-dehydrogenase
SP_1244	SP_RS06095										Folding, sorting, degradation	signal recognition particle-docking protein FtsY
SP_1245	SP_RS06100	0.926394	0.23431	0.0956568	6	0.866418	0.347979	0.142062	6	0.733456	Hypothetical/Unknown	Cof family protein
SP_1246	SP_RS06105	1.03437	0.161728	0.0432235	14	1.0056	0.133227	0.0369505	13	0.617311	Hypothetical/Unknown	Cof family protein
SP_1247	SP_RS06110	0.844837	0.126709	0.0517289	6	0.785495	0.144019	0.0644072	5	0.490765	Cell division	conserved hypothetical protein
SP_1248	SP_RS06115										Translation	ribonuclease III
SP_1249	SP_RS06125	1.01372	0.0498266	0.0117442	18	0.984869	0.115873	0.0273115	18	0.338636	Nucleotide metabolism	guanosine monophosphate reductase
SP_1250	SP_RS06130	1.02891	0.08198	0.0136633	36	1.01193	0.142784	0.0241349	35	0.542393	DNA repair and editing	conserved domain protein
SP_1251	SP_RS06135	1.03596	0.0970453	0.0127427	58	1.06583	0.1814	0.023819	58	0.271183	DNA repair and editing	putative endonuclease (DNA metabolism, DNA degradation)
SP_1252	SP_RS06140	1.01519	0.0845026	0.0422513	4	1.07257	0.0631609	0.0315804	4	0.318448	Hypothetical/Unknown	hypothetical protein
SP_1253	n.p										Hypothetical/Unknown	hypothetical protein
SP_1254	n.p										Hypothetical/Unknown	hypothetical protein
SP_1255	SP_RS06150	0.98391	0.0537774	0.0203259	7	1.00588	0.146181	0.0552512	7	0.715534	Amino acid metabolism	putative 3-isopropylmalate dehydratase, small subunit
SP_1256	SP_RS06155	0.920788	0.0796806	0.0356343	5	0.98955	0.193447	0.0967236	4	0.52609	Hypothetical/Unknown	conserved hypothetical protein
SP_1258	SP_RS06170	1.05342	0.109515	0.0228355	23	1.10417	0.133679	0.0267357	25	0.155658	Amino acid metabolism	putative 2-isopropylmalate synthase
SP_1259	n.p	1.04679	0.0375514	0.0187757	4	1.04116	0.146838	0.065668	5	0.936568	Hypothetical/Unknown	conserved hypothetical protein
SP_1260	SP_RS06180	1.01974	0.0377391	0.0154069	6	0.948691	0.108173	0.0483763	5	0.195193	Membrane transport	copper homeostasis protein CutC
SP_1261	SP_RS06185	1.03982	0.089701	0.0270459	11	1.09095	0.131193	0.0414868	10	0.314911	Hypothetical/Unknown	conserved hypothetical protein
SP_1263	SP_RS06195	0.939319	0.0615651	0.0435331	2	0.951305	0.00584234	0.00413115	2	0.809719	Transcription	DNA topoisomerase I
SP_1264	SP_RS06200	1.02501	0.0797945	0.015649	26	1.05832	0.130514	0.0251174	27	0.265579	Hypothetical/Unknown	conserved domain protein
SP_1265	n.p	1.06537	0.00338284	0.00239203	2	1.01491	0.13078	0.0924752	2	0.640179	Hypothetical/Unknown	hypothetical protein
SP_1266	SP_RS06205	0.987911	0.100815	0.0504076	4	0.944389	0.1781	0.0890501	4	0.685435	DNA repair and editing	putative DNA processing protein DprA
SP_1267	SP_RS06210										Cell wall metabolism	licC protein
SP_1268	SP_RS06215	0.963995	0	0	1	1.17383	0	0	1		Membrane transport	licB protein
SP_1269	SP_RS06220										Cell wall metabolism	choline kinase
SP_1270	SP_RS06225										Carbohydrate metabolism	alcohol dehydrogenase, zinc-containing
SP_1271	SP_RS06230										Carbohydrate metabolism	putative 2-C-methyl-D-erythritol 4-phosphate cytidylyltransferase
SP_1272	SP_RS06235										Membrane transport	putative polysaccharide biosynthesis protein
SP_1273	SP_RS06240										Cell wall metabolism	licD1 protein
SP_1274	SP_RS06245	0.939296	0.113101	0.0652989	3	0.845681	0.318211	0.183719	3	0.656212	Cell wall metabolism	licD2 protein
SP_1275	SP_RS06250	1.022	0.106222	0.0221489	23	0.961378	0.20515	0.0447674	21	0.23164	Nucleotide metabolism	carbamoyl-phosphate synthase, large subunit
SP_1276	SP_RS06255	0.984747	0.0966515	0.0258312	14	0.976381	0.135761	0.0362837	14	0.852467	Nucleotide metabolism	carbamoyl-phosphate synthase, small subunit
SP_1277	SP_RS06260	0.991307	0.0783938	0.0261313	9	0.978299	0.158849	0.0529496	9	0.828414	Nucleotide metabolism	aspartate carbamoyltransferase
SP_1278	SP_RS06265	0.974915	0.121878	0.0367476	11	0.81592	0.415033	0.138344	9	0.281292	Transcription	pyrimidine operon regulatory protein
SP_1279	SP_RS06270	1.03364	0	0	1	1.00369	0	0	1		DNA repair and editing	endonuclease III
SP_1280	SP_RS06275	0.733065	0.12833	0.0523906	6	0.596329	0.414736	0.169315	6	0.458258	Hypothetical/Unknown	conserved hypothetical protein
SP_1281	SP_RS06280	1.03022	0.0696351	0.016889	17	1.01293	0.167598	0.0406486	17	0.697058	Hypothetical/Unknown	hypothetical protein
SP_1282	SP_RS06285	1.01087	0.0848044	0.0149914	32	1.00792	0.164347	0.0295176	31	0.929301	Membrane transport	ABC transporter, ATP-binding protein
SP_1283	SP_RS06290	1.00925	0.0611167	0.0133367	21	0.968896	0.208549	0.0455091	21	0.399925	Folding, sorting, degradation	heat shock protein HtpX
SP_1284	SP_RS06295	0.983838	0	0	1	1.14381	0	0	1		Hypothetical/Unknown	lemA protein
SP_1285	SP_RS06300	1.06738	0.0799297	0.0461474	3	1.09251	0.229737	0.114869	4	0.847168	Translation	glucose-inhibited division protein B
SP_1286	SP_RS06305	1.03431	0.0778298	0.0178554	19	1.09463	0.199592	0.0470442	18	0.238657	Membrane transport	uracil permease
SP_1287	SP_RS06310	0.265438	0.150151	0.106173	2	0.651198	0	0	1	0.170984	Folding, sorting, degradation	signal recognition particle protein
SP_1288	SP_RS06315	0.724721	0.240226	0.120113	4	0.779257	0.318014	0.159007	4	0.793511	Transcription	conserved hypothetical protein
SP_1289	SP_RS06320	1.03365	0.154785	0.0346109	20	0.993521	0.132033	0.0302904	19	0.388626	Hypothetical/Unknown	hypothetical protein
SP_1290	SP_RS06325	1.02585	0.0927525	0.0224958	17	0.985706	0.273328	0.0662917	17	0.570342	Hypothetical/Unknown	conserved hypothetical protein
SP_1291	SP_RS06330	1.02233	0.145069	0.0512896	8	1.08565	0.108551	0.0383786	8	0.339675	Hypothetical/Unknown	Cof family protein
SP_1292	SP_RS06335	1.02003	0.101912	0.0139987	53	1.03333	0.146775	0.0205526	51	0.593662	Hypothetical/Unknown	SAP domain protein
SP_1293	SP_RS06345	0.959897	0	0	1	0.951137	0	0	1		Translation	ribosomal protein L19
SP_1294	SP_RS06350	1.02665	0.112585	0.0339458	11	1.00041	0.129268	0.0430893	9	0.63815	Membrane transport	camphor resistance protein
SP_1295	SP_RS06355	1.0344	0.0683981	0.0241824	8	0.940339	0.0861696	0.0351786	6	0.0478394	Membrane transport	camphor resistance protein
SP_1296	SP_RS06360	0.98178	0.0842268	0.0318348	7	0.988429	0.0477044	0.0180306	7	0.858828	Amino acid metabolism	putative chorismate mutase
SP_1297	SP_RS06365										Various metabolism	flavodoxin
SP_1298	SP_RS06370	0.683307	0.209571	0.0740945	8	0.667951	0.345484	0.130581	7	0.920099	Nucleotide metabolism	DHH subfamily 1 protein
SP_1299	SP_RS06375										Translation	ribosomal protein L31
SP_1300	SP_RS06380	1.03162	0.0470968	0.0210623	5	1.04914	0.11224	0.0501952	5	0.755855	Hypothetical/Unknown	hypothetical protein
SP_1302	SP_RS06395	0.985565	0.145342	0.072671	4	1.02085	0.109506	0.0547532	4	0.711548	Mobile element/pseudogene	conserved hypothetical protein
SP_1303	n.p					1.22765	0	0	1		Hypothetical/Unknown	hypothetical protein
SP_1304	n.p	1.0373	0.0830791	0.027693	9	0.998411	0.190415	0.0673219	8	0.601018	Hypothetical/Unknown	hypothetical protein
SP_1305	n.p	1.02087	0.010776	0.00622154	3	1.07626	0.0687272	0.0396797	3	0.239932	Hypothetical/Unknown	hypothetical protein
SP_1306	SP_RS06400	0.998072	0.0727847	0.0162751	20	1.02087	0.102231	0.0234533	19	0.429721	Amino acid metabolism	NADP-specific glutamate dehydrogenase
SP_1307	SP_RS06405										Hypothetical/Unknown	hypothetical protein
SP_1315	SP_RS06455	1.03435	0.112722	0.0235042	23	1.04732	0.21584	0.0450058	23	0.799513	Membrane transport	v-type sodium ATP synthase, subunit D
SP_1316	SP_RS06460	1.03258	0.0735855	0.0108496	46	0.976588	0.117412	0.0183367	41	0.0101883	Membrane transport	v-type sodium ATP synthase, subunit B
SP_1317	SP_RS06465	1.02245	0.107925	0.0123799	76	0.982538	0.22544	0.0269452	70	0.180395	Membrane transport	v-type sodium ATP synthase, subunit A
SP_1318	SP_RS06470	1.02431	0.0600718	0.0122621	24	0.93719	0.265789	0.0542539	24	0.124142	Membrane transport	v-type sodium ATP synthase, subunit G
SP_1319	SP_RS06475	1.03515	0.0905658	0.0136533	44	0.983765	0.223141	0.0332638	45	0.15657	Membrane transport	v-type sodium ATP synthase, subunit C
SP_1320	SP_RS06480	1.00984	0.0794141	0.016559	23	1.03634	0.176605	0.0385383	21	0.53093	Membrane transport	v-type sodium ATP synthase, subunit E
SP_1321	SP_RS06485	1.01242	0.0473821	0.0111681	18	1.02087	0.124444	0.0293318	18	0.789436	Membrane transport	v-type sodium ATP synthase, subunit K
SP_1322	SP_RS06490	1.0002	0.114882	0.0140351	67	1.06055	0.12568	0.0154701	66	0.00452225	Membrane transport	v-type sodium ATP synthase, subunit I
SP_1323	SP_RS06495	1.00512	0.112585	0.027306	17	1.06897	0.115903	0.0289758	16	0.118879	Hypothetical/Unknown	hypothetical protein
SP_1324	SP_RS06500	1.03539	0.0882879	0.0131612	45	0.990988	0.165093	0.0246106	45	0.115222	Transcription	putative regulatory protein
SP_1325	SP_RS06505	1.01861	0.0969333	0.014292	46	0.97508	0.143178	0.0213437	45	0.0936438	Carbohydrate metabolism	oxidoreductase, Gfo/Idh/MocA family
SP_1327	SP_RS06515	1.0192	0.0875798	0.0242903	13	1.00541	0.244205	0.0652666	14	0.844654	Carbohydrate metabolism	conserved hypothetical protein
SP_1328	SP_RS06520	1.02504	0.0948583	0.0121454	61	1.01799	0.154047	0.0200552	59	0.764208	Membrane transport	sodium:solute symporter family protein
SP_1329	SP_RS06525	1.03092	0.0872219	0.0136218	41	1.03759	0.178113	0.0278166	41	0.830032	Carbohydrate metabolism	N-acetylneuraminate lyase
SP_1330	SP_RS06530	0.99777	0.0861832	0.0121881	50	1.02743	0.166665	0.02357	50	0.266373	Carbohydrate metabolism	putative N-acetylmannosamine-6-P epimerase
SP_1331	SP_RS06535	1.02008	0.100008	0.0164413	37	1.02639	0.171183	0.0293576	34	0.851717	Transcription	putative phosphosugar-binding transcriptional regulator
SP_1332	SP_RS06540	0.97155	0.0569492	0.0152203	14	1.00059	0.122106	0.0326342	14	0.42724	Hypothetical/Unknown	conserved domain protein
SP_1333	SP_RS06545	1.02315	0	0	1	0.840237	0.213097	0.150682	2	0.438683	Hypothetical/Unknown	hypothetical protein
SP_1334	SP_RS06550										Hypothetical/Unknown	conserved hypothetical protein
SP_1335	SP_RS06555	1.05069	0.0632814	0.0283003	5	1.0603	0.0907016	0.040563	5	0.850802	Hypothetical/Unknown	hypothetical protein
SP_1336	SP_RS06560	1.02076	0.0729229	0.0171881	18	1.05387	0.159552	0.0386972	17	0.439762	Transcription	type II DNA modification methyltransferase Spn5252IP
SP_1338	SP_RS06570	0.997793	0.0705277	0.031541	5	0.966364	0.0863305	0.0386082	5	0.546002	Hypothetical/Unknown	hypothetical protein
SP_1339	n.p										Hypothetical/Unknown	hypothetical protein
SP_1340	SP_RS06575	1.02668	0.0816738	0.0109141	56	1.10366	0.175531	0.0230484	58	0.0031424	Hypothetical/Unknown	hypothetical protein
SP_1341	SP_RS06580	1.0336	0.0612461	0.0113731	29	1.09337	0.116071	0.0215538	29	0.0173229	Membrane transport	ABC transporter, ATP-binding protein
SP_1342	n.p	0.985877	0.0903627	0.0114761	62	1.01743	0.153178	0.0197751	60	0.170163	Membrane transport	drug efflux ABC transporter, permease/ATP-binding protein
SP_1343	SP_RS06590	1.03355	0.0989347	0.0112747	77	1.0212	0.216197	0.0246379	77	0.649138	Folding, sorting, degradation	prolyl oligopeptidase family protein
SP_1344	SP_RS06595	1.01547	0.0817148	0.00716686	130	1.03572	0.181895	0.0162692	125	0.255804	Amino acid metabolism	conserved hypothetical protein
SP_1345	n.p										Hypothetical/Unknown	hypothetical protein
SP_1346	SP_RS06600	1.07262	0.0795504	0.0239853	11	1.1207	0.142995	0.0431145	11	0.341443	Hypothetical/Unknown	putative membrane protein
SP_1347	n.p										Hypothetical/Unknown	hypothetical protein
SP_1348	SP_RS06605										Hypothetical/Unknown	conserved hypothetical protein
SP_1349	n.p	0.893555	0	0	1	0.870826	0	0	1		Hypothetical/Unknown	hypothetical protein
SP_1350	SP_RS06615	0.951078	0.0777242	0.0549593	2	0.907339	0.0400394	0.0283122	2	0.552592	Hypothetical/Unknown	conserved domain protein
SP_1351	n.p	1.02605	0	0	1	1.10018	0	0	1		Hypothetical/Unknown	hypothetical protein
SP_1353	n.p										Hypothetical/Unknown	hypothetical protein
SP_1354	SP_RS06625										Translation	ribosomal protein L7/L12
SP_1355	SP_RS06630										Translation	ribosomal protein L10
SP_1356	SP_RS06635	1.01878	0.0639752	0.0184681	12	0.974537	0.116306	0.0350676	11	0.276911	Various metabolism	amidohydrolase family protein
SP_1357	SP_RS06640	0.999942	0.0831231	0.0166246	25	0.912581	0.182637	0.0380825	23	0.0410227	Membrane transport	ABC transporter, permease/ATP-binding protein
SP_1358	SP_RS06645	1.03405	0.0831914	0.0163152	26	0.98003	0.178926	0.0365232	24	0.183189	Membrane transport	ABC transporter, permease/ATP-binding protein
SP_1359	SP_RS06650	1.05123	0.0739674	0.0197686	14	0.979665	0.181099	0.0484008	14	0.182742	Folding, sorting, degradation	peptide methionine sulfoxide reductase
SP_1360	SP_RS06660	0.952571	0.0974554	0.0344557	8	0.743973	0.25267	0.0893324	8	0.0469401	Amino acid metabolism	homoserine kinase
SP_1361	SP_RS06665	0.868144	0.265732	0.0939504	8	0.84502	0.293253	0.110839	7	0.876001	Amino acid metabolism	homoserine dehydrogenase
SP_1362	SP_RS06670	0.844755	0.0585255	0.0238929	6	0.847	0.392365	0.175471	5	0.990163	Transcription	putative transcriptional regulator MecA
SP_1363	SP_RS06675	0.650253	0.335097	0.167549	4	0.689542	0.519023	0.259512	4	0.902945	Hypothetical/Unknown	conserved domain protein
SP_1364	SP_RS06680	1.03505	0	0	1	1.06359	0	0	1		Hypothetical/Unknown	hypothetical protein
SP_1365	SP_RS06685	0.932229	0	0	1	1.00532	0	0	1		Hypothetical/Unknown	glycosyl transferase, family 2
SP_1366	SP_RS06690										Hypothetical/Unknown	glycosyl transferase, group 1
SP_1367	SP_RS06695	0.971268	0	0	1	0.799822	1.11022e-16	1.11022e-16	1		Lipid metabolism	licD3 protein
SP_1368	SP_RS06705	1.02739	0.0749502	0.0176659	18	0.936001	0.226227	0.0533223	18	0.112973	Cell wall metabolism	psr protein
SP_1369	SP_RS06710	1.05027	0.0959614	0.0247771	15	1.04137	0.151017	0.0389923	15	0.848618	Amino acid metabolism	prephenate dehydratase
SP_1370	SP_RS06715	0.983105	0.0988969	0.0255351	15	0.970716	0.255463	0.0737458	12	0.875139	Amino acid metabolism	shikimate kinase
SP_1371	SP_RS06720	0.95544	0.0792704	0.0219857	13	0.860923	0.167059	0.0463339	13	0.0777188	Amino acid metabolism	3-phosphoshikimate 1-carboxyvinyltransferase
SP_1372	SP_RS06725	1.00409	0.113533	0.0802799	2	0.933916	0.216308	0.152953	2	0.723904	Hypothetical/Unknown	conserved hypothetical protein
SP_1373	SP_RS06730	0.976271	0.121704	0.0286859	18	0.993731	0.160887	0.0415407	15	0.73179	Amino acid metabolism	prephenate dehydrogenase
SP_1374	SP_RS06735	1.00452	0.0624676	0.0166952	14	1.0899	0.152497	0.0407564	14	0.0634917	Amino acid metabolism	chorismate synthase
SP_1375	SP_RS06740	0.95072	0.132432	0.0418786	10	1.05546	0.144267	0.0456214	10	0.10803	Amino acid metabolism	3-dehydroquinate synthase
SP_1376	SP_RS06745	0.962015	0.117607	0.0444511	7	0.842607	0.143858	0.0543733	7	0.114837	Amino acid metabolism	shikimate 5-dehydrogenase
SP_1377	SP_RS06750	0.943863	0.096406	0.0340847	8	0.887145	0.24369	0.0921063	7	0.573462	Amino acid metabolism	3-dehydroquinate dehydratase
SP_1378	SP_RS06755	0.921177	0.113442	0.0283606	16	0.957925	0.139617	0.0349043	16	0.42032	Translation	conserved hypothetical protein
SP_1379	n.p	1.03978	0	0	1	0.978627	0.0569113	0.0402424	2	0.37053	Hypothetical/Unknown	hypothetical protein
SP_1380	SP_RS06765	1.03331	0.057274	0.0102867	31	0.939616	0.235701	0.0430329	30	0.0384346	Hypothetical/Unknown	hypothetical protein
SP_1381	SP_RS06770	1.09187	0.104917	0.0605741	3	0.992961	0.0626135	0.0361499	3	0.233505	Membrane transport	ABC transporter, ATP-binding protein
SP_1382	SP_RS06775	1.00011	0.0517623	0.0112955	21	0.922509	0.180339	0.0393533	21	0.0653001	Carbohydrate metabolism	alpha-amylase
SP_1383	SP_RS06780										Amino acid metabolism	alanyl-tRNA synthetase
SP_1384	SP_RS06785	0.999446	0.197954	0.0699873	8	0.870891	0.272896	0.0964835	8	0.29903	Hypothetical/Unknown	conserved hypothetical protein
SP_1385	SP_RS06790	1.06671	0.0529632	0.0305783	3	1.10042	0.181677	0.104892	3	0.773091	Hypothetical/Unknown	hypothetical protein
SP_1386	SP_RS06795	1.0018	0.112716	0.0291033	15	1.00483	0.136334	0.0352012	15	0.947678	Membrane transport	spermidine/putrescine ABC transporter, spermidine/putrescine-binding protein
SP_1387	SP_RS06800	1.03572	0.0674176	0.0254815	7	1.00081	0.255096	0.0901899	8	0.715535	Membrane transport	spermidine/putrescine ABC transporter, permease protein
SP_1388	SP_RS06805	1.01409	0.0409609	0.0136536	9	0.994904	0.127644	0.0425481	9	0.673415	Membrane transport	spermidine/putrescine ABC transporter, permease protein
SP_1389	SP_RS06810										Membrane transport	spermidine/putrescine ABC transporter, ATP-binding protein
SP_1390	SP_RS06815										Cell wall metabolism	UDP-N-acetylenolpyruvoylglucosamine reductase
SP_1391	SP_RS06820	1.02129	0.0665481	0.0156855	18	1.08398	0.172137	0.039491	19	0.149029	Hypothetical/Unknown	conserved hypothetical protein
SP_1392	SP_RS06825	1.0151	0.0893567	0.0269421	11	1.03777	0.105815	0.0319045	11	0.593197	Various metabolism	alpha-acetolactate decarboxylase
SP_1393	SP_RS06830	1.02503	0.0659942	0.0114881	33	1.02013	0.18556	0.0328027	32	0.888301	Transcription	conserved hypothetical protein
SP_1394	SP_RS06835	0.994781	0.0662323	0.0220774	9	1.06848	0.0737093	0.0278595	7	0.0570673	Membrane transport	amino acid ABC transporter, amino acid-binding protein
SP_1395	SP_RS06840	1.02481	0.070002	0.023334	9	1.03527	0.111939	0.0395766	8	0.823068	Membrane transport	putative phosphate transport system regulatory protein PhoU
SP_1396	SP_RS06845	0.985354	0.0710088	0.0172222	17	1.00436	0.172334	0.0417972	17	0.677011	Membrane transport	putative phosphate ABC transporter, ATP-binding protein
SP_1397	SP_RS06850	0.992933	0.100059	0.0242678	17	0.962175	0.216803	0.0525825	17	0.599013	Membrane transport	putative phosphate ABC transporter, ATP-binding protein
SP_1398	SP_RS06855	1.02655	0.0727277	0.0229985	10	1.00092	0.146556	0.0488519	9	0.641137	Membrane transport	putative phosphate ABC transporter, permease protein
SP_1399	SP_RS06860	0.977352	0.100879	0.0356662	8	1.0111	0.157441	0.0642752	6	0.654353	Membrane transport	putative phosphate ABC transporter, permease protein
SP_1400	SP_RS06865	0.979217	0.0985953	0.0171632	33	1.03927	0.233693	0.0426662	30	0.196528	Membrane transport	putative phosphate ABC transporter, phosphate-binding protein
SP_1401	n.p	0.900887	0.0484869	0.0342854	2	0.842993	0.11625	0.0822014	2	0.582367	Hypothetical/Unknown	hypothetical protein
SP_1402	SP_RS06870	0.978049	0.184965	0.0616551	9	0.900695	0.141838	0.0579051	6	0.37709	Translation	NOL1/NOP2/sun family protein
SP_1403	SP_RS06875	1.0243	0.0751859	0.0265822	8	1.03657	0.0813075	0.0287466	8	0.758634	Signal transduction	inositol monophosphatase family protein
SP_1404	SP_RS06880	0.906432	0	0	1	0.86372	0	0	1		Hypothetical/Unknown	conserved hypothetical protein
SP_1405	SP_RS06885										Transcription	transcriptional regulator
SP_1406	SP_RS06890	1.00176	0.0524914	0.0214295	6	1.15503	0.130844	0.0534169	6	0.0237764	Hypothetical/Unknown	hypothetical protein
SP_1407	SP_RS06895	0.955676	0.050855	0.0207615	6	1.04075	0.166173	0.0678397	6	0.258114	Various metabolism	hydrolase, haloacid dehalogenase-like family
SP_1408	SP_RS06900	0.980029	0.101415	0.0338049	9	1.05802	0.130614	0.0413038	10	0.162195	Lipid metabolism	putative acyl-ACP thioesterase
SP_1409	SP_RS06905	1.00936	0.0652757	0.0196814	11	0.943108	0.217754	0.0628602	12	0.325929	Various metabolism	putative oxygen-independent coproporphyrinogen III oxidase
SP_1410	SP_RS06910	1.00573	0.0609991	0.0192896	10	0.876292	0.289145	0.0914356	10	0.182924	Hypothetical/Unknown	conserved hypothetical protein
SP_1411	SP_RS06915	1.01259	0	0	1	1.10924	0	0	1		Hypothetical/Unknown	conserved hypothetical protein
SP_1412	SP_RS06920	0.831796	0.124528	0.0278452	20	0.818572	0.25142	0.0576796	19	0.837555	Various metabolism	prolipoprotein diacylglyceryl transferase
SP_1413	SP_RS06925										Various metabolism	Hpr(Ser) kinase/phosphatase
SP_1414	SP_RS06930										Translation	ribosomal protein S21
SP_1415	SP_RS06935	0.971906	0.0534869	0.0169141	10	1.08597	0.268473	0.0809478	11	0.183802	Carbohydrate metabolism	glucosamine-6-phosphate isomerase
SP_1416	SP_RS06940	0.992234	0.0537239	0.0143583	14	0.960224	0.0923068	0.02467	14	0.272358	Translation	S-adenosylmethionine:tRNA ribosyltransferase-isomerase
SP_1419	SP_RS06960	1.00622	0.0847202	0.0423601	4	0.970757	0.125405	0.0627027	4	0.655844	Various metabolism	acetyltransferase, GNAT family
SP_1420	SP_RS06965										Cofactor and vitamin metabolism	NH(3)-dependent NAD(+) synthetase
SP_1421	SP_RS06970	0	0	0	4	0	0	0	2		Cofactor and vitamin metabolism	nicotinate phosphoribosyltransferase
SP_1422	SP_RS06975	1.03099	0.056312	0.0122883	21	0.989809	0.105196	0.0235225	20	0.128801	Hypothetical/Unknown	hypothetical protein
SP_1423	SP_RS06980	1.03275	0.0304878	0.0152439	4	1.11206	0.0815188	0.0407594	4	0.1182	Transcription	putative transcriptional repressor
SP_1424	SP_RS06985	1.04182	0.114711	0.0213014	29	1.04103	0.134557	0.0254288	28	0.981111	Hypothetical/Unknown	hypothetical protein
SP_1425	SP_RS06990	0.978783	0	0	1	1.09544	0	0	1		Hypothetical/Unknown	hypothetical protein
SP_1426	SP_RS06995	1.02223	0.0903006	0.0233155	15	0.971813	0.164185	0.0438803	14	0.319328	Membrane transport	ABC transporter, ATP-binding protein
SP_1427	SP_RS07000	1.00478	0.0886856	0.03352	7	0.934039	0.0879063	0.0332255	7	0.159753	Folding, sorting, degradation	peptidase, U32 family
SP_1428	n.p	1.04038	0.0698118	0.0210491	11	0.995696	0.170844	0.0515114	11	0.431377	Hypothetical/Unknown	conserved hypothetical protein
SP_1429	SP_RS07010	1.00292	0.0981043	0.0237938	17	0.900865	0.138978	0.0347444	16	0.0213977	Folding, sorting, degradation	peptidase, U32 family
SP_1431	SP_RS07025	1.03382	0.0727393	0.0126623	33	0.983274	0.170565	0.0296915	33	0.122315	DNA repair and editing	putative type II DNA modification methyltransferase
SP_1432	n.p										Hypothetical/Unknown	hypothetical protein
SP_1433	SP_RS07030	1.05623	0.0810228	0.0103739	61	1.02989	0.152914	0.0199078	59	0.242954	Transcription	transcriptional regulator, AraC family
SP_1434	SP_RS07035	1.02442	0.0829958	0.00952028	76	1.00868	0.148748	0.0176532	71	0.433913	Membrane transport	ABC transporter, permease/ATP-binding protein
SP_1435	SP_RS07040	1.04686	0.0861595	0.0107699	64	1.01064	0.133409	0.0170813	61	0.0753045	Membrane transport	ABC transporter, ATP-binding protein
SP_1436	SP_RS07045	1.03489	0.0725659	0.0103666	49	1.00673	0.151213	0.0220566	47	0.250799	Hypothetical/Unknown	hypothetical protein
SP_1437	n.p	1.02914	0.0802924	0.0163896	24	0.990718	0.203623	0.0424584	23	0.403046	Hypothetical/Unknown	conserved domain protein
SP_1438	SP_RS07055	1.01825	0.0767689	0.0147742	27	1.00293	0.227869	0.0446888	26	0.746151	Membrane transport	ABC transporter, ATP-binding protein
SP_1445	SP_RS07100	0.22742	0.186857	0.0762841	6	0.415457	0.283891	0.141945	4	0.276864	Nucleotide metabolism	GMP synthase
SP_1446	SP_RS07105	1.03704	0.0549699	0.0224414	6	1.00045	0.205604	0.0777112	7	0.659804	Transcription	transcriptional regulator, GntR family
SP_1447	SP_RS07110	1.04072	0.0860421	0.0229957	14	1.10548	0.184191	0.0492271	14	0.244044	Hypothetical/Unknown	membrane protein
SP_1448	SP_RS07115	1.02917	0.0765121	0.0166963	21	1.02127	0.129122	0.0288725	20	0.814002	Hypothetical/Unknown	conserved hypothetical protein
SP_1449	SP_RS07120	1.05177	0.0567023	0.012679	20	1.04134	0.113387	0.0260128	19	0.720741	Folding, sorting, degradation	C3-degrading proteinase
SP_1450	SP_RS07125	1.02914	0.0913495	0.0275429	11	1.017	0.178801	0.0539106	11	0.843055	Various metabolism	putative platelet activating factor
SP_1451	SP_RS07130	1.00907	0.0738688	0.0522331	2	0.951925	0.016474	0.0116489	2	0.397405	Hypothetical/Unknown	Cof family protein
SP_1452	SP_RS07135	1.01807	0.0637368	0.0367984	3	1.05467	0.0234734	0.0165982	2	0.431403	Hypothetical/Unknown	hypothetical protein
SP_1453	SP_RS07140	1.04793	0.0732172	0.0172575	18	1.00758	0.151399	0.035685	18	0.3159	Hypothetical/Unknown	conserved domain protein
SP_1454	n.p	1.02279	0.0505873	0.0252937	4	0.912291	0.123514	0.0713111	3	0.20402	Hypothetical/Unknown	hypothetical protein
SP_1455	SP_RS07150	1.1622	0.189377	0.109337	3	1.15606	0.0263779	0.018652	2	0.959353	Hypothetical/Unknown	hypothetical protein
SP_1456	SP_RS07155										Folding, sorting, degradation	peptide deformylase
SP_1457	SP_RS07160	0.970071	0.0780816	0.0235425	11	1.00018	0.147336	0.0444234	11	0.55603	Translation	RNA methyltransferase, TrmH family, group 3
SP_1458	SP_RS07165	1.08315	0.212551	0.122716	3	1.02776	0	0	1	0.695977	Cofactor and vitamin metabolism	thioredoxin reductase
SP_1459	SP_RS07170	0.878291	0.106501	0.0614882	3	0.558374	0.515754	0.297771	3	0.352081	Hypothetical/Unknown	hypothetical protein
SP_1460	SP_RS07175										Amino acid metabolism	amino acid ABC transporter, ATP-binding protein
SP_1461	SP_RS07180										Amino acid metabolism	amino acid ABC transporter, permease protein
SP_1462	SP_RS07185	0.963397	0.0440857	0.0220429	4	1.0033	0.204623	0.102311	4	0.71614	Hypothetical/Unknown	conserved hypothetical protein
SP_1463	SP_RS07190	1.0318	0.116847	0.038949	9	1.01071	0.149859	0.0499531	9	0.743497	DNA repair and editing	methylated-DNA--protein-cysteine S-methyltransferase
SP_1464	SP_RS07195	0.971873	0.129599	0.0334624	15	1.00796	0.208761	0.0602641	12	0.605208	Various metabolism	acetyltransferase, GNAT family
SP_1465	SP_RS07200	1.00167	0.0664988	0.0235109	8	0.921473	0.139173	0.0492052	8	0.163532	Hypothetical/Unknown	hypothetical protein
SP_1466	SP_RS07205	0.833447	0.0605575	0.0428207	2	0.89463	0.00474503	0.00335524	2	0.290345	Cellular community	hemolysin
SP_1467	SP_RS07210	1.02327	0.0916333	0.0374091	6	0.959706	0.126977	0.0518381	6	0.343546	Amino acid metabolism	glutamine amidotransferase subunit
SP_1468	SP_RS07215	1.02609	0.0318902	0.0142617	5	0.962471	0.0750737	0.033574	5	0.119311	Cofactor and vitamin metabolism	pyridoxine biosynthesis protein
SP_1469	SP_RS07220	1.01718	0.0621761	0.0219826	8	0.980676	0.182438	0.0645017	8	0.600552	Cofactor and vitamin metabolism	NADH oxidase
SP_1470	SP_RS07225	1.00315	0.09697	0.0242425	16	1.0165	0.210615	0.0562892	14	0.829143	Cofactor and vitamin metabolism	putative thiamine biosynthesis protein ApbE
SP_1471	SP_RS07230	0.945559	0.107618	0.0760975	2	0.921757	0.0740082	0.0523317	2	0.820717	Various metabolism	putative oxidoreductase
SP_1472	SP_RS07235	1.017	0.0926788	0.0154465	36	1.00087	0.180787	0.0301312	36	0.635273	Various metabolism	putative oxidoreductase
SP_1473	SP_RS07240	1.05759	0	0	1	1.09095	0	0	1		Hypothetical/Unknown	conserved hypothetical protein
SP_1474	SP_RS07245										Translation	glycyl-tRNA synthetase, beta subunit
SP_1475	SP_RS07250										Translation	glycyl-tRNA synthetase, alpha subunit
SP_1476	n.p	0.896835	0.078699	0.0237286	11	0.991001	0.123532	0.0372463	11	0.0455718	Hypothetical/Unknown	hypothetical protein
SP_1477	n.p	0.983243	0.00425948	0.0030119	2	1.0117	0.15408	0.108951	2	0.818482	Hypothetical/Unknown	hypothetical protein
SP_1478	SP_RS07260	1.01165	0.108324	0.062541	3	1.04278	0.0431961	0.0249393	3	0.667865	Various metabolism	oxidoreductase, aldo/keto reductase family
SP_1479	SP_RS07265	0.977917	0.0582737	0.0133689	19	0.92159	0.216632	0.0484403	20	0.269545	Cell wall metabolism	peptidoglycan N-acetylglucosamine deacetylase A
SP_1480	SP_RS07270										Hypothetical/Unknown	hypothetical protein
SP_1481	n.p	0.962499	0	0	1	0.987122	0	0	1		Hypothetical/Unknown	hypothetical protein
SP_1482	SP_RS07280	0.938708	0.152385	0.0459458	11	1.08215	0.228036	0.0658282	12	0.0884057	Various metabolism	oxidoreductase, Gfo/Idh/MocA family
SP_1483	SP_RS07285	0.816205	0	0	1	0.976439	0	0	1		Translation	ATP-dependent RNA helicase, DEAD/DEAH box family
SP_1487	SP_RS07315										Mobile element/pseudogene	hypothetical protein
SP_1488	SP_RS07320										Hypothetical/Unknown	hypothetical protein
SP_1489	SP_RS07325										Translation	translation elongation factor Tu
SP_1490	SP_RS07330	0.97371	0.102119	0.0589582	3	0.997464	0.107407	0.0620116	3	0.795075	Hypothetical/Unknown	hypothetical protein
SP_1491	SP_RS07340										Membrane transport	putative glycerol uptake facilitator protein
SP_1492	SP_RS07345	0.945015	0.0404852	0.015302	7	1.01973	0.182126	0.0743527	6	0.346182	Cell wall metabolism	cell wall surface anchor family protein
SP_1493	SP_RS07350	1.05947	0.0681714	0.0170428	16	0.998117	0.194429	0.0486072	16	0.242936	Hypothetical/Unknown	hypothetical protein
SP_1494	SP_RS07355	1.04936	0.0411339	0.0106207	15	1.04006	0.130476	0.0336888	15	0.794372	Hypothetical/Unknown	hypothetical protein
SP_1495	SP_RS07360	1.0665	0.118141	0.0528342	5	1.00645	0.0730567	0.0365284	4	0.380977	Hypothetical/Unknown	hypothetical protein
SP_1498	SP_RS07375	0.830845	0.0952209	0.0301115	10	0.529614	0.221438	0.07829	8	0.00244436	Carbohydrate metabolism	phosphoglucomutase
SP_1499	SP_RS07380	1.01355	0.0312907	0.0221259	2	1.1683	0.149884	0.105984	2	0.289148	Membrane transport	bacterocin transport accessory protein
SP_1500	SP_RS07385	0.965775	0.0825382	0.022892	13	0.931265	0.135278	0.0375194	13	0.440027	Amino acid metabolism	amino acid ABC transporter, amino acid-binding protein
SP_1501	SP_RS07390	0.983499	0.0221446	0.00904049	6	0.881603	0.158693	0.0647863	6	0.150359	Amino acid metabolism	amino acid ABC transporter, ATP-binding protein
SP_1502	SP_RS07395	1.02415	0.0885227	0.0255543	12	0.848677	0.299021	0.0863201	12	0.0641325	Amino acid metabolism	amino acid ABC transporter, permease protein
SP_1504	SP_RS07405	1.02227	0.122237	0.0432175	8	0.99645	0.233974	0.0827223	8	0.786063	Hypothetical/Unknown	TPR domain protein
SP_1505	SP_RS07410	1.00821	0.0932666	0.0203524	21	0.956034	0.192285	0.0419601	21	0.269868	Hypothetical/Unknown	membrane protein
SP_1506	SP_RS07415	0.611129	0.134368	0.0387887	12	0.916312	0.266339	0.0803043	11	0.00256194	Carbohydrate metabolism	conserved hypothetical protein
SP_1507	SP_RS07420										Energy metabolism	ATP synthase F1, epsilon subunit
SP_1508	SP_RS07425										Energy metabolism	ATP synthase F1, beta subunit
SP_1509	SP_RS07430										Energy metabolism	ATP synthase F1, gamma subunit
SP_1510	SP_RS07435										Energy metabolism	ATP synthase F1, alpha subunit
SP_1511	SP_RS07440										Energy metabolism	ATP synthase F1, delta subunit
SP_1512	SP_RS07445										Energy metabolism	ATP synthase F0, B subunit
SP_1513	SP_RS07450										Energy metabolism	ATP synthase F0, A subunit
SP_1514	SP_RS07455										Energy metabolism	ATP synthase F0, C subunit
SP_1516	SP_RS07465	1.0168	0.00597338	0.00422382	2	0.80655	0.0516154	0.0364976	2	0.0292057	Various metabolism	acetyltransferase, GNAT family
SP_1517	SP_RS07470										Transcription	transcription elongation factor GreA
SP_1518	SP_RS07475	0.733231	0.269801	0.0674503	16	0.561505	0.308254	0.0823843	14	0.117993	Hypothetical/Unknown	conserved hypothetical protein
SP_1519	SP_RS07480	1.02166	0.0554315	0.0226298	6	0.95942	0.0838827	0.034245	6	0.160406	Various metabolism	acetyltransferase, GNAT family
SP_1520	SP_RS07485	0.9723	0.0415054	0.0207527	4	0.871626	0.0618876	0.0309438	4	0.0354805	Various metabolism	acetyltransferase, GNAT family
SP_1521	SP_RS07490	0.861788	0.0191582	0.0135469	2	1.00446	0.0192897	0.0136399	2	0.0176746	Cell wall metabolism	UDP-N-acetylmuramate--alanine ligase
SP_1522	SP_RS07495	1.04099	0.0594078	0.0297039	4	1.03003	0.0920581	0.046029	4	0.84809	Hypothetical/Unknown	conserved domain protein
SP_1523	SP_RS07500	1.00882	0.0835416	0.0143273	34	1.01374	0.159125	0.0272897	34	0.873559	Transcription	Snf2 family protein
SP_1524	SP_RS07505	1.01357	0.100148	0.0208823	23	1.03548	0.215971	0.0471288	21	0.672942	Amino acid metabolism	aminotransferase, class II
SP_1525	SP_RS07510	1.01248	0.0772832	0.0136619	32	0.965882	0.182762	0.032308	32	0.188882	Amino acid metabolism	transulfuration enzyme family protein
SP_1527	SP_RS07525	1.01724	0.0675967	0.00765382	78	0.981409	0.204537	0.0236179	75	0.151036	Membrane transport	oligopeptide ABC transporter, oligopeptide-binding protein AliB
SP_1528	n.p	0.707244	0.105658	0.0610017	3	0.451588	0.460806	0.266047	3	0.401972	Hypothetical/Unknown	hypothetical protein
SP_1529	SP_RS07530										Carbohydrate metabolism	putative polysaccharide biosynthesis protein
SP_1530	SP_RS07535										Cell wall metabolism	UDP-N-acetylmuramoylalanyl-D-glutamate--2,6-diaminopimelate ligase
SP_1531	SP_RS07540	0.788944	0	0	1	1.02828	0	0	1		Hypothetical/Unknown	hypothetical protein
SP_1533	SP_RS07550	0.925252	0.102607	0.0248859	17	0.922068	0.151338	0.0378345	16	0.944385	Hypothetical/Unknown	conserved domain protein
SP_1534	SP_RS07555										Various metabolism	inorganic pyrophosphatase, manganese-dependent
SP_1535	SP_RS07560	0.990486	0.0660684	0.0233587	8	0.920075	0.200295	0.0708151	8	0.361054	Hypothetical/Unknown	conserved hypothetical protein
SP_1536	SP_RS07565	1.00624	0.111045	0.0334812	11	0.959289	0.217032	0.0686314	10	0.545963	Hypothetical/Unknown	conserved hypothetical protein
SP_1537	SP_RS07570	1.04096	0	0	1	0.909879	0	0	1		Transcription	putative general stress protein 13
SP_1538	SP_RS07575	0.98864	0.0905228	0.0286258	10	0.894148	0.128972	0.0407845	10	0.0740793	Various metabolism	Cof family protein/peptidyl-prolyl cis-trans isomerase, cyclophilin type
SP_1539	SP_RS07580										Translation	ribosomal protein S18
SP_1540	SP_RS07585										Replication	single-strand binding protein
SP_1541	SP_RS07590										Translation	ribosomal protein S6
SP_1542	SP_RS07595										Translation	asparaginyl-tRNA synthetase
SP_1544	SP_RS07605	0.660199	0.111149	0.0370498	9	0.845494	0.293592	0.0978641	9	0.0956506	Amino acid metabolism	aspartate aminotransferase
SP_1545	SP_RS07610	0.915961	0.119385	0.0451233	7	0.941159	0.21238	0.0707934	9	0.76848	Hypothetical/Unknown	conserved hypothetical protein
SP_1546	SP_RS07620	1.03685	0.0328526	0.0232303	2	0.844349	0.137596	0.0972952	2	0.194185	Hypothetical/Unknown	conserved domain protein
SP_1547	SP_RS07625	0.952931	0.0641378	0.0320689	4	0.760164	0.325571	0.162786	4	0.289422	Hypothetical/Unknown	conserved hypothetical protein
SP_1548	SP_RS07635	1.028	0.0844441	0.0142737	35	0.932577	0.200942	0.0349795	33	0.013948	Hypothetical/Unknown	hypothetical protein
SP_1549	SP_RS07640	0.976541	0.0973454	0.0397411	6	0.954882	0.165395	0.0675222	6	0.787834	Folding, sorting, degradation	polypeptide deformylase
SP_1550	SP_RS07645	1.00745	0.0735976	0.01785	17	0.979228	0.128795	0.0312374	17	0.438559	Various metabolism	glutathione S-transferase family protein
SP_1551	SP_RS07650	0.905014	0.0122814	0.00868428	2	0.54512	0.45236	0.319867	2	0.377551	Membrane transport	cation-transporting ATPase, E1-E2 family
SP_1552	SP_RS07655	1.02803	0.0904745	0.0197431	21	0.999745	0.114281	0.0255541	20	0.386392	Membrane transport	cation efflux family protein
SP_1553	SP_RS07660	0.825919	0.185127	0.0477996	15	0.819511	0.209423	0.0540729	15	0.929877	Membrane transport	ABC transporter, ATP-binding protein
SP_1554	SP_RS07665										Translation	polyA polymerase family protein
SP_1555	SP_RS07670	1.02744	0.0582687	0.0412022	2	1.16706	0.222243	0.15715	2	0.480679	Amino acid metabolism	dihydrodipicolinate reductase
SP_1556	n.p	1.06809	0	0	1	0.955293	0	0	1		Hypothetical/Unknown	hypothetical protein
SP_1557	SP_RS07675	0.859642	0.113256	0.0400422	8	0.766315	0.30277	0.123605	6	0.486332	Hypothetical/Unknown	degV family protein
SP_1558	SP_RS07680	0.858732	0	0	1	0.914592	0	0	1		Hypothetical/Unknown	hypothetical protein
SP_1559	SP_RS07685										Carbohydrate metabolism	phosphoglucomutase/phosphomannomutase family protein
SP_1560	SP_RS07690										Hypothetical/Unknown	conserved hypothetical protein
SP_1561	SP_RS07695										Hypothetical/Unknown	conserved hypothetical protein
SP_1562	SP_RS07700										Hypothetical/Unknown	hypothetical protein
SP_1563	SP_RS07705	1.01355	0.0624897	0.0255113	6	0.839593	0.16516	0.0674264	6	0.0364981	Nucleotide metabolism	pyridine nucleotide-disulphide oxidoreductase family protein
SP_1564	SP_RS07710	0.92754	0.215439	0.0681278	10	0.861115	0.380111	0.120202	10	0.636477	Hypothetical/Unknown	conserved hypothetical protein
SP_1565	SP_RS07715	0.90671	0.272312	0.0962769	8	0.881602	0.325633	0.132939	6	0.880967	Hypothetical/Unknown	conserved hypothetical protein
SP_1566	SP_RS07720	0.781525	0.220279	0.0985115	5	0.673148	0.358693	0.179347	4	0.612734	Hypothetical/Unknown	conserved hypothetical protein
SP_1567	SP_RS07725										Various metabolism	endoribonuclease L-PSP
SP_1568	SP_RS07730										Translation	ribosome biogenesis GTP-binding protein YsxC
SP_1569	SP_RS07735										Folding, sorting, degradation	ATP-dependent Clp protease, ATP-binding subunit ClpX
SP_1570	SP_RS07740	0.759036	0.412521	0.291696	2	1.01921	0.0398537	0.0281809	2	0.468313	Hypothetical/Unknown	hypothetical protein
SP_1571	SP_RS07745										Cofactor and vitamin metabolism	dihydrofolate reductase
SP_1572	SP_RS07750	0.850452	0	0	1	0.680004	0	0	1		Various metabolism	non-heme iron-containing ferritin
SP_1573	SP_RS07755	1.00561	0.0818183	0.0120635	46	0.898936	0.264096	0.0412448	41	0.0150164	Cell wall metabolism	lysozyme
SP_1574	SP_RS07760										Carbohydrate metabolism	triosephosphate isomerase
SP_1576	SP_RS07770	0.997555	0.0478093	0.0151186	10	0.97512	0.128654	0.0406841	10	0.611517	Amino acid metabolism	homoserine O-succinyltransferase
SP_1577	SP_RS07775	0.95715	0.103329	0.0215456	23	0.853717	0.20801	0.0443478	22	0.0418322	Nucleotide metabolism	adenine phosphoribosyltransferase
SP_1578	SP_RS07780	1.06258	0.0785013	0.0277544	8	0.833366	0.172087	0.0702541	6	0.010381	Hypothetical/Unknown	putative methyltransferase
SP_1579	n.p	0.990379	0.043192	0.021596	4	1.06545	0.149735	0.0748674	4	0.372562	Hypothetical/Unknown	hypothetical protein
SP_1580	SP_RS07790	0.981392	0.0818984	0.0289555	8	0.97966	0.117733	0.044499	7	0.974482	Membrane transport	sugar ABC transporter, ATP-binding protein
SP_1581	n.p	1.06278	0.0607227	0.0350583	3	1.06206	0.0872295	0.0616805	2	0.992453	Hypothetical/Unknown	hypothetical protein
SP_1583	SP_RS07805	0.975628	0.124852	0.0333681	14	1.02615	0.133306	0.0344195	15	0.301321	Various metabolism	isochorismatase family protein
SP_1584	SP_RS07810										Transcription	GTP-sensing transcriptional pleiotropic repressor CodY
SP_1585	n.p	0.996547	0.115413	0.0408048	8	1.01641	0.0953989	0.0317996	9	0.706327	Hypothetical/Unknown	hypothetical protein
SP_1586	SP_RS07815	0.9083	0.13995	0.0404001	12	0.955205	0.224309	0.0647525	12	0.545148	Translation	putative ATP-dependent RNA helicase
SP_1587	SP_RS07820	1.00761	0.0733745	0.0168333	19	0.99581	0.14219	0.0326206	19	0.749701	Membrane transport	oxalate:formate antiporter
SP_1588	SP_RS07825	1.03582	0.179104	0.0434392	17	1.06759	0.131496	0.032874	16	0.563973	Nucleotide metabolism	pyridine nucleotide-disulfide oxidoreductase
SP_1589	SP_RS07830										Cell wall metabolism	Mur ligase family protein
SP_1590	SP_RS07835										Hypothetical/Unknown	conserved hypothetical protein
SP_1591	SP_RS07840	0.817832	0.30103	0.113779	7	0.76501	0.394271	0.14902	7	0.782949	Folding, sorting, degradation	proline dipeptidase
SP_1592	n.p	0.901707	0.0846124	0.05983	2	0.907774	0.215893	0.15266	2	0.973846	Hypothetical/Unknown	conserved domain protein
SP_1597	SP_RS07870	1.04773	0.0515156	0.0257578	4	1.17141	0.0425142	0.0212571	4	0.0100462	Hypothetical/Unknown	conserved hypothetical protein
SP_1598	SP_RS07875	1.03447	0.0981092	0.029581	11	0.950888	0.263194	0.079356	11	0.335479	Nucleotide metabolism	putative phosphomethylpyrimidine kinase
SP_1599	SP_RS07880	0.997623	0.0838176	0.0224012	14	1.01358	0.194818	0.0562391	12	0.794296	Translation	tRNA pseudouridine synthase A
SP_1600	SP_RS07890	1.01385	0.051851	0.0129628	16	1.0026	0.137578	0.0343946	16	0.76166	Membrane transport	putative membrane protein
SP_1601	SP_RS07895	1.00281	0.0849287	0.0245168	12	0.937778	0.237571	0.0716303	11	0.400057	Hypothetical/Unknown	conserved hypothetical protein
SP_1602	SP_RS07900	1.05007	0.114021	0.06583	3	0.959616	0.226427	0.130728	3	0.570024	Various metabolism	phnA protein
SP_1603	SP_RS07905	0.414737	0	0	1						Nucleotide metabolism	cytidylate kinase
SP_1604	SP_RS07910	0.76376	0.0470862	0.033295	2	0.741157	0.0715194	0.0505718	2	0.744778	Hypothetical/Unknown	hypothetical protein
SP_1605	n.p	0.780754	0.153923	0.0769617	4	0.774799	0.315751	0.157876	4	0.974053	Cofactor and vitamin metabolism	ferredoxin
SP_1606	SP_RS07920	0.968484	0.0594831	0.0188102	10	0.866678	0.243425	0.0769776	10	0.215173	Carbohydrate metabolism	glycosyl transferase, family 2
SP_1607	SP_RS07925										Carbohydrate metabolism	UDP-glucose 4-epimerase
SP_1608	SP_RS07930	0.981588	0.0755253	0.0285459	7	0.895399	0.194134	0.0792548	6	0.328213	Hypothetical/Unknown	oxidoreductase, DadA family protein
SP_1609	SP_RS07935	1.01311	0.0610561	0.0122112	25	0.959692	0.16388	0.032776	25	0.133255	Hypothetical/Unknown	conserved hypothetical protein
SP_1610	SP_RS07940	0.874176	0.155745	0.0778724	4	0.806129	0.145363	0.0726814	4	0.54654	Hypothetical/Unknown	SAM-dependent methyltransferase
SP_1611	n.p	0.967727	0.104466	0.0394846	7	0.92457	0.249498	0.0943013	7	0.680388	Hypothetical/Unknown	hypothetical protein
SP_1612	SP_RS07945	1.05972	0.138863	0.0253528	30	1.06321	0.254715	0.0465045	30	0.947784	Hypothetical/Unknown	conserved domain protein
SP_1615	SP_RS07965	1.01934	0.0720076	0.00953764	57	0.966866	0.145588	0.019455	56	0.0170567	Carbohydrate metabolism	transketolase
SP_1616	SP_RS07970	1.01283	0.0803602	0.0179691	20	0.969635	0.248332	0.0569713	19	0.474145	Carbohydrate metabolism	ribulose-phosphate 3-epimerase family protein
SP_1617	SP_RS07975	1.02657	0.0804854	0.0124192	42	1.07306	0.125172	0.0200436	39	0.0521547	Membrane transport	PTS system, IIC component
SP_1618	SP_RS07980	1.01781	0.102159	0.0386126	7	1.04347	0.125225	0.0473306	7	0.681865	Membrane transport	PTS system, IIB component
SP_1619	SP_RS07985	0.964971	0.0377303	0.0154033	6	0.90061	0.204894	0.0836475	6	0.46668	Membrane transport	PTS system, IIA component
SP_1620	SP_RS07990	0.987227	0.0507963	0.0119728	18	0.987422	0.136149	0.0330211	17	0.99561	Membrane transport	putative PTS system, nitrogen regulatory component IIA
SP_1621	SP_RS07995	1.00733	0.0912258	0.0125308	53	1.03845	0.160056	0.0224124	51	0.228333	Transcription	putative transcription antiterminator BglG family protein
SP_1623	SP_RS08005	1.00012	0.0646232	0.0141019	21	1.00936	0.164206	0.0376714	19	0.819595	Membrane transport	cation-transporting ATPase, E1-E2 family
SP_1624	SP_RS08010										Carbohydrate metabolism	acyltransferase family protein
SP_1625	SP_RS08015	0.996282	0.102518	0.0241638	18	0.978657	0.181139	0.0415561	19	0.716092	Membrane transport	putative cadmium resistance transporter
SP_1626	SP_RS08020										Translation	ribosomal protein S15
SP_1627	SP_RS08025	1.01628	0.0763256	0.0137085	31	0.955936	0.29938	0.0555934	29	0.296314	Hypothetical/Unknown	conserved hypothetical protein
SP_1628	SP_RS08030	1.00315	0.0404136	0.0116664	12	1.02055	0.0614442	0.0177374	12	0.421018	Hypothetical/Unknown	hypothetical protein
SP_1629	n.p	1.03683	0.0315941	0.0141293	5	0.864083	0.0959194	0.0428965	5	0.00505464	Hypothetical/Unknown	hypothetical protein
SP_1630	SP_RS08035	1.00044	0.121482	0.040494	9	1.02121	0.164031	0.0579937	8	0.773029	Hypothetical/Unknown	hypothetical protein
SP_1631	SP_RS08040										Translation	threonyl-tRNA synthetase
SP_1632	SP_RS08045	1.02259	0.0914808	0.0186734	24	1.02364	0.171842	0.0358316	23	0.979451	Signal transduction	sensor histidine kinase
SP_1633	SP_RS08050	1.02662	0.048339	0.016113	9	1.05629	0.0925896	0.0308632	9	0.406627	Signal transduction	DNA-binding response regulator
SP_1634	SP_RS08055	1.01462	0.0477877	0.0115902	17	0.937505	0.126524	0.0306866	17	0.0250509	Hypothetical/Unknown	hypothetical protein
SP_1635	SP_RS08060	0.997705	0.0747736	0.0215853	12	1.04257	0.172783	0.0520961	11	0.435174	Hypothetical/Unknown	hypothetical protein
SP_1636	SP_RS08065	0.942184	0.0564075	0.0398861	2	1.05266	0.057125	0.0403935	2	0.191027	Transcription	Rrf2 family protein
SP_1637	SP_RS08070	0.998769	0.0805009	0.0268336	9	0.951337	0.193306	0.0644352	9	0.506504	Folding, sorting, degradation	conserved hypothetical protein
SP_1638	SP_RS08075										Transcription	iron-dependent transcriptional regulator
SP_1640	SP_RS08090	1.07423	0.088543	0.0334661	7	1.12366	0.0809189	0.0305845	7	0.297012	Hypothetical/Unknown	hypothetical protein
SP_1641	SP_RS08095	1.04387	0.0670766	0.017927	14	1.01957	0.118331	0.0328192	13	0.521702	Hypothetical/Unknown	conserved domain protein
SP_1642	SP_RS08100	0.954623	0.048243	0.0196951	6	1.04475	0.102113	0.0456664	5	0.103378	Hypothetical/Unknown	hypothetical protein
SP_1643	n.p	1.11535	0	0	1	1.07397	0	0	1		Hypothetical/Unknown	hypothetical protein
SP_1644	SP_RS08105	1.05381	0.0887163	0.0203529	19	1.03566	0.134274	0.0335686	16	0.6468	Translation	D-tyrosyl-tRNA(Tyr) deacylase
SP_1645	SP_RS08110	0.992984	0.145096	0.0238536	37	1.051	0.130453	0.0220507	35	0.078431	Nucleotide metabolism	GTP pyrophosphokinase
SP_1646	SP_RS08125	1.04022	0.0379396	0.0143398	7	1.01654	0.102945	0.0389094	7	0.578508	Various metabolism	metallo-beta-lactamase superfamily protein
SP_1647	SP_RS08130	1.02477	0.0654497	0.0103485	40	0.973279	0.219551	0.0351564	39	0.164004	Folding, sorting, degradation	endopeptidase O
SP_1648	SP_RS08135					1.88915	0	0	1		Membrane transport	manganese ABC transporter, ATP-binding protein
SP_1649	SP_RS08140	0.776295	0	0	1						Membrane transport	putative manganese ABC transporter, permease protein
SP_1650	SP_RS08145	0.323766	0	0	1	0	0	0	1		Membrane transport	manganese ABC transporter, manganese-binding adhesion liprotein
SP_1651	SP_RS08150	1.04451	0.0887681	0.0295894	9	1.02335	0.133617	0.0422533	10	0.686703	Various metabolism	thiol peroxidase
SP_1652	SP_RS08155	1.01651	0.0981332	0.0114856	73	0.983726	0.194283	0.0228965	72	0.202636	Hypothetical/Unknown	putative membrane protein
SP_1653	SP_RS08160	0.990989	0.188641	0.0487068	15	1.08857	0.109732	0.0316769	12	0.10552	Membrane transport	ABC transporter, ATP-binding protein
SP_1654	SP_RS08165	1.00254	0.0745348	0.00970361	59	0.929907	0.226543	0.0292465	60	0.0200732	Hypothetical/Unknown	conserved hypothetical protein
SP_1655	SP_RS08170										Carbohydrate metabolism	phosphoglycerate mutase
SP_1656	SP_RS08175	0.873782	0.147609	0.104375	2	0.996718	0.0569822	0.0402925	2	0.386458	Hypothetical/Unknown	hypothetical protein
SP_1657	n.p	0.836657	0.195707	0.0875229	5	0.856697	0.0540471	0.0241706	5	0.830845	Hypothetical/Unknown	hypothetical protein
SP_1658	SP_RS08185	0.78895	0.209753	0.0741589	8	0.776297	0.23835	0.0900879	7	0.915306	Hypothetical/Unknown	hypothetical protein
SP_1659	SP_RS08190										Translation	isoleucyl-tRNA synthetase
SP_1660	SP_RS08195										Hypothetical/Unknown	hypothetical protein
SP_1661	SP_RS08205	0.404629	0	0	1						Cell division	cell division protein DivIVA
SP_1662	SP_RS08210	1.0389	0.039286	0.0277794	2	1.05054	0.0741289	0.0524171	2	0.862576	Cell division	ylmH protein
SP_1663	SP_RS08215	1.08546	0	0	1	1.01073	0	0	1		Cell division	ylmG protein
SP_1664	SP_RS08220	0.989371	0.0178364	0.0126123	2	0.967774	0.0556568	0.0393553	2	0.653387	Cell division	ylmF protein
SP_1665	SP_RS08225	1.01753	0.0744515	0.02814	7	0.974625	0.103965	0.039295	7	0.392142	Cell division	ylmE protein
SP_1666	SP_RS08230										Cell division	cell division protein FtsZ
SP_1667	SP_RS08235										Cell division	cell division protein FtsA
SP_1668	SP_RS08240	0.955648	0.0674586	0.0337293	4	0.910381	0.0848252	0.0424126	4	0.43552	Hypothetical/Unknown	hypothetical protein
SP_1669	SP_RS08245										Nucleotide metabolism	MutT/nudix family protein
SP_1670	SP_RS08250										Cell wall metabolism	UDP-N-acetylmuramoylalanyl-D-glutamyl-2,6-diaminopimelate--D-alanyl-D-alanyl ligase
SP_1671	SP_RS08255										Amino acid metabolism	D-alanine--D-alanine ligase
SP_1672	SP_RS08260	1.05849	0.0242815	0.0121407	4	0.940244	0.0756224	0.0436606	3	0.0477168	DNA repair and editing	recombination protein RecR
SP_1673	SP_RS08265										Cell wall metabolism	penicillin-binding protein 2B
SP_1674	SP_RS08270	1.00244	0.0783641	0.0167073	22	0.996051	0.157843	0.0329125	23	0.863412	Transcription	putative phosphosugar-binding transcriptional regulator
SP_1675	SP_RS08275	1.02955	0.0938913	0.0204888	21	1.0316	0.11978	0.0261381	21	0.951046	Carbohydrate metabolism	ROK family protein
SP_1676	SP_RS08280	1.01411	0.0668815	0.0185496	13	0.965792	0.312623	0.0902466	12	0.605027	Carbohydrate metabolism	putative N-acetylneuraminate lyase
SP_1677	SP_RS08285	1.03074	0.0771592	0.0181866	18	0.907762	0.176362	0.042774	17	0.0123855	Hypothetical/Unknown	hypothetical protein
SP_1678	n.p										Hypothetical/Unknown	hypothetical protein
SP_1679	SP_RS08295	1.00827	0.0600452	0.0128017	22	0.958721	0.143637	0.0306235	22	0.142967	Hypothetical/Unknown	hypothetical protein
SP_1680	SP_RS08300	0.971688	0.0932958	0.0352625	7	1.0202	0.131359	0.0536273	6	0.465579	Hypothetical/Unknown	conserved hypothetical protein
SP_1681	SP_RS08305	0.983477	0.127338	0.040268	10	0.97549	0.0941937	0.0297867	10	0.87508	Membrane transport	sugar ABC transporter, permease protein
SP_1682	SP_RS08310	1.03163	0.128423	0.0242697	28	0.999127	0.199451	0.0376926	28	0.47153	Membrane transport	sugar ABC transporter, permease protein
SP_1683	SP_RS08315	1.01964	0.112764	0.0176108	41	1.08486	0.211076	0.0325697	42	0.0819422	Membrane transport	sugar ABC transporter, sugar-binding protein
SP_1684	SP_RS08320	1.0353	0.0921255	0.00999242	85	1.05348	0.195783	0.0216206	82	0.446453	Membrane transport	PTS system, IIBC components
SP_1685	SP_RS08325	1.06677	0.10085	0.0304076	11	1.07359	0.291384	0.0921436	10	0.944651	Carbohydrate metabolism	N-acetylmannosamine-6-phosphate 2-epimerase
SP_1686	SP_RS08330	1.00167	0.0734207	0.0113291	42	0.993921	0.171859	0.0265184	42	0.788912	Hypothetical/Unknown	oxidoreductase, Gfo/Idh/MocA family
SP_1687	SP_RS08335	1.0185	0.0722642	0.00643781	126	0.979663	0.197894	0.0179165	122	0.04242	Carbohydrate metabolism	neuraminidase B
SP_1688	SP_RS08340	1.00519	0.0849198	0.0135981	39	1.0255	0.141725	0.0232994	37	0.453855	Membrane transport	ABC transporter, permease protein
SP_1689	SP_RS08345	0.995841	0.07173	0.0123016	34	0.958272	0.240726	0.0419051	33	0.392827	Membrane transport	ABC transporter, permease protein
SP_1690	SP_RS08350	1.0072	0.134338	0.016925	63	0.924003	0.272917	0.0352335	60	0.035316	Membrane transport	ABC transporter, substrate-binding protein
SP_1691	SP_RS08355	1.05308	0.0967539	0.0305963	10	0.875737	0.139613	0.0493605	8	0.00757867	Hypothetical/Unknown	conserved hypothetical protein
SP_1694	SP_RS08370	1.06034	0.022569	0.0100931	5	1.06597	0.0997488	0.044609	5	0.905172	Hypothetical/Unknown	hypothetical protein
SP_1695	SP_RS08380	0.991317	0.107174	0.0286434	14	0.945784	0.0969269	0.0279804	12	0.266714	Carbohydrate metabolism	putative acetyl xylan esterase
SP_1696	n.p										Hypothetical/Unknown	hypothetical protein
SP_1697	SP_RS08390										Replication	ATP-dependent DNA helicase RecG
SP_1698	SP_RS08395										Amino acid metabolism	alanine racemase
SP_1699	SP_RS08400										Lipid metabolism	holo-(acyl-carrier protein) synthase
SP_1700	SP_RS08405	1.04929	0.126122	0.0398834	10	0.993779	0.129706	0.0490242	7	0.393594	Amino acid metabolism	phospho-2-dehydro-3-deoxyheptonate aldolase
SP_1701	SP_RS08410	1.01516	0.0780668	0.018934	17	0.981754	0.255102	0.0637756	16	0.619162	Amino acid metabolism	phospho-2-dehydro-3-deoxyheptonate aldolase
SP_1702	SP_RS08415										Folding, sorting, degradation	preprotein translocase, SecA subunit
SP_1703	SP_RS08420	0.969855	0.128414	0.0908022	2	0.871332	0.086494	0.0611605	2	0.463138	Folding, sorting, degradation	conserved domain protein
SP_1704	SP_RS08425	0.974834	0.18505	0.0494568	14	0.876677	0.209514	0.0581088	13	0.210103	Membrane transport	ABC transporter, ATP-binding protein
SP_1705	SP_RS08430	1.00858	0.0753316	0.0227133	11	0.806391	0.306984	0.0925593	11	0.0465633	Hypothetical/Unknown	hypothetical protein
SP_1706	SP_RS08435	1.00908	0.0841418	0.0233367	13	0.991254	0.215926	0.0598871	13	0.783839	Hypothetical/Unknown	hypothetical protein
SP_1707	SP_RS08440	1.00391	0.0902073	0.025019	13	1.02483	0.0998418	0.0288218	12	0.588913	Hypothetical/Unknown	hypothetical protein
SP_1708	SP_RS08445	1.00114	0.0816296	0.0471288	3	0.964363	0.0581706	0.0335848	3	0.559639	Hypothetical/Unknown	hypothetical protein
SP_1709	SP_RS08450										Translation	phosphoglycerate dehydrogenase-related protein
SP_1710	SP_RS08455	1.05276	0.0435969	0.0177983	6	1.03548	0.106274	0.0433861	6	0.720294	Various metabolism	nitroreductase family protein
SP_1711	SP_RS08460										Replication	primosomal protein DnaI
SP_1712	SP_RS08465										Replication	hypothetical protein
SP_1713	SP_RS08470	0.231666	0	0	1	0	0	0	1		Transcription	transcriptional regulator, NrdR family
SP_1714	SP_RS08475	0.986287	0	0	1	0.789496	0	0	1		Transcription	transcriptional regulator, GntR family
SP_1715	n.p	1.01962	0.075164	0.00918275	67	0.986191	0.139388	0.017029	67	0.0863041	Membrane transport	ABC transporter, ATP-binding protein
SP_1716	SP_RS08490	1.02471	0.100038	0.0229502	19	1.01586	0.113225	0.0259755	19	0.800002	Membrane transport	conserved hypothetical protein
SP_1717	SP_RS08495	1.03691	0.115962	0.0386539	9	0.952925	0.177824	0.0628702	8	0.272965	Membrane transport	ABC transporter, ATP-binding protein
SP_1718	n.p										Hypothetical/Unknown	hypothetical protein
SP_1720	SP_RS08510	1.00138	0.0667498	0.0157331	18	0.924447	0.19058	0.0462224	17	0.124649	Hypothetical/Unknown	conserved hypothetical protein
SP_1721	SP_RS08515	1.02259	0.0544336	0.0150972	13	0.95858	0.10646	0.0295266	13	0.0654877	Carbohydrate metabolism	fructokinase
SP_1722	SP_RS08520	1.01448	0.0708321	0.0144585	24	0.962079	0.118741	0.024238	24	0.0697873	Membrane transport	PTS system IIABC components
SP_1723	SP_RS08525	1.01308	0	0	1	1.29505	2.22045e-16	2.22045e-16	1		Hypothetical/Unknown	hypothetical protein
SP_1724	SP_RS08530	0.994153	0.112178	0.0244793	21	0.885098	0.261696	0.0571067	21	0.0868796	Carbohydrate metabolism	sucrose-6-phosphate hydrolase
SP_1725	SP_RS08535	1.01797	0.0416826	0.0104207	16	0.918903	0.130186	0.0325466	16	0.00693672	Transcription	sucrose operon repressor
SP_1726	SP_RS08540	0.766366	0.0541087	0.0270543	4	0.89199	0.170011	0.0850056	4	0.208712	Lipid metabolism	3-hydroxy-3-methylglutaryl-CoA reductase
SP_1727	SP_RS08545										Lipid metabolism	hydroxymethylglutaryl-CoA synthase
SP_1728	SP_RS08550	0.984044	0.0996072	0.0332024	9	1.09536	0.196948	0.0744393	7	0.193586	Hypothetical/Unknown	hypothetical protein
SP_1730	SP_RS08560	0.873292	0.225613	0.0852736	7	0.830414	0.465369	0.175893	7	0.830059	Hypothetical/Unknown	hypothetical protein
SP_1731	SP_RS08565	0.873188	0.192416	0.0641387	9	0.801383	0.244761	0.081587	9	0.498922	Membrane transport	conserved hypothetical protein
SP_1732	SP_RS08570	0.533469	0.198373	0.0991864	4	0.468668	0.340278	0.240613	2	0.815631	Signal transduction	serine/threonine protein kinase
SP_1733	SP_RS08575	0.282625	0.281934	0.126085	5	0.261544	0.296809	0.132737	5	0.911167	Signal transduction	putative phosphatase
SP_1734	SP_RS08580	0.928771	0.217419	0.0512461	18	0.876221	0.201633	0.0489032	17	0.463427	Translation	rRNA methyltransferase RsmB
SP_1735	SP_RS08585										Translation	methionyl-tRNA formyltransferase
SP_1736	SP_RS08590	0.123238	0	0	1	0	0	0	1		Replication	primosomal protein N
SP_1737	SP_RS08595										Transcription	putative DNA-directed RNA polymerase, omega subunit
SP_1738	SP_RS08600	0.857237	0.0686603	0.0485502	2	0.940064	0.151605	0.107201	2	0.554455	Nucleotide metabolism	guanylate kinase
SP_1739	SP_RS08605	0.678067	0.174543	0.0335908	27	0.561493	0.399972	0.0816439	24	0.192821	Translation	KH domain protein
SP_1740	SP_RS08610	0.982319	0.052573	0.0175243	9	0.931811	0.123043	0.0410142	9	0.274137	Cellular community	addiction module toxin, Txe/YoeB family
SP_1741	SP_RS08615	0.949532	0.067521	0.0238723	8	0.84422	0.280641	0.0992215	8	0.319599	Cellular community	addiction module antitoxin, Axe family
SP_1742	SP_RS08620	0.990225	0.0491264	0.0136252	13	0.960292	0.12697	0.0352152	13	0.435694	Hypothetical/Unknown	conserved hypothetical protein
SP_1743	SP_RS08625	1.00616	0.0734073	0.0259534	8	1.03513	0.162969	0.0615964	7	0.671855	Various metabolism	conserved hypothetical protein
SP_1744	SP_RS08630	0.941364	0.089479	0.0282958	10	0.955141	0.146546	0.046342	10	0.80258	Translation	iojap-related protein
SP_1745	SP_RS08635	0.93848	0.109626	0.0330534	11	1.08729	0.0574609	0.0173251	11	0.000724204	Energy metabolism	isochorismatase family protein
SP_1746	SP_RS08640	0.827727	0.0923347	0.0307782	9	0.923257	0.140155	0.0495522	8	0.122292	Hypothetical/Unknown	conserved hypothetical protein
SP_1747	SP_RS08645										Cofactor and vitamin metabolism	nicotinic acid mononucleotide adenylyltransferase
SP_1748	SP_RS08650	0.958371	0.0868748	0.0614297	2	0.980973	0.0926873	0.0655398	2	0.824839	Translation	conserved hypothetical protein
SP_1749	SP_RS08655										Translation	GTP-binding protein YqeH
SP_1750	SP_RS08660										Hypothetical/Unknown	conserved hypothetical protein
SP_1751	SP_RS08665	1.00811	0.0441552	0.0147184	9	0.863217	0.144113	0.0480377	9	0.0107946	Membrane transport	putative transporter, CorA family
SP_1752	SP_RS08670	0.999631	0.109085	0.0291542	14	1.04791	0.144365	0.0400396	13	0.339034	Membrane transport	putative mechanosensitive ion channel
SP_1754	SP_RS08680	1.02571	0.0745911	0.0159029	22	0.932208	0.132684	0.0282883	22	0.0062147	Hypothetical/Unknown	conserved hypothetical protein
SP_1755	SP_RS08690	1.0389	0.0622805	0.0132782	22	0.976546	0.117516	0.0250544	22	0.0334446	Folding, sorting, degradation	hypothetical protein
SP_1756	SP_RS08695	1.01565	0.0104742	0.00740641	2	1.0481	0.373103	0.215411	3	0.8899	Folding, sorting, degradation	conserved domain protein
SP_1757	SP_RS08700	1.03397	0.0687291	0.0140293	24	0.899736	0.165491	0.0337807	24	0.000629459	Folding, sorting, degradation	conserved hypothetical protein
SP_1758	SP_RS08705	1.01923	0.0844073	0.0130243	42	0.922463	0.201031	0.0310198	42	0.00512545	Folding, sorting, degradation	glycosyl transferase, group 1
SP_1759	SP_RS08710	1.01453	0.08173	0.00743	121	0.965495	0.214376	0.0200782	114	0.0228821	Folding, sorting, degradation	preprotein translocase, SecA subunit
SP_1760	SP_RS08715	1.01531	0.0819007	0.016062	26	1.01198	0.240503	0.0471665	26	0.94692	Folding, sorting, degradation	conserved domain protein
SP_1761	SP_RS08720	1.01162	0.104503	0.0152433	47	1.01724	0.122719	0.0180939	46	0.812868	Folding, sorting, degradation	hypothetical protein
SP_1762	SP_RS08725	1.01518	0.0737676	0.0121273	37	0.999543	0.147447	0.0239191	38	0.561642	Folding, sorting, degradation	hypothetical protein
SP_1763	SP_RS08730	1.0087	0.0808777	0.0116737	48	0.998865	0.13937	0.020776	45	0.680806	Folding, sorting, degradation	preprotein translocase SecY family protein
SP_1764	SP_RS08735	0.991432	0.0834089	0.0135307	38	1.03826	0.282228	0.0477052	35	0.34819	Various metabolism	glycosyl transferase, family 2
SP_1765	SP_RS08740	1.01269	0.0708171	0.00746478	90	0.980419	0.151806	0.0161826	88	0.0718376	Various metabolism	glycosyl transferase, family 8
SP_1766	SP_RS08745	1.01746	0.106145	0.0156503	46	1.0473	0.142376	0.021969	42	0.271824	Various metabolism	glycosyl transferase, family 8
SP_1767	SP_RS08750	1.01161	0.0836017	0.00776222	116	0.95506	0.170276	0.0159478	114	0.00163236	Various metabolism	glycosyl transferase, family 8
SP_1768	SP_RS08755	0.991256	0.102135	0.0140293	53	0.963734	0.232702	0.0316667	54	0.428628	Hypothetical/Unknown	conserved hypothetical protein
SP_1770	SP_RS08770	1.01479	0.0834491	0.0108641	59	0.967654	0.193281	0.025163	59	0.0881188	Various metabolism	glycosyl transferase, family 8
SP_1771	SP_RS08775	1.01618	0.0837421	0.0102307	67	0.951816	0.145983	0.0182479	64	0.0025577	Various metabolism	glycosyl transferase, family 2/glycosyl transferase family 8
SP_1772	n.p										Structural proteins	cell wall surface anchor family protein
SP_1774	SP_RS08795	1.01622	0.0343057	0.0242578	2	0.957208	0.0840369	0.059423	2	0.454914	Transcription	putative transcriptional regulator
SP_1775	n.p	1.07034	0.0737576	0.0190441	15	0.965551	0.142927	0.0357318	16	0.0149278	Hypothetical/Unknown	conserved domain protein
SP_1776	SP_RS08805										Various metabolism	thioredoxin
SP_1777	SP_RS08810	1.00008	0.0689127	0.0243643	8	0.944986	0.121222	0.0404072	9	0.261216	Cofactor and vitamin metabolism	conserved hypothetical protein
SP_1778	SP_RS08820	1.00752	0.0538384	0.0310836	3	0.991418	0.0140683	0.00812234	3	0.642562	Membrane transport	aquaporin
SP_1779	SP_RS08825	0.974555	0.0878599	0.0358687	6	0.93035	0.110989	0.0453111	6	0.461982	Hypothetical/Unknown	hypothetical protein
SP_1780	SP_RS08835	1.00618	0.108571	0.0173853	39	0.9346	0.144788	0.0234877	38	0.0166409	Folding, sorting, degradation	oligoendopeptidase F
SP_1781	SP_RS08840	1.04617	0.0766073	0.0221146	12	0.992819	0.185631	0.0559698	11	0.385382	Translation	16S ribosomal RNA methyltransferase RsmE
SP_1782	SP_RS08845	0.997754	0.0455318	0.0126282	13	0.915485	0.163239	0.0452743	13	0.0928421	Translation	ribosomal protein L11 methyltransferase
SP_1783	SP_RS08850	0.995056	0.0713496	0.0205969	12	0.904019	0.231445	0.0668123	12	0.206351	Nucleotide metabolism	MutT/nudix family protein
SP_1784	SP_RS08855	0.966172	0.139642	0.0279283	25	0.989514	0.168699	0.0351762	23	0.605771	Hypothetical/Unknown	hypothetical protein
SP_1785	SP_RS08860	1.02811	0.096115	0.0266575	13	1.02664	0.160217	0.0444362	13	0.977611	Hypothetical/Unknown	hypothetical protein
SP_1786	SP_RS08865	0.974377	0.0627646	0.0189242	11	0.935645	0.174987	0.0527606	11	0.497506	Hypothetical/Unknown	conserved hypothetical protein
SP_1787	SP_RS08870	1.0609	0.0234321	0.011716	4	0.96479	0.0514795	0.0257398	4	0.0145251	Hypothetical/Unknown	hypothetical protein
SP_1788	n.p	1.04721	0	0	1	0.921072	0	0	1		Hypothetical/Unknown	hypothetical protein
SP_1789	SP_RS08880	0.92877	0.0955445	0.0675601	2	0.703114	0.0473092	0.0334526	2	0.0958379	Hypothetical/Unknown	hypothetical protein
SP_1790	SP_RS08885	0.984762	0.0465677	0.0124457	14	1.00967	0.0856595	0.0237577	13	0.361928	Replication	ATPase, AAA family
SP_1791	n.p	0.961631	0.108185	0.0483817	5	1.01053	0.122456	0.046284	7	0.48191	DNA repair and editing	integrase-related protein
SP_1793	SP_RS08900	1.0443	0.104433	0.0239585	19	1.11177	0.18622	0.0438924	18	0.185943	Hypothetical/Unknown	hypothetical protein
SP_1794	SP_RS08905	0.50407	0.212901	0.0673252	10	0.294128	0.296967	0.112243	7	0.129557	Hypothetical/Unknown	hypothetical protein
SP_1795	SP_RS08910	1.01696	0.0613246	0.00935191	43	0.994062	0.185622	0.0286421	42	0.44947	Carbohydrate metabolism	putative sucrose-6-phosphate hydrolase
SP_1796	SP_RS08915	1.02191	0.0731065	0.00893138	67	1.00571	0.199284	0.0241668	68	0.530647	Membrane transport	ABC transporter, substrate-binding protein
SP_1797	SP_RS08920	1.02097	0.0911737	0.0158713	33	1.0611	0.161671	0.0285796	32	0.22411	Membrane transport	ABC transporter, permease protein
SP_1798	SP_RS08925	1.02038	0.0586724	0.00977873	36	1.04644	0.180343	0.0300571	36	0.412444	Membrane transport	ABC transporter, permease protein
SP_1799	SP_RS08930	1.01495	0.0813081	0.0141539	33	0.999319	0.14146	0.025407	31	0.592872	Transcription	sugar-binding transcriptional regulator, LacI family
SP_1800	SP_RS08935	0.993926	0.0962131	0.0108248	79	1.01697	0.179844	0.0210492	73	0.331935	Transcription	putative transcriptional activator
SP_1801	n.p	1.00711	0.0946732	0.0386502	6	0.975462	0.150057	0.0567161	7	0.653656	Hypothetical/Unknown	conserved hypothetical protein
SP_1802	SP_RS08945	1.01169	0.0473899	0.0114937	17	1.06082	0.13251	0.0342139	15	0.183587	Hypothetical/Unknown	hypothetical protein
SP_1803	SP_RS08950	1.05676	0.0843371	0.0266697	10	1.02421	0.293353	0.0846837	12	0.717754	Hypothetical/Unknown	conserved hypothetical protein
SP_1804	SP_RS08955	1.00909	0.0497132	0.0132864	14	0.978421	0.133645	0.0357181	14	0.4283	Hypothetical/Unknown	putative general stress protein 24
SP_1805	SP_RS08960	1.05319	0.114009	0.0570046	4	0.90864	0.135286	0.0676432	4	0.15336	Hypothetical/Unknown	hypothetical protein
SP_1806	SP_RS08965	0.963644	0.167579	0.0837896	4	0.995952	0.050633	0.0253165	4	0.724727	Mobile element/pseudogene	conserved domain protein
SP_1807	SP_RS08970	1.01157	0.05961	0.029805	4	0.825141	0.138621	0.0800328	3	0.0808069	Various metabolism	acetyltransferase, GNAT family
SP_1808	SP_RS08975	1.01191	0.0577969	0.0149231	15	0.997264	0.121647	0.0314092	15	0.676911	Folding, sorting, degradation	putative type IV prepilin peptidase
SP_1809	SP_RS08980										Transcription	transcriptional regulator
SP_1810	SP_RS08985	1.02062	0.0678388	0.0119923	32	0.929238	0.248201	0.0445783	31	0.0522806	Hypothetical/Unknown	hypothetical protein
SP_1811	SP_RS08990	1.0019	0.111875	0.0298997	14	0.989547	0.172058	0.0444251	15	0.819363	Amino acid metabolism	tryptophan synthase, alpha subunit
SP_1812	SP_RS08995	1.02541	0.0550834	0.0166083	11	0.891854	0.159537	0.0481021	11	0.0162401	Amino acid metabolism	tryptophan synthase, beta subunit
SP_1813	SP_RS09000	1.04311	0.0198082	0.00808667	6	0.998093	0.128383	0.0524122	6	0.415776	Amino acid metabolism	N-(5-phosphoribosyl)-anthranilate isomerase
SP_1814	SP_RS09005	1.00149	0.0778035	0.0200888	15	1.02873	0.16354	0.043708	14	0.575919	Amino acid metabolism	indole-3-glycerol phosphate synthase
SP_1815	SP_RS09010	1.02398	0.0484149	0.0117423	17	0.932526	0.23258	0.0564089	17	0.122275	Amino acid metabolism	anthranilate phosphoribosyltransferase
SP_1816	SP_RS09015	1.08042	0.103748	0.073361	2	1.0507	0.0357191	0.0252572	2	0.73859	Amino acid metabolism	anthranilate synthase component II
SP_1817	SP_RS09020	0.989295	0.0946005	0.0185527	26	0.935268	0.239525	0.0488929	24	0.306725	Amino acid metabolism	anthranilate synthase component I
SP_1818	n.p	1.07719	0	0	1	1.05231	0	0	1		Hypothetical/Unknown	hypothetical protein
SP_1819	n.p	0.920517	0.0710723	0.0410336	3	0.932759	0.0277585	0.0160264	3	0.794853	Hypothetical/Unknown	hypothetical protein
SP_1820	n.p	1.04436	0.0901443	0.0450721	4	1.10113	0.263347	0.117772	5	0.666185	Hypothetical/Unknown	hypothetical protein
SP_1821	SP_RS09035	1.00791	0.0957214	0.0132742	52	1.02599	0.152101	0.0212983	51	0.472932	Transcription	sugar-binding transcriptional regulator, LacI family
SP_1822	SP_RS09040	1.00658	0.11085	0.0268852	17	1.08994	0.170823	0.0414307	17	0.101188	Hypothetical/Unknown	conserved domain protein
SP_1823	SP_RS09045	1.01348	0.0916693	0.0167364	30	0.973096	0.166791	0.0333583	25	0.284183	Membrane transport	MgtC/SapB family protein
SP_1824	SP_RS09050	1.02023	0.0738946	0.00742669	99	1.0277	0.138512	0.0141368	96	0.640039	Membrane transport	ABC transporter, permease protein
SP_1825	SP_RS09055	1.00152	0.0734019	0.0102783	51	1.08522	0.175546	0.0243439	52	0.00203322	Membrane transport	ABC transporter, ATP-binding protein
SP_1826	SP_RS09060	1.01681	0.0862494	0.0108664	63	1.0865	0.149437	0.0183944	66	0.00142133	Membrane transport	ABC transporter, substrate-binding protein
SP_1827	SP_RS09065	1.01322	0.069719	0.0125219	31	1.00521	0.232655	0.0424767	30	0.857067	Hypothetical/Unknown	hypothetical protein
SP_1828	SP_RS09070	1.01169	0.110118	0.0138736	63	1.03867	0.144011	0.0180014	64	0.237423	Carbohydrate metabolism	UDP-glucose 4-epimerase
SP_1829	SP_RS09075	1.00227	0.0923805	0.010739	74	1.02831	0.133106	0.0157968	71	0.174932	Carbohydrate metabolism	galactose-1-phosphate uridylyltransferase
SP_1830	SP_RS09080	0.975626	0.103531	0.0144973	51	1.00043	0.189731	0.0265676	51	0.41447	Transcription	putative phosphate transport system regulatory protein PhoU
SP_1831	SP_RS09085	0.964752	0.106882	0.0198475	29	0.91305	0.211473	0.040698	27	0.258559	Hypothetical/Unknown	hypothetical protein
SP_1832	SP_RS09090	0.979354	0.112235	0.0212105	28	1.06789	0.185547	0.0371094	25	0.0433995	Hypothetical/Unknown	hypothetical protein
SP_1833	SP_RS09095	1.0024	0.0963457	0.0078405	151	0.99087	0.175663	0.0147935	141	0.491484	Structural proteins	cell wall surface anchor family protein
SP_1834	SP_RS09100	1.08217	0.202798	0.0827921	6	1.15015	0.372525	0.152083	6	0.702831	Hypothetical/Unknown	hypothetical protein
SP_1835	n.p	1.07434	0.155591	0.0777957	4	1.04334	0.134194	0.0670968	4	0.773029	Hypothetical/Unknown	hypothetical protein
SP_1836	SP_RS09105	0.992604	0.0843139	0.034421	6	1.02469	0.0743464	0.0371732	4	0.544139	Hypothetical/Unknown	hypothetical protein
SP_1837	SP_RS09110										Capsule metabolism	putative capsular polysaccharide biosynthesis protein
SP_1838	SP_RS09115										Carbohydrate metabolism	putative glycosyl transferase
SP_1839	SP_RS09120	0.99456	0.0928778	0.0150668	38	0.924561	0.124467	0.0207444	36	0.00795228	Membrane transport	ABC transporter, permease/ATP-binding protein
SP_1840	SP_RS09125	0.972045	0.0913008	0.0127847	51	0.93282	0.201835	0.0282626	51	0.208976	Membrane transport	ABC transporter, permease/ATP-binding protein
SP_1841	SP_RS09135	1.0054	0.0647456	0.022891	8	0.992534	0.103579	0.0366207	8	0.770112	Hypothetical/Unknown	conserved domain protein
SP_1842	n.p	0.964353	0.0768571	0.0290492	7	0.80859	0.395557	0.139851	8	0.295291	Hypothetical/Unknown	hypothetical protein
SP_1843	n.p										Hypothetical/Unknown	hypothetical protein
SP_1844	SP_RS09145	1.04644	0.18403	0.10625	3	1.06641	0.308656	0.178203	3	0.927954	Hypothetical/Unknown	hypothetical protein
SP_1845	SP_RS09150										DNA repair and editing	exodeoxyribonuclease
SP_1847	SP_RS09165	1.01924	0.0543164	0.016377	11	1.01106	0.162068	0.0488652	11	0.875509	Nucleotide metabolism	xanthine phosphoribosyltransferase
SP_1848	SP_RS09170	1.00775	0.0822323	0.0152702	29	0.997436	0.146945	0.0277701	28	0.745966	Membrane transport	xanthine permease
SP_1849	SP_RS09175	1.01113	0.0809257	0.0158708	26	1.03999	0.128561	0.0257123	25	0.344168	Hypothetical/Unknown	DpnD protein
SP_1850	SP_RS09180	0.974134	0.0632329	0.0141393	20	0.952209	0.164043	0.037634	19	0.588772	DNA repair and editing	type II restriction endonuclease DpnI
SP_1851	SP_RS09185	1.00598	0.0591846	0.0158177	14	1.01877	0.109245	0.029197	14	0.703127	Various metabolism	conserved hypothetical protein
SP_1852	SP_RS09190	1.01175	0.0815764	0.0163153	25	0.947065	0.231248	0.0482185	23	0.210193	Carbohydrate metabolism	galactose-1-phosphate uridylyltransferase
SP_1853	SP_RS09195	1.01627	0.0650601	0.0153348	18	1.0017	0.101934	0.0240262	18	0.612623	Carbohydrate metabolism	galactokinase
SP_1854	SP_RS09200	0.998994	0.0761012	0.0174588	19	0.955982	0.145079	0.0341954	18	0.270232	Transcription	galactose operon repressor
SP_1855	SP_RS09205	0.975755	0.148551	0.0340798	19	0.917824	0.234516	0.0552759	18	0.378426	Energy metabolism	alcohol dehydrogenase, zinc-containing
SP_1856	SP_RS09210	1.01117	0.0847188	0.0194358	19	0.995044	0.17936	0.040106	20	0.719503	Transcription	transcriptional regulator, MerR family
SP_1857	SP_RS09215	0.996103	0.0672064	0.0129339	27	0.913254	0.243294	0.0459783	28	0.0886281	Membrane transport	cation efflux system protein
SP_1858	SP_RS09220	0.985949	0.0932516	0.0226168	17	0.987049	0.1395	0.0338337	17	0.978596	Transcription	transcriptional regulator, TetR family
SP_1859	SP_RS09225	1.00763	0.0669593	0.0142758	22	1.0529	0.135428	0.0282387	23	0.159743	Membrane transport	putative transporter
SP_1860	SP_RS09230	0.999143	0.101335	0.0221131	21	1.00049	0.121603	0.026536	21	0.969183	Membrane transport	choline transporter
SP_1861	SP_RS09235	1.00994	0.0895233	0.0365477	6	0.960664	0.0644142	0.026297	6	0.299471	Membrane transport	choline transporter
SP_1862	SP_RS09240	1.01956	0.100753	0.0190404	28	1.00488	0.19353	0.0379544	26	0.730973	Hypothetical/Unknown	hypothetical protein
SP_1863	SP_RS09245	1.0167	0.0530612	0.0176871	9	0.985378	0.123374	0.0411248	9	0.4942	Transcription	transcriptional regulator, MarR family
SP_1864	SP_RS09250	1.0105	0.0719805	0.0293859	6	0.880856	0.250139	0.102119	6	0.250455	Hypothetical/Unknown	conserved hypothetical protein
SP_1865	SP_RS09255	0.996356	0.110954	0.0226484	24	0.952198	0.113365	0.0231406	24	0.17928	Folding, sorting, degradation	glutamyl-aminopeptidase
SP_1866	n.p	0.959368	0.0846349	0.0378499	5	0.851961	0.17205	0.0769431	5	0.245735	Hypothetical/Unknown	hypothetical protein
SP_1867	SP_RS09260	0.992719	0.0702286	0.0211747	11	0.866037	0.099622	0.0300372	11	0.00254879	Carbohydrate metabolism	NAD-dependent epimerase/dehydratase family protein
SP_1868	SP_RS09265	1.073	0.0199554	0.00892432	5	1.00116	0.127598	0.0570636	5	0.24876	Hypothetical/Unknown	conserved domain protein
SP_1869	SP_RS09270	0.997938	0.0753422	0.0172847	19	1.01782	0.117101	0.0261847	20	0.530128	Membrane transport	iron-compound ABC transporter, permease protein
SP_1870	SP_RS09275	1.02115	0.080825	0.0185425	19	0.956406	0.296736	0.0699414	18	0.376996	Membrane transport	iron-compound ABC transporter, permease protein
SP_1871	SP_RS09280	0.962931	0.0599182	0.0189478	10	1.04052	0.16584	0.0500026	11	0.163061	Membrane transport	iron-compound ABC transporter, ATP-binding protein
SP_1872	SP_RS09285	1.0027	0.0566884	0.0231429	6	0.954308	0.108037	0.0408342	7	0.324713	Membrane transport	iron-compound ABC transporter, iron-compound-binding protein
SP_1873	SP_RS09290										Hypothetical/Unknown	conserved hypothetical protein
SP_1874	SP_RS09295	0.95151	0.0677023	0.0276393	6	1.00776	0.24317	0.0992738	6	0.597107	Translation	ribosomal large subunit pseudouridine synthase B
SP_1875	SP_RS09300	0.876628	0.0640926	0.0320463	4	0.548679	0.250543	0.125271	4	0.0443051	Cell division	segregation and condensation protein B
SP_1876	SP_RS09305	0.907259	0.0653799	0.0266912	6	0.442191	0.354301	0.158448	5	0.0177577	Cell division	segregation and condensation protein A
SP_1878	SP_RS09315	0.992789	0.0821197	0.0410599	4	0.761198	0.254898	0.127449	4	0.134433	Hypothetical/Unknown	CBS domain protein
SP_1879	SP_RS09320	0.973969	0.0704017	0.0352008	4	0.803759	0.163741	0.0818704	4	0.104714	Hypothetical/Unknown	conserved hypothetical protein
SP_1880	n.p	0.936714	0.0845891	0.0234608	13	0.885891	0.150769	0.0476775	10	0.349733	Nucleotide metabolism	HAM1 protein
SP_1881	SP_RS09330	1.48776	0	0	1						Amino acid metabolism	glutamate racemase
SP_1882	SP_RS09335	1.03123	0	0	1	0.909866	0	0	1		Hypothetical/Unknown	conserved hypothetical protein
SP_1883	SP_RS09345	0.732573	0.14579	0.0404348	13	0.83902	0.293717	0.0814623	13	0.253314	Carbohydrate metabolism	putative dextran glucosidase DexS
SP_1884	SP_RS09350	0.982926	0.109542	0.021483	26	0.978642	0.143053	0.0286106	25	0.905175	Membrane transport	trehalose PTS system, IIABC components
SP_1885	SP_RS09355	0.979771	0.0155284	0.0109802	2	0.959392	0.0299248	0.02116	2	0.482703	Transcription	trehalose operon transcriptional repressor
SP_1887	SP_RS09375	0.915859	0.104451	0.0279156	14	0.948805	0.213872	0.0593175	13	0.619676	Membrane transport	oligopeptide ABC transporter, ATP-binding protein AmiF
SP_1888	SP_RS09380	0.877453	0.141459	0.0288751	24	0.875854	0.205708	0.04199	24	0.975107	Membrane transport	oligopeptide ABC transporter, ATP-binding protein AmiE
SP_1889	SP_RS09385	0.890996	0.0896493	0.0179299	25	0.857085	0.214041	0.0428082	25	0.468536	Membrane transport	oligopeptide ABC transporter, permease protein AmiD
SP_1890	SP_RS09390	0.916774	0.103267	0.0174553	35	0.91676	0.13334	0.0228676	34	0.999614	Membrane transport	oligopeptide ABC transporter, permease protein AmiC
SP_1891	SP_RS09395	0.942513	0.0863756	0.00851084	103	0.972937	0.17363	0.0172769	101	0.115738	Membrane transport	oligopeptide ABC transporter, oligopeptide-binding protein AmiA
SP_1892	n.p	0.896457	0.0813848	0.0575477	2	0.9714	0.0920788	0.0651095	2	0.479339	Hypothetical/Unknown	hypothetical protein
SP_1893	SP_RS09400										Hypothetical/Unknown	hypothetical protein
SP_1894	SP_RS09405	1.01642	0.0772188	0.0105081	54	1.0268	0.161991	0.0222511	53	0.674087	Carbohydrate metabolism	sucrose phosphorylase
SP_1895	SP_RS09415	1.02735	0.0701384	0.0146249	23	0.977224	0.135791	0.0283143	23	0.1229	Membrane transport	sugar ABC transporter, permease protein
SP_1896	SP_RS09420	0.997748	0.0913042	0.0215206	18	1.01575	0.209432	0.0493636	18	0.740219	Membrane transport	sugar ABC transporter, permease protein
SP_1897	SP_RS09425	0.989184	0.129481	0.0236399	30	1.09003	0.197352	0.0366473	29	0.0243926	Membrane transport	sugar ABC transporter, sugar-binding protein
SP_1898	SP_RS09430	1.02607	0.118102	0.0196837	36	0.977578	0.227495	0.0390151	34	0.27106	Carbohydrate metabolism	alpha-galactosidase
SP_1899	SP_RS09435	1.03854	0.0526273	0.012764	17	1.01126	0.189202	0.0473004	16	0.58158	Transcription	msm operon regulatory protein
SP_1900	SP_RS09440	0.949984	0	0	1	0.924447	1.11022e-16	1.11022e-16	1		Cofactor and vitamin metabolism	BirA bifunctional protein
SP_1901	SP_RS09555	0.986088	0.0764243	0.0175329	19	0.910061	0.205641	0.0471773	19	0.139626	Translation	RNA methyltransferase, TrmA family
SP_1902	SP_RS09560	0.956698	0.12173	0.0314306	15	0.848533	0.280331	0.0777498	13	0.208479	DNA repair and editing	recombination regulator
SP_1903	SP_RS09565										Hypothetical/Unknown	conserved hypothetical protein
SP_1904	SP_RS09570	0.993211	0.118274	0.0682856	3	1.00631	0.0455494	0.026298	3	0.866586	Hypothetical/Unknown	hypothetical protein
SP_1906	SP_RS09585										Folding, sorting, degradation	chaperonin, 60 kDa
SP_1907	SP_RS09590										Folding, sorting, degradation	chaperonin, 10 kDa
SP_1908	SP_RS09595	1.03592	0.0790356	0.0322662	6	0.986204	0.101247	0.0413341	6	0.365435	DNA repair and editing	single-strand DNA-binding protein
SP_1909	SP_RS09600	1.01146	0.0461974	0.0128129	13	1.01264	0.156809	0.043491	13	0.979478	Various metabolism	oxidoreductase, short chain dehydrogenase/reductase family
SP_1910	SP_RS09605	1.01007	0.0698101	0.0284999	6	0.88232	0.204028	0.0832941	6	0.177371	Hypothetical/Unknown	conserved hypothetical protein
SP_1911	SP_RS09610	1.02856	0.038384	0.019192	4	0.867969	0.217971	0.108985	4	0.196933	Various metabolism	putative thioredoxin
SP_1912	SP_RS09615	0.977268	0.0705159	0.0315357	5	0.945947	0.149144	0.0666994	5	0.68237	Hypothetical/Unknown	hypothetical protein
SP_1914	SP_RS09630	0.662507	0.273513	0.0967016	8	0.495513	0.397993	0.16248	6	0.394479	Hypothetical/Unknown	hypothetical protein
SP_1915	SP_RS09635	0.993903	0.0536973	0.0240142	5	0.960386	0.100619	0.0449982	5	0.529551	Transcription	hypothetical protein
SP_1916	SP_RS09640	1.00604	0.0544095	0.0243327	5	1.01251	0.314492	0.128391	6	0.961577	Hypothetical/Unknown	PAP2 family protein
SP_1917	SP_RS09645	1.03523	0.047061	0.0192126	6	1.01353	0.0665663	0.0271756	6	0.529111	Hypothetical/Unknown	hypothetical protein
SP_1918	SP_RS09650	1.03094	0.0575904	0.0143976	16	1.02504	0.121512	0.0313744	15	0.865316	Membrane transport	ABC transporter, ATP-binding protein
SP_1919	n.p	1.03024	0.0949879	0.0230379	17	1.01623	0.210147	0.0525368	16	0.808778	Membrane transport	ABC transporter, permease protein
SP_1920	SP_RS09660	1.07648	0.0633314	0.0316657	4	0.907978	0.0384473	0.0192236	4	0.00389775	Transcription	transcriptional regulator, MarR family
SP_1921	n.p	1.08005	0	0	1	1.14768	0	0	1		Hypothetical/Unknown	hypothetical protein
SP_1922	SP_RS09665	0.942025	0.052103	0.0233012	5	0.891559	0.0866868	0.0387675	5	0.296925	Transcription	conserved hypothetical protein
SP_1923	SP_RS09670	1.00036	0.0935614	0.0220526	18	0.983009	0.190926	0.0438014	19	0.725588	Cellular community	pneumolysin
SP_1924	SP_RS09675	0.998984	0.0906924	0.0261806	12	0.800196	0.374208	0.118335	10	0.116595	Hypothetical/Unknown	hypothetical protein
SP_1925	SP_RS09680	1.00781	0.0493361	0.0174429	8	0.976496	0.0959519	0.0362664	7	0.450466	Hypothetical/Unknown	hypothetical protein
SP_1926	SP_RS09685	0.974903	0.101015	0.0451752	5	0.978723	0.115059	0.0514557	5	0.956871	Hypothetical/Unknown	hypothetical protein
SP_1929	n.p	0.926884	1.11022e-16	1.11022e-16	1	1.01589	0	0	1		Mobile element/pseudogene	hypothetical protein
SP_1930	SP_RS09700	0.935947	0	0	1	0.926753	0	0	1		Hypothetical/Unknown	hypothetical protein
SP_1931	SP_RS09705	0.994767	0.0801517	0.0179225	20	1.04631	0.15236	0.0340687	20	0.188542	Hypothetical/Unknown	hypothetical protein
SP_1932	n.p										Hypothetical/Unknown	hypothetical protein
SP_1933	SP_RS09715	0.995464	0.091083	0.0178629	26	0.991464	0.180835	0.0354646	26	0.920153	Hypothetical/Unknown	hypothetical protein
SP_1934	SP_RS09720	1.03971	0.112782	0.026583	18	0.985585	0.0815964	0.01979	17	0.111962	Hypothetical/Unknown	hypothetical protein
SP_1935	SP_RS09725	0.957991	0.0652983	0.0196882	11	0.95782	0.105467	0.0317996	11	0.996398	Hypothetical/Unknown	hypothetical protein
SP_1936	SP_RS09735	1.00961	0.0612601	0.03063	4	1.08705	0.139765	0.0698824	4	0.349282	Transcription	putative type II restriction-modification system regulatory protein
SP_1937	SP_RS09740	0.979465	0.0573073	0.0158942	13	0.977953	0.204749	0.0591061	12	0.980513	Cell wall metabolism	autolysin
SP_1938	n.p	1.06404	0.106208	0.032023	11	1.08641	0.202382	0.0584225	12	0.740353	Hypothetical/Unknown	hypothetical protein
SP_1939	SP_RS09745	0.975779	0.0804412	0.0157758	26	0.984127	0.180335	0.0376024	23	0.838686	Membrane transport	MATE efflux family protein DNA
SP_1940	SP_RS09750	0.902708	0.106132	0.0750466	2	1.14538	0.0424929	0.030047	2	0.0953623	DNA repair and editing	recA protein
SP_1941	SP_RS09755	0.990819	0.0959798	0.0220193	19	0.949448	0.182414	0.0429954	18	0.397578	Cofactor and vitamin metabolism	competence/damage-inducible protein CinA
SP_1942	SP_RS09760	0	0	0	1	1.20093	0	0	1		Transcription	putative transcriptional regulator
SP_1943	SP_RS09765	0.940434	0.217232	0.082106	7	0.836711	0.289166	0.109294	7	0.462632	Various metabolism	acetyltransferase, GNAT family
SP_1944	SP_RS09770	0.106066	0.181948	0.105047	3	0.36404	0.317184	0.224283	2	0.374146	Translation	conserved hypothetical protein TIGR00150
SP_1945	SP_RS09775	0.988416	0.0678722	0.0138543	24	0.938567	0.138602	0.028292	24	0.12041	Hypothetical/Unknown	hypothetical protein
SP_1946	SP_RS09780	1.01897	0.0700445	0.0134801	27	0.951858	0.245903	0.0473241	27	0.178454	Transcription	putative transcriptional regulator PlcR
SP_1947	SP_RS09785	1.02793	0.0483503	0.0216229	5	1.05235	0.148777	0.0665352	5	0.736046	Hypothetical/Unknown	hypothetical protein
SP_1948	SP_RS09790	0.962332	0.11353	0.0401388	8	0.776842	0.239883	0.0906674	7	0.084064	Hypothetical/Unknown	conserved domain protein
SP_1949	SP_RS09795	1.00485	0.0393092	0.0138979	8	0.999851	0.125173	0.0442553	8	0.915738	Hypothetical/Unknown	hypothetical protein
SP_1950	SP_RS09800	1.01432	0.0977359	0.00903569	117	0.994541	0.179168	0.0167075	115	0.298775	Cellular community	putative bacteriocin formation protein
SP_1951	SP_RS09805	1.0104	0.0766846	0.01424	29	1.08107	0.267427	0.0496599	29	0.176757	Hypothetical/Unknown	conserved hypothetical protein
SP_1952	SP_RS09810	1.01652	0.0870699	0.0125675	48	0.961731	0.148503	0.0214345	48	0.0298967	Hypothetical/Unknown	hypothetical protein
SP_1953	SP_RS09815	1.00966	0.10375	0.00798073	169	0.98893	0.188322	0.0146609	165	0.215185	Membrane transport	toxin secretion ABC transporter, permease/ATP-binding protein
SP_1954	SP_RS09820	0.996426	0.1262	0.0167155	57	0.949022	0.16518	0.02336	50	0.101874	Folding, sorting, degradation	serine protease, subtilase family
SP_1955	SP_RS09825	1.04804	0.0525057	0.0131264	16	1.03192	0.133858	0.0357751	14	0.67558	Hypothetical/Unknown	hypothetical protein
SP_1956	SP_RS09830	1.01483	0.113023	0.0217513	27	0.987964	0.178909	0.035087	26	0.518072	Hypothetical/Unknown	hypothetical protein
SP_1957	SP_RS09835	0.984509	0.0473001	0.0211532	5	0.960042	0.082624	0.047703	3	0.655712	Membrane transport	ABC transporter, ATP-binding protein
SP_1958	SP_RS09840	1.00101	0.037531	0.0118683	10	0.938374	0.179009	0.0566077	10	0.293128	Hypothetical/Unknown	hypothetical protein
SP_1959	SP_RS09845	1.00268	0	0	1	0.719377	0	0	1		Nucleotide metabolism	nucleoside diphosphate kinase
SP_1960	SP_RS09850	0.748222	0.150521	0.0869032	3	0.583918	0.351001	0.20265	3	0.497583	Transcription	DNA-directed RNA polymerase, beta subunit
SP_1961	SP_RS09855										Transcription	DNA-directed RNA polymerase, beta subunit
SP_1962	n.p	1.02558	0.0392265	0.0277374	2	1.07505	0.0033431	0.00236393	2	0.217539	Hypothetical/Unknown	hypothetical protein
SP_1963	SP_RS09865	1.00911	0.0780087	0.0131859	35	0.981648	0.134583	0.0227488	35	0.300074	Hypothetical/Unknown	CBS domain protein
SP_1964	SP_RS09870	0.982288	0.0492334	0.0131582	14	0.996817	0.257524	0.0688262	14	0.837365	DNA repair and editing	DNA-entry nuclease
SP_1965	SP_RS09875	0.941694	0.0705457	0.0288002	6	0.927585	0.145473	0.0593892	6	0.835028	Transcription	hypothetical protein
SP_1966	SP_RS09880	0.975975	0.0863342	0.0169315	26	0.973253	0.174978	0.0357172	24	0.945373	Cell wall metabolism	UDP-N-acetylglucosamine 1-carboxyvinyltransferase
SP_1967	SP_RS09890	0.992853	0.0897742	0.0176062	26	0.981065	0.191839	0.0383677	25	0.781232	Hypothetical/Unknown	conserved hypothetical protein
SP_1968	SP_RS09895										Cofactor and vitamin metabolism	phosphopantetheine adenylyltransferase
SP_1969	SP_RS09900	0	0	0	1						DNA repair and editing	putative type II DNA modification methyltransferase
SP_1970	SP_RS09905	0.968673	0.0471563	0.0157188	9	0.918506	0.0874401	0.0291467	9	0.149294	Amino acid metabolism	aspartate--ammonia ligase
SP_1971	SP_RS09910	1.00646	0.162315	0.0613495	7	0.969849	0.165999	0.0627417	7	0.683874	Hypothetical/Unknown	hypothetical protein
SP_1972	SP_RS09915	1.05709	0.0625013	0.0180426	12	0.961374	0.147918	0.0427002	12	0.0509201	Hypothetical/Unknown	membrane protein
SP_1973	SP_RS09920	0.955477	0.0581389	0.0121228	23	0.856544	0.266951	0.0556632	23	0.089448	Translation	spoU rRNA Methylase family protein
SP_1974	SP_RS09925	0.992562	0.0124523	0.00880507	2	0.958972	0.0521892	0.0369033	2	0.469366	Various metabolism	acylphosphatase
SP_1975	SP_RS09930										Folding, sorting, degradation	SpoIIIJ family protein
SP_1976	SP_RS09935	0.987519	0.0459071	0.0265045	3	0.718263	0.339248	0.195865	3	0.244771	Amino acid metabolism	pyruvate formate-lyase-activating enzyme
SP_1977	n.p										Hypothetical/Unknown	hypothetical protein
SP_1978	SP_RS09940	0.995084	0.0738555	0.0132648	31	0.976755	0.111093	0.0209946	28	0.463501	Amino acid metabolism	diaminopimelate decarboxylase
SP_1979	SP_RS09945	0.988223	0.0881386	0.0172854	26	1.01631	0.125643	0.0246407	26	0.355265	Transcription	pur operon repressor
SP_1980	SP_RS09950	0.942982	0.151258	0.0534778	8	0.881708	0.210494	0.074421	8	0.514618	Translation	cmp-binding-factor 1
SP_1982	SP_RS09960	0.743132	0.235599	0.0653435	13	0.760129	0.216993	0.0686191	10	0.859359	Cofactor and vitamin metabolism	thiamine pyrophosphokinase
SP_1983	SP_RS09965	0.554884	0.171225	0.0647171	7	0.631922	0.336089	0.12703	7	0.598829	Carbohydrate metabolism	ribulose-phosphate 3-epimerase
SP_1984	SP_RS09970										Translation	ribosome small subunit-dependent GTPase A
SP_1985	SP_RS09975	0.250704	0	0	1	0.635701	0	0	1		Translation	dimethyladenosine transferase
SP_1986	SP_RS09980	0.927679	0.0796817	0.0356347	5	0.80987	0.268453	0.120056	5	0.374382	Hypothetical/Unknown	hypothetical protein
SP_1987	SP_RS09985	0.915592	0.110205	0.0367349	9	0.862322	0.0658344	0.0219448	9	0.231099	Membrane transport	ABC transporter, ATP-binding protein
SP_1988	SP_RS09990	0.959622	0.0814906	0.0111936	53	0.916029	0.188351	0.0263744	51	0.131233	Hypothetical/Unknown	putative immunity protein
SP_1989	SP_RS09995	0.941637	0.0907951	0.0151325	36	0.98737	0.200528	0.0334214	36	0.216717	Transcription	putative transcriptional regulator PlcR
SP_1990	SP_RS10000										Translation	primase-related protein
SP_1991	SP_RS10005	0.955601	0.0469462	0.0130205	13	0.893206	0.134941	0.037426	13	0.12844	Hypothetical/Unknown	putative hydrolase
SP_1992	n.p	1.0034	0.0778558	0.022475	12	0.905747	0.17112	0.049398	12	0.0856832	Structural proteins	cell wall surface anchor family protein
SP_1993	SP_RS10015										Translation	ribosomal protein L34
SP_1994	SP_RS10020	0.30835	0.47791	0.144095	11	0.360822	0.427369	0.142456	9	0.798601	Amino acid metabolism	aminotransferase, class I
SP_1995	n.p	0.97869	0.0959853	0.0226239	18	0.95268	0.169063	0.0410039	17	0.582356	Hypothetical/Unknown	conserved hypothetical protein
SP_1996	SP_RS10030	1.02728	0.0523868	0.0174623	9	0.935087	0.0643518	0.0214506	9	0.00421553	Hypothetical/Unknown	universal stress protein family
SP_1997	SP_RS10035	1.0194	0.0993371	0.0275512	13	0.936816	0.280081	0.0776804	13	0.326366	Hypothetical/Unknown	Cof family protein
SP_1998	SP_RS10040	0.941667	0.0456429	0.0228215	4	0.735942	0.23948	0.11974	4	0.142433	Amino acid metabolism	putative L-asparaginase
SP_1999	SP_RS10050	0.86673	0.0353131	0.0249702	2	0.747187	0.109071	0.0771246	2	0.278263	Transcription	catabolite control protein A
SP_2000	SP_RS10055	0.967971	0.0622125	0.0187578	11	0.926834	0.196319	0.0566723	12	0.498305	Signal transduction	DNA-binding response regulator
SP_2001	SP_RS10060	0.980436	0.101137	0.0245293	17	0.976418	0.157194	0.0392985	16	0.931434	Signal transduction	putative sensor histidine kinase
SP_2002	SP_RS10065	0.977837	0.0842998	0.0254173	11	1.02736	0.155785	0.0449714	12	0.348643	Membrane transport	conserved hypothetical protein
SP_2003	SP_RS10070	0.976828	0.0770093	0.0344396	5	1.04855	0.120544	0.0539091	5	0.294724	Membrane transport	ABC transporter, ATP-binding protein
SP_2004	SP_RS10075										Hypothetical/Unknown	hypothetical protein
SP_2005	SP_RS10080										Hypothetical/Unknown	hypothetical protein
SP_2006	SP_RS10155										Transcription	transcriptional regulator ComX2
SP_2007	SP_RS10160	0.7854	0.102465	0.0458237	5	0.566917	0.156705	0.0783525	4	0.0469783	Transcription	transcription antitermination protein NusG
SP_2008	SP_RS10165										Folding, sorting, degradation	putative preprotein translocase, SecE subunit
SP_2009	SP_RS10170	1.00175	0	0	1	1.04557	0	0	1		Translation	ribosomal protein L33
SP_2010	SP_RS10175	0.988864	0.111359	0.0188231	35	0.966237	0.176483	0.0302666	34	0.5277	Cell wall metabolism	penicillin-binding protein 2A
SP_2011	SP_RS10180	0.993303	0.0943294	0.0235824	16	0.990391	0.196406	0.0491016	16	0.95772	Translation	ribosomal large subunit pseudouridine synthase, RluD subfamily
SP_2012	SP_RS10185										Energy metabolism	glyceraldehyde 3-phosphate dehydrogenase
SP_2013	SP_RS10190	1.02474	0.0618039	0.0145673	18	1.01537	0.119184	0.0289063	17	0.774217	Membrane transport	conserved hypothetical protein
SP_2016	SP_RS10205	1.0253	0.0643981	0.0119584	29	0.945679	0.28636	0.0531757	29	0.149644	Cofactor and vitamin metabolism	nicotinate-nucleotide pyrophosphorylase
SP_2017	SP_RS10210	1.00465	0.0707714	0.015825	20	0.949755	0.226137	0.0505658	20	0.306691	Membrane transport	membrane protein
SP_2020	SP_RS10220	1.02015	0.086692	0.0223838	15	0.962154	0.144563	0.0400945	13	0.217771	Transcription	transcriptional regulator, GntR family
SP_2021	SP_RS10225	0.997974	0.0886988	0.0143888	38	0.847246	0.198652	0.0326583	37	6.84765e-05	Carbohydrate metabolism	glycosyl hydrolase, family 1
SP_2022	SP_RS10230	0.99431	0.0757724	0.00994941	58	0.944011	0.233511	0.0309293	57	0.124381	Membrane transport	PTS system, IIC component
SP_2023	SP_RS10235	0.992756	0.0381369	0.0190684	4	1.06416	0.0519313	0.0259656	4	0.0685308	Membrane transport	PTS system, IIB component
SP_2024	SP_RS10240	1.00113	0.0508797	0.0160896	10	1.03001	0.0877649	0.0277537	10	0.379861	Membrane transport	PTS system, IIA component
SP_2025	n.p										Hypothetical/Unknown	hypothetical protein
SP_2026	SP_RS10245	0.973224	0.0741418	0.00828931	80	0.949657	0.175005	0.0199436	77	0.27689	Energy metabolism	alcohol dehydrogenase, iron-containing
SP_2027	SP_RS10250	0.995657	0.071252	0.0205687	12	0.887791	0.198127	0.0571943	12	0.0897921	Hypothetical/Unknown	conserved hypothetical protein
SP_2028	SP_RS10255	1.00836	0.0425238	0.0150344	8	0.880907	0.144181	0.0509758	8	0.0309811	Folding, sorting, degradation	phosphotyrosine protein phosphatase
SP_2029	SP_RS10260	0.988116	0.089591	0.0248481	13	0.951784	0.33126	0.0956266	12	0.716442	Folding, sorting, degradation	preprotein translocase, YajC subunit
SP_2030	SP_RS10265	0.86772	0.0844689	0.0156855	29	0.934385	0.113733	0.0214936	28	0.0152205	Carbohydrate metabolism	transketolase
SP_2031	SP_RS10270	0.979756	0.0876484	0.012651	48	0.862295	0.208827	0.0307899	46	0.000654137	Carbohydrate metabolism	L-ascorbate 6-phosphate lactonase
SP_2032	SP_RS10275	0.999462	0.0809557	0.00916642	78	0.918173	0.202633	0.0237164	73	0.00169564	Transcription	transcriptional regulator, BglG family
SP_2033	SP_RS10280	0.981129	0.0681727	0.0112075	37	0.898949	0.216634	0.0361056	36	0.033057	Carbohydrate metabolism	putative L-ribulose 5-phosphate 4-epimerase AraD
SP_2034	SP_RS10285	0.986493	0.0650614	0.0122955	28	1.01258	0.117629	0.0222298	28	0.308966	Carbohydrate metabolism	putative hexulose-6-phosphate isomerase
SP_2035	SP_RS10290	0.986782	0.0705668	0.0128837	30	0.980133	0.154811	0.0292566	28	0.835975	Carbohydrate metabolism	putative hexulose-6-phosphate synthase
SP_2036	SP_RS10295	0.98094	0.0668491	0.0201558	11	1.06182	0.179868	0.0519234	12	0.161269	Membrane transport	PTS system, IIA component
SP_2037	SP_RS10300	0.965058	0.0941586	0.0261149	13	0.967866	0.161335	0.0447462	13	0.957224	Membrane transport	PTS system, IIB component
SP_2038	SP_RS10305	0.957244	0.0850808	0.0108935	61	0.930524	0.166551	0.0215016	60	0.269875	Membrane transport	putative PTS system, membrane component
SP_2039	SP_RS10310	0.969515	0.104136	0.0368178	8	0.944308	0.152076	0.0537669	8	0.704711	Hypothetical/Unknown	conserved hypothetical protein
SP_2040	SP_RS10315	0.79262	0.207993	0.078614	7	0.753881	0.139982	0.0529082	7	0.689875	Translation	putative jag protein
SP_2041	SP_RS10320	0.907231	0.144609	0.0386484	14	0.840598	0.308947	0.0825697	14	0.471381	Membrane transport	SpoIIIJ family protein
SP_2042	SP_RS10325										Translation	ribonuclease P protein component
SP_2043	n.p	0.790061	0.364006	0.257391	2	0.949884	0	0	1	0.64625	Mobile element/pseudogene	hypothetical protein
SP_2044	SP_RS10330										Carbohydrate metabolism	acetate kinase
SP_2045	SP_RS10335	0.969821	0.0918613	0.0222796	17	0.831633	0.285993	0.0714983	16	0.0745759	DNA repair and editing	conserved hypothetical protein
SP_2047	SP_RS10350	1.00053	0.0548995	0.0224126	6	0.969841	0.0955535	0.0390095	6	0.510663	Hypothetical/Unknown	conserved domain protein
SP_2048	SP_RS10355	0.977648	0.0773869	0.0244719	10	0.959542	0.142024	0.044912	10	0.727448	Membrane transport	conserved hypothetical protein
SP_2049	SP_RS10360	1.01415	0.0101473	0.00585856	3	0.973165	0.0176825	0.010209	3	0.0253081	Membrane transport	conserved hypothetical protein
SP_2050	SP_RS10365	0.996486	0.128079	0.0426929	9	1.01261	0.136161	0.0453871	9	0.79911	Membrane transport	competence protein CglD
SP_2051	SP_RS10370	0.978895	1.11022e-16	1.11022e-16	1	0.912347	0	0	1		Membrane transport	competence protein CglC
SP_2052	SP_RS10375	0.979642	0.0494674	0.00989348	25	0.936451	0.186475	0.037295	25	0.268547	Membrane transport	competence protein CglB
SP_2053	SP_RS10380	0.983476	0.0782309	0.0170714	21	0.992534	0.161296	0.0370038	19	0.825294	Membrane transport	competence protein CglA
SP_2054	SP_RS10385	0.963263	0.0663613	0.0191568	12	0.979526	0.144613	0.0436025	11	0.736143	Hypothetical/Unknown	conserved hypothetical protein
SP_2055	SP_RS10390	0.994067	0.0557592	0.0149023	14	0.991287	0.109596	0.0282977	15	0.931369	Carbohydrate metabolism	alcohol dehydrogenase, zinc-containing
SP_2056	SP_RS10395	1.01199	0.0667334	0.0101768	43	0.967832	0.136952	0.0206463	44	0.0583931	Carbohydrate metabolism	N-acetylglucosamine-6-phosphate deacetylase
SP_2057	SP_RS10400	0.940909	0.0769327	0.011871	42	0.962153	0.141638	0.0226802	39	0.409115	Cell wall metabolism	conserved hypothetical protein
SP_2058	SP_RS10405	0.980821	0.0686338	0.0171584	16	0.919314	0.113922	0.0294145	15	0.0812757	Translation	queuine tRNA-ribosyltransferase
SP_2059	SP_RS10410	0.993655	0.0831707	0.0129891	41	0.889188	0.191057	0.0291359	43	0.00155008	Hypothetical/Unknown	conserved hypothetical protein
SP_2060	SP_RS10415	1.00408	0.0638177	0.0164777	15	0.908269	0.228942	0.0591125	15	0.129695	Folding, sorting, degradation	pyrrolidone-carboxylate peptidase
SP_2061	SP_RS10420	0.979211	0.0886316	0.0255857	12	0.888375	0.325822	0.0940566	12	0.361502	Hypothetical/Unknown	conserved hypothetical protein
SP_2062	SP_RS10425	0.993939	0.0378571	0.0218568	3	0.823314	0.130744	0.0754851	3	0.0956829	Transcription	transcriptional regulator, MarR family
SP_2063	SP_RS10430	0.971898	0.0684657	0.0139755	24	0.898127	0.254709	0.0509418	25	0.169114	Hypothetical/Unknown	LysM domain protein
SP_2064	SP_RS10435	0.952506	0.0900817	0.0240753	14	1.00033	0.126718	0.0316795	16	0.239501	Various metabolism	hydrolase, haloacid dehalogenase-like family
SP_2065	SP_RS10440	0.938593	0.0582103	0.00998298	34	0.860533	0.214692	0.0373731	33	0.0477328	Membrane transport	MATE efflux family protein
SP_2066	SP_RS10445	0.973855	0.0575605	0.0173551	11	0.956319	0.0656998	0.0198092	11	0.513114	Amino acid metabolism	threonine synthase
SP_2067	SP_RS10450	1.01794	0.0434869	0.0194479	5	1.03472	0.0815661	0.0364775	5	0.695508	Hypothetical/Unknown	hypothetical protein
SP_2068	SP_RS10535										Nucleotide metabolism	cytidine/deoxycytidylate deaminase family protein
SP_2069	SP_RS10540	0.961692	0	0	1	1.07035	0	0	1		Translation	glutamyl-tRNA synthetase
SP_2070	SP_RS10545										Carbohydrate metabolism	glucose-6-phosphate isomerase
SP_2071	SP_RS10550					1.11304	0	0	1		Hypothetical/Unknown	hypothetical protein
SP_2072	SP_RS10555	0.985346	0.0639762	0.0184683	12	0.950194	0.13869	0.0400365	12	0.433828	Amino acid metabolism	glutamine amidotransferase, class-I
SP_2073	SP_RS10560	0.990173	0.0685433	0.0097919	49	0.975085	0.167851	0.0242272	48	0.56505	Membrane transport	ABC transporter, permease/ATP-binding protein
SP_2075	SP_RS10570	0.983401	0.0810865	0.0143342	32	0.965624	0.160487	0.0283704	32	0.577999	Membrane transport	ABC transporter, permease/ATP-binding protein
SP_2077	SP_RS10580	1.01513	0.0545887	0.0128667	18	0.886425	0.223285	0.0541545	17	0.0271474	Transcription	putative transcriptional repressor
SP_2078	SP_RS10585										Translation	arginyl-tRNA synthetase
SP_2081	SP_RS10595	0.9601	0.108904	0.0385036	8	0.902081	0.101424	0.0358588	8	0.288753	Hypothetical/Unknown	conserved hypothetical protein
SP_2082	SP_RS10600	0.973347	0.0769197	0.0343995	5	0.984579	0.0740273	0.033106	5	0.819909	Signal transduction	response regulator
SP_2083	SP_RS10605	1.0058	0.0971792	0.0217299	20	0.885172	0.122864	0.0281868	19	0.00167653	Signal transduction	sensor histidine kinase PnpS
SP_2084	SP_RS10610	0.973039	0.0709415	0.0139128	26	0.85784	0.216118	0.0432236	25	0.0144149	Membrane transport	phosphate ABC transporter, phosphate-binding protein
SP_2085	SP_RS10615	0.972788	0.0969627	0.0171408	32	0.936589	0.135048	0.0238734	32	0.222705	Membrane transport	phosphate ABC transporter, permease protein
SP_2086	SP_RS10620	0.99138	0.0795183	0.0106261	56	0.906358	0.161491	0.0223947	52	0.000861183	Membrane transport	phosphate ABC transporter, permease protein
SP_2087	SP_RS10625	0.976554	0.114508	0.02164	28	0.85419	0.285625	0.057125	25	0.0504918	Membrane transport	phosphate ABC transporter, ATP-binding protein
SP_2088	SP_RS10630	0.975881	0.0934191	0.0208892	20	0.964248	0.123569	0.0283487	19	0.742999	Transcription	phosphate transport system regulatory protein PhoU
SP_2090	SP_RS10640	0.999924	0.069164	0.0199659	12	0.990023	0.11727	0.0338528	12	0.803439	Transcription	transcriptional regulator
SP_2091	SP_RS10645										Carbohydrate metabolism	glycerol-3-phosphate dehydrogenase (NAD(P)+)
SP_2092	SP_RS10650										Carbohydrate metabolism	UTP-glucose-1-phosphate uridylyltransferase
SP_2093	SP_RS10655	0.989922	0.114305	0.0172322	44	1.01903	0.194182	0.0296125	43	0.397967	Hypothetical/Unknown	hypothetical protein
SP_2094	SP_RS10665	0.984177	0.0692485	0.0185074	14	0.956578	0.377295	0.0974171	15	0.782886	Folding, sorting, degradation	conserved hypothetical protein
SP_2095	SP_RS10670	1.00478	0.0475954	0.0127204	14	0.977525	0.109367	0.0292296	14	0.400347	Cofactor and vitamin metabolism	5-formyltetrahydrofolate cyclo-ligase family protein
SP_2096	SP_RS10675	0.985156	0.0804702	0.0201176	16	0.930527	0.0892447	0.0223112	16	0.0789943	Amino acid metabolism	peptidase, M20/M25/M40 family
SP_2097	SP_RS10680	0.93977	0.077528	0.0233756	11	0.805467	0.346218	0.104389	11	0.223777	Amino acid metabolism	putative 2,3,4,5-tetrahydropyridine-2-carboxylate N-succinyltransferase
SP_2098	SP_RS10685	0.987423	0.123029	0.024128	26	0.935665	0.126862	0.0253725	25	0.145743	Membrane transport	membrane protein
SP_2099	SP_RS10690	0.963023	0.094983	0.00959473	98	0.944649	0.166606	0.0170042	96	0.347832	Cell wall metabolism	penicillin-binding protein 1B
SP_2100	SP_RS10695										Translation	tyrosyl-tRNA synthetase
SP_2101	SP_RS10700	0.996641	0.0778415	0.00875786	79	0.91241	0.23024	0.025904	79	0.00244401	Membrane transport	cation-transporting ATPase, EI-E2 family
SP_2102	SP_RS10705	1.00026	0.0731225	0.0167755	19	0.971101	0.0947717	0.0217421	19	0.295368	Hypothetical/Unknown	hypothetical protein
SP_2103	SP_RS10710	0.973094	0.105956	0.0283178	14	0.876558	0.312306	0.080637	15	0.268605	Translation	rRNA (guanine-N1-)-methyltransferase
SP_2104	SP_RS10720	0.952015	0.0845413	0.0281804	9	0.913025	0.0964516	0.0321505	9	0.375307	Hypothetical/Unknown	hypothetical protein
SP_2105	SP_RS10725	0.988886	0.0803462	0.013581	35	0.906199	0.18201	0.0307653	35	0.0164922	Hypothetical/Unknown	hypothetical protein
SP_2106	SP_RS10735	0.965305	0.123988	0.018483	45	0.950529	0.183012	0.0279091	43	0.660016	Carbohydrate metabolism	glycogen phosphorylase family protein
SP_2107	SP_RS10740	0.874867	0.0752707	0.0188177	16	0.958938	0.15537	0.0401164	15	0.0677838	Carbohydrate metabolism	4-alpha-glucanotransferase
SP_2108	SP_RS10745	0.988735	0.0840114	0.0120016	49	0.913629	0.145656	0.020808	49	0.00233986	Membrane transport	maltose/maltodextrin ABC transporter, maltose/maltodextrin-binding protein
SP_2109	SP_RS10750	0.980655	0.101075	0.0152376	44	0.923222	0.16532	0.024923	44	0.052515	Membrane transport	maltodextrin ABC transporter, permease protein
SP_2110	SP_RS10755	1.01037	0.0690292	0.0118384	34	0.958272	0.204303	0.0335872	37	0.148063	Membrane transport	maltodextrin ABC transporter, permease protein
SP_2111	SP_RS10760	0.970831	0.0761396	0.0158762	23	0.919102	0.161752	0.0344857	22	0.180119	Carbohydrate metabolism	malA protein
SP_2112	SP_RS10765	0.957149	0.0742117	0.0154742	23	0.906112	0.109552	0.0223622	24	0.0670437	Transcription	maltose operon transcriptional repressor
SP_2113	SP_RS10775	0.942826	0.163761	0.0517859	10	0.888843	0.167902	0.0530953	10	0.476067	Hypothetical/Unknown	conserved hypothetical protein
SP_2114	SP_RS10780										Translation	aspartyl-tRNA synthetase
SP_2115	SP_RS10790	0.947479	0.0486495	0.0183878	7	0.874536	0.116447	0.0440129	7	0.152134	Hypothetical/Unknown	hypothetical protein
SP_2116	SP_RS10795	0.969834	0.0706454	0.0154161	21	0.914757	0.108455	0.0236668	21	0.0582127	Folding, sorting, degradation	conserved domain protein
SP_2117	SP_RS10800	0.949462	0.0857146	0.0146999	34	0.97729	0.191332	0.0333067	33	0.447419	Hypothetical/Unknown	hypothetical protein
SP_2118	SP_RS10805	0.979666	0.0738115	0.022255	11	0.89912	0.313417	0.0991112	10	0.437601	Hypothetical/Unknown	hypothetical protein
SP_2119	SP_RS10810	0.894139	0.142985	0.0714927	4	0.969211	0.146588	0.0732939	4	0.491068	Transcription	putative transcriptional regulator
SP_2120	n.p	0.998538	0.11161	0.0207255	29	1.02335	0.173537	0.0327954	28	0.525168	Hypothetical/Unknown	hypothetical protein
SP_2121	SP_RS10825	0.866123	0	0	1	0.672445	0	0	1		Translation	histidyl-tRNA synthetase
SP_2122	SP_RS10830	0.976289	0.0968646	0.0153156	40	0.944144	0.191665	0.030691	39	0.351604	Hypothetical/Unknown	conserved hypothetical protein
SP_2124	n.p	0.914464	0.14592	0.0842468	3	0.919616	0.190058	0.10973	3	0.972078	Hypothetical/Unknown	hypothetical protein
SP_2125	SP_RS10840	1.09603	0.0689521	0.0487565	2	0.374218	0.278267	0.196764	2	0.0706184	Cofactor and vitamin metabolism	conserved hypothetical protein
SP_2126	SP_RS10850	0.995354	0.0836232	0.0127524	43	0.946985	0.191778	0.0292459	43	0.13327	Amino acid metabolism	dihydroxy-acid dehydratase
SP_2127	SP_RS10855	0.982022	0.0819558	0.0160728	26	0.961019	0.168909	0.0337817	25	0.577057	Carbohydrate metabolism	transketolase, C-terminal subunit
SP_2128	SP_RS10860	0.998599	0.0625687	0.00912659	47	0.933178	0.191598	0.0279475	47	0.0285116	Carbohydrate metabolism	transketolase, N-terminal subunit
SP_2129	SP_RS10865	1.0054	0.0772429	0.00753813	105	0.936911	0.183447	0.0179885	104	0.000547223	Membrane transport	putative PTS system, IIC component
SP_2130	SP_RS10870	0.982519	0.0656228	0.0126291	27	0.975742	0.11341	0.0218257	27	0.789167	Membrane transport	putative PTS system, IIB component
SP_2131	SP_RS10875	0.989582	0.0843401	0.00804151	110	0.930428	0.168517	0.0162911	107	0.00131279	Transcription	transcriptional regulator, BglG family
SP_2132	SP_RS10880	0.994335	0.0945797	0.0147709	41	0.902161	0.237437	0.0366373	42	0.0221092	Hypothetical/Unknown	conserved hypothetical protein
SP_2133	SP_RS10885	0.913017	0.126136	0.0564099	5	0.987986	0.304098	0.135997	5	0.624362	Hypothetical/Unknown	conserved domain protein
SP_2134	SP_RS10890	0.704749	0	0	1	0.78968	0	0	1		Translation	ribosomal protein L32
SP_2135	SP_RS10895	1.02918	0.0829006	0.0586196	2	0.889498	0.080832	0.0571568	2	0.23011	Translation	ribosomal protein L33
SP_2136	SP_RS10900	0.984691	0.0879843	0.010228	74	0.890798	0.250507	0.0295226	72	0.00313242	Cellular community	choline binding protein PcpA
SP_2139	SP_RS10920	0.987826	0.0904306	0.0341795	7	0.880576	0.152493	0.057637	7	0.135467	Hypothetical/Unknown	hypothetical protein
SP_2140	n.p	1.01667	0.057422	0.0135345	18	0.946004	0.17387	0.0421697	17	0.120138	Hypothetical/Unknown	hypothetical protein
SP_2141	SP_RS10925	0.971779	0.0891793	0.0165602	29	0.968554	0.137496	0.0255324	29	0.915964	Cell wall metabolism	glycosyl hydrolase-related protein
SP_2142	SP_RS10930	0.995954	0.0789285	0.0161112	24	0.948321	0.158487	0.0330469	23	0.201718	Hypothetical/Unknown	ROK family protein
SP_2143	SP_RS10935	0.9876	0.0902825	0.0112853	64	0.943992	0.169228	0.0213207	63	0.0730599	Cell wall metabolism	conserved hypothetical protein
SP_2144	SP_RS10940	0.988153	0.0909827	0.0175096	27	0.8768	0.214982	0.0429964	25	0.0202326	Cell wall metabolism	conserved hypothetical protein
SP_2145	SP_RS10945	0.977944	0.0931723	0.0118329	62	0.942701	0.121978	0.0154912	62	0.0730797	Cell wall metabolism	antigen, cell wall surface anchor family
SP_2146	SP_RS10950	0.945564	0.141787	0.0258867	30	0.933876	0.24212	0.0457564	28	0.824874	Carbohydrate metabolism	conserved hypothetical protein
SP_2147	n.p	0.966491	0.0941315	0.0228302	17	0.934358	0.190762	0.0476904	16	0.54779	Hypothetical/Unknown	hypothetical protein
SP_2148	SP_RS10955	0.978956	0.0857446	0.0207961	17	0.921144	0.183575	0.0432689	18	0.237065	Amino acid metabolism	arginine deiminase
SP_2150	SP_RS10960	0.974036	0.062026	0.0115179	29	0.925294	0.130059	0.0241514	29	0.0738494	Amino acid metabolism	ornithine carbamoyltransferase
SP_2151	SP_RS10965	1.00151	0.115414	0.0218113	28	0.951527	0.192047	0.0362935	28	0.243008	Amino acid metabolism	carbamate kinase
SP_2152	SP_RS10970	0.977769	0.0931469	0.0110545	71	0.952038	0.169045	0.0199221	72	0.260667	Hypothetical/Unknown	conserved hypothetical protein
SP_2153	SP_RS10975	0.991238	0.0817534	0.0127677	41	0.903078	0.199749	0.0311955	41	0.010647	Hypothetical/Unknown	peptidase, M20/M25/M40 family
SP_2156	SP_RS11000	0.990087	0.0440563	0.0110141	16	0.925723	0.108104	0.027026	16	0.035225	Hypothetical/Unknown	SPFH domain/Band 7 family
SP_2157	SP_RS11005	0.972683	0.131146	0.0167916	61	0.873282	0.267286	0.0347976	59	0.0113312	Carbohydrate metabolism	alcohol dehydrogenase, iron-containing
SP_2158	SP_RS11010	0.992	0.0877336	0.00836507	110	0.945739	0.172758	0.0167011	107	0.014033	Carbohydrate metabolism	L-fucose isomerase
SP_2159	SP_RS11015	0.982951	0.0768522	0.00493007	243	0.99305	0.156514	0.0100611	242	0.367849	Carbohydrate metabolism	fucolectin-related protein
SP_2160	SP_RS11020	0.974696	0.106243	0.0076875	191	0.973998	0.19477	0.0142812	186	0.965689	Carbohydrate metabolism	conserved hypothetical protein
SP_2161	SP_RS11025	0.980311	0.0785527	0.0109996	51	0.970018	0.154727	0.0225693	47	0.682732	Membrane transport	PTS system, IID component
SP_2162	SP_RS11030	0.980062	0.145004	0.0245101	35	0.982202	0.151997	0.0264593	33	0.952859	Membrane transport	PTS system, IIC component
SP_2163	SP_RS11035	0.980089	0.0678765	0.0151777	20	1.00777	0.145639	0.0334119	19	0.455506	Membrane transport	PTS system, IIB component
SP_2164	SP_RS11040	0.932129	0.0997868	0.019204	27	0.902683	0.210036	0.0404215	27	0.513441	Membrane transport	PTS system, IIA component
SP_2165	SP_RS11045	0.97832	0.074857	0.0116907	41	0.942894	0.193654	0.0306195	40	0.283051	Carbohydrate metabolism	fucose operon FucU protein
SP_2166	SP_RS11050	0.993025	0.0694463	0.0119099	34	0.94155	0.287325	0.047236	37	0.294351	Carbohydrate metabolism	L-fuculose phosphate aldolase
SP_2167	SP_RS11055	0.973957	0.0697324	0.00779632	80	0.862002	0.229636	0.0258361	79	5.46607e-05	Carbohydrate metabolism	putative L-fuculose kinase fucK
SP_2168	SP_RS11060	0.971439	0.06802	0.0113367	36	0.924722	0.196547	0.0327578	36	0.182096	Transcription	putative fucose operon repressor
SP_2169	SP_RS11065	0.873198	0.18285	0.0217003	71	0.781372	0.29315	0.0350381	70	0.0274846	Membrane transport	zinc ABC transporter, zinc-binding lipoprotein
SP_2170	SP_RS11070	0.860626	0.272564	0.0861923	10	0.873294	0.246103	0.0820345	9	0.91646	Membrane transport	zinc ABC transporter, permease protein
SP_2171	SP_RS11075										Membrane transport	zinc ABC transporter, ATP-binding protein
SP_2172	SP_RS11080	0.79572	0.0988513	0.0403559	6	0.815754	0.0855629	0.0349309	6	0.715234	Transcription	adc operon repressor AdcR
SP_2173	SP_RS11085	0.962878	0.110347	0.0104268	112	0.875474	0.183787	0.0177673	107	3.27093e-05	Various metabolism	dltD protein
SP_2174	SP_RS11090	0.967338	0.103207	0.0258017	16	0.883465	0.0996927	0.0249232	16	0.0262443	Various metabolism	D-alanyl carrier protein
SP_2175	SP_RS11095	0.968518	0.0635922	0.00710983	80	0.92217	0.0969636	0.0109093	79	0.000492176	Various metabolism	dltB protein
SP_2176	SP_RS11100	0.961118	0.0747074	0.00810315	85	0.8674	0.20088	0.0214138	88	6.54688e-05	Various metabolism	D-alanine-activating enzyme
SP_2177	SP_RS11105	0.947502	0.0642479	0.0165887	15	0.920077	0.104646	0.0270195	15	0.394397	Hypothetical/Unknown	hypothetical protein
SP_2182	SP_RS11145	0.973116	0.0877276	0.0162906	29	0.969369	0.110143	0.0216008	26	0.890373	Hypothetical/Unknown	hypothetical protein
SP_2183	SP_RS11150	0.912842	0.00756965	0.00437034	3	0.800394	0.288622	0.166636	3	0.536922	Hypothetical/Unknown	hypothetical protein
SP_2184	SP_RS11155	0.988555	0.0598529	0.0159964	14	0.891888	0.143598	0.0383782	14	0.0281502	Membrane transport	glycerol uptake facilitator protein
SP_2185	SP_RS11160	0.99517	0.096085	0.0130755	54	0.943741	0.170077	0.0233619	53	0.0574445	Lipid metabolism	hypothetical protein
SP_2186	SP_RS11165	0.985661	0.0696924	0.0110193	40	0.929697	0.149371	0.0233279	41	0.0330742	Lipid metabolism	glycerol kinase
SP_2187	SP_RS11170	0.985042	0.0957985	0.0139737	47	0.916259	0.261198	0.038937	45	0.0998526	Transcription	conserved domain protein
SP_2188	SP_RS11175	0.761512	0.0941249	0.0297649	10	0.887169	0.183883	0.058149	10	0.0703689	Folding, sorting, degradation	chaperonin, 33 kDa
SP_2189	SP_RS11180	0.887345	0.165665	0.0676324	6	0.762635	0.356358	0.145483	6	0.454965	Translation	putative TIM-barrel protein, NifR3 family
SP_2190	SP_RS11185	0.940575	0.124587	0.0244335	26	0.916363	0.287162	0.0612231	22	0.71508	Cellular community	choline binding protein A
SP_2191	SP_RS11190	0.972908	0.0719243	0.0153343	22	0.992621	0.161658	0.0337081	23	0.597248	Hypothetical/Unknown	conserved hypothetical protein
SP_2192	SP_RS11195	0.93506	0.129451	0.0163093	63	0.946568	0.168399	0.0217403	60	0.672731	Signal transduction	sensor histidine kinase
SP_2193	SP_RS11200	0.94238	0.126802	0.0351686	13	0.84208	0.216746	0.0625692	12	0.175628	Signal transduction	DNA-binding response regulator
SP_2194	SP_RS11210	0.826804	0.129408	0.0188761	47	0.693524	0.303702	0.0457848	44	0.00850245	Folding, sorting, degradation	ATP-dependent Clp protease, ATP-binding subunit
SP_2195	SP_RS11215	0.880856	0.107773	0.0311114	12	0.748505	0.190942	0.0551203	12	0.0482891	Transcription	transcriptional regulator CtsR
SP_2196	SP_RS11220	0.941207	0.0745556	0.0171042	19	0.899741	0.141259	0.0324071	19	0.265291	Membrane transport	ABC transporter, ATP-binding protein
SP_2197	SP_RS11225	0.889947	0.165075	0.0287358	33	0.894792	0.169048	0.0294275	33	0.906593	Membrane transport	putative ABC transporter, substrate-binding protein
SP_2198	SP_RS11230	0.792356	0.184203	0.0510888	13	0.791321	0.0967373	0.030591	10	0.986302	Membrane transport	ABC transporter, permease protein
SP_2199	SP_RS11235	0.853864	0.27184	0.156947	3	1.106	0.0178311	0.0102948	3	0.184186	Hypothetical/Unknown	conserved hypothetical protein
SP_2200	n.p	0.911976	0.0403472	0.0201736	4	1.08188	0.166134	0.0830671	4	0.0940298	Hypothetical/Unknown	hypothetical protein
[truncated: 44 more rows]

## Sheet: Batch Glucose v Drop Elastase
LOCUS_TIGR4.old	LOCUS_TIGR4.new	AVE_W_Batch_Glucose	S.D._W_Batch_Glucose	S.E._W_Batch_Glucose	INS_W_Batch_Glucose	AVE_W_Droplet_Elastase	S.D._W_Droplet_Elastase	S.E._W_Droplet_Elastase	INS_W_Droplet_Elastase	P-VAL	GENE.CATEGORY	GENE.DESCRIPTION
SP_0001	SP_RS00005										Replication	chromosomal replication initiator protein DnaA
SP_0002	SP_RS00010										Replication	DNA polymerase III, beta subunit
SP_0003	n.p	0.875245	0.0492975	0.0348586	2	0.959629	0.084377	0.0596635	2	0.346439	Hypothetical/Unknown	hypothetical protein
SP_0004	SP_RS00020	0.847176	0.0995948	0.0376433	7	0.768975	0.241669	0.0913424	7	0.443993	Translation	GTP-dependent nucleic acid-binding protein
SP_0005	SP_RS00025										Translation	peptidyl-tRNA hydrolase
SP_0006	SP_RS00030	0.910722	0.126002	0.0171468	54	0.849536	0.334795	0.0455598	54	0.211548	Transcription	transcription-repair coupling factor
SP_0007	SP_RS00035	0.870103	0.107884	0.0325281	11	0.843026	0.307151	0.0926095	11	0.785488	Hypothetical/Unknown	S4 domain protein
SP_0008	SP_RS00040										Cell division	hypothetical protein
SP_0009	SP_RS00045	0.941611	0.0674032	0.0389153	3	0.958364	0.150571	0.0869321	3	0.868925	Hypothetical/Unknown	hypothetical protein
SP_0010	SP_RS00050	0.77359	0.0850779	0.0321564	7	0.62874	0.406729	0.153729	7	0.374555	Antibiotic response/sensing	conserved domain protein
SP_0011	SP_RS00055	0.693177	0	0	1	0	0	0	1		Translation	tRNA(Ile)-lysidine synthetase
SP_0012	SP_RS00060	0.771547	0.151995	0.0421557	13	0.748659	0.341056	0.102832	11	0.838734	Nucleotide metabolism	hypoxanthine-guanine phosphoribosyltransferase
SP_0013	SP_RS00065	0.784245	0.0833421	0.0263551	10	0.687367	0.327667	0.103617	10	0.376849	Cell division	cell division protein FtsH
SP_0014	SP_RS00070										Transcription	transcriptional regulator ComX1
SP_0018	SP_RS00130	0.980519	0.0811959	0.0363119	5	0.957029	0.189644	0.0848116	5	0.805445	Transcription	hypothetical protein
SP_0019	SP_RS00135	0.796603	0.0809365	0.018098	20	0.955284	0.176965	0.0386169	21	0.000624814	Nucleotide metabolism	adenylosuccinate synthetase
SP_0020	SP_RS00140	0	0	0	1	0	0	0	1		Nucleotide metabolism	cytidine/deoxycytidylate deaminase family protein
SP_0021	SP_RS00145	0.911857	0.11583	0.0668747	3	0.912873	0.0356816	0.0206008	3	0.989108	Nucleotide metabolism	putative deoxyuridine 5triphosphate nucleotidohydrolase
SP_0022	SP_RS00150	0.993526	0.114077	0.0268881	18	1.0193	0.135641	0.0319708	18	0.541333	Hypothetical/Unknown	conserved hypothetical protein
SP_0024	SP_RS00160	0	0	0	2	0	0	0	1		Various metabolism	conserved hypothetical protein
SP_0025	SP_RS00165	0.855325	0.20013	0.0817028	6	0.789035	0.423181	0.159948	7	0.719071	Hypothetical/Unknown	hypothetical protein
SP_0026	SP_RS00170	0.999038	0.0807301	0.0176168	21	0.822227	0.33843	0.0756752	20	0.0284435	Hypothetical/Unknown	hypothetical protein
SP_0027	SP_RS00175										Nucleotide metabolism	ribose-phosphate pyrophosphokinase
SP_0029	SP_RS00185	0.987149	0.0625724	0.0221227	8	0.958033	0.0417719	0.0147686	8	0.292149	Hypothetical/Unknown	hypothetical protein
SP_0030	n.p	1.03163	0.169758	0.0641626	7	0.919638	0.159079	0.0649435	6	0.24552	Cellular community	competence-induced protein Ccs16
SP_0031	SP_RS00190	0.981192	0.18434	0.0651739	8	0.959001	0.0673418	0.0238089	8	0.753831	Mobile element/pseudogene	hypothetical protein
SP_0032	SP_RS00195										Replication	DNA polymerase I
SP_0033	SP_RS00200	0.962579	0.0475823	0.0158608	9	0.966026	0.126778	0.0422595	9	0.940066	Various metabolism	conserved hypothetical protein
SP_0034	SP_RS00210	0.93901	0.0478579	0.0138154	12	0.96255	0.132683	0.0383024	12	0.56906	Hypothetical/Unknown	membrane protein
SP_0035	SP_RS00215	0.962356	0.0908495	0.017484	27	0.978729	0.256036	0.0492742	27	0.755425	Amino acid metabolism	aromatic amino acid aminotransferase
SP_0036	SP_RS00220										DNA repair and editing	DNA repair protein
SP_0037	SP_RS00225	0.635373	0.17816	0.0593865	9	0.635049	0.401912	0.133971	9	0.998266	Lipid metabolism	fatty acid/phospholipid synthesis protein PlsX
SP_0038	SP_RS00230										Lipid metabolism	putative acyl carrier protein
SP_0040	n.p	0.818534	0.162166	0.0936265	3	0.982518	0.138169	0.0797718	3	0.253335	Hypothetical/Unknown	hypothetical protein
SP_0041	SP_RS00240	0.873048	0.054279	0.038381	2	0.948365	0.0542232	0.0383416	2	0.299457	Cellular community	bacteriocin BlpU
SP_0042	SP_RS00255	0.962128	0.0880013	0.0140915	39	0.869864	0.240548	0.039022	38	0.0291682	Membrane transport	competence factor transporting permease/ATP-binding protein ComA
SP_0043	SP_RS00260	0.962919	0.0600834	0.0100139	36	0.968302	0.158488	0.0267894	35	0.851254	Membrane transport	competence factor transport protein ComB
SP_0044	SP_RS00265	0.826987	0.117496	0.0293741	16	1.02069	0.130426	0.0326065	16	0.000121194	Nucleotide metabolism	phosphoribosylaminoimidazole-succinocarboxamide synthase
SP_0045	SP_RS00270	0.891245	0.0967101	0.0115591	70	0.947864	0.182777	0.022165	68	0.0250986	Nucleotide metabolism	putative phosphoribosylformylglycinamidine synthase
SP_0046	SP_RS00275	0.900354	0.0680669	0.0138941	24	0.984959	0.149932	0.0306047	24	0.0153778	Nucleotide metabolism	amidophosphoribosyltransferase
SP_0047	SP_RS00280	0.896181	0.101029	0.024503	17	0.899807	0.343502	0.0858754	16	0.967869	Nucleotide metabolism	phosphoribosylformylglycinamide cyclo-ligase
SP_0048	SP_RS00285	0.916755	0.0138592	0.00692959	4	1.06361	0.11008	0.0492293	5	0.0212869	Nucleotide metabolism	phosphoribosylglycinamide formyltransferase
SP_0049	SP_RS00290	0.958433	0.0689696	0.0125921	30	0.970707	0.147766	0.0274394	29	0.685859	Antibiotic response/sensing	putative vanZ protein
SP_0050	SP_RS00295	0.891033	0.0621938	0.0119692	27	0.889892	0.15958	0.0296333	29	0.971647	Nucleotide metabolism	phosphoribosylaminoimidazolecarboxamide formyltransferase/IMP cyclohydrolase
SP_0051	SP_RS00300	0.894379	0.107179	0.0233884	21	0.898258	0.248601	0.053002	22	0.946945	Nucleotide metabolism	phosphoribosylamine--glycine ligase
SP_0052	n.p										Hypothetical/Unknown	hypothetical protein
SP_0053	SP_RS00305	0.815306	0.0475811	0.0168225	8	0.878335	0.130559	0.0461597	8	0.220358	Nucleotide metabolism	phosphoribosylaminoimidazole carboxylase, catalytic subunit
SP_0054	SP_RS00310	0.870451	0.0688524	0.0143567	23	0.909937	0.110152	0.0229684	23	0.152	Nucleotide metabolism	phosphoribosylaminoimidazole carboxylase, ATPase subunit
SP_0055	SP_RS00315	0.884256	0.120082	0.0250388	23	0.87767	0.201624	0.0420415	23	0.893551	Hypothetical/Unknown	hypothetical protein
SP_0056	SP_RS00320	0.666685	0.118715	0.0317279	14	0.75748	0.394859	0.105531	14	0.41747	Nucleotide metabolism	adenylosuccinate lyase
SP_0057	SP_RS00325	0.958246	0.083097	0.00740287	126	0.949218	0.13899	0.0124317	125	0.533263	Cell wall metabolism	beta-N-acetylhexosaminidase
SP_0058	SP_RS00330	0.880166	0.0587935	0.00993792	35	0.938556	0.200887	0.0339562	35	0.103488	Transcription	transcriptional regulator, GntR family
SP_0059	n.p	0.927143	0.0455286	0.0227643	4	0.707484	0.477378	0.238689	4	0.394934	Hypothetical/Unknown	hypothetical protein
SP_0060	SP_RS00335	0.99706	0.0711587	0.00889484	64	0.929104	0.176216	0.0218569	65	0.00467169	Carbohydrate metabolism	glycosyl hydrolase, family 35
SP_0061	SP_RS00340	0.977757	0.0751077	0.015661	23	0.979377	0.148158	0.030893	23	0.962907	Membrane transport	PTS system, IIB component
SP_0062	SP_RS00345	0.992155	0.0725844	0.0124481	34	0.996091	0.146201	0.0254504	33	0.889938	Membrane transport	PTS system, IIC component
SP_0063	SP_RS00350	0.976368	0.0620714	0.0108052	33	0.951134	0.204304	0.0350378	34	0.493768	Membrane transport	PTS system, IID component
SP_0064	SP_RS00355	0.935222	0.117939	0.0416976	8	0.954017	0.270251	0.0900837	9	0.85236	Membrane transport	PTS system, IIA component
SP_0065	SP_RS00360	0.978339	0.123468	0.0184055	45	0.902158	0.277161	0.0408651	46	0.0926685	Carbohydrate metabolism	sugar isomerase domain protein AgaS
SP_0066	SP_RS00365	0.987294	0.0816064	0.0129031	40	0.923759	0.165441	0.0261586	40	0.0324061	Carbohydrate metabolism	aldose 1-epimerase
SP_0067	n.p	0.955529	0.039084	0.0117843	11	0.987207	0.0735628	0.02218	11	0.221731	Hypothetical/Unknown	hypothetical protein
SP_0068	n.p	0.972661	0.0894072	0.0269573	11	0.966914	0.254471	0.0848237	9	0.949222	Hypothetical/Unknown	hypothetical protein
SP_0069	SP_RS00375	0.987808	0.0867948	0.0164027	28	0.999753	0.140798	0.0276127	26	0.711464	Hypothetical/Unknown	choline binding protein I
SP_0070	n.p	0.985733	0.0468661	0.023433	4	0.69776	0.419692	0.209846	4	0.221567	Hypothetical/Unknown	hypothetical protein
SP_0071	SP_RS00380	0.981181	0.0857516	0.00421956	413	0.965736	0.169331	0.00835246	411	0.0992248	Folding, sorting, degradation	zinc metalloprotease ZmpC
SP_0072	n.p	0.948963	0.0945872	0.0668832	2	0.785041	0.495934	0.350678	2	0.691191	Hypothetical/Unknown	hypothetical protein
SP_0073	SP_RS00385	0.978768	0.0768338	0.0142677	29	0.956652	0.188522	0.0350076	29	0.560874	Hypothetical/Unknown	conserved hypothetical protein
SP_0074	SP_RS00390	1.00807	0.105451	0.030441	12	0.86982	0.286136	0.0862732	11	0.14565	Carbohydrate metabolism	acetyltransferase, CysE/LacA/LpxA/NodL family
SP_0075	SP_RS00395	0.969688	0.104379	0.0347932	9	0.993316	0.115287	0.04076	8	0.665581	Nucleotide metabolism	phosphorylase, Pnp/Udp family
SP_0076	n.p	0.976884	0.0723281	0.0295278	6	0.85944	0.129496	0.0528663	6	0.081147	Hypothetical/Unknown	hypothetical protein
SP_0077	SP_RS00400	1.00101	0.0445753	0.0199347	5	0.93772	0.103911	0.0464704	5	0.24606	Hypothetical/Unknown	hypothetical protein
SP_0078	SP_RS00405	1.00176	0.093776	0.0126447	55	0.958824	0.161989	0.0222509	53	0.096345	Membrane transport	potassium uptake protein, Trk family
SP_0079	SP_RS00410	0.991097	0.109528	0.0303777	13	0.942849	0.0901646	0.0271857	11	0.249226	Membrane transport	potassium uptake protein, Trk family
SP_0080	n.p	0.992763	0.0364041	0.0257416	2	0.880802	0.024759	0.0175073	2	0.0693649	Hypothetical/Unknown	hypothetical protein
SP_0082	SP_RS00425	0.989459	0.0745443	0.0111124	45	0.8948	0.248556	0.0383531	42	0.0200213	Structural proteins	cell wall surface anchor family protein
SP_0083	SP_RS00430	0.99356	0.0912131	0.0203959	20	0.983253	0.102669	0.0229575	20	0.738993	Transcription	DNA-binding response regulator
SP_0084	SP_RS00435	0.98176	0.0744971	0.0175591	18	0.960251	0.179293	0.043485	17	0.649491	Signal transduction	sensor histidine kinase
SP_0085	SP_RS00440										Translation	ribosomal protein S4
SP_0087	n.p										Hypothetical/Unknown	hypothetical protein
SP_0088	SP_RS00450	1.09006	0.0598276	0.0345415	3	0.84161	0.0997826	0.0576095	3	0.0208574	Hypothetical/Unknown	hypothetical protein
SP_0089	n.p	0.962668	0.00475841	0.0033647	2	0.951972	0.0696512	0.0492509	2	0.848549	Hypothetical/Unknown	hypothetical protein
SP_0090	SP_RS00460	0.983539	0.0652734	0.00872252	56	0.953498	0.216701	0.0292199	55	0.326735	Membrane transport	ABC transporter, permease protein
SP_0091	SP_RS00465	0.991056	0.0717316	0.0124869	33	0.915753	0.171504	0.0298551	33	0.0231442	Membrane transport	ABC transporter, permease protein
SP_0092	SP_RS00475	0.989723	0.0813652	0.0124081	43	0.887638	0.242106	0.0369209	43	0.0104065	Membrane transport	ABC transporter, substrate-binding protein
SP_0093	n.p	1.00293	0.0595979	0.0225259	7	0.846466	0.0710492	0.0268541	7	0.000773796	Hypothetical/Unknown	hypothetical protein
SP_0094	n.p	1.02175	0.0135762	0.00783825	3	0.783685	0.346482	0.200042	3	0.300136	Hypothetical/Unknown	hypothetical protein
SP_0095	SP_RS00480	0.976736	0.0978996	0.0244749	16	0.900102	0.140787	0.0341459	17	0.0777876	Various metabolism	conserved hypothetical protein
SP_0096	SP_RS00485	1.00564	0.0450452	0.0112613	16	0.92407	0.139965	0.0339465	17	0.0295935	Hypothetical/Unknown	hypothetical protein
SP_0097	SP_RS00490	0.982111	0.0893516	0.0130333	47	0.990511	0.119607	0.01783	45	0.704568	Hypothetical/Unknown	conserved domain protein
SP_0098	SP_RS00495	0.978871	0.0947672	0.0182379	27	0.978416	0.154475	0.0302951	26	0.989789	Hypothetical/Unknown	hypothetical protein
SP_0099	SP_RS00500	0.986643	0.0814918	0.0203729	16	0.945678	0.21518	0.053795	16	0.481883	Hypothetical/Unknown	hypothetical protein
SP_0100	SP_RS00505	0.999839	0.0729402	0.0194941	14	1.00776	0.127742	0.0354294	13	0.846268	Transcription	conserved hypothetical protein
SP_0101	SP_RS00510	0.974734	0.0834213	0.0131901	40	0.962001	0.159645	0.0252421	40	0.656062	Membrane transport	putative transporter
SP_0102	SP_RS00515										Cell wall metabolism	glycosyl transferase
SP_0103	SP_RS00520										Capsule metabolism	putative capsular polysaccharide biosynthesis protein
SP_0104	SP_RS00530	0.998852	0.104405	0.0239522	19	0.929082	0.257236	0.060631	18	0.291834	Various metabolism	hydrolase, haloacid dehalogenase-like family
SP_0105	SP_RS00535	0.977964	0.0746885	0.0215607	12	0.976837	0.265018	0.0765042	12	0.988813	Amino acid metabolism	L-serine dehydratase, iron-sulfur-dependent, alpha subunit
SP_0106	SP_RS00540	1.05208	0.0491572	0.0163857	9	1.05755	0.0877192	0.0292397	9	0.872415	Amino acid metabolism	L-serine dehydratase, iron-sulfur-dependent, beta subunit
SP_0107	SP_RS00545	1.00671	0.0572148	0.0180929	10	0.829954	0.325518	0.102938	10	0.108048	Hypothetical/Unknown	LysM domain protein
SP_0108	SP_RS00550	0.946549	0.114082	0.051019	5	0.947765	0.0466395	0.0233197	4	0.98331	Hypothetical/Unknown	hypothetical protein
SP_0109	SP_RS00555	0.962296	0.134069	0.0335173	16	0.875926	0.136192	0.0363989	14	0.0918574	Cellular community	putative bacteriocin
SP_0110	SP_RS00560	0.984915	0.0902289	0.0100254	81	0.991489	0.148826	0.0168512	78	0.737862	Cellular community	hypothetical protein
SP_0111	SP_RS00565	1.00103	0.0640983	0.0160246	16	1.00734	0.173969	0.0449186	15	0.895759	Membrane transport	putative amino acid ABC transporter, ATP-binding protein
SP_0112	SP_RS00570	1.02978	0.076891	0.0181234	18	0.971136	0.294424	0.073606	16	0.444835	Membrane transport	putative amino acid ABC transporter, periplasmic amino acid-binding protein
SP_0114	SP_RS00580	0.979491	0.075802	0.0210237	13	0.891495	0.231307	0.0667727	12	0.221366	Hypothetical/Unknown	hypothetical protein
SP_0115	SP_RS00585	1.00983	0.0603666	0.0134984	20	0.997069	0.0955893	0.0225306	18	0.629968	Hypothetical/Unknown	hypothetical protein
SP_0116	SP_RS00590	0.996781	0.0117756	0.00526621	5	0.846142	0.255254	0.114153	5	0.223919	Hypothetical/Unknown	hypothetical protein
SP_0117	SP_RS00595	0.996997	0.108946	0.0170145	41	0.938338	0.242881	0.0388921	39	0.170972	Cellular community	pneumococcal surface protein A
SP_0118	SP_RS00600										Translation	tRNA (5-methylaminomethyl-2-thiouridylate)-methyltransferase
SP_0119	SP_RS00605	0.814265	0.196474	0.0694641	8	0.824098	0.188156	0.0768144	6	0.925922	Nucleotide metabolism	MutT/nudix family protein
SP_0120	SP_RS00610										Translation	glucose-inhibited division protein A
SP_0121	SP_RS00620	0.576482	0.437317	0.218658	4	0.794636	0.26725	0.154297	3	0.452041	Translation	metallo-beta-lactamase superfamily protein
SP_0122	SP_RS00625	0.627131	0.0989911	0.0699973	2	0.503597	0.483288	0.341736	2	0.757089	Hypothetical/Unknown	conserved hypothetical protein
SP_0123	n.p	0.976494	0.12241	0.0387093	10	0.865245	0.306156	0.096815	10	0.300088	Cellular community	competence-induced protein Ccs1
SP_0124	SP_RS00635	1.07573	0.0965724	0.0431885	5	1.02925	0.0648141	0.0289857	5	0.3976	Hypothetical/Unknown	hypothetical protein
SP_0125	SP_RS00640	0.968137	0.116548	0.052122	5	0.952901	0.238489	0.119245	4	0.910089	Cellular community	hypothetical protein
SP_0126	n.p										Hypothetical/Unknown	hypothetical protein
SP_0127	SP_RS00645	0.475305	0.259411	0.183431	2	0.963601	0	0	1	0.228767	Translation	conserved hypothetical protein
SP_0128	SP_RS00650	0.661118	0.247006	0.10084	6	0.728239	0.261237	0.10665	6	0.657226	Translation	putative ribosomal-protein-alanine acetyltransferase
SP_0129	SP_RS00655	0.972511	0	0	1	0.900401	0	0	1		Translation	DNA-binding/iron metalloprotein/AP endonuclease
SP_0133	SP_RS00680	0.996493	0.107328	0.0158246	46	1.03184	0.204799	0.0305296	45	0.306841	Carbohydrate metabolism	hypothetical protein
SP_0134	SP_RS00685	0.995987	0.0377724	0.0125908	9	0.978691	0.330077	0.110026	9	0.877841	Hypothetical/Unknown	hypothetical protein
SP_0135	SP_RS00690	0.987351	0.0902995	0.0162183	31	0.968878	0.206649	0.0371153	31	0.649978	Carbohydrate metabolism	putative glycosyl transferase
SP_0136	SP_RS00695	0.998607	0.0993032	0.0112439	78	1.03008	0.189487	0.021594	77	0.198065	Carbohydrate metabolism	glycosyl transferase, family 2
SP_0137	SP_RS00700	0.988896	0.101264	0.00895058	128	0.97789	0.196384	0.0174952	126	0.57594	Antibiotic response/sensing	ABC transporter, ATP-binding protein
SP_0138	SP_RS00710	0.987759	0.105506	0.0146311	52	1.04505	0.177581	0.0237303	56	0.0423257	Hypothetical/Unknown	hypothetical protein
SP_0139	SP_RS00715	0.982576	0.101155	0.0110369	84	0.961193	0.22779	0.0250032	83	0.4351	Hypothetical/Unknown	conserved domain protein
SP_0141	SP_RS00725	0.988111	0.0749205	0.016349	21	0.992254	0.144212	0.0314697	21	0.907585	Transcription	transcriptional regulator
SP_0142	SP_RS00730	0.946298	0.080765	0.0571095	2	1.00238	0.0304463	0.0215288	2	0.455186	Hypothetical/Unknown	hypothetical protein
SP_0143	SP_RS00735	0.988751	0.0639856	0.00987319	42	1.01957	0.115134	0.0179809	41	0.136886	Folding, sorting, degradation	conserved domain protein
SP_0144	SP_RS00740	0.96665	0.123661	0.0237986	27	1.03901	0.10641	0.0212819	25	0.0277753	Folding, sorting, degradation	hypothetical protein
SP_0145	SP_RS00745	1.00097	0.0678305	0.0114654	35	0.966361	0.253196	0.0427979	35	0.437411	Membrane transport	conserved hypothetical protein
SP_0146	SP_RS00755	0.974952	0.0592919	0.0123632	23	0.926232	0.157775	0.0328983	23	0.172649	Membrane transport	conserved hypothetical protein
SP_0147	SP_RS00760	0.995372	0.044374	0.0167718	7	0.973155	0.0817342	0.0308926	7	0.539219	Membrane transport	hypothetical protein
SP_0148	SP_RS00765	0.870383	0.133122	0.0665608	4	0.394615	0.462771	0.327228	2	0.227348	Membrane transport	ABC transporter, substrate-binding protein
SP_0149	SP_RS00770	0.985453	0.0764594	0.0149949	26	0.985614	0.146072	0.0281117	27	0.995993	Membrane transport	lipoprotein
SP_0150	SP_RS00775	0.985532	0.080461	0.0130525	38	1.00895	0.111057	0.0185095	36	0.304642	Folding, sorting, degradation	peptidase, M20/M25/M40 family
SP_0151	SP_RS00780	1.02051	0.0907713	0.0198079	21	1.03828	0.131508	0.0274213	23	0.602131	Membrane transport	ABC transporter, ATP-binding protein
SP_0152	SP_RS00785	1.00536	0.0670661	0.0162659	17	0.944494	0.129068	0.0313036	17	0.0940863	Membrane transport	putative ABC transporter, permease protein
SP_0153	SP_RS00790	0.986025	0.0698037	0.0127444	30	0.967614	0.252999	0.04544	31	0.697847	Hypothetical/Unknown	putative membrane protein
SP_0154	SP_RS00795	0.980768	0.0779048	0.0133606	34	0.949991	0.149109	0.0259566	33	0.295661	Hypothetical/Unknown	hypothetical protein
SP_0155	SP_RS00800	0.989444	0.0707073	0.0077148	84	0.974427	0.218004	0.0236458	85	0.546823	Signal transduction	putative sensor histidine kinase
SP_0156	SP_RS00805	0.989183	0.0728761	0.0108637	45	0.993317	0.141232	0.0210536	45	0.861876	Signal transduction	DNA-binding response regulator
SP_0157	SP_RS00810	0.984814	0.0673369	0.0132058	26	1.002	0.0961884	0.0188641	26	0.458959	Hypothetical/Unknown	hypothetical protein
SP_0158	SP_RS00815										Various metabolism	NrdI family protein
SP_0159	SP_RS00820	0.987232	0.0847774	0.0184999	21	1.02071	0.182401	0.038888	22	0.441406	Membrane transport	conserved hypothetical protein
SP_0160	SP_RS00825	0.909238	0.123174	0.055085	5	0.819186	0.409857	0.183294	5	0.65055	Hypothetical/Unknown	conserved domain protein
SP_0161	SP_RS00830	1.00526	0.057531	0.0153758	14	0.985421	0.252328	0.0699833	13	0.784127	Transcription	conserved domain protein
SP_0162	n.p										Hypothetical/Unknown	hypothetical protein
SP_0163	SP_RS00835	0.983647	0.104545	0.0154143	46	1.03327	0.156142	0.0240933	42	0.0863288	Transcription	putative transcriptional regulator PlcR
SP_0164	n.p	0.98472	0.0853372	0.0348388	6	0.772799	0.469827	0.191806	6	0.302506	Hypothetical/Unknown	hypothetical protein
SP_0165	SP_RS00840	0.996851	0.0547737	0.0079059	48	1.00145	0.198217	0.0295485	45	0.88086	Cofactor and vitamin metabolism	flavoprotein
SP_0166	SP_RS00845	0.999537	0.0989603	0.0104898	89	0.960368	0.227266	0.0242266	88	0.139692	Amino acid metabolism	pyridoxal-dependent decarboxylase, Orn/Lys/Arg family
SP_0167	SP_RS00850	1.00295	0.0712572	0.00857836	69	0.946117	0.204872	0.0244869	70	0.0301813	Hypothetical/Unknown	hypothetical protein
SP_0168	SP_RS00855	0.994439	0.102244	0.0116518	77	0.972539	0.218822	0.0249371	77	0.427477	Membrane transport	putative macrolide efflux protein
SP_0170	n.p	0.982847	0.0828088	0.0414044	4	0.989861	0.203747	0.101873	4	0.951213	Hypothetical/Unknown	hypothetical protein
SP_0171	SP_RS00860	0.998793	0.116234	0.0290584	16	1.00954	0.193085	0.0468299	17	0.846596	Carbohydrate metabolism	ROK family protein
SP_0172	n.p	0.983329	0.0743269	0.0262785	8	0.964499	0.0865603	0.0306037	8	0.647825	Hypothetical/Unknown	hypothetical protein
SP_0173	SP_RS00865	0.989113	0.0940061	0.0158899	35	0.977788	0.105116	0.0180273	34	0.638995	DNA repair and editing	DNA mismatch repair protein HexB
SP_0174	n.p										Hypothetical/Unknown	hypothetical protein
SP_0175	SP_RS00870	1.00422	0.0733185	0.0143789	26	0.976954	0.157418	0.0302952	27	0.420015	Cofactor and vitamin metabolism	6,7-dimethyl-8-ribityllumazine synthase
SP_0176	SP_RS00875	1.00893	0.125001	0.0151586	68	0.961711	0.183812	0.0227991	65	0.086918	Cofactor and vitamin metabolism	3,4-dihydroxy-2-butanone 4-phosphate synthase/GTP cyclohydrolase II
SP_0177	SP_RS00880	0.970155	0.0708635	0.0103365	47	0.925189	0.156976	0.0236651	44	0.0850972	Cofactor and vitamin metabolism	riboflavin synthase, alpha subunit
SP_0178	SP_RS00885	0.991821	0.076203	0.00992079	59	0.928395	0.25989	0.0341252	58	0.0769404	Cofactor and vitamin metabolism	riboflavin biosynthesis protein RibD
SP_0179	SP_RS00890										DNA repair and editing	Holliday junction DNA helicase RuvA
SP_0180	SP_RS00895	1.02164	0.0655946	0.0247924	7	1.04368	0.119303	0.0450924	7	0.676099	DNA repair and editing	DNA-3-methyladenine glycosylase I
SP_0181	SP_RS00900	0.989043	0.0758375	0.013006	34	0.927146	0.17952	0.0312505	33	0.0720439	Folding, sorting, degradation	conserved hypothetical protein
SP_0182	SP_RS00905	1.01278	0.088249	0.016112	30	1.00428	0.110702	0.0217104	26	0.754336	Amino acid metabolism	MccC family protein
SP_0183	n.p										Hypothetical/Unknown	hypothetical protein
SP_0184	SP_RS00910	0.957419	0.0584036	0.0133987	19	0.919238	0.206731	0.0474274	19	0.443572	Structural proteins	hypothetical protein
SP_0185	SP_RS00915										Membrane transport	magnesium transporter, CorA family
SP_0186	SP_RS00920	0.923182	0.0769177	0.0153835	25	0.882402	0.126363	0.0252727	25	0.174492	DNA repair and editing	excinuclease ABC, subunit A
SP_0187	SP_RS00925	0.972884	0.071469	0.0140162	26	0.874316	0.207787	0.0415573	25	0.0291468	Folding, sorting, degradation	peptidase M24 family protein
SP_0188	n.p										Hypothetical/Unknown	hypothetical protein
SP_0189	SP_RS00930										Transcription	transcriptional regulator
SP_0190	n.p	1.05911	0.165825	0.0957392	3	1.03372	0.136352	0.0681761	4	0.837472	Hypothetical/Unknown	hypothetical protein
SP_0191	SP_RS00935	1.01531	0.0468506	0.0156169	9	0.843049	0.373633	0.124544	9	0.188873	Hypothetical/Unknown	hypothetical protein
SP_0192	SP_RS00940	0.899831	0.204943	0.0836677	6	0.839323	0.106039	0.047422	5	0.544878	Hypothetical/Unknown	conserved hypothetical protein
SP_0194	SP_RS00950	0.819386	0.0742148	0.0371074	4	0.950271	0.126182	0.0728511	3	0.170299	Hypothetical/Unknown	conserved hypothetical protein
SP_0195	n.p										Hypothetical/Unknown	hypothetical protein
SP_0196	n.p										Hypothetical/Unknown	hypothetical protein
SP_0197	SP_RS00955	0.916057	0.0663059	0.0250613	7	0.949827	0.121496	0.0459212	7	0.530745	Cofactor and vitamin metabolism	putative dihydrofolate synthetase
SP_0198	SP_RS00960	0.974352	0.0833516	0.0222766	14	0.903912	0.184204	0.0492306	14	0.203804	Hypothetical/Unknown	hypothetical protein
SP_0199	SP_RS00965	0.803972	0.134794	0.0163461	68	0.845337	0.246168	0.0303012	66	0.231721	Lipid metabolism	cardiolipin synthetase
SP_0200	SP_RS00975	0.955756	0.137094	0.0235115	34	0.851375	0.316943	0.0560281	32	0.0906553	Cellular community	competence-induced protein Ccs4
SP_0201	n.p	0.855091	0.243997	0.0575107	18	0.872152	0.30542	0.0740751	17	0.856759	Hypothetical/Unknown	hypothetical protein
SP_0202	SP_RS00980	0.861926	0.0996233	0.0199247	25	0.884769	0.240214	0.0512138	22	0.679616	Nucleotide metabolism	anaerobic ribonucleoside-triphosphate reductase
SP_0203	SP_RS00985	0.918758	0.0671719	0.0474977	2	1.06878	0.00902766	0.00638352	2	0.0886787	Hypothetical/Unknown	hypothetical protein
SP_0204	SP_RS00990	0.999854	0.045606	0.0172374	7	1.00805	0.0728223	0.0275242	7	0.805081	Various metabolism	acetyltransferase, GNAT family
SP_0205	SP_RS00995	0.896718	0.13321	0.0421247	10	0.92846	0.135927	0.0429839	10	0.604349	Nucleotide metabolism	anaerobic ribonucleoside-triphosphate reductase activating protein
SP_0206	n.p	0.9828	0.105007	0.0469604	5	0.946482	0.0608229	0.0272008	5	0.52219	Hypothetical/Unknown	hypothetical protein
SP_0207	n.p	0.962366	0.0965155	0.0394023	6	0.924469	0.129071	0.0526931	6	0.57736	Hypothetical/Unknown	conserved domain protein
SP_0208	SP_RS01005										Translation	ribosomal protein S10
SP_0209	SP_RS01010										Translation	ribosomal protein L3
SP_0210	SP_RS01015										Translation	ribosomal protein L4
SP_0211	SP_RS01020										Translation	ribosomal protein L23
SP_0212	SP_RS01025										Translation	ribosomal protein L2
SP_0213	SP_RS01030										Translation	ribosomal protein S19
SP_0214	SP_RS01035										Translation	ribosomal protein L22
SP_0215	SP_RS01040										Translation	ribosomal protein S3
SP_0216	SP_RS01045										Translation	ribosomal protein L16
SP_0217	SP_RS01050										Translation	ribosomal protein L29
SP_0218	SP_RS01055										Translation	ribosomal protein S17
SP_0219	SP_RS01060										Translation	ribosomal protein L14
SP_0220	SP_RS01065										Translation	ribosomal protein L24
SP_0221	SP_RS01070										Translation	ribosomal protein L5
SP_0222	SP_RS01075										Translation	ribosomal protein S14
SP_0223	n.p										Hypothetical/Unknown	hypothetical protein
SP_0224	SP_RS01080										Translation	ribosomal protein S8
SP_0225	SP_RS01085										Translation	ribosomal protein L6
SP_0226	SP_RS01090										Translation	ribosomal protein L18
SP_0227	SP_RS01095										Translation	ribosomal protein S5
SP_0228	SP_RS01100										Translation	ribosomal protein L30
SP_0229	SP_RS01105										Translation	ribosomal protein L15
SP_0230	SP_RS01110										Membrane transport	preprotein translocase, SecY subunit
SP_0231	SP_RS01115										Nucleotide metabolism	adenylate kinase
SP_0232	SP_RS01120										Translation	translation initiation factor IF-1
SP_0233	SP_RS01125										Translation	ribosomal protein L36
SP_0234	SP_RS01130										Translation	ribosomal protein S13
SP_0235	SP_RS01135										Translation	ribosomal protein S11
SP_0236	SP_RS01140										Translation	DNA-directed RNA polymerase, alpha subunit
SP_0237	SP_RS01145										Translation	ribosomal protein L17
SP_0238	SP_RS01150	0.946885	0.0615882	0.035558	3	0.915502	0.123816	0.0714849	3	0.714317	Hypothetical/Unknown	ACT domain protein
SP_0239	SP_RS01155	0.964643	0.0910366	0.0235056	15	1.00824	0.134712	0.0388881	12	0.346564	Hypothetical/Unknown	conserved hypothetical protein
SP_0240	SP_RS01160	0.997641	0.0753963	0.0284971	7	0.805599	0.339342	0.128259	7	0.169524	Amino acid metabolism	phosphoglycerate mutase family protein
SP_0242	SP_RS01180	0.992025	0.0546249	0.0111503	24	0.921475	0.219664	0.0448388	24	0.13363	Membrane transport	ABC transporter, ATP-binding protein
SP_0243	SP_RS01185	0.995888	0.0952731	0.013897	47	0.993769	0.116443	0.0175544	44	0.924799	Membrane transport	iron ABC transporter, iron-binding protein
SP_0244	n.p	0.954122	0	0	1	0.859073	1.11022e-16	1.11022e-16	1		Hypothetical/Unknown	hypothetical protein
SP_0245	SP_RS01190	0.994968	0.119859	0.0194437	38	0.989905	0.174108	0.0282441	38	0.883014	Carbohydrate metabolism	putative pyruvate formate-lyase-activating enzyme
SP_0246	SP_RS01195	0.89987	0.118346	0.0223652	28	0.937623	0.225115	0.0433235	27	0.442175	Transcription	transcriptional regulator, DeoR family
SP_0247	SP_RS01200	0.998541	0.0983447	0.0141948	48	0.979661	0.223171	0.0325528	47	0.596256	Transcription	transcriptional regulator
SP_0248	SP_RS01205	1.01681	0.0759522	0.0196108	15	0.955558	0.20638	0.0532871	15	0.289886	Membrane transport	PTS system, IIA component
SP_0249	SP_RS01210	1.00895	0.0660784	0.0160264	17	0.912533	0.29584	0.0763855	15	0.226269	Membrane transport	PTS system, IIB component
SP_0250	SP_RS01215	0.979317	0.0737395	0.00819328	81	0.948521	0.210346	0.0239712	77	0.225958	Membrane transport	PTS system, IIC component
SP_0251	SP_RS01220	0.989068	0.0914924	0.00737267	154	0.956434	0.150442	0.0122835	150	0.0234297	Carbohydrate metabolism	putative formate acetyltransferase
SP_0252	SP_RS01225	0.992701	0.0699872	0.00980016	51	0.965586	0.130953	0.0183371	51	0.195184	Carbohydrate metabolism	transaldolase family protein
SP_0253	SP_RS01230	0.984626	0.0870037	0.0126908	47	0.930311	0.23038	0.0336044	47	0.133946	Carbohydrate metabolism	glycerol dehydrogenase
SP_0254	SP_RS01235										Translation	leucyl-tRNA synthetase
SP_0255	SP_RS01240	0.985677	0.0386679	0.0146151	7	0.975504	0.0693667	0.0262182	7	0.740538	Folding, sorting, degradation	acetyltransferase, GNAT family
SP_0256	SP_RS01245	1.01241	0.0767353	0.0255784	9	1.04172	0.111503	0.0371678	9	0.525175	Various metabolism	acetyltransferase, GNAT family
SP_0258	SP_RS01265	1.01594	0.201053	0.116078	3	0.977085	0.338833	0.195625	3	0.872651	Hypothetical/Unknown	hypothetical protein
SP_0259	SP_RS01270										DNA repair and editing	Holliday junction DNA helicase RuvB
SP_0260	SP_RS01275	0.982327	0.137838	0.0415597	11	1.00003	0.152835	0.0441197	12	0.773056	Hypothetical/Unknown	conserved hypothetical protein
SP_0261	SP_RS01280										Various metabolism	undecaprenyl diphosphate synthase
SP_0262	SP_RS01285										Lipid metabolism	phosphatidate cytidylyltransferase
SP_0263	SP_RS01290	0.941297	0.104406	0.0348019	9	0.951273	0.152449	0.0508165	9	0.873352	Folding, sorting, degradation	eep protein
SP_0264	SP_RS01295										Translation	prolyl-tRNA synthetase
SP_0265	SP_RS01300	0.978902	0.196862	0.0545997	13	0.945235	0.195133	0.0541201	13	0.665349	Carbohydrate metabolism	glycosyl hydrolase, family 1
SP_0266	SP_RS01305										Carbohydrate metabolism	glucosamine--fructose-6-phosphate aminotransferase, isomerizing
SP_0267	SP_RS01310	0.938849	0.0714312	0.0238104	9	0.933195	0.0699395	0.0233132	9	0.867387	Various metabolism	putative oxidoreductase
SP_0268	SP_RS01315	0.996987	0.0897104	0.0118824	57	0.976642	0.139583	0.0191731	53	0.369086	Carbohydrate metabolism	putative alkaline amylopullulanase
SP_0269	n.p										Hypothetical/Unknown	hypothetical protein
SP_0270	n.p										Hypothetical/Unknown	hypothetical protein
SP_0271	SP_RS01320										Translation	ribosomal protein S12
SP_0272	SP_RS01325										Translation	ribosomal protein S7
SP_0273	SP_RS01330										Translation	translation elongation factor G
SP_0274	SP_RS01335										Replication	DNA polymerase III, alpha subunit, Gram-positive type
SP_0276	SP_RS01345	0.984465	0.000563242	0.000398272	2	0.924462	0.138589	0.097997	2	0.602689	Translation	conserved hypothetical protein
SP_0277	SP_RS01350	1.04218	0	0	1	0.938821	0	0	1		Hypothetical/Unknown	hypothetical protein
SP_0278	SP_RS01355	1.04183	0.153019	0.0441727	12	0.869247	0.256902	0.0741613	12	0.0580714	Folding, sorting, degradation	aminopeptidase PepS
SP_0279	SP_RS01360	0.81566	0.427629	0.246892	3	0.754348	0.347064	0.245411	2	0.871412	Hypothetical/Unknown	conserved hypothetical protein
SP_0280	SP_RS01370	0.835545	0.291657	0.0779486	14	0.847982	0.332383	0.100217	11	0.922811	Translation	ribosomal small subunit pseudouridine synthase A
SP_0281	SP_RS01380	0.957378	0.107168	0.0233861	21	0.941499	0.232759	0.0533985	19	0.786791	Folding, sorting, degradation	aminopeptidase C
SP_0282	SP_RS01385	0.885123	0.0879677	0.0153132	33	0.878446	0.282607	0.0491955	33	0.897292	Membrane transport	PTS system, mannose-specific IID component
SP_0283	SP_RS01390	0.918921	0.0570395	0.0190132	9	0.906215	0.102429	0.034143	9	0.749297	Membrane transport	PTS system, mannose-specific IIC component
SP_0284	SP_RS01395	0.858761	0.0948967	0.030009	10	0.895917	0.184492	0.0556265	11	0.56355	Membrane transport	PTS system, mannose-specific IIAB components
SP_0285	SP_RS01400	0.975125	0.0695767	0.0185952	14	0.885506	0.198948	0.053171	14	0.123695	Various metabolism	alcohol dehydrogenase, zinc-containing
SP_0286	SP_RS01405	0.944352	0.146409	0.0298855	24	0.873324	0.119628	0.0249441	23	0.0747009	Various metabolism	Cof family protein
SP_0287	SP_RS01410	1.01132	0.0712707	0.00952394	56	0.962199	0.199109	0.0268479	55	0.087504	Membrane transport	xanthine/uracil permease family protein
SP_0288	SP_RS01415	1.00486	0.0837705	0.0203173	17	0.917721	0.101666	0.0271715	14	0.0156305	Hypothetical/Unknown	conserved hypothetical protein
SP_0289	SP_RS01420										Cofactor and vitamin metabolism	dihydropteroate synthase
SP_0290	SP_RS01425										Cofactor and vitamin metabolism	dihydrofolate synthetase
SP_0291	SP_RS01430										Cofactor and vitamin metabolism	GTP cyclohydrolase I
SP_0292	SP_RS01435										Cofactor and vitamin metabolism	bifunctional folate synthesis protein
SP_0293	SP_RS01440	1.00072	0.0611914	0.0231282	7	1.02006	0.0793635	0.0299966	7	0.618786	Hypothetical/Unknown	hypothetical protein
SP_0294	SP_RS01445										Translation	ribosomal protein L13
SP_0295	SP_RS01450	0	0	0	1	0	0	0	1		Translation	ribosomal protein S9
SP_0296	n.p	0.96733	0	0	1	0.779041	0	0	1		Hypothetical/Unknown	hypothetical protein
SP_0297	n.p	0.962653	0.0444203	0.0222102	4	1.10268	0.0988791	0.0494395	4	0.0415734	Hypothetical/Unknown	hypothetical protein
SP_0298	SP_RS01455	0.980277	0.0784437	0.0085589	84	0.970335	0.196758	0.0217283	82	0.670886	Hypothetical/Unknown	conserved hypothetical protein
SP_0302	SP_RS01475	1.00776	0.0425811	0.00907833	22	0.926508	0.175812	0.0374833	22	0.0411549	Hypothetical/Unknown	conserved domain protein
SP_0303	SP_RS01480	1.00434	0.0731705	0.0102459	51	0.965464	0.234617	0.0325356	52	0.25714	Carbohydrate metabolism	6-phospho-beta-glucosidase
SP_0304	SP_RS01485	0.951441	0.0780025	0.0225174	12	0.961967	0.0882354	0.0254714	12	0.759757	Membrane transport	conserved hypothetical protein
SP_0305	SP_RS01490	1.00476	0.0658224	0.0155145	18	0.878734	0.228615	0.0554473	17	0.035793	Membrane transport	PTS system, IIB component
SP_0306	n.p	1.00404	0.0810379	0.0101297	64	0.920951	0.202958	0.0257757	62	0.00326322	Transcription	putative transcriptional regulator
SP_0307	n.p	1.00308	0.0606836	0.0214549	8	0.946179	0.0692088	0.024469	8	0.102262	Membrane transport	PTS system, IIA component
SP_0308	SP_RS01500	1.01265	0.0703868	0.0222582	10	0.843692	0.252024	0.0796968	10	0.056098	Membrane transport	PTS system, IIA component
SP_0309	SP_RS01505	1.00549	0.0632408	0.0169018	14	0.865861	0.214802	0.0574084	14	0.0276473	Hypothetical/Unknown	hypothetical protein
SP_0310	SP_RS01510	1.01645	0.0631395	0.0117247	29	0.974968	0.133573	0.0257062	27	0.147896	Membrane transport	PTS system, IIC component
SP_0311	SP_RS01515	1.00135	0.0449556	0.0129776	12	0.965233	0.220344	0.0636079	12	0.583618	Hypothetical/Unknown	hypothetical protein
SP_0312	SP_RS01520	1.00177	0.0670584	0.00795836	71	0.967519	0.123235	0.0148358	69	0.0438123	Carbohydrate metabolism	glycosyl hydrolase, family 31
SP_0313	SP_RS01525	1.03155	0.0693418	0.0283087	6	1.06034	0.174395	0.0711964	6	0.71495	Various metabolism	glutathione peroxidase
SP_0314	SP_RS01530	1.0202	0.0679995	0.00908681	56	0.964371	0.175266	0.0236328	55	0.0295608	Capsule metabolism	hyaluronidase
SP_0316	n.p	1.01437	0	0	1	0.964588	1.11022e-16	1.11022e-16	1		Hypothetical/Unknown	hypothetical protein
SP_0317	SP_RS01540	0.982546	0.0647973	0.0127078	26	0.974004	0.127553	0.0250151	26	0.76206	Carbohydrate metabolism	4-hydroxy-2-oxoglutarate aldolase/2-dehydro-3-deoxyphosphogluconate aldolase
SP_0318	SP_RS01545	1.00467	0.0766811	0.0142393	29	0.917397	0.218257	0.0405293	29	0.0469496	Carbohydrate metabolism	carbohydrate kinase, PfkB family
SP_0319	SP_RS01550	1.0231	0.0776579	0.0215384	13	0.997479	0.161366	0.043127	14	0.599741	Hypothetical/Unknown	conserved domain protein
SP_0320	SP_RS01555	0.998213	0.0757135	0.0173699	19	0.991829	0.136011	0.0312031	19	0.859132	Carbohydrate metabolism	gluconate 5-dehydrogenase
SP_0321	SP_RS01560	1.00953	0.0525313	0.0158388	11	0.909094	0.136777	0.0412399	11	0.0341773	Membrane transport	PTS system, IIA component
SP_0322	SP_RS01565	0.998944	0.0860607	0.0119345	52	0.990392	0.200341	0.0286201	49	0.783287	Various metabolism	glucuronyl hydrolase
SP_0323	SP_RS01570	1.03036	0.0961839	0.0340061	8	0.947724	0.203219	0.0718489	8	0.316175	Membrane transport	PTS system, IIB component
SP_0324	SP_RS01575	0.991153	0.124639	0.0271985	21	0.937853	0.274304	0.0584818	22	0.413363	Membrane transport	PTS system, IIC component
SP_0325	SP_RS01580	0.981575	0.0795531	0.0119931	44	0.925829	0.218976	0.0326431	45	0.112561	Membrane transport	PTS system, IID component
SP_0326	SP_RS01585	1.31064	0	0	1	1.30234	0	0	1		Membrane transport	preprotein translocase, YajC subunit
SP_0327	SP_RS01590	1.0071	0.0859006	0.0121482	50	0.968953	0.145618	0.0205935	50	0.113825	Carbohydrate metabolism	hypothetical protein
SP_0329	SP_RS01600	1.03485	0.167245	0.0682776	6	1.03751	0.069582	0.0284067	6	0.971952	Carbohydrate metabolism	hypothetical protein
SP_0330	SP_RS01605	1.0018	0.0701339	0.0194516	13	0.96596	0.168712	0.0467923	13	0.486207	Transcription	sugar binding transcriptional regulator RegR
SP_0332	SP_RS01620	0.995494	0.091211	0.0203954	20	1.07359	0.120753	0.0277027	19	0.0291077	Hypothetical/Unknown	hypothetical protein
SP_0333	SP_RS01625										Transcription	putative transcriptional regulator
SP_0334	SP_RS01630	0.758187	0.0505794	0.029202	3	0.902406	0.0589438	0.0340312	3	0.0324005	Translation	yllC protein
SP_0335	SP_RS01635										Cell division	cell division protein FtsL
SP_0336	SP_RS01640										Cell wall metabolism	penicillin-binding protein 2X
SP_0337	SP_RS01645										Cell wall metabolism	phospho-N-acetylmuramoyl-pentapeptide-transferase
SP_0338	SP_RS01650	0.978035	0.0906597	0.0165521	30	0.961483	0.205283	0.0381202	29	0.691922	Folding, sorting, degradation	putative ATP-dependent Clp protease, ATP-binding subunit
SP_0340	SP_RS01655	0.943792	0.040598	0.0234393	3	1.01346	0.123575	0.0713458	3	0.406062	Amino acid metabolism	autoinducer-2 production protein
SP_0341	SP_RS01660	0.998744	0.106323	0.0232016	21	0.952591	0.231206	0.0504532	21	0.410855	Hypothetical/Unknown	hypothetical protein
SP_0342	SP_RS01665	0.987348	0.136902	0.0254221	29	0.982053	0.149528	0.0277667	29	0.888659	Carbohydrate metabolism	glucan 1,6-alpha-glucosidase
SP_0346	SP_RS01690	1.04143	0.0599537	0.0423937	2	0.998724	0.114735	0.0811296	2	0.686692	Capsule metabolism	capsular polysaccharide biosynthesis protein Cps4A
SP_0347	SP_RS01695										Capsule metabolism	capsular polysaccharide biosynthesis protein Cps4B
SP_0348	SP_RS01700										Capsule metabolism	capsular polysaccharide biosynthesis protein Cps4C
SP_0349	SP_RS01705										Capsule metabolism	capsular polysaccharide biosynthesis protein Cps4D
SP_0350	SP_RS01710										Capsule metabolism	capsular polysaccharide biosynthesis protein Cps4E
SP_0351	SP_RS01715										Capsule metabolism	capsular polysaccharide biosynthesis protein Cps4F
SP_0352	SP_RS01720										Capsule metabolism	capsular polysaccharide biosynthesis protein Cps4G
SP_0353	SP_RS01725										Capsule metabolism	capsular polysaccharide biosynthesis protein Cps4H
SP_0354	SP_RS01730										Hypothetical/Unknown	putative membrane protein
SP_0355	SP_RS01735										Hypothetical/Unknown	hypothetical protein
SP_0356	n.p										Membrane transport	putative polysaccharide transporter
SP_0357	SP_RS01745										Capsule metabolism	UDP-N-acetylglucosamine-2-epimerase
SP_0358	SP_RS01750										Capsule metabolism	capsular polysaccharide biosynthesis protein Cps4J
SP_0359	SP_RS01755										Capsule metabolism	capsular polysaccharide biosynthesis protein Cps4K
SP_0360	SP_RS01760	1.05314	0.102883	0.038886	7	1.03065	0.0887092	0.0335289	7	0.669247	Capsule metabolism	UDP-N-acetylglucosamine 2-epimerase
SP_0366	SP_RS01790	1.01649	0.0647482	0.010112	41	0.973835	0.195335	0.0301409	42	0.183461	Membrane transport	oligopeptide ABC transporter, oligopeptide-binding protein AliA
SP_0367	n.p	0.955897	0.131018	0.0756433	3	1.00625	0.0580937	0.0335404	3	0.575704	Hypothetical/Unknown	hypothetical protein
SP_0368	SP_RS01795	0.994402	0.115724	0.0107913	115	0.939347	0.207709	0.0194537	114	0.0140631	Structural proteins	cell wall surface anchor family protein
SP_0369	SP_RS01800	0.688827	0.215924	0.0333177	42	0.750992	0.363212	0.0560449	42	0.343165	Cell wall metabolism	penicillin-binding protein 1A
SP_0370	SP_RS01805	0.558377	0	0	1	0.86268	0	0	1		DNA repair and editing	recombination protein U
SP_0371	SP_RS01810	1.00664	0.107232	0.0323315	11	0.917561	0.104131	0.0313967	11	0.062042	Hypothetical/Unknown	conserved hypothetical protein
SP_0372	SP_RS01815										Cell growth and death	conserved hypothetical protein
SP_0373	SP_RS01825	0.982497	0.113708	0.0260864	19	0.957795	0.100765	0.0237505	18	0.488428	Hypothetical/Unknown	conserved hypothetical protein
SP_0374	SP_RS01830	0.869672	0.0941565	0.0184656	26	0.891308	0.176219	0.0345594	26	0.583297	Hypothetical/Unknown	hypothetical protein
SP_0375	SP_RS01835										Carbohydrate metabolism	6-phosphogluconate dehydrogenase, decarboxylating
SP_0376	SP_RS01840										Transcription	DNA-binding response regulator
SP_0377	SP_RS01845	0.95497	0.180155	0.0308963	34	0.994895	0.361359	0.0610808	35	0.561672	Hypothetical/Unknown	choline binding protein C
SP_0378	SP_RS01850	0.927114	0.186902	0.0518372	13	1.02984	0.166384	0.0444681	14	0.145083	Hypothetical/Unknown	choline binding protein J
SP_0379	SP_RS01855	1.00726	0.0935381	0.0139438	45	1.00296	0.301442	0.0465135	42	0.929523	Hypothetical/Unknown	conserved hypothetical protein
SP_0380	SP_RS01860	1.0203	0.105151	0.0158522	44	1.00501	0.252376	0.038047	44	0.711654	Hypothetical/Unknown	hypothetical protein
SP_0381	SP_RS01870										Lipid metabolism	mevalonate kinase
SP_0382	SP_RS01875										Lipid metabolism	diphosphomevalonate decarboxylase
SP_0383	SP_RS01880										Lipid metabolism	phosphomevalonate kinase
SP_0384	SP_RS01885										Lipid metabolism	FMN-dependent dehydrogenase family protein
SP_0385	SP_RS01890	0	0	0	1	0	0	0	1		Hypothetical/Unknown	conserved hypothetical protein
SP_0386	SP_RS01895	0.286814	0	0	1	0.178215	0.208909	0.147721	2	0.596424	Signal transduction	putative sensor histidine kinase
SP_0387	SP_RS01900										Signal transduction	DNA-binding response regulator
SP_0389	SP_RS01920	1.03162	0.0911324	0.0455662	4	1.04848	0.0635236	0.0366754	3	0.784715	Hypothetical/Unknown	hypothetical protein
SP_0390	SP_RS01925	1.01728	0.0748273	0.0167319	20	1.0363	0.0999996	0.0223606	20	0.500135	Hypothetical/Unknown	choline binding protein G
SP_0391	SP_RS01930	0.986448	0.100086	0.0169176	35	0.982302	0.393412	0.0684843	33	0.953309	Hypothetical/Unknown	choline binding protein F
SP_0394	SP_RS01955	1.00187	0.0810168	0.0113446	51	0.978075	0.192326	0.026931	51	0.417462	Membrane transport	PTS system, mannitol-specific IIBC components
SP_0395	SP_RS01960	0.997674	0.0983838	0.00988794	99	0.958127	0.180923	0.0181834	99	0.0575036	Transcription	putative transcriptional regulator
SP_0396	SP_RS01965	1.00993	0.107126	0.0286305	14	1.03755	0.174125	0.046537	14	0.617482	Membrane transport	PTS system, mannitol-specific IIA component
SP_0397	SP_RS01970	1.0153	0.0682588	0.0100642	46	0.953323	0.140415	0.0209318	45	0.00905733	Carbohydrate metabolism	mannitol-1-phosphate 5-dehydrogenase
SP_0398	SP_RS01975	1.00272	0.0702135	0.0314004	5	0.873847	0.20508	0.0917144	5	0.220386	Hypothetical/Unknown	hypothetical protein
SP_0400	SP_RS01985	0.970468	0.0702662	0.031424	5	0.881335	0.111702	0.0499545	5	0.169407	Folding, sorting, degradation	trigger factor
SP_0401	SP_RS01990	0.927517	0.103854	0.0207707	25	0.9798	0.13024	0.0260479	25	0.123139	DNA repair and editing	putative helicase
SP_0402	SP_RS01995										Membrane transport	signal peptidase I
SP_0403	SP_RS02000	0.642205	0.327372	0.189009	3	0.292579	0.276507	0.159641	3	0.230484	Folding, sorting, degradation	ribonuclease HIII
SP_0404	SP_RS02005	0.982769	0.0609187	0.0304593	4	1.07033	0.126236	0.0564546	5	0.214512	Cell division	hypothetical protein
SP_0405	SP_RS02010	0.980079	0.102144	0.0307975	11	0.986204	0.2204	0.0696968	10	0.936767	Hypothetical/Unknown	conserved hypothetical protein
SP_0406	SP_RS02015	0.975521	0.0798505	0.0145786	30	0.970058	0.135957	0.0248222	30	0.850142	DNA repair and editing	MutS2 family protein
SP_0407	n.p										Hypothetical/Unknown	hypothetical protein
SP_0408	SP_RS02020	1.00877	0.0589516	0.0142979	17	1.06414	0.114314	0.0277253	17	0.085415	Membrane transport	sodium:alanine symporter family protein
SP_0409	SP_RS02025	1.01004	0.0592618	0.0241935	6	1.10924	0.131166	0.0535481	6	0.12227	Various metabolism	conserved hypothetical protein
SP_0410	SP_RS02030	0.963799	0.0137095	0.00791519	3	0.936572	0.0596097	0.0344157	3	0.483735	Membrane transport	putative exfoliative toxin
SP_0411	SP_RS02035										Translation	seryl-tRNA synthetase
SP_0412	SP_RS02040	1.03521	0	0	1	0.935174	1.11022e-16	1.11022e-16	1		Hypothetical/Unknown	conserved hypothetical protein
SP_0413	SP_RS02045	0.923961	0.100684	0.0303575	11	0.827479	0.299197	0.0902113	11	0.322852	Amino acid metabolism	aspartate kinase
SP_0414	n.p										Hypothetical/Unknown	hypothetical protein
SP_0415	SP_RS02050										Lipid metabolism	enoyl-CoA hydratase/isomerase family protein
SP_0416	SP_RS02055	0.971295	0	0	1	0.834497	0	0	1		Transcription	transcriptional regulator, MarR family
SP_0417	SP_RS02060										Lipid metabolism	3-oxoacyl-(acyl-carrier-protein) synthase III
SP_0418	SP_RS02065										Lipid metabolism	acyl carrier protein
SP_0419	SP_RS02070										Lipid metabolism	enoyl-(acyl-carrier-protein) reductase
SP_0420	SP_RS02075										Lipid metabolism	malonyl CoA-acyl carrier protein transacylase
SP_0421	SP_RS02080										Lipid metabolism	3-oxoacyl-[acyl-carrier protein] reductase
SP_0422	SP_RS02085										Lipid metabolism	3-oxoacyl-(acyl-carrier-protein) synthase II
SP_0423	SP_RS02090										Lipid metabolism	acetyl-CoA carboxylase, bitoin carboxyl carrier protein
SP_0424	SP_RS02095										Lipid metabolism	(3R)-hydroxymyristoyl-(acyl-carrier-protein) dehydratase
SP_0425	SP_RS02100										Lipid metabolism	acetyl-CoA carboxylase, biotin carboxylase
SP_0426	SP_RS02105										Lipid metabolism	acetyl-CoA carboxylase, carboxyl transferase, beta subunit
SP_0427	SP_RS02110										Lipid metabolism	acetyl-CoA carboxylase, carboxyl transferase, alpha subunit
SP_0428	n.p										Hypothetical/Unknown	hypothetical protein
SP_0429	SP_RS02115	1.02101	0.044057	0.0220285	4	1.04217	0.0364937	0.0182469	4	0.48748	Hypothetical/Unknown	hypothetical protein
SP_0430	SP_RS02120	0.989076	0.0889935	0.0513804	3	0.99884	0.131415	0.0758725	3	0.920274	Hypothetical/Unknown	hypothetical protein
SP_0431	n.p	0.968704	0.0887273	0.0443636	4	0.902681	0.390302	0.195151	4	0.752689	Hypothetical/Unknown	conserved domain protein
SP_0433	SP_RS02135										Transcription	N utilization substance protein B
SP_0434	SP_RS02140										Hypothetical/Unknown	conserved hypothetical protein
SP_0435	SP_RS02145	0.873451	0.0354672	0.0250791	2	0.88575	0.0477407	0.0337577	2	0.797475	Translation	translation elongation factor P
SP_0436	SP_RS02150										Translation	glutamyl-tRNA(Gln) amidotransferase, B subunit
SP_0437	SP_RS02155										Translation	glutamyl-tRNA(Gln) amidotransferase, A subunit
SP_0438	SP_RS02160										Translation	glutamyl-tRNA(Gln) amidotransferase, C subunit
SP_0439	SP_RS02165	0.918962	0.0940371	0.0235093	16	0.960491	0.27556	0.0688901	16	0.572567	Translation	peptide chain release factor 3
SP_0441	SP_RS02175	1.10403	0.0450515	0.0318562	2	0.943582	0.0170424	0.0120508	2	0.042228	Translation	ribosomal protein L28
SP_0442	SP_RS02180	0.909252	0.0551826	0.0246784	5	0.822644	0.0958725	0.0428755	5	0.118108	Hypothetical/Unknown	conserved hypothetical protein
SP_0443	SP_RS02185										Amino acid metabolism	conserved hypothetical protein
SP_0444	n.p	0.962896	0	0	1	0.959136	0	0	1		Hypothetical/Unknown	hypothetical protein
SP_0445	SP_RS02190	0.983622	0.104464	0.0204871	26	1.05566	0.141749	0.0277992	26	0.0420918	Amino acid metabolism	acetolactate synthase, large subunit, biosynthetic type
SP_0446	SP_RS02195	0.999521	0.0803354	0.0207425	15	0.986856	0.131263	0.033892	15	0.752297	Amino acid metabolism	acetolactate synthase, small subunit
SP_0447	SP_RS02200	0.995806	0.102843	0.0190974	29	0.934458	0.259604	0.0490605	28	0.248936	Amino acid metabolism	ketol-acid reductoisomerase
SP_0448	SP_RS02205	1.00729	0.0880325	0.0207495	18	1.01714	0.0870128	0.0211037	17	0.741444	Hypothetical/Unknown	hypothetical protein
SP_0449	SP_RS02210	0.98378	0.101803	0.024691	17	0.881437	0.302719	0.0756798	16	0.208096	Hypothetical/Unknown	hypothetical protein
SP_0450	SP_RS02215	1.02191	0.0791371	0.0125127	40	1.03651	0.122509	0.0201403	37	0.539927	Amino acid metabolism	threonine dehydratase
SP_0451	SP_RS02220										Hypothetical/Unknown	hypothetical protein
SP_0452	SP_RS02225	1.02622	0.0715828	0.0413283	3	0.976896	0.143359	0.0827681	3	0.622199	Membrane transport	amino acid ABC transporter, ATP-binding protein
SP_0453	SP_RS02230	0.977916	0.151826	0.0316579	23	0.918148	0.207342	0.048871	18	0.311013	Membrane transport	amino acid ABC transporter, amino acid-binding protein/permease protein
SP_0454	SP_RS02235	1.01521	0.0868429	0.0142769	37	0.970679	0.191031	0.0305895	39	0.191162	Hypothetical/Unknown	hypothetical protein
SP_0455	SP_RS02240	0.899294	0.0860578	0.0496855	3	1.19054	0	0	1	0.0278914	Hypothetical/Unknown	hypothetical protein
SP_0457	SP_RS02255	0.959894	0.0522345	0.0174115	9	0.816202	0.308296	0.108999	8	0.212629	Cell wall metabolism	bacitracin resistance protein
SP_0458	SP_RS02260	0.998486	0.129737	0.037452	12	0.955812	0.109024	0.0314724	12	0.392457	DNA repair and editing	DNA polymerase IV
SP_0459	SP_RS02265	1.02301	0.0866465	0.0216616	16	0.933845	0.248626	0.0641949	15	0.198464	Carbohydrate metabolism	formate acetyltransferase
SP_0461	SP_RS02275	0.986985	0.0808905	0.0117991	47	0.93002	0.265295	0.0391156	46	0.166628	Transcription	putative transcriptional regulator
SP_0462	SP_RS02280	0.990045	0.0688263	0.00769501	80	0.931821	0.265839	0.0295376	81	0.0582578	Structural proteins	cell wall surface anchor family protein
SP_0463	SP_RS02285	0.982714	0.0794609	0.00949739	70	0.946585	0.18545	0.0220089	71	0.134018	Structural proteins	cell wall surface anchor family protein
SP_0464	n.p	1.00802	0.0671918	0.0134384	25	0.986146	0.205647	0.0388636	28	0.597064	Structural proteins	cell wall surface anchor family protein
SP_0465	n.p										Hypothetical/Unknown	hypothetical protein
SP_0466	SP_RS02295	1.01336	0.100948	0.0237936	18	0.991554	0.234884	0.0569678	17	0.726229	Folding, sorting, degradation	putative sortase
SP_0467	SP_RS02300	1.01663	0.0756361	0.0285878	7	0.944192	0.29994	0.113367	7	0.547116	Folding, sorting, degradation	putative sortase
SP_0468	SP_RS02305	1.00422	0.069432	0.0262428	7	1.1239	0.158302	0.0559682	8	0.0749023	Folding, sorting, degradation	putative sortase
SP_0470	n.p	1.02829	0.0037625	0.00266049	2	0.194523	0.257901	0.182363	2	0.0446676	Hypothetical/Unknown	hypothetical protein
SP_0471	SP_RS02320	1.03062	0.106063	0.0400881	7	0.883766	0.375142	0.14179	7	0.338626	Hypothetical/Unknown	conserved hypothetical protein
SP_0472	SP_RS02325	1.03978	0.0369592	0.0165286	5	1.024	0.179961	0.0734687	6	0.838721	Hypothetical/Unknown	hypothetical protein
SP_0473	SP_RS02335	0.980326	0.0875466	0.0113022	60	0.93136	0.243747	0.0314677	60	0.145721	Transcription	putative regulator
SP_0474	SP_RS02340	1.01912	0.0750549	0.00916941	67	1.03632	0.186823	0.0226556	68	0.48293	Membrane transport	PTS system, cellobiose-specific IIC component
SP_0475	SP_RS02345	1.00807	0.0677742	0.00661408	105	1.04598	0.1979	0.019043	108	0.0613933	Hypothetical/Unknown	hypothetical protein
SP_0476	SP_RS02350	1.00701	0.0469469	0.015649	9	1.06992	0.128349	0.0427832	9	0.186304	Membrane transport	PTS system, lactose-specific IIA component
SP_0477	SP_RS02355	1.04038	0.081606	0.00885142	85	1.05664	0.16665	0.0179704	86	0.418263	Carbohydrate metabolism	6-phospho-beta-galactosidase
SP_0478	SP_RS02360	1.01728	0.0819224	0.00868376	89	1.0337	0.175174	0.0188895	86	0.430723	Membrane transport	PTS system, lactose-specific IIBC components
SP_0479	SP_RS02365	1.01952	0.0852685	0.0130033	43	1.04377	0.164383	0.0253648	42	0.39732	Membrane transport	potassium uptake protein, Trk family
SP_0480	SP_RS02370	1.00268	0.074562	0.0129796	33	1.02203	0.255924	0.0452414	32	0.682302	Membrane transport	potassium uptake protein, Trk family
SP_0481	SP_RS02375	1.00391	0.119547	0.0184465	42	1.0147	0.166438	0.025682	42	0.733884	Hypothetical/Unknown	conserved hypothetical protein
SP_0482	SP_RS02380	1.02537	0.0873695	0.0308898	8	1.06594	0.104013	0.0393134	7	0.431755	Hypothetical/Unknown	conserved hypothetical protein
SP_0483	SP_RS02390	1.00981	0.091793	0.0133894	47	0.971015	0.245403	0.0357957	47	0.312767	Membrane transport	ABC transporter, ATP-binding protein
SP_0484	SP_RS02395	1.01095	0.089693	0.0161093	31	0.978518	0.212154	0.0375038	32	0.429963	Membrane transport	cobalt transport protein
SP_0486	SP_RS02400	0.996987	0.0898674	0.0299558	9	1.01424	0.154327	0.0583302	7	0.79633	Translation	RNA methyltransferase, TrmH family
SP_0487	n.p	0.982652	0.092716	0.0414638	5	1.0135	0.191146	0.0854829	5	0.753709	Hypothetical/Unknown	hypothetical protein
SP_0488	SP_RS02405	0.992864	0.090916	0.0274122	11	1.04726	0.22962	0.0662856	12	0.456705	Membrane transport	conserved hypothetical protein
SP_0489	SP_RS02410	0.989551	0.0704869	0.0166139	18	1.06934	0.264391	0.0623177	18	0.224486	Hypothetical/Unknown	PAP2 family protein
SP_0490	SP_RS02415	1.02708	0.0549525	0.0152411	13	0.983988	0.217656	0.0603669	13	0.495491	Hypothetical/Unknown	hypothetical protein
SP_0491	n.p	1.02381	0.0783015	0.0236088	11	0.997989	0.167735	0.0505739	11	0.648573	Hypothetical/Unknown	hypothetical protein
SP_0492	n.p	1.01215	0.0686938	0.0307208	5	1.04754	0.0419888	0.018778	5	0.354399	Hypothetical/Unknown	conserved domain protein
SP_0493	SP_RS02425	0.6887	0.132391	0.0764358	3	0.7084	0.0730255	0.0516368	2	0.844577	Transcription	putative DNA-directed RNA polymerase, delta subunit
SP_0494	SP_RS02435	1.00656	0.058285	0.0133715	19	0.96245	0.168877	0.038743	19	0.288944	Nucleotide metabolism	CTP synthase
SP_0496	SP_RS02445	0.999674	0.0553559	0.0123779	20	1.01407	0.116341	0.0260146	20	0.620055	Membrane transport	Na/Pi cotransporter II-related protein
SP_0497	n.p	1.00947	0.106088	0.053044	4	0.9896	0.038952	0.019476	4	0.737137	Hypothetical/Unknown	hypothetical protein
SP_0498	SP_RS02450	1.0107	0.0879873	0.00816942	116	0.989402	0.234122	0.0216446	117	0.358165	Carbohydrate metabolism	endo-beta-N-acetylglucosaminidase
SP_0499	SP_RS02455										Carbohydrate metabolism	phosphoglycerate kinase
SP_0500	SP_RS02460	0.992699	0.0797131	0.0301287	7	0.999261	0.101965	0.0385392	7	0.895513	Hypothetical/Unknown	conserved domain protein
SP_0501	SP_RS02465	0.703933	0	0	1	0.942223	1.11022e-16	1.11022e-16	1		Transcription	transcriptional regulator, MerR family
SP_0502	SP_RS02470	0.771193	0.148343	0.0396463	14	0.466365	0.357962	0.0992808	13	0.00860294	Amino acid metabolism	glutamine synthetase, type I
SP_0503	n.p	1.01424	0.0141632	0.00817712	3	0.990604	0.0410109	0.0236776	3	0.398743	Hypothetical/Unknown	hypothetical protein
SP_0504	n.p	1.00962	0	0	1	0.999244	0	0	1		Hypothetical/Unknown	hypothetical protein
SP_0505	SP_RS02480	1.02455	0.089179	0.0144667	38	1.06218	0.129833	0.0213444	37	0.148766	DNA repair and editing	putative type I restriction-modification system, S subunit
SP_0507	SP_RS02490	1.04375	0.0597786	0.0154348	15	1.02579	0.112368	0.0300315	14	0.599056	DNA repair and editing	putative type I restriction-modification system, S subunit
SP_0508	SP_RS02495	1.04422	0.0775503	0.0139285	31	1.00225	0.24587	0.0448895	30	0.375565	DNA repair and editing	type I restriction-modification system, S subunit
SP_0509	SP_RS02500	0.991967	0.105015	0.01801	34	0.942682	0.246883	0.0436431	32	0.300469	DNA repair and editing	type I restriction-modification system, M subunit
SP_0510	SP_RS02505	1.01071	0.0992494	0.0110277	81	1.02688	0.17697	0.019425	83	0.469994	DNA repair and editing	type I restriction-modification system, R subunit
SP_0511	n.p	1.00709	0	0	1	0	0	0	1		Hypothetical/Unknown	hypothetical protein
SP_0512	n.p	1.05945	0.0611648	0.0273537	5	1.10405	0.124575	0.0557117	5	0.492837	Hypothetical/Unknown	hypothetical protein
SP_0513	n.p	1.04282	0.0721056	0.0217406	11	0.869486	0.229169	0.069097	11	0.0266413	Hypothetical/Unknown	hypothetical protein
SP_0514	n.p	1.03085	0.0566892	0.0188964	9	1.03148	0.0896714	0.0298905	9	0.986005	Hypothetical/Unknown	hypothetical protein
SP_0515	SP_RS02520	0.567748	0	0	1	0	0	0	1		Transcription	heat-inducible transcription repressor HrcA
SP_0516	SP_RS02525										Folding, sorting, degradation	heat shock protein GrpE
SP_0517	SP_RS02530	0	0	0	1	0.608161	0	0	1		Folding, sorting, degradation	dnaK protein
SP_0518	n.p	1.00604	0.0859578	0.0214895	16	0.834073	0.271322	0.0700552	15	0.025975	Hypothetical/Unknown	hypothetical protein
SP_0519	SP_RS02540										Folding, sorting, degradation	dnaJ protein
SP_0520	SP_RS02545	1.035	0.0437576	0.0218788	4	0.749907	0.206428	0.103214	4	0.0354768	Hypothetical/Unknown	hypothetical protein
SP_0521	SP_RS02550	0.998621	0.0372027	0.0186014	4	1.04486	0.0616672	0.0308336	4	0.246507	Nucleotide metabolism	HIT family protein
SP_0522	SP_RS02555	0.947922	0.0660463	0.0295368	5	0.893086	0.258152	0.115449	5	0.657649	Membrane transport	ABC transporter, ATP-binding protein
SP_0523	SP_RS02560	1.00203	0.0641776	0.0143505	20	1.08076	0.145622	0.0325621	20	0.0330023	Membrane transport	putative ABC transporter, permease protein
SP_0524	SP_RS02565	0.856976	0.0460401	0.0325553	2	0.837587	0.551618	0.390053	2	0.964995	Cellular community	BlpT protein, fusion
SP_0525	SP_RS02570	1.03652	0.104324	0.0347748	9	0.891807	0.302729	0.10091	9	0.193976	Transcription	BlpS protein
SP_0526	SP_RS02575	1.02912	0.101907	0.0240197	18	1.02356	0.244386	0.0592723	17	0.931278	Transcription	response regulator BlpR
SP_0527	SP_RS02580	1.02293	0.0777658	0.0091018	73	1.01488	0.187488	0.021795	74	0.733514	Signal transduction	putative sensor histidine kinase BlpH
SP_0528	SP_RS02585	1.03923	0.0562782	0.0156088	13	1.02647	0.223734	0.0645865	12	0.849363	Cellular community	peptide pheromone BlpC
SP_0529	SP_RS02590	1.02217	0.0958188	0.0124745	59	1.03438	0.240622	0.0315953	58	0.71992	Membrane transport	BlpC ABC transporter
SP_0531	SP_RS02610	0.970262	0.100262	0.0409317	6	1.02742	0.0826997	0.033762	6	0.306653	Cellular community	bacteriocin BlpI
SP_0532	SP_RS02615	0.913584	0.258555	0.129278	4	1.11617	0.0216022	0.0108011	4	0.169411	Cellular community	bacteriocin BlpJ
SP_0533	SP_RS02620	0.967061	0.104472	0.0603168	3	0.885511	0.0673298	0.0476094	2	0.366438	Cellular community	bacteriocin BlpK
SP_0534	n.p										Hypothetical/Unknown	hypothetical protein
SP_0535	n.p	0.998524	0.0949542	0.0316514	9	1.0383	0.0556861	0.018562	9	0.294457	Hypothetical/Unknown	hypothetical protein
SP_0536	SP_RS02640	0.982087	0.0901517	0.0232771	15	1.06156	0.115485	0.0320299	13	0.0552319	Cellular community	immunity protein BlpL
SP_0539	SP_RS02655	1.02102	0.0869908	0.0328794	7	1.01529	0.133827	0.050582	7	0.925914	Cellular community	bacteriocin BlpM
SP_0540	SP_RS02660	0.97714	0.0905291	0.0369583	6	1.09672	0.0678422	0.0276965	6	0.0269865	Cellular community	BlpN protein
SP_0541	SP_RS02665	1.0331	0.0329843	0.0233234	2	1.14355	0.0606568	0.0428908	2	0.152029	Cellular community	bacteriocin BlpO
SP_0542	n.p	0.969456	0.0841147	0.0376172	5	1.03873	0.121208	0.0606041	4	0.363841	Hypothetical/Unknown	hypothetical protein
SP_0543	n.p	1.02243	0.0860431	0.0304208	8	1.10812	0.121559	0.0429775	8	0.125938	Hypothetical/Unknown	hypothetical protein
SP_0544	SP_RS02680	1.00143	0.0553186	0.0174933	10	1.08562	0.149113	0.0471538	10	0.111434	Cellular community	immunity protein BlpX
SP_0545	SP_RS02685	1.00747	0.0765495	0.013976	30	1.00806	0.216929	0.0389616	31	0.988735	Cellular community	immunity protein BlpY
SP_0546	SP_RS02690	1.01427	0.061498	0.0144952	18	1.01053	0.172432	0.0395587	19	0.929843	Cellular community	BlpZ protein, fusion
SP_0547	SP_RS02695	1.02932	0.0912868	0.0190346	23	1.07055	0.123348	0.0269166	21	0.217991	Folding, sorting, degradation	conserved domain protein
SP_0548	n.p	0.947215	0.205146	0.14506	2	0.876738	0.211544	0.149585	2	0.767397	Hypothetical/Unknown	hypothetical protein
SP_0549	SP_RS02700	0.392879	0.175226	0.0619516	8	0.780875	0.383928	0.156738	6	0.0400421	Hypothetical/Unknown	conserved hypothetical protein
SP_0550	SP_RS02705	0.81665	0.0996912	0.0352461	8	0.821773	0.0882443	0.0333532	7	0.917531	Translation	trmB tRNA (guanine-N(7)-)-methyltransferase
SP_0552	SP_RS02710	0.869801	0.0340656	0.0196678	3	0.613383	0.441725	0.312346	2	0.472633	Translation	SP14.3 protein
SP_0553	SP_RS02715										Transcription	N utilization substance protein A
SP_0554	SP_RS02720										Transcription	conserved hypothetical protein
SP_0555	SP_RS02725										Translation	ribosomal protein L7A family
SP_0556	SP_RS02730										Translation	translation initiation factor IF-2
SP_0557	SP_RS02735	0.358751	0.363125	0.256768	2	0	0	0	1	0.39547	Translation	ribosome-binding factor A
SP_0558	SP_RS02740	1.00396	0.05465	0.0116514	22	0.947663	0.178466	0.0372128	23	0.156096	Hypothetical/Unknown	conserved hypothetical protein
SP_0559	SP_RS02745	0.893856	1.11022e-16	1.11022e-16	1	0.9053	1.11022e-16	1.11022e-16	1		Hypothetical/Unknown	hypothetical protein
SP_0560	n.p	1.061	0.0183932	0.0130059	2	1.05079	0.00337771	0.0023884	2	0.521105	Hypothetical/Unknown	hypothetical protein
SP_0561	SP_RS02755	1.00049	0.069528	0.034764	4	0.998475	0.0949531	0.0474766	4	0.973848	Cofactor and vitamin metabolism	conserved domain protein
SP_0562	SP_RS02760	0.929883	0.0911922	0.0274955	11	0.997019	0.140476	0.0444224	10	0.214214	Hypothetical/Unknown	conserved hypothetical protein
SP_0563	SP_RS02765	0.862922	0.0374841	0.0216415	3	1.01872	0.0840341	0.0485171	3	0.0427026	Hypothetical/Unknown	hypothetical protein
SP_0564	SP_RS02770	0.959648	0.0721419	0.0360709	4	1.03555	0.0249964	0.0124982	4	0.0939277	Hypothetical/Unknown	hypothetical protein
SP_0565	SP_RS02775	0.925765	0.0343471	0.024287	2	0.89079	0.178216	0.102893	3	0.762538	Cofactor and vitamin metabolism	conserved domain protein
SP_0566	SP_RS02780	0.930856	0.0790832	0.0353671	5	1.03353	0.0617197	0.0276019	5	0.051369	Translation	acetyltransferase, GNAT family
SP_0567	SP_RS02785	0.931329	0.12194	0.035201	12	0.861536	0.160735	0.0464003	12	0.243542	Nucleotide metabolism	conserved domain protein
SP_0568	SP_RS02790										Translation	valyl-tRNA synthetase
SP_0570	SP_RS02800	0.983185	0.175763	0.0285124	38	0.997619	0.24073	0.0390516	38	0.766156	Hypothetical/Unknown	conserved domain protein
SP_0571	SP_RS02805	0.955657	0.0885398	0.0626071	2	1.06514	0.0726333	0.0513595	2	0.308972	Cell division	cell filamentation protein Fic-related protein
SP_0573	n.p	0.888488	0.0270971	0.0191606	2	0.555308	0.40284	0.284851	2	0.36352	Hypothetical/Unknown	hypothetical protein
SP_0574	SP_RS02830	1.0151	0.0924374	0.0266844	12	0.968135	0.145694	0.0420584	12	0.355937	Hypothetical/Unknown	hypothetical protein
SP_0575	n.p	1.00948	0.0910896	0.0122825	55	1.00061	0.154803	0.0208736	55	0.714922	Hypothetical/Unknown	putative helicase
SP_0576	SP_RS02850	1.04104	0.0879787	0.0102971	73	0.970397	0.246077	0.0288011	73	0.022333	Transcription	transcription antiterminator Lict
SP_0577	SP_RS02855	1.01878	0.0774637	0.00752394	106	0.997497	0.19689	0.0187728	110	0.293801	Membrane transport	PTS system, beta-glucosides-specific IIABC components
SP_0578	SP_RS02860	1.02681	0.0887652	0.00910712	95	0.976456	0.234078	0.0242728	93	0.0536057	Carbohydrate metabolism	6-phospho-beta-glucosidase
SP_0579	SP_RS02865	1.06868	0.0429652	0.030381	2	1.3003	0.039039	0.0195195	4	0.0030363	Translation	phenylalanyl-tRNA synthetase, alpha subunit
SP_0580	SP_RS02870	0.80391	0.172494	0.0520088	11	0.901267	0.223701	0.0707403	10	0.281344	Translation	acetyltransferase, GNAT family
SP_0581	SP_RS02875										Translation	phenylalanyl-tRNA synthetase, beta subunit
SP_0582	SP_RS02880	1.01651	0.0802704	0.0135682	35	1.01033	0.209349	0.0353865	35	0.871077	Hypothetical/Unknown	hypothetical protein
SP_0584	n.p	1.00562	0.0470991	0.0333041	2	0.929083	0.056644	0.0400533	2	0.279529	Transcription	putative transcriptional regulator
SP_0585	SP_RS02900	0.993121	0.0800753	0.0151328	28	0.989137	0.243654	0.0460463	28	0.934796	Amino acid metabolism	5-methyltetrahydropteroyltriglutamate--homocysteine methyltransferase
SP_0586	SP_RS02905	1.00892	0.0678156	0.0164477	17	1.01453	0.217802	0.05821	14	0.926769	Amino acid metabolism	putative 5,10-methylenetetrahydrofolate reductase
SP_0587	n.p	1.01496	0.188811	0.0713637	7	0.928717	0.13082	0.0494452	7	0.340157	Hypothetical/Unknown	hypothetical protein
SP_0588	SP_RS02910	1.0032	0.069315	0.0130993	28	1.05074	0.0964912	0.0185697	27	0.0412732	Translation	polyribonucleotide nucleotidyltransferase
SP_0589	SP_RS02915	1.00353	0	0	1	1.0732	0	0	1		Amino acid metabolism	serine acetyltransferase
SP_0590	SP_RS02920	1.08814	0.0747028	0.0373514	4	1.08455	0.0384678	0.0192339	4	0.934738	Various metabolism	acetyltransferase, GNAT family
SP_0591	SP_RS02925										Translation	cysteinyl-tRNA synthetase
SP_0592	SP_RS02930	0.995972	0.117161	0.0370496	10	0.970935	0.130382	0.0434607	9	0.666614	Translation	conserved hypothetical protein
SP_0593	SP_RS02935	1.0051	0.0853486	0.0257336	11	0.925274	0.317843	0.0958334	11	0.430576	Transcription	leucine-rich protein
SP_0595	SP_RS02940	1.03091	0.0805925	0.0201481	16	0.958395	0.224782	0.0580384	15	0.247432	Hypothetical/Unknown	hypothetical protein
SP_0596	n.p	0.935321	1.11022e-16	1.11022e-16	1	1.29314	0	0	1		Hypothetical/Unknown	hypothetical protein
SP_0598	n.p										Hypothetical/Unknown	hypothetical protein
SP_0599	SP_RS02950	1.03327	0.0836165	0.023191	13	0.923695	0.129349	0.0373399	12	0.0203069	Membrane transport	transmembrane protein Vexp1
SP_0600	SP_RS02955	0.99528	0.103228	0.0236822	19	1.02349	0.12635	0.0289867	19	0.456009	Membrane transport	ABC transporter, ATP-binding protein Vexp2
SP_0601	SP_RS02960	1.01363	0.0967058	0.0154853	39	0.975896	0.133514	0.0216589	38	0.160529	Membrane transport	transmembrane protein Vexp3
SP_0603	SP_RS02965	1.02191	0.14855	0.0525203	8	0.932431	0.239497	0.0905215	7	0.408035	Transcription	DNA-binding response regulator VncR
SP_0604	SP_RS02970	1.0229	0.0833629	0.0157541	28	0.992627	0.0938386	0.0177338	28	0.207313	Signal transduction	sensor histidine kinase VncS
SP_0605	SP_RS02975										Carbohydrate metabolism	fructose-bisphosphate aldolase
SP_0606	SP_RS02980	1.02165	0.0709002	0.0102336	48	0.844768	0.228702	0.0337202	46	2.51912e-06	Cofactor and vitamin metabolism	putative oxidoreductase
SP_0607	SP_RS02985	1.00502	0.101579	0.0221663	21	0.92064	0.27441	0.0646791	18	0.224932	Membrane transport	amino acid ABC transporter, permease protein
SP_0608	SP_RS02990	0.993586	0.10219	0.0255475	16	0.959123	0.120169	0.0283242	18	0.373006	Membrane transport	amino acid ABC transporter, permease protein
SP_0609	SP_RS02995	1.00602	0.0738227	0.0174002	18	0.990515	0.120577	0.0292442	17	0.651582	Membrane transport	amino acid ABC transporter, amino acid-binding protein
SP_0610	SP_RS03000	1.02406	0.063392	0.0283498	5	1.09299	0.0570931	0.0255328	5	0.108441	Membrane transport	amino acid ABC transporter, ATP-binding protein
SP_0611	SP_RS03005										DNA repair and editing	single-stranded-DNA-specific exonuclease RecJ
SP_0612	n.p	0.984441	0.0292505	0.0146253	4	1.05276	0.0106833	0.00534163	4	0.00462808	Hypothetical/Unknown	hypothetical protein
SP_0613	SP_RS03010	0.442703	0.203774	0.0831905	6	0.458652	0.424275	0.189741	5	0.940322	Transcription	metallo-beta-lactamase superfamily protein
SP_0614	SP_RS03015	0.981411	0.0950958	0.0286725	11	0.995768	0.206805	0.0623539	11	0.836419	Lipid metabolism	tributyrin esterase
SP_0615	SP_RS03020	0.960608	0.102815	0.0194302	28	1.01867	0.120109	0.0219287	30	0.0524303	Cell wall metabolism	beta-lactam resistance factor
SP_0616	SP_RS03025	0.98054	0.0840577	0.0253443	11	0.982096	0.211107	0.0636511	11	0.982113	Cell wall metabolism	beta-lactam resistance factor
SP_0617	SP_RS03030	1.04818	0.0893368	0.0315853	8	1.04455	0.0986312	0.0348714	8	0.939565	Folding, sorting, degradation	conserved domain protein
SP_0618	SP_RS03035	0.902118	0.0783385	0.0276968	8	0.761223	0.352663	0.124685	8	0.28858	DNA repair and editing	excinuclease ABC, subunit C
SP_0619	SP_RS03040	1.03449	0.0364533	0.0128882	8	1.0134	0.0918054	0.0324581	8	0.555511	Hypothetical/Unknown	conserved hypothetical protein
SP_0620	SP_RS03045	1.01675	0.0812975	0.0203244	16	0.922162	0.280023	0.0700058	16	0.204342	Membrane transport	putative amino acid ABC transporter, amino acid-binding protein
SP_0621	n.p										Hypothetical/Unknown	hypothetical protein
SP_0622	SP_RS03050	0.889407	0.216396	0.0624682	12	0.945497	0.0878179	0.0253508	12	0.414349	Various metabolism	nitroreductase family protein
SP_0623	SP_RS03055	0.938455	0.072182	0.0170135	18	0.953873	0.193395	0.0469051	17	0.759248	Amino acid metabolism	dipeptidase
SP_0624	SP_RS03060	1.02908	0.0766791	0.0221354	12	1.02415	0.159184	0.0479959	11	0.926575	Hypothetical/Unknown	conserved hypothetical protein
SP_0626	SP_RS03070	1.01544	0.0766496	0.0212588	13	0.98514	0.24778	0.0687217	13	0.677315	Membrane transport	branched-chain amino acid transport system II carrier protein
SP_0627	SP_RS03075	1.01659	0.0600262	0.0160427	14	0.956821	0.0869817	0.0232468	14	0.0440832	Folding, sorting, degradation	conserved hypothetical protein
SP_0628	SP_RS03080	0.95549	0.0874749	0.0330624	7	0.9785	0.195813	0.0692305	8	0.768977	Nucleotide metabolism	HIT family protein
SP_0629	SP_RS03085	0.959205	0.034916	0.0246894	2	1.01057	0.0758322	0.0536215	2	0.47598	Amino acid metabolism	conserved hypothetical protein
SP_0630	SP_RS03090										Translation	ribosomal protein L11
SP_0631	SP_RS03095										Translation	ribosomal protein L1
SP_0633	SP_RS03105	0.981261	0.0780023	0.0195006	16	0.847294	0.163396	0.0436693	14	0.00912942	Hypothetical/Unknown	hypothetical protein
SP_0634	n.p	1.03647	0.0669999	0.0172993	15	0.920078	0.278318	0.0803435	12	0.169033	Hypothetical/Unknown	conserved domain protein
SP_0635	n.p	0.718698	0	0	1	0.869649	0	0	1		Hypothetical/Unknown	hypothetical protein
SP_0636	SP_RS03115	1.04152	0.0765152	0.0197561	15	1.02291	0.138881	0.0347204	16	0.644735	Membrane transport	ABC transporter, ATP-binding protein
SP_0637	SP_RS03120	1.0196	0.0550983	0.0208252	7	0.916721	0.137399	0.051932	7	0.0908171	Membrane transport	membrane protein
SP_0638	SP_RS03125	1.04234	0.0761162	0.016228	22	1.08358	0.194936	0.0397912	24	0.342466	Membrane transport	conserved hypothetical protein
SP_0639	SP_RS03130	1.02577	0.0782737	0.0217092	13	0.988621	0.113047	0.0313537	13	0.339731	Hypothetical/Unknown	hypothetical protein
SP_0640	SP_RS03135										Various metabolism	hypothetical protein
SP_0641	SP_RS03145	1.02952	0.0915206	0.00555948	271	1.0207	0.173718	0.0106115	268	0.462147	Folding, sorting, degradation	serine protease, subtilase family
SP_0645	SP_RS03155	1.09444	0.00293145	0.00207285	2	1.12807	0.116545	0.0824097	2	0.72284	Membrane transport	putative PTS system IIA component
SP_0646	SP_RS03160	1.04963	0	0	1	0.944504	0	0	1		Membrane transport	putative PTS system, IIB component
SP_0647	SP_RS03165	1.00677	0.0925406	0.013951	44	0.993981	0.133344	0.0203348	43	0.605385	Membrane transport	putative PTS system, IIC component
SP_0648	SP_RS03175	1.01305	0.081295	0.00627205	168	1.00022	0.18887	0.0147935	163	0.425233	Carbohydrate metabolism	beta-galactosidase
SP_0650	SP_RS03190	1.04387	0.0658227	0.0219409	9	0.753156	0.361615	0.120538	9	0.0305257	Hypothetical/Unknown	hypothetical protein
SP_0652	SP_RS03205	0.966753	0.0793266	0.0280462	8	0.821417	0.350903	0.124063	8	0.272353	Translation	conserved hypothetical protein
SP_0653	SP_RS03210	1.015	0.0730062	0.0326494	5	0.912645	0.410351	0.167525	6	0.563493	Hypothetical/Unknown	hypothetical protein
SP_0654	n.p	0.948977	0.00114714	0.000811149	2	0.959071	0.027984	0.0197877	2	0.660945	Hypothetical/Unknown	hypothetical protein
SP_0655	SP_RS03215	0.998284	0.074932	0.0101038	55	0.988833	0.182357	0.0243685	56	0.720847	Membrane transport	transporter, monovalent cation:proton antiporter-2 (CPA2) family
SP_0657	SP_RS03225	0.987957	0.0662222	0.0138083	23	0.985193	0.150016	0.0327362	21	0.938353	Nucleotide metabolism	putative ribonuclease BN
SP_0658	SP_RS03230	0.995576	0.143156	0.0286312	25	1.04933	0.247612	0.0495224	25	0.352112	Cofactor and vitamin metabolism	cytochrome c-type biogenesis protein CcdA
SP_0659	SP_RS03235	1.03241	0.0386543	0.0116547	11	1.08282	0.110469	0.0318896	12	0.152499	Cofactor and vitamin metabolism	thioredoxin family protein
SP_0660	SP_RS03240	1.02964	0.0824417	0.0274806	9	1.05205	0.219211	0.0693207	10	0.767401	Amino acid metabolism	peptide methionine sulfoxide reductase
SP_0661	SP_RS03245	1.00526	0.0696396	0.0232132	9	1.05738	0.0647226	0.0215742	9	0.119511	Transcription	DNA-binding response regulator
SP_0662	SP_RS03250	0.998019	0.0861035	0.016272	28	1.02008	0.10166	0.019212	28	0.38483	Signal transduction	putative sensor histidine kinase
SP_0663	SP_RS03255	1.00107	0.0476363	0.0213036	5	1.05311	0.0364282	0.0162912	5	0.0883081	Hypothetical/Unknown	conserved hypothetical protein
SP_0664	SP_RS03260	1.02375	0.08845	0.00641684	190	1.01689	0.176279	0.0130667	182	0.637803	Folding, sorting, degradation	zinc metalloprotease ZmpB
SP_0665	SP_RS03265	1.03408	0.0717032	0.0113373	40	0.995812	0.257515	0.0412354	39	0.373664	Cofactor and vitamin metabolism	chorismate binding enzyme
SP_0666	SP_RS03270	1.03683	0.0885628	0.0228668	15	1.07673	0.129627	0.0334696	15	0.333374	Hypothetical/Unknown	conserved hypothetical protein
SP_0667	SP_RS03275	0.999762	0.0861246	0.016276	28	0.961041	0.247994	0.0477264	27	0.445964	Hypothetical/Unknown	putative pneumococcal surface protein
SP_0668	SP_RS03280	0.939242	0.055804	0.0249563	5	0.964908	0.127086	0.0568348	5	0.690108	Carbohydrate metabolism	glucokinase
SP_0669	SP_RS03285										Nucleotide metabolism	thymidylate synthase
SP_0670	SP_RS03290	0.958694	0.0943104	0.0544501	3	0.97498	0.0367227	0.0212018	3	0.794284	Hypothetical/Unknown	hypothetical protein
SP_0671	SP_RS03295	0.609963	0.0781586	0.0349536	5	0.873976	0.0464737	0.0207837	5	0.00018965	Translation	tRNA isopentenylpyrophosphate transferase
SP_0672	SP_RS03300	0.901895	0.178395	0.0476781	14	0.915519	0.148144	0.0427654	12	0.833347	Translation	GTP-binding protein HflX
SP_0673	SP_RS03305	0.993725	0.100277	0.0317104	10	1.01337	0.141776	0.0448336	10	0.724654	Hypothetical/Unknown	hypothetical protein
SP_0674	SP_RS03310										Translation	ribonuclease Z
SP_0675	SP_RS03315	1.03734	0.0588094	0.0163108	13	1.01068	0.134404	0.038799	12	0.53274	Various metabolism	oxidoreductase, short chain dehydrogenase/reductase family
SP_0676	SP_RS03320	1.01888	0.0614014	0.0140865	19	0.850391	0.255321	0.0601798	18	0.00994356	Transcription	putative transcriptional regulator
SP_0677	SP_RS03325	1.01568	0.0446679	0.0108336	17	0.944848	0.186016	0.0480292	15	0.160592	Hypothetical/Unknown	conserved hypothetical protein
SP_0678	SP_RS03330	0.992955	0.0723153	0.0241051	9	1.01719	0.1193	0.0421788	8	0.625134	Hypothetical/Unknown	conserved hypothetical protein
SP_0679	SP_RS03335	0.96839	0.00111897	0.000791228	2	0.928381	0.0643451	0.0454988	2	0.472019	Hypothetical/Unknown	hypothetical protein
SP_0680	SP_RS03340	1.00829	0.0619548	0.0138535	20	0.989094	0.13184	0.031075	18	0.576096	Translation	ribosomal small subunit pseudouridine synthase A
SP_0681	SP_RS03345	0.831157	0.206033	0.0651532	10	0.777044	0.387224	0.136904	8	0.725825	Transcription	elongation factor Tu family protein
SP_0682	SP_RS03350	1.0124	0	0	1	0.854481	0	0	1		Hypothetical/Unknown	hypothetical protein
SP_0683	n.p	1.0035	0.0820324	0.036686	5	1.03723	0.0380675	0.0219783	3	0.460344	Hypothetical/Unknown	hypothetical protein
SP_0684	n.p	0.99997	0.0198293	0.0140215	2	0.933547	0.0111041	0.00785177	2	0.0538482	Hypothetical/Unknown	hypothetical protein
SP_0685	n.p	0.927433	0.0443929	0.0313905	2	0.925506	0.113421	0.0802007	2	0.984181	Hypothetical/Unknown	hypothetical protein
SP_0686	SP_RS03360	1.01516	0.0727598	0.00723987	101	0.969595	0.191425	0.0195372	96	0.0299305	Hypothetical/Unknown	conserved hypothetical protein
SP_0687	SP_RS03365	1.02415	0.0450731	0.0201573	5	0.928693	0.213595	0.0955224	5	0.356803	Membrane transport	ABC transporter, ATP-binding protein
SP_0688	SP_RS03370										Cell wall metabolism	UDP-N-acetylmuramoylalanine--D-glutamate ligase
SP_0689	SP_RS03375										Cell wall metabolism	UDP-N-acetylglucosamine--N-acetylmuramyl-(pentapeptide) pyrophosphoryl-undecaprenol N-acetylglucosamine transferase
SP_0690	SP_RS03380	0.697283	0.391803	0.17522	5	0.93596	0.230563	0.115281	4	0.292586	Cell division	cell division protein DivIB
SP_0691	n.p	0.930288	0	0	1	0.920507	0	0	1		Hypothetical/Unknown	hypothetical protein
SP_0692	n.p	1.01116	0	0	1	0.897007	0	0	1		Hypothetical/Unknown	hypothetical protein
SP_0693	n.p	0.986407	0.0648454	0.0135212	23	1.05402	0.129863	0.0276869	22	0.0336662	Hypothetical/Unknown	hypothetical protein
SP_0694	SP_RS03390	0.927501	0.0932404	0.0352415	7	0.903976	0.369344	0.130583	8	0.864601	Hypothetical/Unknown	conserved domain protein
SP_0695	SP_RS03400	0.990406	0.0827782	0.0153715	29	1.00743	0.257156	0.0485978	28	0.739669	Cofactor and vitamin metabolism	HesA/MoeB/ThiF family protein
SP_0696	SP_RS03405	1.00511	0.0901656	0.0285129	10	1.06996	0.178369	0.0630631	8	0.362691	Hypothetical/Unknown	hypothetical protein
SP_0698	SP_RS03415	1.01101	0.101752	0.0169587	36	0.957918	0.24443	0.0425497	33	0.250568	Membrane transport	hypothetical protein
SP_0699	n.p	0.931147	0.0231226	0.0163501	2	0.804244	0.000986374	0.000697472	2	0.0162261	Hypothetical/Unknown	hypothetical protein
SP_0701	SP_RS03425	1.0338	0.0706485	0.0235495	9	1.00398	0.137341	0.0457803	9	0.570471	Nucleotide metabolism	orotidine 5-phosphate decarboxylase
SP_0702	SP_RS03430	1.02054	0.114518	0.0362138	10	0.99482	0.242686	0.0858024	8	0.785933	Nucleotide metabolism	orotate phosphoribosyltransferase PyrE
SP_0703	n.p	0.99368	0.0697906	0.0186523	14	0.929306	0.194715	0.0540041	13	0.270563	Hypothetical/Unknown	hypothetical protein
SP_0704	SP_RS03440	1.0302	0.0974753	0.0194951	25	1.01856	0.130211	0.0271509	23	0.729106	Hypothetical/Unknown	hypothetical protein
SP_0705	SP_RS03445	1.02119	0.0984527	0.0133977	54	0.999301	0.220195	0.029691	55	0.503023	Hypothetical/Unknown	hypothetical protein
SP_0706	SP_RS03450	1.03849	0.0827514	0.0124752	44	1.02895	0.164935	0.0251524	43	0.734944	Hypothetical/Unknown	hypothetical protein
SP_0707	SP_RS03455	1.02347	0.0520279	0.00983235	28	1.07493	0.112694	0.0216879	27	0.0352236	Membrane transport	ABC transporter, ATP-binding protein
SP_0709	SP_RS03470	1.02869	0.079391	0.0212181	14	0.924216	0.131079	0.0363549	13	0.0201432	Membrane transport	amino acid ABC transporter, ATP-binding protein
SP_0710	SP_RS03475	1.01025	0.0793833	0.0204967	15	0.989365	0.191338	0.0494033	15	0.6991	Membrane transport	amino acid ABC transporter, permease protein
SP_0711	SP_RS03480	1.01556	0.0710284	0.0154997	21	0.941431	0.175436	0.0382833	21	0.0802526	Membrane transport	amino acid ABC transporter, permease protein
SP_0713	SP_RS03490										Translation	lysyl-tRNA synthetase
SP_0715	SP_RS03500	1.02024	0.066408	0.0184183	13	1.0198	0.104959	0.0291105	13	0.989876	Various metabolism	lactate oxidase
SP_0716	SP_RS03505	1.02793	0.0655517	0.0181808	13	0.956752	0.0942676	0.0261451	13	0.0349882	Cofactor and vitamin metabolism	putative transcriptional regulator
SP_0717	SP_RS03510	1.03017	0.0893022	0.0160391	31	0.941762	0.125911	0.0237949	28	0.00317547	Cofactor and vitamin metabolism	hydroxyethylthiazole kinase
SP_0718	SP_RS03515	1.00751	0.0756477	0.0133728	32	1.00432	0.195503	0.0345604	32	0.93165	Cofactor and vitamin metabolism	thiamine-phosphate pyrophosphorylase
SP_0719	SP_RS03520	1.02963	0.0743874	0.0140579	28	0.963361	0.300995	0.0568827	28	0.263088	Membrane transport	conserved hypothetical protein
SP_0720	SP_RS03525	0.997517	0.0740007	0.0165471	20	0.999531	0.144819	0.0323826	20	0.956123	Membrane transport	ABC transporter, ATP-binding protein
SP_0721	SP_RS03530	0.992657	0.0590533	0.0132047	20	0.992775	0.188223	0.0431814	19	0.997936	Hypothetical/Unknown	conserved hypothetical protein
SP_0722	SP_RS03535	1.00145	0.0490978	0.0173587	8	1.02609	0.208138	0.065819	10	0.722128	Transcription	transcriptional activator TenA
SP_0723	SP_RS03540	1.01723	0.0877036	0.0253179	12	0.987663	0.258319	0.0778863	11	0.721714	Membrane transport	thiW protein
SP_0724	SP_RS03545	1.00718	0.0945506	0.0272944	12	0.942415	0.361327	0.104306	12	0.554164	Cofactor and vitamin metabolism	putative hydroxyethylthiazole kinase
SP_0725	SP_RS03550	1.01009	0.0414141	0.0185209	5	0.944536	0.323186	0.161593	4	0.698969	Cofactor and vitamin metabolism	thiamine-phosphate pyrophosphorylase
SP_0726	SP_RS03555	1.03205	0.0582478	0.0220156	7	1.06501	0.0762173	0.0311156	6	0.40555	Cofactor and vitamin metabolism	phosphomethylpyrimidine kinase
SP_0727	SP_RS03560	1.02601	0.0791867	0.0559934	2	0.947802	0.00565435	0.00399823	2	0.298197	Transcription	putative transcriptional repressor
SP_0728	SP_RS03565	1.00912	0.0610306	0.0305153	4	1.02579	0.0268643	0.0120141	5	0.626761	Membrane transport	hypothetical protein
SP_0729	SP_RS03570	1.00891	0.0961365	0.0160228	36	0.993108	0.25296	0.042758	35	0.730425	Membrane transport	cation-transporting ATPase, E1-E2 family
SP_0730	SP_RS03575	0.951367	0.190681	0.0331933	33	0.980728	0.146942	0.0268278	30	0.494083	Carbohydrate metabolism	pyruvate oxidase
SP_0731	SP_RS03580	1.03008	0.0650723	0.0168016	15	0.95778	0.275908	0.0712392	15	0.33171	Hypothetical/Unknown	conserved domain protein
SP_0733	SP_RS03595										Hypothetical/Unknown	hypothetical protein
SP_0734	n.p										Hypothetical/Unknown	hypothetical protein
SP_0736	SP_RS03605	1.04258	0.0622513	0.0166374	14	0.944929	0.195732	0.0523115	14	0.0869389	Carbohydrate metabolism	mannose-6-phosphate isomerase
SP_0737	SP_RS03610	1.0043	0.110864	0.0268884	17	1.04131	0.119362	0.0289495	17	0.356006	Membrane transport	sodium-dependent transporter
SP_0738	SP_RS03615	1.03552	0.0898849	0.0271013	11	1.08145	0.113052	0.0340865	11	0.304122	Hypothetical/Unknown	hypothetical protein
SP_0739	SP_RS03620	0.970079	0.0807541	0.0305222	7	0.884947	0.275556	0.10415	7	0.448012	Membrane transport	transcriptional regulator, MerR family
SP_0740	SP_RS03625	1.05225	0.0483062	0.0241531	4	1.01049	0.0244472	0.0122236	4	0.17381	DNA repair and editing	MutT/nudix family protein
SP_0741	SP_RS03630	1.00262	0.0673662	0.0158784	18	1.02387	0.130433	0.0299234	19	0.534491	Hypothetical/Unknown	conserved hypothetical protein
SP_0742	SP_RS03635	1.09651	0.121152	0.0856677	2	0.99703	0.0433742	0.0306702	2	0.388366	Hypothetical/Unknown	conserved hypothetical protein
SP_0743	SP_RS03640	1.1914	0	0	1	1.2506	0	0	1		Transcription	transcriptional regulator, TetR family
SP_0744	SP_RS03645	1.01562	0.0836016	0.0202764	17	0.868905	0.261156	0.0633397	17	0.0346772	Nucleotide metabolism	cytidine and deoxycytidylate deaminase family protein
SP_0745	SP_RS03650	0.969131	0.0481028	0.0181812	7	0.876422	0.314146	0.118736	7	0.455162	Nucleotide metabolism	uracil phosphoribosyltransferase
SP_0746	SP_RS03655	0.756159	0.122322	0.054704	5	0.776133	0.243285	0.121642	4	0.88518	Folding, sorting, degradation	ATP-dependent Clp protease, proteolytic subunit
SP_0747	n.p										Hypothetical/Unknown	hypothetical protein
SP_0748	SP_RS03660	0.966562	0.033739	0.0238571	2	0.969266	0.106627	0.0753969	2	0.975836	Hypothetical/Unknown	conserved hypothetical protein
SP_0749	SP_RS03665	1.01702	0.0791368	0.0279791	8	1.09891	0.11231	0.0397075	8	0.113953	Membrane transport	branched-chain amino acid ABC transporter, amino acid-binding protein
SP_0750	SP_RS03670	1.0461	0.0696725	0.0155792	20	1.07605	0.120851	0.027725	19	0.352478	Membrane transport	branched-chain amino acid ABC transporter, permease protein
SP_0751	SP_RS03675	1.02685	0.153102	0.0300258	26	1.05573	0.204628	0.0409256	25	0.57201	Membrane transport	branched-chain amino acid ABC transporter, permease protein
SP_0752	SP_RS03680	1.02255	0.0617557	0.0159453	15	1.04149	0.10945	0.0282599	15	0.564121	Membrane transport	branched-chain amino acid ABC transporter, ATP-binding protein
SP_0753	SP_RS03685	1.04852	0.0688638	0.0217767	10	1.00784	0.18395	0.0531019	12	0.486704	Membrane transport	branched-chain amino acid ABC transporter, ATP-binding protein
SP_0754	SP_RS03690	1.01073	0.0730891	0.0155826	22	1.05175	0.12532	0.0267183	22	0.191994	Various metabolism	putative acetoin utilization protein AcuB
SP_0755	n.p										Translation	peptide chain release factor 2, programmed frameshift
SP_0756	SP_RS03700										Cell division	cell division ABC transporter, ATP-binding protein FtsE
SP_0757	SP_RS03705										Cell division	cell division ABC transporter, permease protein FtsX
SP_0758	SP_RS03710	1.03369	0.0905219	0.0139678	42	1.0181	0.272807	0.0416026	43	0.723351	Membrane transport	PTS system, IIABC components
SP_0759	n.p	1.02698	0.131682	0.05889	5	1.07838	0.212533	0.0867664	6	0.635765	Hypothetical/Unknown	hypothetical protein
SP_0760	SP_RS03715	1.0057	0.0647686	0.0132208	24	1.01368	0.169367	0.0345718	24	0.830351	Signal transduction	hypothetical protein
SP_0761	SP_RS03720										Transcription	ATP-dependent RNA helicase, DEAD/DEAH box family
SP_0762	SP_RS03725										Amino acid metabolism	S-adenosylmethionine synthetase
SP_0763	n.p										Hypothetical/Unknown	hypothetical protein
SP_0764	SP_RS03730	0.980907	0.105689	0.0293127	13	0.982889	0.135396	0.0361861	14	0.966388	Nucleotide metabolism	dihydroorotate dehydrogenase A
SP_0765	SP_RS03735										Replication	DNA polymerase III, delta subunit
SP_0766	SP_RS03740	0.956051	0.111232	0.0786528	2	0.744494	1.11022e-16	1.11022e-16	1	0.226602	Various metabolism	superoxide dismutase, manganese-dependent
SP_0767	SP_RS03745	0.98051	0.0654822	0.0247499	7	0.830243	0.191121	0.0722368	7	0.0726237	Hypothetical/Unknown	conserved hypothetical protein
SP_0768	SP_RS03750	0.998787	0.0753111	0.0194453	15	1.02925	0.111271	0.0287301	15	0.387428	Translation	ribosomal RNA large subunit methyltransferase N
SP_0769	SP_RS03755	1.03249	0.0547955	0.0193731	8	0.981939	0.160348	0.0566914	8	0.412934	Antibiotic response/sensing	VanZF-related protein
SP_0770	SP_RS03760	1.00844	0.0722021	0.0161449	20	1.01676	0.255155	0.0570544	20	0.889137	Membrane transport	ABC transporter, ATP-binding protein
SP_0771	SP_RS03765	0.997536	0.0867265	0.0204416	18	1.05766	0.134326	0.0325788	17	0.12755	Folding, sorting, degradation	peptidyl-prolyl cis-trans isomerase, cyclophilin-type
SP_0772	SP_RS03770	1.01011	0.0352531	0.0203534	3	0.978835	0.0282302	0.0162987	3	0.296575	Hypothetical/Unknown	hypothetical protein
SP_0773	n.p	0.953938	0.00406424	0.00287385	2	0.887563	0.132751	0.093869	2	0.552959	Hypothetical/Unknown	hypothetical protein
SP_0774	SP_RS03775	0.996655	0.0501487	0.0189544	7	0.900429	0.0992321	0.0375062	7	0.0409445	Hypothetical/Unknown	hypothetical protein
SP_0775	SP_RS03780										Translation	ribosomal protein S16
SP_0776	SP_RS03785	0.70513	0	0	1	0.833552	0	0	1		Hypothetical/Unknown	KH domain protein
SP_0777	SP_RS03790	0.959633	0.167393	0.0394549	18	1.05004	0.109005	0.0264377	17	0.0657097	Various metabolism	hypothetical protein
SP_0778	SP_RS03795	0.963594	0.0106189	0.00750866	2	1.05073	0.104261	0.0737237	2	0.360685	Translation	16S rRNA processing protein RimM
SP_0779	SP_RS03800										Translation	tRNA (guanine-N1)-methyltransferase
SP_0781	SP_RS03810	0.999036	0.0192678	0.0136244	2	1.20548	0.0371067	0.0262384	2	0.0198989	Hypothetical/Unknown	hypothetical protein
SP_0782	SP_RS03815										Hypothetical/Unknown	conserved hypothetical protein
SP_0783	SP_RS03825	0.865313	0.398707	0.199354	4	0.922851	0.210021	0.10501	4	0.806972	Membrane transport	conserved hypothetical protein
SP_0784	SP_RS03830	1.00017	0.0810229	0.0168944	23	1.01795	0.117669	0.0250872	22	0.559537	Amino acid metabolism	glutathione reductase
SP_0785	SP_RS03835	1.02211	0.0560637	0.011444	24	1.00792	0.203177	0.0398464	26	0.733653	Membrane transport	conserved hypothetical protein
SP_0786	SP_RS03840	1.03558	0.0615363	0.0194595	10	1.02414	0.106512	0.0336819	10	0.772025	Membrane transport	ABC transporter, ATP-binding protein
SP_0787	SP_RS03845	1.01415	0.0824279	0.0153065	29	0.984984	0.201901	0.038856	27	0.487895	Membrane transport	conserved hypothetical protein
SP_0788	SP_RS03850	0.813414	0.206494	0.119219	3	0.901544	0.192587	0.11119	3	0.61748	Translation	methionyl-tRNA synthetase
SP_0789	SP_RS03860	1.00271	0.00657781	0.00465122	2	1.04896	0.013285	0.00939391	2	0.0477347	Transcription	conserved hypothetical protein
SP_0790	SP_RS03865	1.03347	0.0625358	0.0208453	9	0.977543	0.0757813	0.0252604	9	0.107046	Hypothetical/Unknown	conserved domain protein
SP_0791	SP_RS03870	1.02004	0.0755214	0.0173258	19	1.02096	0.117856	0.027038	19	0.977304	Various metabolism	oxidoreductase, aldo/keto reductase family
SP_0792	SP_RS03875	0.961657	0.126919	0.089745	2	1.13099	0.0526268	0.0372128	2	0.223466	Hypothetical/Unknown	hypothetical protein
SP_0793	SP_RS03880	1.02944	0.070316	0.0195021	13	1.05673	0.0728849	0.0210401	12	0.351446	Lipid metabolism	oxidoreductase, short chain dehydrogenase/reductase family
SP_0794	SP_RS03885	1.00804	0.043293	0.0163632	7	1.04437	0.0647474	0.0244722	7	0.240822	DNA repair and editing	MutT/nudix family protein
SP_0795	SP_RS03890	0.987425	0.139339	0.0268158	27	1.04419	0.264193	0.0499277	28	0.321076	Carbohydrate metabolism	PEP-utilizing enzymes family protein
SP_0796	SP_RS03895										Hypothetical/Unknown	conserved hypothetical protein
SP_0797	SP_RS03900	0.968064	0.0971311	0.0143212	46	0.987688	0.197928	0.0301837	43	0.558473	Folding, sorting, degradation	aminopeptidase N
SP_0798	SP_RS03905	0.979932	0.029737	0.0148685	4	0.965511	0.0952885	0.0476442	4	0.782365	Signal transduction	DNA-binding response regulator CiaR
SP_0799	SP_RS03910	0.671967	0.362713	0.128238	8	0.690165	0.424741	0.160537	7	0.930773	Signal transduction	sensor histidine kinase CiaH
SP_0800	SP_RS03915	1.01852	0.0258691	0.0149355	3	0.990017	0.050285	0.0290321	3	0.431948	Hypothetical/Unknown	hypothetical protein
SP_0801	SP_RS03920	0.987763	0.0911094	0.0194246	22	0.915142	0.166252	0.0362793	21	0.0850648	Folding, sorting, degradation	conserved hypothetical protein
SP_0802	SP_RS03930	1.00358	0.0983707	0.0205117	23	0.964091	0.179363	0.0382403	22	0.367943	Replication	DNA polymerase III, epsilon subunit/ATP-dependent helicase DinG
SP_0803	SP_RS03935										Cell division	putative rod shape-determining protein RodA
SP_0804	SP_RS03940	0.91433	0.0769911	0.0344315	5	1.0126	0.101077	0.0714724	2	0.270439	Cofactor and vitamin metabolism	putative 4-methyl-5(b-hydroxyethyl)-thiazole monophosphate biosynthesis protein
SP_0805	SP_RS03945	0.91705	0	0	1	0.826029	0	0	1		Hypothetical/Unknown	hydrolase, haloacid dehalogenase-like family
SP_0806	SP_RS03950										Transcription	DNA gyrase subunit B
SP_0807	SP_RS03955										Cell division	putative septation ring formation regulator EzrA
SP_0809	n.p										Hypothetical/Unknown	hypothetical protein
SP_0810	SP_RS03960										Hypothetical/Unknown	hypothetical protein
SP_0815	n.p										Hypothetical/Unknown	hypothetical protein
SP_0816	SP_RS03995										Hypothetical/Unknown	hypothetical protein
SP_0817	SP_RS04000	1.04341	0.0407757	0.0154117	7	1.14104	0.105416	0.0398435	7	0.0412886	DNA repair and editing	MutT/nudix family protein
SP_0820	SP_RS04015	1.04199	0.0940138	0.0174579	29	1.06005	0.118412	0.0219886	29	0.522503	Folding, sorting, degradation	ATP-dependent Clp protease, ATP-binding subunit ClpE
SP_0821	n.p	1.07908	0.225721	0.13032	3	1.20655	0.0458566	0.0324255	2	0.412552	Hypothetical/Unknown	hypothetical protein
SP_0822	SP_RS04020	1.02649	0.109482	0.0346212	10	0.91511	0.243175	0.0768987	10	0.203152	Hypothetical/Unknown	conserved hypothetical protein
SP_0823	SP_RS04025	0.966551	0.107943	0.029938	13	1.03119	0.225781	0.0651773	12	0.376788	Membrane transport	amino acid ABC transporter, permease protein
SP_0824	SP_RS04030										Membrane transport	amino acid ABC transporter, ATP-binding protein
SP_0825	SP_RS04035										Cofactor and vitamin metabolism	methylenetetrahydrofolate dehydrogenase/methenyltetrahydrofolate cyclohydrolase
SP_0826	SP_RS04040	1.00034	0.0947169	0.019334	24	0.910548	0.275121	0.0600363	21	0.161769	Hypothetical/Unknown	hypothetical protein
SP_0828	SP_RS04050	0.547489	0.0657973	0.0465257	2	0.523323	0	0	1	0.69503	Carbohydrate metabolism	ribose 5-phosphate isomerase
SP_0829	SP_RS04055	1.02659	0.0762345	0.0152469	25	1.01008	0.165884	0.0325325	26	0.647821	Carbohydrate metabolism	phosphopentomutase
SP_0830	SP_RS04060	1.00518	0.0596507	0.0210897	8	0.966273	0.0413904	0.0146337	8	0.151897	Hypothetical/Unknown	hypothetical protein
SP_0831	SP_RS04065	1.0364	0.0841584	0.0242944	12	1.02803	0.0540929	0.0163096	11	0.77772	Nucleotide metabolism	purine nucleoside phosphorylase, family 2
SP_0832	n.p										Hypothetical/Unknown	hypothetical protein
SP_0833	n.p	1.02598	0.081312	0.0191654	18	0.952579	0.0878908	0.0207161	18	0.0136668	Hypothetical/Unknown	hypothetical protein
SP_0834	SP_RS04075	1.09077	0.00194878	0.00137799	2	0.429846	0.429846	0.303947	2	0.161701	Cellular community	hemolysin-related protein
SP_0835	SP_RS04085	1.04742	0.0212272	0.0094931	5	1.03495	0.154057	0.0688966	5	0.862117	Nucleotide metabolism	purine nucleoside phosphorylase, family 1
SP_0837	SP_RS04095	1.07984	0.0755064	0.0377532	4	0.965663	0.129892	0.0649462	4	0.179359	Transcription	putative DNA topology modulation protein FlaR
SP_0838	SP_RS04100										Translation	ribosomal protein S20
SP_0839	SP_RS04105										Cofactor and vitamin metabolism	pantothenate kinase
SP_0840	n.p	1.04927	0.0184572	0.0130512	2	1.02603	0.0356021	0.0251745	2	0.498554	Hypothetical/Unknown	hypothetical protein
SP_0841	SP_RS04115	0.86721	0.0712136	0.0290728	6	1.01292	0.108356	0.0442363	6	0.0203873	Translation	conserved hypothetical protein
SP_0842	SP_RS04120	0.970804	0.0850218	0.0212555	16	1.06195	0.12327	0.0298973	17	0.0185681	Nucleotide metabolism	pyrimidine-nucleoside phosphorylase
SP_0843	SP_RS04125	1.03675	0.0611676	0.0152919	16	0.968692	0.318063	0.0795157	16	0.407263	Carbohydrate metabolism	deoxyribose-phosphate aldolase
SP_0844	SP_RS04130										Nucleotide metabolism	cytidine deaminase
SP_0845	SP_RS04135	0.989852	0.0603972	0.022828	7	1.02817	0.100176	0.037863	7	0.403106	Membrane transport	lipoprotein
SP_0846	SP_RS04140	1.03043	0.0690623	0.0191544	13	0.993109	0.177488	0.0492263	13	0.486616	Membrane transport	sugar ABC transporter, ATP-binding protein
SP_0847	SP_RS04145	0.980544	0.0594468	0.0210176	8	1.0559	0.139092	0.0491765	8	0.180665	Membrane transport	putative sugar ABC transporter, permease protein
SP_0848	SP_RS04150	1.00602	0.106139	0.033564	10	0.998627	0.112418	0.0355498	10	0.88157	Membrane transport	putative sugar ABC transporter, permease protein
SP_0851	SP_RS04175										Lipid metabolism	conserved hypothetical protein
SP_0852	SP_RS04180										Replication	topoisomerase IV, subunit B
SP_0853	n.p										Hypothetical/Unknown	hypothetical protein
SP_0854	SP_RS04185										Hypothetical/Unknown	hypothetical protein
SP_0855	SP_RS04190										Replication	topoisomerase IV, subunit A
SP_0856	SP_RS04195	1.03928	0.0361939	0.0208965	3	1.07043	0.103298	0.0596393	3	0.647843	Amino acid metabolism	branched-chain amino acid aminotransferase
SP_0858	SP_RS04205	1.03386	0.0181748	0.00908738	4	1.08198	0.059551	0.0297755	4	0.173133	Hypothetical/Unknown	putative membrane protein
SP_0859	SP_RS04210	1.01303	0.0724694	0.0241565	9	1.00089	0.120516	0.0401719	9	0.798964	Hypothetical/Unknown	membrane protein
SP_0860	SP_RS04215	0.995801	0.0134411	0.00548732	6	0.983018	0.298346	0.121799	6	0.918572	Folding, sorting, degradation	pyrrolidone-carboxylate peptidase
SP_0861	SP_RS04220										Hypothetical/Unknown	hypothetical protein
SP_0862	SP_RS04235	0.952562	0	0	1	1.03438	0	0	1		Translation	ribosomal protein S1
SP_0864	SP_RS04255										Hypothetical/Unknown	conserved hypothetical protein
SP_0865	SP_RS04260										Transcription	DNA polymerase III, gamma and tau subunits
SP_0866	SP_RS04265										Hypothetical/Unknown	hypothetical protein
SP_0867	SP_RS04270										Cofactor and vitamin metabolism	ABC transporter, ATP-binding protein
SP_0868	SP_RS04275										Cofactor and vitamin metabolism	conserved hypothetical protein
SP_0869	SP_RS04280										Amino acid metabolism	aminotransferase, class-V
SP_0870	SP_RS04285										Cofactor and vitamin metabolism	NifU family protein
SP_0871	SP_RS04290										Cofactor and vitamin metabolism	conserved hypothetical protein
SP_0872	SP_RS04300	0.813811	0.0725302	0.0193845	14	0.61549	0.31823	0.0850505	14	0.0314919	Cell wall metabolism	D-alanyl-D-alanine carboxypeptidase
SP_0873	SP_RS04305	0.157599	0.17074	0.0539926	10	0.490604	0.33645	0.106395	10	0.0120652	Hypothetical/Unknown	membrane protein
SP_0874	n.p										Hypothetical/Unknown	hypothetical protein
SP_0875	SP_RS04315	0.947581	0.0458609	0.0205096	5	1.02248	0.0799377	0.0357492	5	0.106684	Transcription	lactose phosphotransferase system repressor
SP_0876	SP_RS04320	0.965104	0.0714851	0.0505476	2	1.00698	0.0187128	0.0132319	2	0.506989	Carbohydrate metabolism	putative 1-phosphofructokinase
SP_0877	SP_RS04325	1.04918	0.0888223	0.0174195	26	1.05529	0.151658	0.0316229	23	0.866302	Membrane transport	PTS system, fructose specific IIABC components
SP_0878	SP_RS04330										Cell division	SpoE family protein
SP_0879	n.p	1.04468	0.0928276	0.026797	12	1.02838	0.0657771	0.0232557	8	0.651348	Hypothetical/Unknown	hypothetical protein
SP_0880	SP_RS04340	0.968381	0.0454139	0.0136928	11	0.989539	0.0931619	0.0280894	11	0.506111	Amino acid metabolism	aminotransferase, class-V
SP_0881	SP_RS04345	0.948749	0.0884929	0.0221232	16	1.08529	0.12123	0.0303076	16	0.0010194	Cofactor and vitamin metabolism	thiazole biosynthesis protein ThiI
SP_0882	SP_RS04350	1.02426	0.104483	0.0208967	25	1.03872	0.152651	0.0325452	22	0.710384	Hypothetical/Unknown	conserved hypothetical protein
SP_0883	SP_RS04355	0.933742	0	0	1	0.964337	0	0	1		Hypothetical/Unknown	hypothetical protein
SP_0884	SP_RS04360	1.04906	0.0913944	0.0527666	3	0.630921	0.451563	0.26071	3	0.191057	Hypothetical/Unknown	hypothetical protein
SP_0885	SP_RS04365	1.00936	0.0615581	0.0114311	29	0.968058	0.166882	0.0315377	28	0.223471	Hypothetical/Unknown	hypothetical protein
SP_0886	SP_RS04370	1.01357	0.0630699	0.0117118	29	0.991978	0.210123	0.0390188	29	0.598254	DNA repair and editing	putative type I restriction-modification system, M subunit
SP_0887	SP_RS04375	0.99277	0.0853183	0.0301646	8	1.08845	0.13925	0.0492323	8	0.119731	DNA repair and editing	putative type I restriction-modification system, S subunit
SP_0888	SP_RS04380										Transcription	hypothetical protein
SP_0889	SP_RS04385										Cellular community	hypothetical protein
SP_0891	SP_RS04395										DNA repair and editing	putative type I restriction-modification system, S subunit
SP_0892	SP_RS04400	1.03721	0.0924148	0.0101438	83	1.00304	0.233249	0.0254495	84	0.214134	DNA repair and editing	putative type I restriction-modification system, R subunit
SP_0893	SP_RS04405	1.05187	0.033355	0.0117928	8	1.03878	0.117647	0.0444663	7	0.780615	Transcription	putative transcriptional repressor
SP_0894	SP_RS04410	0.97996	0.0773493	0.0114045	46	1.00944	0.248499	0.0362473	47	0.439813	Amino acid metabolism	X-pro dipeptidyl-peptidase
SP_0895	SP_RS04415										Transcription	DNA polymerase III, alpha subunit
SP_0896	SP_RS04420										Carbohydrate metabolism	6-phosphofructokinase
SP_0897	SP_RS04425										Carbohydrate metabolism	pyruvate kinase
SP_0899	SP_RS04440	1.04462	0.0731548	0.0276499	7	0.942135	0.428198	0.161844	7	0.544194	Hypothetical/Unknown	conserved hypothetical protein
SP_0901	SP_RS04455	1.01976	0.0800309	0.0282952	8	1.05273	0.223993	0.0791934	8	0.700926	Hypothetical/Unknown	hypothetical protein
SP_0902	SP_RS04460	1.05342	0.128642	0.0295125	19	1.09662	0.0987768	0.0232819	18	0.258287	Hypothetical/Unknown	hypothetical protein
SP_0904	SP_RS04465	1.02652	0.0669105	0.0142654	22	0.987779	0.253515	0.0517485	24	0.474286	Hypothetical/Unknown	conserved hypothetical protein
SP_0905	SP_RS04470	1.03915	0.0502689	0.0177727	8	0.961024	0.152965	0.0540814	8	0.191546	Hypothetical/Unknown	conserved hypothetical protein
SP_0906	SP_RS04475										Hypothetical/Unknown	hypothetical protein
SP_0907	SP_RS04480	1.01764	0.0911399	0.0101267	81	0.997409	0.274058	0.0310309	78	0.536372	Capsule metabolism	putative capsular polysaccharide biosynthesis protein
SP_0908	SP_RS04485	1.01413	0.109281	0.0170668	41	1.00711	0.150355	0.0240761	39	0.812613	Transcription	putative transcriptional regulator
SP_0909	SP_RS04490	1.00136	0.0600719	0.0346825	3	0.922366	0.106247	0.0613415	3	0.325061	Hypothetical/Unknown	conserved hypothetical protein
SP_0910	SP_RS04495	1.029	0.0310559	0.0126785	6	1.07143	0.0574684	0.0234614	6	0.142689	Hypothetical/Unknown	conserved hypothetical protein
SP_0911	SP_RS04500	1.00306	0.0618085	0.0276416	5	1.02596	0.0758822	0.0339356	5	0.615028	Hypothetical/Unknown	hypothetical protein
SP_0912	SP_RS04505	0.888278	0.262473	0.0992054	7	0.99306	0.0754827	0.0285298	7	0.330104	Membrane transport	ABC transporter, ATP-binding protein
SP_0913	SP_RS04510	1.02017	0.0919613	0.0132735	48	1.01796	0.196797	0.0284052	48	0.944049	Membrane transport	putative ABC transporter, permease protein
SP_0916	SP_RS04525	1.0197	0.0846103	0.0176425	23	0.974116	0.296376	0.0631876	22	0.490882	Amino acid metabolism	lysine decarboxylase
SP_0917	n.p	1.00639	0.0749778	0.028339	7	0.997156	0.0664496	0.0297172	5	0.826533	Mobile element/pseudogene	pilin gene inverting-related protein
SP_0918	SP_RS04540	1.01279	0.102031	0.0360734	8	1.04727	0.117056	0.0442431	7	0.556175	Various metabolism	spermidine synthase
SP_0919	SP_RS04545	1.01781	0.0874427	0.0154578	32	1.0053	0.204164	0.0366689	31	0.754273	Various metabolism	conserved hypothetical protein
SP_0920	SP_RS04550	0.988585	0.12333	0.0262941	22	0.985593	0.168598	0.0376997	20	0.948426	Various metabolism	carboxynorspermidine decarboxylase
SP_0921	SP_RS04555	0.957233	0.0808756	0.020882	15	0.921001	0.131141	0.0327852	16	0.358976	Various metabolism	agmatine deiminase
SP_0922	SP_RS04560	0.982474	0.0939442	0.0195887	23	0.940223	0.227054	0.0454109	25	0.397361	Various metabolism	carbon-nitrogen hydrolase family protein
SP_0923	SP_RS04565	1.00941	0.1562	0.0358347	19	1.08213	0.134566	0.03009	20	0.128651	Various metabolism	Cof family protein
SP_0924	SP_RS04570	1.03649	0.0511466	0.0193316	7	1.07257	0.0985245	0.0372388	7	0.40661	Hypothetical/Unknown	hypothetical protein
SP_0925	SP_RS04575	1.01935	0.0710725	0.0163051	19	1.09572	0.108591	0.0242816	20	0.0129545	Folding, sorting, degradation	conserved hypothetical protein
SP_0926	SP_RS04580	0.939712	0.0828842	0.0414421	4	0.990706	0.108535	0.0542676	4	0.483404	Transcription	hypothetical protein
SP_0927	SP_RS04585	0.974212	0.0782482	0.0391241	4	0.954092	0.226743	0.13091	3	0.888683	Transcription	transcriptional regulator, LysR family
SP_0928	SP_RS04590	0.819778	0.156921	0.0640629	6	0.920409	0.13245	0.0592332	5	0.278472	Folding, sorting, degradation	signal peptidase II
SP_0929	SP_RS04595	0.43127	0.317954	0.105985	9	1.00188	0.368257	0.184128	4	0.0211861	Translation	ribosomal large subunit pseudouridine synthase D
SP_0930	SP_RS04600	0.887109	0.171238	0.0281514	37	0.957718	0.210164	0.0350273	36	0.12057	Cell wall metabolism	choline binding protein E
SP_0931	SP_RS04605	0.988553	0.0812935	0.015943	26	1.00351	0.213918	0.0436658	24	0.748975	Amino acid metabolism	glutamate 5-kinase
SP_0932	SP_RS04610	0.961819	0.0924309	0.0256357	13	0.922858	0.301965	0.08375	13	0.660427	Amino acid metabolism	gamma-glutamyl phosphate reductase
SP_0933	SP_RS04615	1.02541	0.0634844	0.0153972	17	1.02023	0.160929	0.0390311	17	0.902492	Amino acid metabolism	pyrroline-5-carboxylate reductase
SP_0934	n.p	1.05602	0.171151	0.0855757	4	1.13669	0.0914043	0.0527723	3	0.458756	Hypothetical/Unknown	hypothetical protein
SP_0935	SP_RS04620										Nucleotide metabolism	thymidylate kinase
SP_0936	SP_RS04625										Replication	DNA polymerase III, delta prime subunit
SP_0937	SP_RS04630										Replication	conserved hypothetical protein
SP_0938	SP_RS04635	1.06646	0.0018928	0.00109281	3	1.11637	0	0	1	0.000479046	Translation	tetrapyrrole methylase family protein
SP_0939	SP_RS04640	0.995807	0.002751	0.00194525	2	0.919258	0.182476	0.12903	2	0.613196	Hypothetical/Unknown	conserved hypothetical protein
SP_0943	SP_RS04665	0.862752	0.275042	0.0687606	16	0.874395	0.220881	0.0552203	16	0.895847	Translation	Gid protein
SP_0944	SP_RS04670										Nucleotide metabolism	uridylate kinase
SP_0945	SP_RS04675										Translation	ribosome recycling factor
SP_0946	SP_RS04680	0.931451	0.0656191	0.021873	9	0.894845	0.152141	0.0507138	9	0.516897	Hypothetical/Unknown	conserved hypothetical protein
SP_0947	SP_RS04685										Hypothetical/Unknown	conserved hypothetical protein
SP_0948	SP_RS04690	1.00975	0.0282651	0.0106832	7	1.08689	0.108794	0.0444149	6	0.119393	Energy metabolism	PhoH family protein
SP_0950	SP_RS04705	0.981778	0.0594281	0.0187928	10	1.06624	0.122519	0.0369408	11	0.0557182	Various metabolism	acetyltransferase, GNAT family
SP_0951	SP_RS04710	0.969953	0.228439	0.11422	4	0.958276	0.102103	0.0510517	4	0.928673	Transcription	conserved hypothetical protein
SP_0953	SP_RS04725	1.05326	0.0956889	0.0478444	4	0.993171	0.164682	0.0823409	4	0.551291	Various metabolism	acetyltransferase, GNAT family
SP_0954	SP_RS04730	0.964496	0.102073	0.0272801	14	1.05178	0.115615	0.0308994	14	0.0439423	Cellular community	competence protein CelA
SP_0955	SP_RS04735	1.00892	0.0921626	0.0151514	37	1.02103	0.181478	0.0306753	35	0.724434	Cellular community	DNA internalization-related competence protein ComEC/Rec2
SP_0956	SP_RS04740	1.02824	0.0481754	0.0340651	2	0.959803	0.00508703	0.00359708	2	0.183774	Hypothetical/Unknown	hypothetical protein
SP_0957	SP_RS04745	1.03287	0.0731916	0.0220681	11	1.12911	0.184835	0.0557298	11	0.124018	Membrane transport	ABC transporter, ATP-binding protein
SP_0958	SP_RS04750	1.02572	0.0721015	0.0157338	21	1.04324	0.23025	0.0502447	21	0.741144	Membrane transport	hypothetical protein
SP_0959	SP_RS04755										Translation	translation initiation factor IF-3
SP_0960	SP_RS04760										Translation	ribosomal protein L35
SP_0961	SP_RS04765										Translation	ribosomal protein L20
SP_0962	SP_RS04770	0.949016	0.0830501	0.0587253	2	1.07264	0	0	1	0.282329	Carbohydrate metabolism	lactoylglutathione lyase
SP_0963	SP_RS04775	1.02399	0.0690535	0.0208204	11	1.07772	0.14966	0.0432032	12	0.275254	Nucleotide metabolism	dihydroorotate dehydrogenase, electron transfer subunit
SP_0964	SP_RS04780	0.993663	0.0584004	0.0168587	12	0.935657	0.272692	0.0787195	12	0.478787	Nucleotide metabolism	dihydroorotate dehydrogenase B
SP_0965	SP_RS04785	1.00831	0.0960091	0.0141558	46	1.01606	0.234205	0.0349133	45	0.837555	Carbohydrate metabolism	endo-beta-N-acetylglucosaminidase
SP_0966	SP_RS04790	0.981328	0.1401	0.0339793	17	1.05693	0.206755	0.0501455	17	0.221029	Cellular community	adherence and virulence protein A
SP_0967	SP_RS04795	0.845367	0.0297253	0.0171619	3	0.887444	0.0690442	0.0398627	3	0.387189	Translation	conserved hypothetical protein TIGR00043
SP_0968	SP_RS04800										Cell wall metabolism	diacylglycerol kinase
SP_0969	SP_RS04805										Cell growth and death	GTP-binding protein Era
SP_0970	SP_RS04810	0.99286	0.0721351	0.0272645	7	1.22672	0.399167	0.141127	8	0.127722	DNA repair and editing	formamidopyrimidine-DNA glycosylase
SP_0971	SP_RS04815										Various metabolism	dephospho-CoA kinase
SP_0972	SP_RS04820	0.942269	0.0977043	0.0218474	20	0.941112	0.248779	0.0556287	20	0.98466	Membrane transport	multi-drug resistance efflux pump
SP_0973	SP_RS04825	0.873883	0	0	1	0.862961	0	0	1		Translation	ribosomal protein L33
SP_0974	SP_RS04830										Membrane transport	putative preprotein translocase, SecG subunit
SP_0975	SP_RS04835	0.862957	0.137487	0.0307431	20	0.92255	0.178733	0.0399659	20	0.244594	Folding, sorting, degradation	exoribonuclease, VacB/Rnb family
SP_0976	SP_RS04840	0.84085	0	0	1	0.882565	0	0	1		Translation	SsrA-binding protein
SP_0977	SP_RS04845	0.961172	0.156939	0.0473189	11	0.984384	0.11078	0.0350318	10	0.697787	Various metabolism	tellurite resistance protein TehB
SP_0978	SP_RS04850	1.00517	0.108584	0.0301157	13	0.97243	0.197155	0.054681	13	0.60472	Cellular community	competence protein CoiA
SP_0979	SP_RS04855	0.955086	0.0821145	0.0138799	35	1.00212	0.202728	0.0337879	36	0.202173	Amino acid metabolism	oligoendopeptidase F
SP_0980	SP_RS04860	0.990289	0.117005	0.0292513	16	0.98049	0.141944	0.0379361	14	0.839396	Various metabolism	O-methyltransferase
SP_0981	SP_RS04865	0.933577	0.080564	0.0284837	8	1.05249	0.192673	0.0642245	9	0.11122	Folding, sorting, degradation	putative protease maturation protein
SP_0984	SP_RS04880	0.997288	0.0603764	0.0270011	5	1.03316	0.114762	0.051323	5	0.553413	Carbohydrate metabolism	phosphoglycerate mutase family protein
SP_0985	SP_RS04885										Transcription	putative regulatory protein
SP_0986	SP_RS04890	1.00336	0.0554404	0.0247937	5	0.905725	0.167847	0.0750636	5	0.251843	Hypothetical/Unknown	conserved hypothetical protein
SP_0987	SP_RS04895	0.956375	0.0711491	0.025155	8	1.03539	0.40091	0.133637	9	0.569849	Cell wall metabolism	hypothetical protein
SP_0988	SP_RS04900										Cell wall metabolism	UDP-N-acetylglucosamine pyrophosphorylase
SP_0989	SP_RS04905	0.914662	0.0995933	0.0497967	4	1.10554	0.119765	0.0598824	4	0.0497322	Nucleotide metabolism	MutT/nudix family protein
SP_0990	SP_RS04910										Hypothetical/Unknown	hypothetical protein
SP_0991	SP_RS04915										Amino acid metabolism	5-methylthioadenosine/S-adenosylhomocysteine nucleosidase
SP_0992	SP_RS04920	0.812225	0	0	1	0.76748	0	0	1		Transcription	conserved hypothetical protein
SP_0993	SP_RS04925	1.00637	0.0380277	0.0219553	3	1.12085	0.112012	0.0646699	3	0.168974	Transcription	exonuclease
SP_0994	SP_RS04930	0	0	0	1						Lipid metabolism	hypothetical protein
SP_0997	SP_RS04945										Hypothetical/Unknown	hypothetical protein
SP_0998	n.p	1.05654	0	0	1	1.19121	0	0	1		Hypothetical/Unknown	hypothetical protein
SP_0999	SP_RS04955	0.926883	0	0	1	1.10328	0.209112	0.147864	2	0.444134	Cofactor and vitamin metabolism	cytochrome c-type biogenesis protein CcdA
SP_1000	SP_RS04960	1.03738	0.0695961	0.0284125	6	1.02273	0.10822	0.0441806	6	0.786023	Various metabolism	thioredoxin family protein
SP_1001	SP_RS04965	1.00129	0.0770278	0.0168088	21	0.966411	0.219391	0.0490573	20	0.50517	Membrane transport	amino acid permease family protein
SP_1002	SP_RS04970	1.00524	0.09344	0.0241261	15	0.981616	0.293088	0.0732721	16	0.761625	Cellular community	adhesion lipoprotein
SP_1004	SP_RS04980	1.02996	0.0845039	0.00858007	97	1.01979	0.197355	0.0203556	94	0.645707	Hypothetical/Unknown	conserved hypothetical protein
SP_1006	SP_RS04990	1.06869	0.112421	0.0424912	7	1.00056	0.241996	0.0987944	6	0.539353	Hypothetical/Unknown	hypothetical protein
SP_1007	SP_RS04995	1.02392	0.0863372	0.0305248	8	1.01011	0.103302	0.0365229	8	0.776083	Hypothetical/Unknown	hypothetical protein
SP_1008	SP_RS05000	0.990697	0.071544	0.020653	12	0.97879	0.176364	0.0509119	12	0.830418	Folding, sorting, degradation	peptidase t
SP_1009	SP_RS05005	1.0375	0.104398	0.0253202	17	0.944831	0.159933	0.0399833	16	0.0592782	Cofactor and vitamin metabolism	ferrochelatase
SP_1010	SP_RS05010	1.03413	0.0229508	0.0114754	4	0.796148	0.341601	0.1708	4	0.213841	Membrane transport	large conductance mechanosensitive channel protein MscL
SP_1011	SP_RS05015	1.01024	0.0848659	0.0219123	15	0.98378	0.223434	0.0576904	15	0.671382	Cell wall metabolism	GtrA family protein
SP_1012	SP_RS05020	1.02243	0.148898	0.041297	13	0.949308	0.164179	0.0438787	14	0.236262	Hypothetical/Unknown	conserved hypothetical protein
SP_1013	SP_RS05030	0.986415	0.041159	0.0145519	8	0.942031	0.0953645	0.0337165	8	0.246834	Amino acid metabolism	aspartate-semialdehyde dehydrogenase
SP_1014	SP_RS05035	0.969943	0.107099	0.0338678	10	1.03319	0.07795	0.0259833	9	0.156714	Amino acid metabolism	dihydrodipicolinate synthase
SP_1016	SP_RS05045										Translation	thiophene and furan oxidation protein ThdF
SP_1017	SP_RS05050	1.04373	0.0279292	0.0161249	3	1.07078	0.0328478	0.0189647	3	0.338242	Various metabolism	4-oxalocrotonate tautomerase
SP_1018	SP_RS05055	0.93815	0.0445117	0.0199062	5	1.06267	0.0989084	0.0442332	5	0.0332725	Nucleotide metabolism	thymidine kinase
SP_1019	SP_RS05060	0.925725	0.080236	0.0358826	5	0.908076	0.0829863	0.0371126	5	0.741247	Various metabolism	acetyltransferase, GNAT family
SP_1020	SP_RS05065										Translation	peptide chain release factor 1
SP_1021	SP_RS05070	0.984871	0.0719505	0.0239835	9	0.993567	0.0840455	0.0280152	9	0.816586	Various metabolism	HemK protein
SP_1022	SP_RS05075										Translation	Sua5/YciO/YrdC family protein
SP_1023	SP_RS05080	0.950221	0.155544	0.0518478	9	0.95614	0.136563	0.0431851	10	0.931127	Various metabolism	acetyltransferase, GNAT family
SP_1024	SP_RS05085	0.940805	0.164778	0.0496825	11	0.986906	0.133344	0.0444481	9	0.498037	Amino acid metabolism	serine hydroxymethyltransferase
SP_1025	SP_RS05090	0.855648	0.117944	0.0355614	11	1.02551	0.269397	0.0777683	12	0.0601974	Hypothetical/Unknown	hypothetical protein
SP_1026	SP_RS05095	0.947011	0.113366	0.0566828	4	1.0303	0.0299927	0.0149964	4	0.205255	Hypothetical/Unknown	conserved hypothetical protein
SP_1027	SP_RS05100	0.938804	0.104993	0.0303088	12	0.97557	0.254943	0.0849809	9	0.688196	Hypothetical/Unknown	conserved hypothetical protein
SP_1028	n.p	0.993692	0.0769894	0.0384947	4	1.11188	0.0269472	0.0134736	4	0.0274084	Hypothetical/Unknown	hypothetical protein
SP_1029	SP_RS05105	0.982456	0.121583	0.0337211	13	0.886788	0.232978	0.0646164	13	0.201742	Translation	RNA methyltransferase, TrmA family
SP_1030	SP_RS05115	1.00963	0.0455372	0.0121703	14	0.84998	0.346109	0.0925016	14	0.098964	Hypothetical/Unknown	conserved hypothetical protein
SP_1031	n.p	1.02731	0.00518982	0.00366976	2	0.946675	0.113374	0.0801675	2	0.420824	Hypothetical/Unknown	hypothetical protein
SP_1032	SP_RS05120	1.03709	0.0571794	0.0172403	11	1.02583	0.0956351	0.0288351	11	0.741036	Membrane transport	iron-compound ABC transporter, iron compound-binding protein
SP_1033	SP_RS05125	1.02958	0.0946714	0.0149689	40	1.02007	0.152289	0.024079	40	0.738099	Membrane transport	iron-compound ABC transporter, permease protein
SP_1034	SP_RS05130	1.01042	0.0809115	0.0168712	23	1.00278	0.228823	0.0499332	21	0.885394	Membrane transport	iron-compound ABC transporter, permease protein
SP_1035	SP_RS05135	1.0098	0.0695927	0.0115988	36	1.03834	0.168054	0.0269102	39	0.333245	Membrane transport	iron-compound ABC transporter, ATP-binding protein
SP_1036	n.p	1.08107	0.0916722	0.0409971	5	0.925494	0.0952827	0.0426117	5	0.0301333	Hypothetical/Unknown	hypothetical protein
SP_1037	SP_RS05140	1.02889	0.0825697	0.0312084	7	1.03051	0.139994	0.0529128	7	0.979446	DNA repair and editing	putative type II restriction endonuclease
SP_1038	n.p	0.968022	0.0930735	0.0258139	13	0.869476	0.33203	0.100111	11	0.350847	Hypothetical/Unknown	hypothetical protein
SP_1039	SP_RS05145	1.04836	0	0	1	1.06822	0	0	1		Hypothetical/Unknown	hypothetical protein
SP_1040	SP_RS05150	1.03108	0.0864528	0.0101185	73	1.01935	0.176299	0.0215384	67	0.622928	DNA repair and editing	site-specific recombinase, resolvase family
SP_1041	SP_RS05155	1.00477	0.0925094	0.0278926	11	0.85989	0.275716	0.0831314	11	0.114106	Hypothetical/Unknown	hypothetical protein
SP_1042	SP_RS05160	0.960375	0.0449637	0.0201084	5	1.07985	0.0467531	0.0233766	4	0.00609539	Hypothetical/Unknown	hypothetical protein
SP_1043	SP_RS05165	1.02398	0.100337	0.0160668	39	0.993627	0.236262	0.0388413	37	0.472558	Hypothetical/Unknown	hypothetical protein
SP_1044	SP_RS05170	1.04152	0.0930896	0.0208155	20	0.992994	0.160342	0.0358535	20	0.249134	Hypothetical/Unknown	putative hydrolase
SP_1045	SP_RS05175	1.01452	0.0799313	0.0213625	14	0.93227	0.274941	0.0709896	15	0.27703	Lipid metabolism	conserved hypothetical protein TIGR00147
SP_1047	SP_RS05185	1.03209	0.0633389	0.0190974	11	1.03722	0.129661	0.0390942	11	0.907352	Hypothetical/Unknown	hypothetical protein
SP_1048	SP_RS05190	0.991503	0.0810099	0.0224681	13	0.964375	0.386397	0.103269	14	0.79952	Hypothetical/Unknown	hypothetical protein
SP_1049	n.p	0.988649	0.0953573	0.0476786	4	0.955784	0.15062	0.0753102	4	0.725	Hypothetical/Unknown	hypothetical protein
SP_1050	SP_RS05195	1.01411	0.0746811	0.0264037	8	0.759586	0.389631	0.137755	8	0.0910609	Transcription	putative transcriptional regulator
SP_1051	SP_RS05200	1.00732	0.0716528	0.010927	43	0.928884	0.235307	0.0363087	42	0.0416875	Cell growth and death	conserved hypothetical protein
SP_1052	SP_RS05205	1.02971	0.0661407	0.00839987	62	1.00079	0.291554	0.0379571	59	0.458308	Hypothetical/Unknown	putative phosphoesterase
SP_1053	SP_RS05210	1.03575	0.0918587	0.0276964	11	0.926996	0.397014	0.119704	11	0.38662	Hypothetical/Unknown	conserved domain protein
SP_1057	SP_RS05230	1.02268	0.106461	0.0177435	36	0.999567	0.211509	0.0352515	36	0.560004	Transcription	putative transcriptional regulator PlcR
SP_1058	n.p										Hypothetical/Unknown	hypothetical protein
SP_1059	SP_RS05235	1.0174	0.0459173	0.0229587	4	1.03009	0.116686	0.0583428	4	0.846293	Hypothetical/Unknown	hypothetical protein
SP_1060	SP_RS05240	1.05736	0.0876924	0.0277308	10	0.91678	0.3337	0.117981	8	0.263106	Hypothetical/Unknown	hypothetical protein
SP_1061	SP_RS05245	1.02246	0.0756983	0.00961369	62	0.94468	0.274399	0.0360304	58	0.039152	Various metabolism	putative protein kinase
SP_1062	SP_RS05250	1.00873	0.0732135	0.0112971	42	0.999914	0.227785	0.0369516	38	0.820214	Membrane transport	ABC transporter, ATP-binding protein
SP_1063	SP_RS05255	1.01679	0.108517	0.0151954	51	1.0333	0.223319	0.0319027	49	0.641473	Membrane transport	putative ABC-2 transporter, permease protein
SP_1065	n.p	0.994677	0.0586812	0.0239565	6	0.998324	0.0530553	0.0216597	6	0.912324	Hypothetical/Unknown	hypothetical protein
SP_1067	SP_RS05275										Cell division	putative cell division protein FtsW
SP_1068	SP_RS05280	0.769265	0.12366	0.0283694	19	0.959336	0.219966	0.0504636	19	0.00228864	Carbohydrate metabolism	phosphoenolpyruvate carboxylase
SP_1069	SP_RS05285	1.01289	0.0493502	0.0116319	18	0.968152	0.203328	0.047925	18	0.370728	Membrane transport	conserved hypothetical protein
SP_1070	SP_RS05290	1.02143	0.0381886	0.0127295	9	1.06745	0.113443	0.0401083	8	0.291331	Membrane transport	conserved hypothetical protein
SP_1071	SP_RS05295	0.953526	0.0935614	0.0330789	8	1.07785	0.127001	0.0449016	8	0.0426939	Membrane transport	ABC transporter, ATP-binding protein
SP_1072	SP_RS05300										Replication	DNA primase
SP_1073	SP_RS05305										Transcription	RNA polymerase sigma-70 factor
SP_1074	SP_RS05310										Hypothetical/Unknown	conserved hypothetical protein
SP_1075	SP_RS05315	0.847417	0.377513	0.133471	8	0.631226	0.431621	0.163137	7	0.323756	Carbohydrate metabolism	glycosyl transferase CpoA
SP_1076	SP_RS05320										Carbohydrate metabolism	glycosyl transferase, group 1
SP_1077	SP_RS05325										Hypothetical/Unknown	conserved domain protein
SP_1078	SP_RS05330										Hypothetical/Unknown	hypothetical protein
SP_1079	SP_RS05335										Translation	GTP-binding protein, GTP1/Obg family
SP_1080	SP_RS05340										Hypothetical/Unknown	hypothetical protein
SP_1081	SP_RS05345										Cell wall metabolism	UDP-N-acetylglucosamine 1-carboxyvinyltransferase
SP_1082	SP_RS05350	1.013	0.0781935	0.021687	13	1.05739	0.258324	0.0716462	13	0.558775	Various metabolism	acetyltransferase, GNAT family
SP_1083	SP_RS05355	0.966379	0.0927822	0.022503	17	1.01825	0.236342	0.0542206	19	0.383102	Hypothetical/Unknown	conserved hypothetical protein
SP_1084	SP_RS05360										Folding, sorting, degradation	methionine aminopeptidase, type I
SP_1087	SP_RS05385	1.01503	0.0566125	0.0283063	4	0.978624	0.0956087	0.0478044	4	0.536612	Replication	ATP-dependent DNA helicase PcrA
SP_1088	SP_RS05390	1.01393	0.108469	0.0383495	8	0.921927	0.249912	0.094458	7	0.383206	DNA repair and editing	DNA repair protein RadC
SP_1089	SP_RS05395	0.959289	0.0523934	0.023431	5	0.963934	0.146423	0.0654822	5	0.948389	Amino acid metabolism	glutamine amidotransferase, class I
SP_1090	SP_RS05400	1.00067	0.0863087	0.0431543	4	1.11911	0.0431749	0.0215874	4	0.0494757	Transcription	conserved hypothetical protein
SP_1091	n.p										Hypothetical/Unknown	hypothetical protein
SP_1092	SP_RS05405	1.01857	0.0173508	0.00867541	4	0.966665	0.0784356	0.0392178	4	0.243781	Hypothetical/Unknown	hypothetical protein
SP_1093	SP_RS05410	1.05892	0.0499992	0.028867	3	0.879893	0	0	1	0.0250288	Hypothetical/Unknown	hypothetical protein
SP_1094	SP_RS05415										Amino acid metabolism	aminotransferase, class-V
SP_1095	SP_RS05420	0.984572	0.168015	0.0751387	5	0.922413	0.15144	0.0757199	4	0.578373	Carbohydrate metabolism	ribose-phosphate pyrophosphokinase
SP_1096	SP_RS05425	1.03995	0.0673574	0.0301231	5	1.02007	0.155667	0.0696162	5	0.799935	Nucleotide metabolism	conserved hypothetical protein
SP_1097	SP_RS05430	1.0703	0.0620561	0.0253343	6	1.07975	0.105174	0.042937	6	0.853495	Nucleotide metabolism	conserved hypothetical protein
SP_1098	SP_RS05435										Cofactor and vitamin metabolism	inorganic polyphosphate/ATP-NAD kinase
SP_1099	SP_RS05440	1.05984	0.0724477	0.0273827	7	1.08271	0.066837	0.0272861	6	0.566069	Translation	ribosomal large subunit pseudouridine synthase, RluD subfamily
SP_1100	SP_RS05445	0.916446	1.11022e-16	1.11022e-16	1	1.03314	0	0	1		Carbohydrate metabolism	phosphate acetyltransferase
SP_1102	SP_RS05465										Hypothetical/Unknown	conserved hypothetical protein TIGR00103
SP_1103	n.p	1.07343	0.0395224	0.0197612	4	0.901379	0.109489	0.0547446	4	0.025413	Hypothetical/Unknown	hypothetical protein
SP_1104	SP_RS05470	1.04671	0.13458	0.042558	10	1.12782	0.105786	0.0334526	10	0.151386	Hypothetical/Unknown	putative membrane protein
SP_1105	SP_RS05475										Translation	ribosomal protein L21
SP_1106	SP_RS05480										Hypothetical/Unknown	conserved hypothetical protein
SP_1107	SP_RS05485										Translation	ribosomal protein L27
SP_1108	SP_RS05490										Hypothetical/Unknown	hypothetical protein
SP_1109	n.p	0.875413	0	0	1	0.981689	0	0	1		Hypothetical/Unknown	hypothetical protein
SP_1110	SP_RS05495										Cofactor and vitamin metabolism	macrolide-efflux protein
SP_1111	SP_RS05500	1.02954	0.0736633	0.0157051	22	1.02771	0.318449	0.0712073	20	0.980084	Hypothetical/Unknown	conserved hypothetical protein
SP_1112	SP_RS05505	1.0475	0.0996361	0.0203381	24	1.01841	0.162662	0.0346797	22	0.473211	Membrane transport	degV family protein
SP_1113	SP_RS05510										Replication	DNA-binding protein HU
SP_1114	SP_RS05515	1.00866	0.0581923	0.0193974	9	0.975993	0.149006	0.0496687	9	0.548702	Membrane transport	ABC transporter, ATP-binding protein
SP_1115	SP_RS05520	1.02923	0.0895326	0.0258458	12	0.979905	0.305616	0.0921467	11	0.611665	Transcription	putative transcriptional regulator MutR
SP_1116	SP_RS05525	1.05066	0.0924868	0.0163495	32	1.04769	0.247709	0.0452253	30	0.951034	Membrane transport	putative transporter
SP_1117	SP_RS05530										Replication	DNA ligase, NAD-dependent
SP_1118	SP_RS05535	0.944315	0.174858	0.0309108	32	0.902072	0.273994	0.0500242	30	0.475319	Cell wall metabolism	putative pullulanase
SP_1119	SP_RS05545	1.02601	0.0796007	0.0300862	7	0.961167	0.271833	0.090611	9	0.50813	Carbohydrate metabolism	glyceraldehyde-3-phosphate dehydrogenase, NADP-dependent
SP_1120	n.p	1.00761	0.104502	0.0369469	8	1.10447	0.185127	0.061709	9	0.198065	Hypothetical/Unknown	hypothetical protein
SP_1121	SP_RS05550	1.02577	0.088065	0.0166427	28	1.04673	0.137743	0.0270136	26	0.511593	Cell wall metabolism	1,4-alpha-glucan branching enzyme
SP_1122	SP_RS05555	1.02529	0.0611058	0.0113471	29	1.10753	0.110786	0.0213207	27	0.00125439	Cell wall metabolism	glucose-1-phosphate adenylyltransferase
SP_1123	SP_RS05560	1.03102	0.0808692	0.0120553	45	1.05543	0.207708	0.0316751	43	0.473291	Cell wall metabolism	glycogen biosynthesis protein GlgD
SP_1124	SP_RS05565	1.05714	0.0784287	0.0145638	29	1.0572	0.231965	0.0430748	29	0.998986	Cell wall metabolism	glycogen synthase
SP_1126	SP_RS05580	1.03295	0.0752806	0.0168333	20	1.05136	0.161184	0.0360418	20	0.646003	Amino acid metabolism	conserved hypothetical protein TIGR00045
SP_1127	SP_RS05585	1.03048	0.0490759	0.0147969	11	1.08043	0.13648	0.0393983	12	0.248602	Hypothetical/Unknown	hypothetical protein
SP_1128	SP_RS05590										Carbohydrate metabolism	enolase
SP_1130	SP_RS05600	1.05075	0	0	1	1.00702	0.00129991	0.000919178	2	0.0133802	Transcription	transcriptional regulator
SP_1131	SP_RS05605	1.0095	0.113791	0.0268209	18	1.01165	0.212591	0.0548907	15	0.97226	Transcription	putative transcriptional regulator
SP_1133	n.p										Hypothetical/Unknown	hypothetical protein
SP_1134	SP_RS05615	0.957408	0.147724	0.0381423	15	0.889636	0.336289	0.0868296	15	0.480766	Hypothetical/Unknown	hypothetical protein
SP_1135	SP_RS05620	1.0262	0.0901283	0.0318652	8	1.03741	0.153131	0.0541399	8	0.860895	Hypothetical/Unknown	hypothetical protein
SP_1136	SP_RS05625	1.01518	0.0567984	0.0171254	11	0.968409	0.151732	0.0457491	11	0.349771	Hypothetical/Unknown	conserved domain protein
SP_1138	n.p										Hypothetical/Unknown	hypothetical protein
SP_1139	SP_RS05635	1.02495	0.0801416	0.0188896	18	1.09329	0.130943	0.0308635	18	0.0674985	Hypothetical/Unknown	hypothetical protein
SP_1140	SP_RS05640	1.04029	0.111846	0.0233216	23	0.978475	0.344739	0.0734985	22	0.427139	Hypothetical/Unknown	hypothetical protein
SP_1141	SP_RS05645	1.06265	0.0468633	0.0165687	8	1.06084	0.10315	0.0364689	8	0.96445	Hypothetical/Unknown	hypothetical protein
SP_1142	SP_RS05650	1.01859	0.0840568	0.0175271	23	1.0314	0.132091	0.0275429	23	0.696664	Hypothetical/Unknown	hypothetical protein
SP_1143	SP_RS05655	1.02085	0.0661351	0.0249967	7	1.07432	0.0872687	0.0356273	6	0.244832	Hypothetical/Unknown	conserved hypothetical protein
SP_1144	SP_RS05660	0.976581	0.0691684	0.0399344	3	1.01421	0.113806	0.0657058	3	0.650191	Hypothetical/Unknown	conserved hypothetical protein
SP_1145	SP_RS05665	1.04266	0.0785307	0.0134679	34	1.05173	0.18483	0.0326737	32	0.798162	Hypothetical/Unknown	hypothetical protein
SP_1146	n.p	0.987563	0.095864	0.047932	4	1.13751	0.131251	0.0656253	4	0.114553	Hypothetical/Unknown	hypothetical protein
SP_1150	n.p	1.0245	0.0349338	0.0156229	5	1.01706	0.0193068	0.00965341	4	0.697277	Hypothetical/Unknown	hypothetical protein
SP_1151	SP_RS05680										Replication	exonuclease RexB
SP_1152	SP_RS05685										Replication	exonuclease RexA
SP_1153	SP_RS05690	1.0187	0.0797916	0.0301584	7	1.15424	0.179908	0.0636072	8	0.0763351	Hypothetical/Unknown	hypothetical protein
SP_1154	SP_RS05695	1.0384	0.0819319	0.00774183	112	1.03422	0.183638	0.0175092	110	0.827402	Cellular community	immunoglobulin A1 protease
SP_1155	SP_RS05700										Translation	ribosomal biogenesis GTPase
SP_1156	SP_RS05705	0.925206	0.1691	0.09763	3	0.976862	0.0954235	0.0550928	3	0.668885	Folding, sorting, degradation	ribonuclease HII
SP_1157	SP_RS05710	0.9716	0.117647	0.0285336	17	0.996401	0.253282	0.0596992	18	0.710199	Membrane transport	voltage-gated chloride channel family protein
SP_1158	n.p	0.970775	0.0620641	0.031032	4	0.951857	0.325668	0.162834	4	0.912862	Hypothetical/Unknown	hypothetical protein
SP_1159	SP_RS05715										DNA repair and editing	site-specific tyrosine recombinase
SP_1160	SP_RS05720	1.00853	0.147324	0.0357313	17	0.994643	0.177971	0.0431643	17	0.805827	Lipid metabolism	putative lipoate-protein ligase
SP_1161	SP_RS05725	1.04065	0.0943292	0.0216406	19	0.988795	0.185552	0.045003	17	0.306421	Cofactor and vitamin metabolism	putative acetoin dehydrogenase complex, E3 component, dihydrolipoamide dehydrogenase
SP_1162	SP_RS05730	1.05913	0.0847054	0.0267862	10	1.063	0.0684383	0.0216421	10	0.91195	Carbohydrate metabolism	putative acetoin dehydrogenase complex, E2 component, dihydrolipoamide acetyltransferase
SP_1163	SP_RS05735	0.946095	0.126699	0.0447949	8	1.05515	0.166594	0.0629668	7	0.181662	Cofactor and vitamin metabolism	putative acetoin dehydrogenase, E1 component, beta subunit
SP_1164	SP_RS05740	0.985896	0.121493	0.0429543	8	1.07554	0.252915	0.0894191	8	0.381482	Cofactor and vitamin metabolism	putative acetoin dehydrogenase, E1 component, alpha subunit
SP_1165	n.p										Hypothetical/Unknown	hypothetical protein
SP_1166	SP_RS05745	1.03459	0.0900085	0.0196415	21	0.961435	0.253312	0.0566423	20	0.229721	Membrane transport	MATE efflux family protein
SP_1167	SP_RS05755	0.998622	0.0970548	0.025939	14	0.990938	0.177394	0.0474106	14	0.888042	Nucleotide metabolism	dihydroorotase, multifunctional complex type
SP_1168	SP_RS05760	1.03182	0.00486133	0.00343748	2	1.05405	0.0441737	0.0312355	2	0.552666	DNA repair and editing	mutator MutT protein
SP_1169	SP_RS05765	1.05101	0.000967627	0.000684216	2	0.900116	0	0	1	0.00288664	DNA repair and editing	uracil-DNA glycosylase
SP_1170	SP_RS05770	1.05509	0.146629	0.0406676	13	0.946867	0.29738	0.0858463	12	0.266329	Hypothetical/Unknown	hypothetical protein
SP_1171	SP_RS05775	1.02461	0.0798983	0.0282483	8	1.05986	0.142706	0.0475685	9	0.533651	Various metabolism	hydrolase, haloacid dehalogenase-like family
SP_1172	n.p										Hypothetical/Unknown	hypothetical protein
SP_1173	SP_RS05780	1.09146	0	0	1	1.29872	0	0	1		Membrane transport	conserved hypothetical protein
SP_1174	SP_RS05785	1.03987	0.0983072	0.0491536	4	1.09749	0.073072	0.036536	4	0.383152	Hypothetical/Unknown	conserved domain protein
SP_1175	SP_RS05790	1.03611	0.0884488	0.011233	62	1.02817	0.180537	0.0225671	64	0.75342	Hypothetical/Unknown	conserved domain protein
SP_1176	SP_RS05795	0.405949	0.50552	0.291862	3						Membrane transport	phosphoenolpyruvate-protein phosphotransferase
SP_1177	SP_RS05800										Various metabolism	phosphocarrier protein HPr
SP_1178	SP_RS05805										Various metabolism	NrdH-redoxin
SP_1179	SP_RS05810										Nucleotide metabolism	ribonucleoside-diphosphate reductase 2, alpha subunit
SP_1180	SP_RS05815										Nucleotide metabolism	ribonucleoside-diphosphate reductase 2, beta subunit
SP_1181	n.p	1.02825	0	0	1	1.02986	0	0	1		Hypothetical/Unknown	hypothetical protein
SP_1182	SP_RS05820	0.994385	0.0513514	0.0137242	14	1.02369	0.156885	0.0419292	14	0.512426	Transcription	lactose phosphotransferase system repressor
SP_1183	n.p										Hypothetical/Unknown	hypothetical protein
SP_1184	SP_RS05825	1.04287	0.151642	0.0303284	25	0.953998	0.23135	0.0472241	24	0.120003	Carbohydrate metabolism	6-phospho-beta-galactosidase
SP_1185	SP_RS05830	1.04697	0.0707545	0.0129179	30	1.05252	0.24092	0.0439858	30	0.903991	Membrane transport	PTS system, lactose-specific IIBC components
SP_1186	SP_RS05835	1.09109	0.0940143	0.0355341	7	1.19457	0.127414	0.0520165	6	0.128722	Membrane transport	PTS system, lactose-specific IIA component
SP_1187	SP_RS05840	1.0392	0.0651528	0.0123127	28	0.977801	0.246024	0.0482493	26	0.223136	Transcription	transcription antiterminator LacT
SP_1188	n.p	1.07945	0.122405	0.054741	5	1.12163	0.193769	0.0866559	5	0.691533	Hypothetical/Unknown	hypothetical protein
SP_1189	SP_RS05845	1.00393	0.0810229	0.0256217	10	0.745394	0.3758	0.118838	10	0.047535	Hypothetical/Unknown	hypothetical protein
SP_1190	SP_RS05850	1.04792	0.0671616	0.0140042	23	1.02738	0.132033	0.0275308	23	0.509452	Carbohydrate metabolism	tagatose 1,6-diphosphate aldolase
SP_1191	SP_RS05855	1.00164	0.0663989	0.0165997	16	0.950961	0.265244	0.0663111	16	0.464204	Carbohydrate metabolism	tagatose-6-phosphate kinase
SP_1192	SP_RS05860	1.02163	0.0531404	0.0200852	7	1.00003	0.114555	0.0432976	7	0.65887	Carbohydrate metabolism	galactose-6-phosphate isomerase, LacB subunit
SP_1193	SP_RS05865	0.981916	0.0644739	0.037224	3	0.939531	0.122199	0.0705519	3	0.623318	Carbohydrate metabolism	galactose-6-phosphate isomerase, LacA subunit
SP_1197	SP_RS05885										Membrane transport	conserved hypothetical protein
SP_1198	n.p	0.964282	0	0	1	0.932611	0	0	1		Membrane transport	hypothetical protein
SP_1199	n.p	1.04835	0.0241302	0.0139316	3	0.886763	1.11022e-16	1.11022e-16	1	0.0073515	Hypothetical/Unknown	hypothetical protein
SP_1200	SP_RS05895	0.932277	0.125245	0.0295205	18	1.02981	0.245396	0.0595173	17	0.15157	Translation	GTP-binding protein LepA
SP_1201	SP_RS05900	0.973464	0.078314	0.0217204	13	1.06159	0.108268	0.0300281	13	0.0257157	Various metabolism	serine/threonine protein phosphatase
SP_1202	SP_RS05905	0.90568	0.143217	0.0431817	11	1.00107	0.286104	0.0862635	11	0.334539	DNA repair and editing	DNA repair protein RecN
SP_1203	SP_RS05910	1.03428	0.0124008	0.00715958	3	1.10994	0	0	1	0.00883557	Transcription	putative transcriptional repressor
SP_1204	n.p										Translation	putative hemolysin A
SP_1205	SP_RS05920										Various metabolism	geranyltranstransferase
SP_1206	SP_RS05925										DNA repair and editing	exodeoxyribonuclease VII, small subunit
SP_1207	SP_RS05930	0.880063	0.146952	0.0555428	7	0.906166	0.26599	0.10859	6	0.834454	DNA repair and editing	exodeoxyribonuclease VII, large subunit
SP_1208	SP_RS05935	1.00563	0.0477058	0.0180311	7	1.12032	0.109968	0.0415642	7	0.026344	Nucleotide metabolism	uridine kinase
SP_1209	n.p										Hypothetical/Unknown	hypothetical protein
SP_1210	n.p	0.996081	0.0323865	0.0229007	2	1.11275	0.0861736	0.0609339	2	0.214949	Hypothetical/Unknown	hypothetical protein
SP_1211	SP_RS05945										Hypothetical/Unknown	hypothetical protein
SP_1212	SP_RS05950	0.974996	0.0517908	0.0231616	5	1.1263	0.112502	0.0503123	5	0.0257801	Translation	tRNA pseudouridine synthase B
SP_1213	SP_RS05955	0.972225	0.0435536	0.0217768	4	1.02125	0.0755902	0.0377951	4	0.303976	Hypothetical/Unknown	conserved domain protein
SP_1215	SP_RS05965	1.03697	0.0929738	0.0268392	12	0.949316	0.33414	0.100747	11	0.409955	Membrane transport	putative transporter, FNT family
SP_1216	n.p	1.04662	0.0194945	0.0137847	2	1.18245	0.0171085	0.0120976	2	0.0177476	Hypothetical/Unknown	hypothetical protein
SP_1217	n.p										Hypothetical/Unknown	hypothetical protein
SP_1218	n.p	1.05566	0.00317432	0.00224458	2	1.10114	0.00965285	0.0068256	2	0.0240681	Hypothetical/Unknown	conserved hypothetical protein
SP_1219	SP_RS05975										Replication	DNA gyrase, A subunit
SP_1220	SP_RS05980	0.782546	0.324356	0.145057	5	0.851126	0.300142	0.150071	4	0.752085	Energy metabolism	L-lactate dehydrogenase
SP_1221	SP_RS05985	1.01831	0.0905386	0.0146873	38	0.998027	0.150022	0.0246634	37	0.482167	DNA repair and editing	putative type II restriction endonuclease
SP_1222	SP_RS05990	0.847404	0.216845	0.0425269	26	0.730223	0.391907	0.0768593	26	0.188241	DNA repair and editing	putative type II restriction endonuclease
SP_1223	SP_RS05995	0.82884	0.26251	0.107169	6	0.779073	0.524571	0.214155	6	0.839543	Cellular community	conserved hypothetical protein
SP_1224	n.p	0.972048	0.00389656	0.00275528	2	1.03045	0.027298	0.0193026	2	0.0957163	Cellular community	conserved domain protein
SP_1225	SP_RS06005	0.916929	0.0575114	0.0332042	3	1.13142	0	0	1	0.0231362	Hypothetical/Unknown	vicX protein
SP_1226	SP_RS06010	0.899067	0.163357	0.0544523	9	0.930207	0.220791	0.0735971	9	0.738177	Signal transduction	sensory box sensor histidine kinase
SP_1227	SP_RS06015										Signal transduction	DNA-binding response regulator
SP_1228	SP_RS06020	1.0296	0.0560324	0.0135898	17	1.01756	0.176091	0.0427084	17	0.789851	DNA repair and editing	A/G-specific adenine glycosylase
SP_1229	SP_RS06025	0.82568	0.170279	0.053847	10	0.735866	0.291862	0.103189	8	0.451575	Cofactor and vitamin metabolism	formate--tetrahydrofolate ligase
SP_1230	SP_RS06030										Amino acid metabolism	phosphopantothenate--cysteine ligase
SP_1231	SP_RS06035										Amino acid metabolism	flavoprotein
SP_1232	SP_RS06040										Hypothetical/Unknown	membrane protein
SP_1233	SP_RS06045	1.03178	0.0481603	0.0152296	10	1.00603	0.125999	0.0398444	10	0.553593	Hypothetical/Unknown	hypothetical protein
SP_1234	SP_RS06050	1.04513	0.087994	0.0254017	12	1.10721	0.15079	0.0476841	10	0.264065	Transcription	transcriptional regulator, biotin repressor family
SP_1235	SP_RS06055	1.04806	0.0904519	0.0452259	4	1.02135	0.0957807	0.0478903	4	0.699179	Nucleotide metabolism	MutT/nudix family protein
SP_1236	SP_RS06060	1.03413	0.0569593	0.025473	5	1.08968	0.0820679	0.0367019	5	0.248946	Various metabolism	acetyltransferase, GNAT family
SP_1237	SP_RS06065	0.950863	0.0932496	0.0329687	8	0.900296	0.16205	0.0572932	8	0.456981	Various metabolism	acetyltransferase, GNAT family
SP_1238	SP_RS06070	0.896613	0.0872474	0.0218118	16	0.939718	0.148721	0.0397473	14	0.34988	DNA repair and editing	excinuclease ABC, subunit B
SP_1240	SP_RS06075	0.993496	0.070142	0.0156842	20	1.0564	0.114597	0.0256246	20	0.04301	Folding, sorting, degradation	conserved hypothetical protein
SP_1241	SP_RS06080	0.976658	0.13959	0.0387154	13	0.53213	0.399418	0.120429	11	0.00195687	Membrane transport	amino acid ABC transporter, amino acid-binding protein/permease protein
SP_1242	SP_RS06085	0.758498	0.289353	0.204603	2	0.563038	0.382036	0.270141	2	0.622354	Membrane transport	amino acid ABC transporter, ATP-binding protein
SP_1243	SP_RS06090	0.88786	1.11022e-16	1.11022e-16	1	0.510698	0	0	1		Carbohydrate metabolism	glucose-6-phosphate 1-dehydrogenase
SP_1244	SP_RS06095										Folding, sorting, degradation	signal recognition particle-docking protein FtsY
SP_1245	SP_RS06100	0.926394	0.23431	0.0956568	6	0.955066	0.226542	0.0924853	6	0.833719	Hypothetical/Unknown	Cof family protein
SP_1246	SP_RS06105	1.03437	0.161728	0.0432235	14	1.01836	0.143901	0.0399111	13	0.787774	Hypothetical/Unknown	Cof family protein
SP_1247	SP_RS06110	0.844837	0.126709	0.0517289	6	0.835016	0.231864	0.0946579	6	0.929253	Cell division	conserved hypothetical protein
SP_1248	SP_RS06115										Translation	ribonuclease III
SP_1249	SP_RS06125	1.01372	0.0498266	0.0117442	18	1.03065	0.154277	0.0353935	19	0.652644	Nucleotide metabolism	guanosine monophosphate reductase
SP_1250	SP_RS06130	1.02891	0.08198	0.0136633	36	0.990087	0.272909	0.04613	35	0.422418	DNA repair and editing	conserved domain protein
SP_1251	SP_RS06135	1.03596	0.0970453	0.0127427	58	1.03638	0.25966	0.0338048	59	0.990798	DNA repair and editing	putative endonuclease (DNA metabolism, DNA degradation)
SP_1252	SP_RS06140	1.01519	0.0845026	0.0422513	4	1.09118	0.0375438	0.0187719	4	0.151369	Hypothetical/Unknown	hypothetical protein
SP_1253	n.p										Hypothetical/Unknown	hypothetical protein
SP_1254	n.p										Hypothetical/Unknown	hypothetical protein
SP_1255	SP_RS06150	0.98391	0.0537774	0.0203259	7	1.07612	0.0994953	0.0376057	7	0.0519781	Amino acid metabolism	putative 3-isopropylmalate dehydratase, small subunit
SP_1256	SP_RS06155	0.920788	0.0796806	0.0356343	5	0.690008	0.38508	0.19254	4	0.277067	Hypothetical/Unknown	conserved hypothetical protein
SP_1258	SP_RS06170	1.05342	0.109515	0.0228355	23	1.11069	0.0935833	0.0195135	23	0.0631142	Amino acid metabolism	putative 2-isopropylmalate synthase
SP_1259	n.p	1.04679	0.0375514	0.0187757	4	0.969245	0.0223635	0.0111818	4	0.0120942	Hypothetical/Unknown	conserved hypothetical protein
SP_1260	SP_RS06180	1.01974	0.0377391	0.0154069	6	1.01569	0.0589316	0.026355	5	0.897361	Membrane transport	copper homeostasis protein CutC
SP_1261	SP_RS06185	1.03982	0.089701	0.0270459	11	0.958991	0.175501	0.0554982	10	0.206042	Hypothetical/Unknown	conserved hypothetical protein
SP_1263	SP_RS06195	0.939319	0.0615651	0.0435331	2	1.03146	0.0373065	0.0263797	2	0.211994	Transcription	DNA topoisomerase I
SP_1264	SP_RS06200	1.02501	0.0797945	0.015649	26	1.02225	0.1837	0.0347159	28	0.942542	Hypothetical/Unknown	conserved domain protein
SP_1265	n.p	1.06537	0.00338284	0.00239203	2	0.962059	0.442628	0.312985	2	0.772721	Hypothetical/Unknown	hypothetical protein
SP_1266	SP_RS06205	0.987911	0.100815	0.0504076	4	0.975742	0.0938098	0.0469049	4	0.865529	DNA repair and editing	putative DNA processing protein DprA
SP_1267	SP_RS06210										Cell wall metabolism	licC protein
SP_1268	SP_RS06215	0.963995	0	0	1	1.17589	0	0	1		Membrane transport	licB protein
SP_1269	SP_RS06220										Cell wall metabolism	choline kinase
SP_1270	SP_RS06225										Carbohydrate metabolism	alcohol dehydrogenase, zinc-containing
SP_1271	SP_RS06230										Carbohydrate metabolism	putative 2-C-methyl-D-erythritol 4-phosphate cytidylyltransferase
SP_1272	SP_RS06235										Membrane transport	putative polysaccharide biosynthesis protein
SP_1273	SP_RS06240										Cell wall metabolism	licD1 protein
SP_1274	SP_RS06245	0.939296	0.113101	0.0652989	3	0.612031	0.496377	0.286584	3	0.327923	Cell wall metabolism	licD2 protein
SP_1275	SP_RS06250	1.022	0.106222	0.0221489	23	1.02017	0.163406	0.0365388	20	0.96615	Nucleotide metabolism	carbamoyl-phosphate synthase, large subunit
SP_1276	SP_RS06255	0.984747	0.0966515	0.0258312	14	0.928142	0.142625	0.038118	14	0.229969	Nucleotide metabolism	carbamoyl-phosphate synthase, small subunit
SP_1277	SP_RS06260	0.991307	0.0783938	0.0261313	9	0.987946	0.105417	0.0351391	9	0.939774	Nucleotide metabolism	aspartate carbamoyltransferase
SP_1278	SP_RS06265	0.974915	0.121878	0.0367476	11	0.753716	0.495233	0.156606	10	0.185099	Transcription	pyrimidine operon regulatory protein
SP_1279	SP_RS06270	1.03364	0	0	1	1.05838	0	0	1		DNA repair and editing	endonuclease III
SP_1280	SP_RS06275	0.733065	0.12833	0.0523906	6	0.791899	0.236568	0.0965785	6	0.604026	Hypothetical/Unknown	conserved hypothetical protein
SP_1281	SP_RS06280	1.03022	0.0696351	0.016889	17	0.991106	0.072349	0.0175472	17	0.118075	Hypothetical/Unknown	hypothetical protein
SP_1282	SP_RS06285	1.01087	0.0848044	0.0149914	32	0.984961	0.149966	0.0269347	31	0.403892	Membrane transport	ABC transporter, ATP-binding protein
SP_1283	SP_RS06290	1.00925	0.0611167	0.0133367	21	1.00053	0.198766	0.0433743	21	0.848719	Folding, sorting, degradation	heat shock protein HtpX
SP_1284	SP_RS06295	0.983838	0	0	1	1.12016	0	0	1		Hypothetical/Unknown	lemA protein
SP_1285	SP_RS06300	1.06738	0.0799297	0.0461474	3	0.953212	0.184722	0.106649	3	0.381491	Translation	glucose-inhibited division protein B
SP_1286	SP_RS06305	1.03431	0.0778298	0.0178554	19	1.06176	0.0987491	0.0226546	19	0.347599	Membrane transport	uracil permease
SP_1287	SP_RS06310	0.265438	0.150151	0.106173	2	0	0	0	1	0.242233	Folding, sorting, degradation	signal recognition particle protein
SP_1288	SP_RS06315	0.724721	0.240226	0.120113	4	0.883796	0.367836	0.183918	4	0.496216	Transcription	conserved hypothetical protein
SP_1289	SP_RS06320	1.03365	0.154785	0.0346109	20	1.0188	0.135327	0.0310461	19	0.751292	Hypothetical/Unknown	hypothetical protein
SP_1290	SP_RS06325	1.02585	0.0927525	0.0224958	17	1.03087	0.107335	0.0260326	17	0.884857	Hypothetical/Unknown	conserved hypothetical protein
SP_1291	SP_RS06330	1.02233	0.145069	0.0512896	8	1.0606	0.0849881	0.0300478	8	0.530099	Hypothetical/Unknown	Cof family protein
SP_1292	SP_RS06335	1.02003	0.101912	0.0139987	53	0.998922	0.239686	0.0335628	51	0.562985	Hypothetical/Unknown	SAP domain protein
SP_1293	SP_RS06345	0.959897	0	0	1	0.940215	0	0	1		Translation	ribosomal protein L19
SP_1294	SP_RS06350	1.02665	0.112585	0.0339458	11	0.997314	0.0864318	0.0305582	8	0.529264	Membrane transport	camphor resistance protein
SP_1295	SP_RS06355	1.0344	0.0683981	0.0241824	8	1.03997	0.126337	0.0477511	7	0.918707	Membrane transport	camphor resistance protein
SP_1296	SP_RS06360	0.98178	0.0842268	0.0318348	7	0.921553	0.177703	0.0671655	7	0.43355	Amino acid metabolism	putative chorismate mutase
SP_1297	SP_RS06365										Various metabolism	flavodoxin
SP_1298	SP_RS06370	0.683307	0.209571	0.0740945	8	0.806353	0.196114	0.0741241	7	0.261442	Nucleotide metabolism	DHH subfamily 1 protein
SP_1299	SP_RS06375										Translation	ribosomal protein L31
SP_1300	SP_RS06380	1.03162	0.0470968	0.0210623	5	1.05338	0.0503168	0.0225024	5	0.500295	Hypothetical/Unknown	hypothetical protein
SP_1302	SP_RS06395	0.985565	0.145342	0.072671	4	1.02082	0.0724789	0.0362394	4	0.679329	Mobile element/pseudogene	conserved hypothetical protein
SP_1303	n.p					1.14048	0	0	1		Hypothetical/Unknown	hypothetical protein
SP_1304	n.p	1.0373	0.0830791	0.027693	9	0.861275	0.40183	0.142068	8	0.242728	Hypothetical/Unknown	hypothetical protein
SP_1305	n.p	1.02087	0.010776	0.00622154	3	1.13807	0.0219477	0.0126715	3	0.00114923	Hypothetical/Unknown	hypothetical protein
SP_1306	SP_RS06400	0.998072	0.0727847	0.0162751	20	1.00786	0.144802	0.0323787	20	0.788591	Amino acid metabolism	NADP-specific glutamate dehydrogenase
SP_1307	SP_RS06405										Hypothetical/Unknown	hypothetical protein
SP_1315	SP_RS06455	1.03435	0.112722	0.0235042	23	1.03497	0.168645	0.0344244	24	0.988132	Membrane transport	v-type sodium ATP synthase, subunit D
SP_1316	SP_RS06460	1.03258	0.0735855	0.0108496	46	1.0048	0.144353	0.0212837	46	0.247962	Membrane transport	v-type sodium ATP synthase, subunit B
SP_1317	SP_RS06465	1.02245	0.107925	0.0123799	76	0.995768	0.227903	0.0264932	74	0.36297	Membrane transport	v-type sodium ATP synthase, subunit A
SP_1318	SP_RS06470	1.02431	0.0600718	0.0122621	24	0.843258	0.368254	0.0751695	24	0.0216625	Membrane transport	v-type sodium ATP synthase, subunit G
SP_1319	SP_RS06475	1.03515	0.0905658	0.0136533	44	0.974142	0.213589	0.0325721	43	0.0877366	Membrane transport	v-type sodium ATP synthase, subunit C
SP_1320	SP_RS06480	1.00984	0.0794141	0.016559	23	1.03695	0.168802	0.0359888	22	0.497522	Membrane transport	v-type sodium ATP synthase, subunit E
SP_1321	SP_RS06485	1.01242	0.0473821	0.0111681	18	1.06805	0.119642	0.0281998	18	0.0754078	Membrane transport	v-type sodium ATP synthase, subunit K
SP_1322	SP_RS06490	1.0002	0.114882	0.0140351	67	1.02461	0.206377	0.0254032	66	0.401905	Membrane transport	v-type sodium ATP synthase, subunit I
SP_1323	SP_RS06495	1.00512	0.112585	0.027306	17	1.05771	0.122384	0.0296824	17	0.201511	Hypothetical/Unknown	hypothetical protein
SP_1324	SP_RS06500	1.03539	0.0882879	0.0131612	45	1.00905	0.219291	0.0326899	45	0.456801	Transcription	putative regulatory protein
SP_1325	SP_RS06505	1.01861	0.0969333	0.014292	46	0.981535	0.175422	0.0264459	44	0.220743	Carbohydrate metabolism	oxidoreductase, Gfo/Idh/MocA family
SP_1327	SP_RS06515	1.0192	0.0875798	0.0242903	13	0.904562	0.367341	0.106042	12	0.302945	Carbohydrate metabolism	conserved hypothetical protein
SP_1328	SP_RS06520	1.02504	0.0948583	0.0121454	61	1.01358	0.171078	0.0224636	58	0.654278	Membrane transport	sodium:solute symporter family protein
SP_1329	SP_RS06525	1.03092	0.0872219	0.0136218	41	1.07623	0.101063	0.0155944	42	0.0315193	Carbohydrate metabolism	N-acetylneuraminate lyase
SP_1330	SP_RS06530	0.99777	0.0861832	0.0121881	50	1.02756	0.128679	0.0181979	50	0.176884	Carbohydrate metabolism	putative N-acetylmannosamine-6-P epimerase
[truncated: 847 more rows]

## Sheet: Batch Elastase v Drop Elastase
LOCUS_TIGR4.old	LOCUS_TIGR4.new	AVE_W_Batch_Elastase	S.D._W_Batch_Elastase	S.E._W_Batch_Elastase	INS_W_Batch_Elastase	AVE_W_Droplet_Elastase	S.D._W_Droplet_Elastase	S.E._W_Droplet_Elastase	INS_W_Droplet_Elastase	P-VAL	GENE.CATEGORY	GENE.DESCRIPTION
[truncated: 2,043 more rows]

[truncated: 2 more sheets: Drop Glucose v Drop Elastase, Batch Glucose v Batch Elastase]
