# Supplementary material for: Droplet Tn-Seq combines microfluidics with Tn-Seq for identifying complex single-cell phenotypes
Source: Nat Commun. 2019 Dec 16;10:5729. doi: 10.1038/s41467-019-13719-9 (PMC6914776; doi:10.1038/s41467-019-13719-9)
Supplement: Supplementary file 6 — Supplementary Data 5 [file 41467_2019_13719_MOESM6_ESM.xlsx]

## Sheet: TnSeq Adapters
Supplementary Table 4. Tn-Seq adapters and primers
Primer name	Sequence (5'->3')
Adapters
ADBC-F-INDX1a	ACACGACGCTCTTCCGATCTGGAACTCCTACTGACNN
ADBC-F-INDX1b	ACACGACGCTCTTCCGATCTTAGCACATGCTGACTNN
ADBC-F-INDX1c	ACACGACGCTCTTCCGATCTCCTTGAGGATGACTGNN
ADBC-F-INDX1d	ACACGACGCTCTTCCGATCTATCGTGTACGACTGANN
ADBC-F-INDX2a	ACACGACGCTCTTCCGATCTGACTACCCTCTGGACNN
ADBC-F-INDX2b	ACACGACGCTCTTCCGATCTTCTGGATACACTACTNN
ADBC-F-INDX2c	ACACGACGCTCTTCCGATCTCTGATGGGAGACCTGNN
ADBC-F-INDX2d	ACACGACGCTCTTCCGATCTAGACCTATGTGATGANN
ADBC-F-INDX3a	ACACGACGCTCTTCCGATCTGACTGCCACATGAACNN
ADBC-F-INDX3b	ACACGACGCTCTTCCGATCTTCTGAATCTCCTGCTNN
ADBC-F-INDX3c	ACACGACGCTCTTCCGATCTAGAACGGTGTACTTGNN
ADBC-F-INDX3d	ACACGACGCTCTTCCGATCTCTGCTTAGAGGACGANN
ADBC-F-INDX4a	ACACGACGCTCTTCCGATCTCGACACTGAACGACCNN
ADBC-F-INDX4b	ACACGACGCTCTTCCGATCTTTCTGACTCCTTGATNN
ADBC-F-INDX4c	ACACGACGCTCTTCCGATCTGCTGTGACTTGCTGGNN
ADBC-F-INDX4d	ACACGACGCTCTTCCGATCTAAGACTGAGGAACTANN
ADBC-F-INDX5a	ACACGACGCTCTTCCGATCTACTGCATGCCTTAACNN
ADBC-F-INDX5b	ACACGACGCTCTTCCGATCTCTGAAGGAAACGGCTNN
ADBC-F-INDX5c	ACACGACGCTCTTCCGATCTTGACGTACGGAATTGNN
ADBC-F-INDX5d	ACACGACGCTCTTCCGATCTGACTTCCTTTGCCGANN
ADBC-F-INDX6a	ACACGACGCTCTTCCGATCTCCTAAAGGAATGGCCNN
ADBC-F-INDX6b	ACACGACGCTCTTCCGATCTATGGCGTACCCTAATNN
ADBC-F-INDX6c	ACACGACGCTCTTCCGATCTGGATTTCCTTACCGGNN
ADBC-F-INDX6d	ACACGACGCTCTTCCGATCTTACCGCATGGGATTANN
ADBC-F-INDX7a	ACACGACGCTCTTCCGATCTCAGACGAGGATTGCTNN
ADBC-F-INDX7b	ACACGACGCTCTTCCGATCTACACTTGTACCGAACNN
ADBC-F-INDX7c	ACACGACGCTCTTCCGATCTGTCTGCTCCTAACGANN
ADBC-F-INDX7d	ACACGACGCTCTTCCGATCTTGTGAACATGGCTTGNN
ADBC-F-INDX7a	ACACGACGCTCTTCCGATCTCAGACGAGGATTGCTNN
ADBC-F-INDX7b	ACACGACGCTCTTCCGATCTACACTTGTACCGAACNN
ADBC-F-INDX7c	ACACGACGCTCTTCCGATCTGTCTGCTCCTAACGANN
ADBC-F-INDX7d	ACACGACGCTCTTCCGATCTTGTGAACATGGCTTGNN
ADBC-F-INDX8a	ACACGACGCTCTTCCGATCTACGCGAGGACCTACCNN
ADBC-F-INDX8b	ACACGACGCTCTTCCGATCTCAATTCTAGATGGATNN
ADBC-F-INDX8c	ACACGACGCTCTTCCGATCTTGCGCTCCTGGATGGNN
ADBC-F-INDX8d	ACACGACGCTCTTCCGATCTGTTAAGATCTACCTANN
ADBC-F-INDX9a	ACACGACGCTCTTCCGATCTCTCAGAAGACCGGATNN
ADBC-F-INDX9b	ACACGACGCTCTTCCGATCTAGTGTGCACATTACCNN
ADBC-F-INDX9c	ACACGACGCTCTTCCGATCTGAGTCTTCTGGCCTANN
ADBC-F-INDX9d	ACACGACGCTCTTCCGATCTTCACACGTGTAATGGNN
ADBC-F-INDX10a	ACACGACGCTCTTCCGATCTACCGTACGTATTAATNN
ADBC-F-INDX10b	ACACGACGCTCTTCCGATCTCTAAGGAAGCCGGCCNN
ADBC-F-INDX10c	ACACGACGCTCTTCCGATCTTGGCATGCATAATTANN
ADBC-F-INDX10d	ACACGACGCTCTTCCGATCTGATTCCTTCGGCCGGNN
ADBC-F-INDX11a	ACACGACGCTCTTCCGATCTCACTCGGACACGAATNN
ADBC-F-INDX11b	ACACGACGCTCTTCCGATCTTCTGATACTCTTGCCNN
ADBC-F-INDX11c	ACACGACGCTCTTCCGATCTGGGAGACTATGCTTANN
ADBC-F-INDX11d	ACACGACGCTCTTCCGATCTATACTCTGGGAACGGNN
ADBC-F-INDX12a	ACACGACGCTCTTCCGATCTCCATACGAGCACTCCNN
ADBC-F-INDX12b	ACACGACGCTCTTCCGATCTTTCCGATGTTGAGTANN
ADBC-F-INDX12c	ACACGACGCTCTTCCGATCTGGTATGCTCGTGAGGNN
ADBC-F-INDX12d	ACACGACGCTCTTCCGATCTAAGGCTACAACTCATNN
PCR primers to amplify Tn-Seq Illumina library
P1-M6-GAT-MmeI	CAAGCAGAAGACGGCATACGAGATAGACCGGGGACTTATCATCCAACCTGT
P2-ADPT-Tnseq-primer	AATGATACGGCGACCACCGAGATCTACACTCTTTCCCTACACGACGCTCTTCCGATCT

## Sheet: qPCR primers
Supplementary Table 4. qPCR primers
Primer name	Sequence (5'->3')
SPT_2222_F (rplI)	GAATCTAGCCAAAGAAGCGACTGC
SPT_2222_R (rplI)	CAAAGGTACGACCATCTGGACCAA
SPT_2256_F (comD)	AGTTCAAATGGAGAAAGAG
SPT_2256_R (comD)	ACCACGGATTTCATTATAC
SPT_2255_F (comE)	CGACTCTAACCTATAAATACC
SPT_2255_R (comE)	GTAACATACTCTTCGTGTAG
SPT_1903_F (comM)	TAGGAGCTGTTCTTGTT
SPT_1903_R (comM)	GCAAATCTAGCCCAAATA
SPT_2002_F (comX)	GGCATGCTCTGCTTACATGA
SPT_2002_R (comX)	CGCTTCTGACTTTCCTGCTT
SPT_2219_F (cbpD)	ACAGGATGGCTGAAAGATGG
SPT_2219_R (cbpD)	TTCATTGCCCCTGAACTACC
SPT_1895_F (lytA)	TTATCACTGGCGGAAAGACC
SPT_1895_R (lytA)	TCAGTTCAACCGCTGCATAG

## Sheet: Marked deletions primers
Supplementary Table 4. Marked deletion (MD) primers
Primer name	Sequence (5'->3')
SPT_1238_MD_F1	CCCAAGAACTAACAGCAAAA
SPT_1238_MD_R1	CATCAAGCTTATCGATACCGGCTAGGTGGCAAGGATTA
SPT_1238_MD_F2	GAAGAAGGTTTTTATATTACAGCTCCAACCTTCTTCCTCTGTTCT
SPT_1238_MD_R2	TTGCTATGCCTGTGTTCT
SPT_0394_MD_F1	TTGGGAGGGGTAGATGTT
SPT_0394_MD_R1	CGGTATCGATAAGCTTGATCCAAAGTGTTTTGTTCCTTC
SPT_0394_MD_F2	GGTATCGCTCTTGAAGGCACTGCAGATGACACTTT
SPT_0394_MD_R2	CACCTCATCCACAACTTC
SPT_0395_F1	ACTATACTCTGGATGCTCT
SPT_0395_R1	CATCAAGCTTATCGATACCGGCATTCCTCTCTCCTATTT
SPT_0395_F2	GAAGAAGGTTTTTATATTACAGCTCCAGGAGTTTACGGTTTCTATGG
SPT_0395_R2	GTCGACGTTTCTGTTCTG
SP_1674_MD_F1	GTTTTTGGGTTAAGGGCGA
SP_1674_MD_R1	CATCAAGCTTATCGATACCGGTTGCGATATCTGGTTTGT
SP_1674_MD_F2	GAAGAAGGTTTTTATATTACAGCTCCAGCTGAGCCAAACTAGGA
SP_1674_MD_R2	TAGAAACAGCGCGTGAA
SP_1010_MD_F1	GGCTGGGGAGTGAATACAGT
SP_1010_MD_R1	GAAGAAGGTTTTTATATTACAGCTCCATCGATTAAAAGGATCTAGCGCA
SP_1010_MD_F2	CATCAAGCTTATCGATACCGCATTTCCTCGAAGCAAGAACG
SP_1010_MD_R2	GACATCTAGCAGTCCGAAGC
How primers were used to generate marked deletion mutants
1) Primers were used to amplify ~1kb on either side of the gene of interest.
2) 1kb amplicons were annealed to a ~1kb resistance cassette (chloramphenicol or spectinomycin)*
3) the resulting ~3kb product was transformed into S. pneumoniae and positive mutants were selected on agar with chloramphenicol or spectinomycin.
*Bold nucleotides are complimentary to primers used to amplify ~1kb resistance cassette which allowed for annealing and production of ~3kb product.

## Sheet: sfCSPr construct
Supplementary Table 4. sfCSPr construct primers
Primer name	Sequence (5'->3')	Region Amplified
cspR-F1	GGTTGGGAAAGCATTCTAATACTC	F1 region
cspR-R1	GTATGGACGAACTTTATAAATAAGTCGACATGTCTATTACTCAC	F1 region
sfGFP_F1	TTATTTATAAAGTTCGTCCATACCGTG	sfGFP
sfGFP_R2	CATTTTAGGAGATTTTATTATGTCAAAAGGAGAAGAACTTTTTAC	sfGFP
PcomC-F1	AATAAAATCTCCTAAAATGTTTTTTC	comC CSP1-responsive promoter
PcomC-R1	GAAGAAGGTTTTTATATTACAGCTCCAATATAATAGCAAAGCTGGGAATTTTC	comC CSP1-responsive promoter
catR_F1	TGGAGCTGTAATATAAAAACCTTC	CatR
catR_F2	CGGTATCGATAAGCTTGATG	CatR
cspR-F2	CATCAAGCTTATCGATACCGGACTCACCCTATCTCCTGATTC	F2 Region
cspR-R2	CTCGTGAAGCTATCAAACCA	F2 Region
Bold letters denote overlapping sequence for annealing amplified regions.
Primer colors above correspond to their amplified regions shown below:
F1 is a 1 kb sequence immediately downstream of gene rrmA (SPD_1929) used for homologous recombination.
F2 is a 1 kb sequence that includes ~275bp of the 3' region of gene malP (SPD_1929) used for homologous recombination.
The S. pneumoniae D39 genomic location where homologous recombination took place for insertion of 'sfGFP-PcomC-catR' was 1902556-1902558.
