# Supplementary material for: Droplet Tn-Seq combines microfluidics with Tn-Seq for identifying complex single-cell phenotypes
Source: Nat Commun. 2019 Dec 16;10:5729. doi: 10.1038/s41467-019-13719-9 (PMC6914776; doi:10.1038/s41467-019-13719-9)
Supplement: Supplementary file 7 — Supplementary Data 6 [file 41467_2019_13719_MOESM7_ESM.xlsx]

## Sheet: Strains and plasmids
Supplementary Table 5. Strains and plasmids used in this study
Strain	Genotype/RefSeq	Source
Wild type species/strains
Streptococcus pneumoniae Taiwan-19F	﻿NC_012469.1	Camill, A.
Streptococcus pneumoniae TIGR4	NC_003028.3/Δcps Smr derivative of TIGR4	Iyer, R., Camilli, A.
Streptococcus pneumoniae D39	NC_008533.2	Camill, A.
Yersinia pseudotuberculosis	IP2666	Simonet, M., and Falkow, S., 1992
Yersinia pestis	KIM6, pCD1 negative and pgm negative	Lawrenz, M.B.
Escherichia coli	DH5-α	Camill, A.
Acinetobacter baumannii	ATCC 17978	Geisinger, E.
Staphylococcus aureus	RN1, NR-45904	BEI (ATCC)
Klebsiella pneumoniae	UHKPC57, NR-44357	BEI (ATCC)
Pseudomonas aeruginosa	PA14	Cooper, V.
Enterobacter aerogenes	NRRL B-115	ARS Culture Collection (NRRL)
Enterobacter cloacae	NRRL B-412	ARS Culture Collection (NRRL)
Transposon mutants (Tn6), marked deletionsa (MD), and recombinant species/strains
SPT_1238_MD_lytB	Taiwan-19F ΔSPT1238::Camr	This study
SPT_0394_MD_cpsC	Taiwan-19F ΔSPT0394::Specr	This study
SPT_0395_MD_cpsD	Taiwan-19F ΔSPT0395::Camr	This study
SP_1674_MD	TIGR4 ΔSP1238::Camr	This study
SP_1415_Tn6_nagB	TIGR4 ΔSP1415::magellan6	This study
SP_1685_Tn6_nanE	TIGR4 ΔSP1685::magellan6	This study
SP_2056_Tn6_nagA	TIGR4 ΔSP2056::magellan6	This study
SP_1010_MD_mscL	TIGR4 ΔSP1010::Camr	This study
ADP112	D39 ΔbgaA::PssbB–luc,Δcep::Plac-comC,ΔcomC::ery	Moreno-Gamez, S. et al., 2017
sfCSPr	D39 PcomC_sfGFP	This study
JWV500	D39 PhlpA_hlpA-gfp_Camr	Kjos M. et al., 2015
MK119	D39 PhlpA_hlpA-rfp_Camr	Kjos M., Veening J-W., 2014
Y. pseudotuberculosis	IP2666 GFP+	Crimmins, G. T. et al., 2012
Plasmid
pR412-magellan6	contains magellan6 miinitransposon; Amr Spr	van Opijnen et al., 2009
aprimers to make marked deletions found in Supplemental Table 4
Camr = chloramphenicol resistance cassette
Specr = spectinomycin resistance cassette
