# Supplementary material for: Droplet Tn-Seq combines microfluidics with Tn-Seq for identifying complex single-cell phenotypes
Source: Nat Commun. 2019 Dec 16;10:5729. doi: 10.1038/s41467-019-13719-9 (PMC6914776; doi:10.1038/s41467-019-13719-9)
Supplement: Supplementary file 10 — Source Data [file 41467_2019_13719_MOESM10_ESM.xlsx]

## Sheet: Figure 2
Liquid	Diameter (μm)		Agarose	Diameter (μm)
1	67.742		1	63.515
2	67.865		2	64.468
3	65.98		3	65.417
4	65.216		4	64.714
5	66.065		5	65.548
6	67.408		6	65.308
7	67.417		7	64.355
8	70.26		8	66.497
9	67.032		9	62.867
10	66.217		10	64.572
11	61.984		11	64.817
12	68.111		12	63.492
13	60.886		13	64.543
14	65.875		14	65.058
15	67.532		15	64.714
16	69.953		16	63.833
17	66.575		17	65.129
18	71.536		18	63.922
19	66.776		19	66.195
20	58.702		20	63.817
21	66.122		21	65.548
22	66.882		22	63.129
23	64.52		23	64.455
24	65.308		24	65.624
25	65.212		25	64.218
26	70.046		26	65.212
27	68.034		27	65.417
28	66.04		28	63.251
29	64.633		29	66.723
30	64.646		30	64.303
31	64.572		31	65.212
32	64.769		32	63.308
33	66.04		33	64.218
34	67.125		34	62.547
35	65.484		35	64.804
36	63.984		36	65.417
37	66.723		37	65.929
38	65.548		38	63.895
39	67.222		39	66.544
40	67.125		40	64.303
41	67.739		41	65.292
42	67.695		42	63.895
43	67.532		43	65.713
44	68.383		44	65.637
45	67.309		45	63.116
46	66.782		46	64.769
47	66.622		47	65.129
48	65.548		48	66.497
49	68.441		49	63.866
50	66.835		50	65.843
51	64.633		51	64.956
52	66.723		52	66.04
53	68.034		53	64.804
54	66.195		54	65.777
55	65.212		55	64.283
56	67.371		56	63.656
57	64.4		57	66.217
58	67.942		58	66.622
59	67.125		59	64.572
60	65.624		60	64.088
61	65.97		61	64.714
62	69.133		62	65.548
63	67.445		63	65.672
64	67.445		64	66.065
65	65.996		65	63.656
66	66.443		66	65.251
67	66.575		67	66.217
68	67.837		68	65.001
69	68.694		69	64.4
70	67.837		70	65.1
71	67.631		71	63.607
72	67.963		72	65.98
73	66.147		73	64.84
74	68.523		74	65.212
75	67.742		75	65.913
76	68.034		76	66.951
77	67.621		77	64.856
78	68.648		78	66.396
79	67.837		79	64.907
80	70.355		80	65.308
81	66.056		81	66.723
82	66.732		82	64.117
83	68.441		83	65.1
84	67.988		84	65.929
85	66.122		85	67.742
86	63.413		86	65.624
87	64.636		87	66.065
88	63.251		88	65.18
89	64.296		89	63.804
90	65.818		90	65.292
91	63.492		91	61.984
92	65.484		92	64.717
93	64.147		93	63.729
94	66.81		94	65.058
95	67.247		95	65.954
96	64.51		96	63.459
97	65.637		97	63.607
98	68.383		98	64.933
99	62.894		99	64.225
100	66.132		100	65.023
101	65.292		101	66.622
102	62.987		102	63.853
103	65.611		103	64.633
104	66.147		104	65.097
105	63.308		105	63.459
106	67.507		106	66.198
107	63.344		107	64.917
108	66.065		108	66.132
109	66.459		109	64.016
110	63.656		110	63.093
111	64.956		111	63.459
112	66.86		112	65.691
113	64.403		113	64
114	65.151		114	65.058
115	65.087		115	63.922
116	65.869		116	66.182
117	66.622		117	64.481
118	67.181		118	65.436
119	65.98		119	63.853
120	65.212		120	65.417
121	64.117		121	64.042
122	64.068		122	65.417
123	67.1		123	59.043
124	65.417		124	65.455
125	66.622		125	64.088
126	66.497		126	66.283
127	66.882		127	64.355
128	68.065		128	63.607
129	65.666		129	65.843
130	67.069		130	64.147
131	66.195		131	64.147
132	67.11		132	59.086
133	66.217		133	66.122
134	65.532		134	64.714
135	66.043		135	65.624
136	64.769		136	64.4
137	65.666		137	66.217
138	67.677		138	64.743
139	65.818		139	64.088
140	66.396		140	66.651
141	65.308		141	64.355
142	66.575		142	65.417
143	64.572		143	63.729
144	67.097		144	65.538
145	67.044		145	64.956
146	66.065		146	65.97
147	70.477		147	64.117
148	69.257		148	65.561
149	67.837		149	64.179
150	65.366		150	66.283
151	66.299		151	64.804
152	65.739		152	65.212
153	64.769		153	66.223
154	68.356		154	63.866
155	65.052		155	65.913
156	65.538		156	63.765
157	70.453		157	64.804
158	66.396		158	65.369
159	66.676		159	64.248
160	67.621		160	65.713
161	67.532		161	65.212
162	68.065		162	65.701
163	67.247		163	66.122
164	69.738		164	64.804
165	65.308		165	66.04
166	65.436		166	66.622
167	64.691		167	65.548
168	65.436		168	64.769
169	64.804		169	66.223
170	62.814		170	65.356
171	67.247		171	65.484
172	66.443		172	66.951
173	64.303		173	65.538
174	64.536		174	66.396
175	65.058		175	65.417
176	65.701		176	65.843
177	66.434		177	65.996
178	65.97		178	64.117
179	65.97		179	65.023
180	66.346		180	64.4
181	66.217		181	65.433
182	66.835		182	66.676
183	66.732		183	63.729
184	66.346		184	63.212
185	64.248		185	64.624
186	63.65		186	65.97
187	64.455		187	66.835
188	65.611		188	64.956
189	65.078		189	64.147
190	69.492		190	66.056
191	66.873		191	66.396
192	65.672		192	63.36
193	64.4		193	64.195
194	64.218		194	64.956
195	66.381		195	66.443
196	67.621		196	65.436
197	70.046		197	64.956
198	65.538		198	64.403
199	65.155		199	66.732
200	65.356		200	63.895
201	65.417		201	64.455
202	66.043		202	67.581
203	64.743		203	64.117
204	65.815		204	64.633
205	67.677		205	67.371
206	67.247		206	65.212
207	67.044		207	64.248
208	65.058		208	66.826
209	69.564		209	64.117
210	66.544		210	64.52
211	66.217		211	67.023
212	67.695		212	64.088
213	66.882		213	65.292
214	65.436		214	66.283
215	67.349		215	66.396
216	65.058		216	65.308
217	66.835		217	64.956
218	66.396		218	66.396
219	65.739		219	64.179
220	66.622		220	65.624
221	68.172		221	64.636
222	67.371		222	66.122
223	67.445		223	66.535
224	67.231		224	66.065
225	67.479		225	66.065
226	67.032		226	64.303
227	66.547		227	65.023
228	66.425		228	65.212
229	65.815		229	67.479
230	67.862		230	65.843
231	65.929		231	66.346
232	68.111		232	65.672
233	65.815		233	66.443
234	66.835		234	65.087
235	66.575		235	64.636
236	65.417		236	65.739
237	65.97		237	66.826
238	66.622		238	65.97
239	68.356		239	65.913
240	66.443		240	66.547
241	67.423		241	65.001
242	65.308		242	64.572
243	64.4		243	65.369
244	68.77		244	65.433
245	68.383		245	64.303
246	67.072		246	66.86
247	65.023		247	66.122
248	65.869		248	66.056
249	67.942		249	64.956
250	63.439		250	66.217
251	63.66		251	64.923
252	63.781		252	64.804
253	64.013		253	67.1
254	67.125		254	66.459
255	65.548		255	66.676
256	64.633		256	64
257	66.324		257	65.532
258	65.672		258	63.344
259	64.817		259	64.804
260	65.843		260	66.299
261	63.036		261	63.738
262	64.894		262	64.894
263	67.125		263	65.777
264	64.303		264	64.403
265	65.369		265	65.254
266	63.912		266	63.413
267	66.056		267	65.843
268	63.423		268	63.393
269	65.436		269	64.225
270	63.66		270	66.122
271	67.125		271	64.636
272	65.151		272	65.216
273	65.672		273	63.853
274	66.723		274	65.662
275	64.779		275	63.912
276	64.117		276	64.248
277	66.043		277	63.725
278	64.179		278	64.856
279	67.794		279	66.622
280	67.309		280	63.886
281	65.977		281	64.917
282	66.575		282	66.544
283	66.635		283	64.907
284	66.299		284	66.425
285	65.078		285	63.344
286	65.701		286	64.633
287	65.097		287	63.515
288	67.794		288	64.933
289	67.739		289	66.801
290	67.032		290	64.303
291	65.97		291	65.739
292	66.622		292	66.324
293	64.83		293	64.39
294	66.782		294	63.607
295	65.98		295	65.308
296	66.396		296	63.974
297	67.247		297	64.804
298	67.125		298	66.396
299	66.509		299	64.016
300	68.773		300	65.446
301	64.856		301	66.434
302	66.346		302	63.515
303	64.195		303	64.714
304	67.532		304	63.738
305	65.815		305	65.308
306	70.177		306	64.917
307	67.794		307	66.233
308	67.309		308	66.283
309	67.125		309	65.713
310	65.058		310	66.873
311	68.539		311	59.255
312	67.371		312	63.895
313	65.624		313	65.356
314	67.284		314	64
315	66.676		315	65.308
316	64.481		316	64.117
317	65.672		317	65.433
318	68.441		318	66.732
319	68.706		319	66.723
320	66.217		320	65.151
321	67.631		321	66.223
322	66.676		322	64.218
323	66.973		323	65.308
324	65.615		324	64.956
325	67.936		325	65.624
326	65.216		326	65.212
327	67.942		327	66.547
328	68.718		328	66.732
329	67.507		329	65.548
330	65.331		330	66.374
331	67.572		331	65.023
332	65.548		332	64.804
333	67.942		333	66.056
334	64.536		334	65.308
335	66.835		335	66.374
336	65.894		336	64.894
337	68.065		337	66.86
338	65.666		338	64.303
339	65.292		339	66.346
340	68.694		340	64.769
341	65.436		341	65.815
342	65.98		342	65.97
343	68.065		343	61.677
344	69.618		344	66.122
345	67.631		345	65.1
346	66.374		346	62.894
347	65.929		347	63.656
348	65.548		348	64.091
349	66.544		349	65.548
350	66.065		350	60.3
351	66.876		351	64.743
352	65.701		352	66.324
353	66.132		353	65.913
354	67.507		354	64.481
355	65.433		355	63.515
356	67.479		356	65.929
357	66.065		357	61.412
358	66.497		358	64.296
359	65.818		359	66.283
360	67.963		360	64.956
361	65.98		361	64.624
362	68.304		362	63.853
363	68.392		363	64.51
364	68.196		364	64.84
365	64.83		365	64.624
366	65.212		366	60.5
367	65.843		367	65.433
368	65.79		368	65.538
369	67.507		369	66.132
370	65.532		370	66.732
371	66.96		371	64.248
372	66.043		372	64.546
373	67.423		373	64.624
374	67.816		374	64.749
375	67.479		375	66.33
376	66.223		376	64.84
377	65.843		377	65.532
378	70.613		378	66.233
379	65.894		379	66.782
380	66.973		380	63.656
381	67.572		381	64.543
382	67.507		382	64.543
383	68.943		383	66.217
384	67.677		384	64.856
385	64.536		385	65.929
386	66.547		386	65.331
387	69.257		387	66.065
388	66.81		388	63.853
389	68.912		389	64.147
390	67.11		390	65.087
391	66.547		391	66.544
392	68.578		392	64.917
393	68.392		393	65.433
394	68.441		394	65.538
395	67.349		395	66.324
396	67.865		396	64.016
397	67.219		397	64.546
398	66.535		398	64.956
399	65.292		399	64.907
400	65.216		400	66.132
401	65.151		401	66.396
402	66.525		402	66.267
403	66.056		403	66.094
404	65.634		404	64.248
405	65.007		405	64.455
406	65.058		406	65.292
407	65.052		407	67.296
408	64.856		408	65.212
409	64.894		409	65.818
410	66.732		410	66.685
411	66.622		411	66.122
412	66.198		412	64.195
413	66.732		413	64.624
414	66.951		414	65.51
415	65.18		415	66.525
416	67.082		416	66.056
417	67.445		417	65.843
418	64.856		418	66.132
419	67.181		419	65.446
420	65.436		420	66.242
421	68.147		421	65.548
422	68.773		422	65.446
423	65.894		423	65.308
424	67.333		424	66.497
425	66.973		425	65.818
426	65.51		426	64.117
427	68.098		427	63.568
428	67.349		428	64.536
429	68.365		429	64.804
430	68.843		430	62.894
431	66.948		431	64.403
432	65.548		432	62.628
433	65.308		433	65.058
434	65.929		434	65.98
435	64.636		435	64.068
436	67.942		436	63.853
437	65.254		437	56.29
438	66.04		438	63.413
439	68.392		439	65.713
440	65.1		440	63.397
441	67.219		441	64.117
442	65.79		442	64.646
443	67.371		443	65.713
444	65.894		444	63.515
445	67.621		445	63.515
446	67.259		446	63.492
447	65.446		447	64.933
448	66.732		448	64.791
449	70.628		449	63.459
450	66.72		450	64.83
451	65.818		451	63.459
452	66.374		452	65.701
453	63.781		453	65.177
454	65.1		454	64.016
455	67.135		455	63.492
456	63.212		456	62.964
457	65.436		457	63.804
458	65.433		458	63.912
459	64.917		459	65.433
460	66.86		460	64.147
461	63.175		461	65.058
462	64.572		462	64.117
463	66.575		463	65.446
464	66.951		464	63.212
465	65.023		465	64.84
466	63.492		466	62.854
467	64.147		467	64.248
468	64.248		468	66.676
469	70.26		469	65.815
470	69.278		470	63.36
471	65.308		471	65.078
472	66.157		472	63.886
473	65.366		473	65.875
474	65.058		474	64.117
475	65.843		475	64.84
476	65.058		476	66.233
477	63.393		477	64.091
478	67.621		478	65.212
479	66.782		479	63.958
480	64.468		480	65.155
481	70.808		481	63.515
482	65.824		482	64.691
483	65.634		483	63.281
484	65.929		484	66.732
485	64.743		485	64.468
486	66.801		486	65.455
487	67.594		487	63.958
488	67.479		488	66.043
489	65.548		489	64.192
490	68.511		490	65.052
491	65.926		491	63.515
492	66.86		492	64.335
493	65.777		493	63.781
494	67.705		494	66.223
495	65.087		495	64.546
496	64.195		496	64.283
497	66.86		497	66.065
498	68.31		498	65.436
499	65.611		499	64.147
500	64.248		500	65.292
501	64.355		501	63.607
502	66.622		502	65.212
503	63.866		503	65.1
504	64.856		504	66.396
505	65.216		505	64.091
506	66.882		506	65.672
507	65.052		507	65.532
508	66.056		508	63.492
509	64.147		509	65.052
510	64.068		510	64.117
511	65.292		511	63.99
512	64.753		512	61.524
513	64.303		513	63.65
514	65.662		514	62.854
515	64.753		515	64.804
516	63.804		516	65.904
517	65.739		517	62.694
518	69.209		518	64.956
519	65.058		519	63.397
520	63.853		520	63.212
521	64.956		521	64.646
522	64.248		522	63.459
523	65.538		523	63.093
524	65.308		524	64.84
525	66.497		525	64.117
526	65.446		526	66.283
527	66.544		527	62.804
528	65.98		528	65.036
529	65.815		529	63.604
530	67.371		530	64.222
531	64.117		531	64.248
532	66.217		532	64.4
533	64.907		533	63.013
534	63.393		534	65.001
535	63.66		535	66.223
536	65.818		536	64.717
537	63.093		537	62.584
538	66.195		538	65.097
539	64.218		539	64.147
540	65.18		540	64.016
541	62.186		541	64.4
542	63.459		542	66.782
543	65.1		543	63.66
544	64.546		544	64.403
545	65.51		545	66.324
546	66.065		546	63.833
547	66.233		547	63.515
548	65.548		548	64.714
549	62.628		549	63.344
550	63.895		550	63.725
551	66.233		551	65.532
552	65.151		552	65.151
553	64.195		553	65.538
554	65.98		554	63.459
555	65.624		555	64
556	63.65		556	64.117
557	66.182		557	63.738
558	65.395		558	63.725
559	65.216		559	66.198
560	63.817		560	65.18
561	66.147		561	65.308
562	66.147		562	65.815
563	69.855		563	64.39
564	67.231		564	63.725
565	64.403		565	65.216
566	68.815		566	66.094
567	65.129		567	64.287
568	68.478		568	64.088
569	63.36		569	65.532
570	65.843		570	65.001
571	65.624		571	66.04
572	64.933		572	63.607
573	68.843		573	65.023
574	65.212		574	65.818
575	66.056		575	65.058
576	64.646		576	65.538
577	70.097		577	66.233
578	66.835		578	64.743
579	66.497		579	63.515
580	64.956		580	64.907
581	64.788		581	65.713
582	66.951		582	64
583	65.212		583	66.217
584	66.882		584	65.455
585	65.446		585	64.743
586	64.633		586	63.656
587	63.729		587	65.548
588	65.151		588	64.218
589	66.122		589	63.804
590	64.403		590	58.848
591	66.525		591	65.837
592	68.319		592	64.633
593	64.546		593	65.087
594	66.195		594	66.324
595	64.481		595	65.212
596	65.624		596	63.804
597	66.525		597	65.308
598	63.804		598	64.403
599	66.434		599	64.403
600	64.536		600	64.546
601	68.539		601	63.344
602	66.346		602	63.489
603	66.459		603	63.515
604	66.544		604	62.651
605	67.125		605	65.701
606	64.546		606	65.843
607	66.826		607	65.824
608	64.303		608	64.769
609	64.248		609	63.895
610	62.804		610	64.403
611	64.84		611	63.895
612	64.84		612	63.922
613	63.738		613	63.308
614	65.308		614	66.283
615	65.446		615	65.062
616	65.624		616	64.83
617	62.804		617	64.633
618	64.633		618	64.84
619	64.714		619	63.974
620	65.672		620	63.515
621	63.182		621	65.532
622	62.894		622	63.066
623	64.52		623	63.492
624	64.222		624	66.732
625	65.292		625	66.065
626	65.548		626	65.666
627	65.548		627	64.192
628	64.543		628	65.078
629	65.001		629	63.974
630	68.539		630	63.853
631	64.192		631	66.396
632	64.585		632	63.607
633	64.016		633	65.739
634	64.624		634	65.417
635	66.147		635	65.662
636	65.1		636	64.585
637	66.132		637	64.894
638	64.956		638	64.296
639	64.536		639	66.497
640	64.068		640	63.607
641	66.544		641	59.086
642	65.875		642	67.135
643	67.47		643	65.843
644	65.292		644	65.777
645	64.52		645	65.532
646	64.335		646	64.195
647	64.195		647	64.195
648	65.875		648	64.296
649	65.977		649	63.922
650	65.446		650	66.267
651	64.956		651	66.443
652	65.894		652	65.815
653	64.636		653	65.078
654	64		654	64.691
655	64.856		655	65.292
656	67.417		656	64.536
657	66.198		657	63.393
658	66.04		658	63.738
659	66.525		659	66.346
660	67.479		660	66.132
661	64.83		661	63.413
662	66.094		662	65.292
663	70.248		663	64.455
664	66.324		664	56.305
665	70.477		665	64.248
666	65.001		666	64.091
667	65.151		667	65.818
668	67.259		668	65.308
669	70.462		669	65.548
670	70.53		670	65.251
671	66.056		671	64.691
672	66.157		672	64.225
673	67.097		673	64.335
674	65.532		674	63.62
675	64.804		675	66.381
676	64.691		676	51.844
677	65.292		677	65.292
678	66.751		678	65.446
679	66.233		679	65.51
680	68		680	65.1
681	64.633		681	63.912
682	64.481		682	64.714
683	65.151		683	66.732
684	63.515		684	66.651
685	65.129		685	66.676
686	63.804		686	57.654
687	63.393		687	65.1
688	62.987		688	65.51
689	65.538		689	65.875
690	63.212		690	64.633
691	64.546		691	65.843
692	65.843		692	65.51
693	63.604		693	65.666
694	65.18		694	63.129
695	65.292		695	64.743
696	64.296		696	64.296
697	63.568		697	64.856
698	67.371		698	65.691
699	64.917		699	65.308
700	65.151		700	65.1
701	64.303		701	65.1
702	63.212		702	63.853
703	65.254		703	65.087
704	66.132		704	63.413
705	63.344		705	64.636
706	63.175		706	63.393
707	65.058		707	65.894
708	64.956		708	65.532
709	64.51		709	65.739
710	65.446		710	66.283
711	63.515		711	64.52
712	65.087		712	65.007
713	65.052		713	63.66
714	63.439		714	64.091
715	64.624		715	66.547
716	63.647		716	64.917
717	63.093		717	64.296
718	64.091		718	64.83
719	65.484		719	65.672
720	65.532		720	66.459
721	64.894		721	64.179
722	64.225		722	64.572
723	64		723	65.417
724	65.954		724	66.622
725	65.1		725	64.147
726	64.536		726	66.459
727	63.515		727	65.929
728	64.804		728	61.412
729	66.217		729	67.032
730	64.117		730	64.147
731	65.052		731	65.777
732	66.622		732	66.622
733	66.283		733	63.604
734	66.346		734	66.157
735	67.044		735	63.459
736	64.691		736	66.056
737	65.777		737	65.292
738	67.479		738	64.546
739	63.489		739	66.509
740	65.532		740	65.292
741	67.135		741	64.856
742	64.572		742	65.417
743	66.065		743	65.739
744	65.815		744	64.013
745	66.535		745	65.433
746	63.413		746	66.873
747	67.259		747	65.818
748	64.546		748	63.459
749	65.007		749	66.951
750	65.624		750	65.212
751	70.329		751	65.417
752	65.98		752	64.117
753	66.535		753	64.624
754	64.907		754	65.634
755	66.96		755	67.044
756	64.455		756	65.548
757	68.867		757	64.117
758	64.691		758	65.815
759	67.247		759	64.403
760	68.648		760	64.633
761	64.403		761	65.98
762	64.51		762	65.129
763	67.837		763	65.212
764	63.344		764	65.433
765	64.917		765	65.713
766	65.18		766	64.633
767	69.612		767	66.147
768	65.548		768	63.212
769	64.536		769	64.788
770	66.732		770	66.459
771	64.192		771	66.065
772	67.11		772	64.013
773	68.331		773	65.078
774	64.691		774	64.179
775	66.056		775	65.254
776	67.371		776	65.824
777	66.122		777	63.413
778	69.747		778	64.633
779	65.366		779	65.98
780	67.135		780	63.781
781	64.403		781	64.856
782	68.172		782	64.222
783	65.538		783	65.538
784	66.622		784	64.633
785	66.882		785	65.548
786	66.86		786	65.98
787	66.544		787	63.853
788	66.217		788	65.254
789	67.072		789	63.738
790	68.578		790	66.122
791	68.773		791	63.66
792	65.818		792	65.818
793	65.18		793	65.824
794	69.612		794	63.804
795	67.417		795	64.933
796	70.711		796	65.98
797	64.403		797	64.303
798	65.913		798	65.216
799	65.308		799	58.13
800	65.369		800	65.843
801	65.672		801	64.536
802	65.691		802	65.739
803	66.575		803	66.056
804	66.973		804	63.604
805	67.742		805	64.546
806	69.302		806	67.032
807	67.247		807	65.713
808	66.535		808	63.492
809	64.933		809	64.013
810	65.436		810	66.018
811	69.012		811	64.536
812	67.621		812	64.917
813	67.862		813	66.443
814	67.677		814	65.713
815	64.804		815	63.738
816	68.147		816	65.308
817	67.479		817	64.042
818	64.016		818	64.303
819	66.195		819	64.636
820	65.624		820	66.632
821	68.949		821	65.869
822	66.525		822	64.01
823	67.417		823	65.087
824	66.575		824	64.248
825	69.762		825	66.056
826	66.346		826	64.714
827	68.12		827	65.634
828	71.185		828	66.396
829	67.532		829	66.826
830	67.333		830	65.18
831	66.065		831	65.001
832	64.956		832	65.843
833	66.685		833	65.001
834	68.255		834	65.023
835	66.346		835	66.434
836	65.1		836	65.929
837	66.951		837	67.032
838	66.497		838	63.853
839	67.231		839	66.86
840	66.346		840	65.98
841	65.824		841	64.218
842	64.633		842	66.535
843	67.631		843	64.917
844	65.212		844	66.122
845	64.907		845	65.417
846	66.732		846	65.611
847	64.769		847	58.202
848	70.501		848	64.4
849	67.423		849	65.815
850	65.666		850	65.97
851	68.282		851	65.672
852	63.738		852	63.895
853	66.732		853	66.443
854	67.668		854	64
855	65.18		855	64.248
856	67.423		856	66.86
857	64.218		857	64.068
858	65.869		858	65.777
859	70.022		859	65.1
860	66.882		860	66.396
861	66.443		861	64.636
862	67.219		862	64.84
863	66.732		863	66.835
864	65.824		864	64.4
865	69.447		865	66.182
866	70.355		866	61.16
867	65.894		867	64.83
868	67.942		868	66.321
869	70.581		869	65.129
870	67.333		870	66.434
871	64.147		871	64.303
872	69.094		872	65.129
873	66.434		873	67.479
874	66.651		874	65.087
875	67.473		875	65.98
876	66.835		876	64.714
877	67.371		877	66.065
878	66.622		878	63.62
879	66.96		879	65.701
880	65.777		880	66.544
881	68.478		881	63.922
882	68.221		882	65.79
883	70.595		883	66.973
884	66.622		884	64.633
885	67.284		885	66.122
886	68.138		886	64.769
887	65.356		887	65.843
888	69.185		888	64.248
889	66.027		889	65.739
890	66.973		890	66.065
891	65.739		891	64.296
892	65.843		892	65.615
893	66.951		893	65.417
894	68.319		894	66.182
895	67.284		895	65.129
896	69.855		896	66.308
897	66.826		897	64.907
898	65.929		898	65.538
899	67.507		899	66.396
900	67.572		900	65.395
901	65.777		901	66.535
902	68.724		902	65.79
903	68.172		903	66.324
904	66.81		904	65.023
905	65.996		905	66.122
906	68.172		906	64.624
907	65.815		907	65.98
908	65.308		908	64.714
909	66.308		909	66.308
910	68.773		910	66.217
911	62.758		911	66.535
912	66.622		912	64.804
913	64.856		913	65.929
914	66.81		914	66.622
915	66.632		915	65.151
916	66.443		916	66.96
917	65.548		917	65.308
918	64.636		918	66.535
919	70.876		919	65.212
920	63.66		920	66.622
921	64.933		921	66.826
922	68.392		922	65.929
923	66.575		923	65.308
924	66.96		924	66.217
925	64.068		925	55.723
926	67.125		926	65.843
927	66.876		927	66.96
928	64.714		928	65.929
929	66.396		929	66.882
930	66.346		930	65.151
931	66.396		931	66.575
932	67.621		932	65.98
933	66.535		933	66.324
934	66.179		934	65.417
935	65.51		935	64.894
936	67.135		936	66.826
937	66.951		937	65.058
938	68.526		938	65.875
939	66.544		939	64.117
940	65.672		940	64.091
941	67.417		941	64.83
942	67.479		942	64.068
943	68.526		943	67.222
944	65.611		944	62.854
945	64.84		945	58.646
946	66.33		946	65.292
947	66.525		947	64.588
948	67.479		948	66.157
949	66.622		949	64.455
950	65.837		950	63.515
951	65.417		951	64.636
952	67.032		952	63.853
953	68.147		953	63.492
954	66.324		954	65.446
955	68.172		955	64.933
956	65.777		956	64.39
957	67.11		957	64.303
958	67.219		958	65.637
959	67.225		959	63.738
960	65.672		960	62.894
961	67.677		961	64.355
962	67.479		962	64.714
963	67.507		963	65.087
964	66.056		964	66.873
965	70.95		965	64.195
966	68.304		966	65.216
967	70.595		967	64.117
968	67.259		968	58.56
969	67.333		969	64.218
970	68.912		970	65.532
971	67.479		971	65.151
972	65.98		972	66.951
973	68.172		973	65.548
974	66.043		974	63.738
975	65.433		975	63.093
976	66.723		976	65.292
977	65.634		977	64.956
978	67.284		978	63.729
979	64.403		979	65.538
980	66.876		980	64.956
981	67.862		981	65.548
982	70.761		982	64.222
983	66.324		983	66.346
984	67.963		984	64.481
985	66.122		985	63.093
986	65.433		986	65.875
987	65.739		987	65.212
988	66.835		988	65.713
989	66.782		989	65.292
990	67.794		990	65.926
991	67.349		991	63.62
992	66.732		992	62.777
993	66.027		993	63.607
994	66.182		994	65.308
995	67.423		995	66.544
996	64.296		996	66.132
997	66.81		997	64.147
998	64.403		998	65.538
999	68.511		999	65.634
1000	65.251		1000	66.233
1001	67.776		1001	63.738
1002	66.233		1002	64.335
1003	67.247		1003	63.853
1004	65.691		1004	64.714
1005	70.72		1005	65.532
1006	66.876		1006	65.001
1007	67.621		1007	66.443
1008	66.132		1008	56.789
1009	66.751		1009	63.397
1010	67.423		1010	66.195
1011	68.31		1011	64
1012	67.119		1012	64.546
1013	66.732		1013	64.743
1014	66.622		1014	65.913
1015	67.135		1015	65.001
1016	67.631		1016	65.308
1017	67.631		1017	65.292
1018	67.333		1018	64.743
1019	68.392		1019	64.743
1020	66.374		1020	66.622
1021	68.843		1021	64.636
1022	67.794		1022	65.129
1023	67.479		1023	66.873
1024	66.283		1024	65.532
1025	68.255		1025	65.087
1026	66.396		1026	64.403
1027	65.538		1027	64.195
1028	66.732		1028	64.248
1029	67.837		1029	62.964
1030	68.949		1030	62.894
1031	66.267		1031	62.777
1032	70.391		1032	65.292
1033	64.956		1033	65.292
1034	67.11		1034	64.455
1035	67.942		1035	58.621
1036	69.492		1036	64
1037	68.912		1037	63.489
1038	65.869		1038	63.344
1039	66.308		1039	62.964
1040	67.963		1040	62.758
1041	64.636		1041	65.417
1042	65.023		1042	65.292
1043	65.087		1043	64.633
1044	62.987		1044	65.18
1045	64.068		1045	62.564
1046	65.624		1046	64.624
1047	64.248		1047	64.624
1048	64.51		1048	62.531
1049	70.808		1049	63.017
1050	65.404		1050	66.027
1051	64		1051	65.292
1052	67.032		1052	65.433
1053	64.016		1053	64.117
1054	64.455		1054	64.296
1055	66.622		1055	64.091
1056	65.843		1056	63.182
1057	65.251		1057	63.66
1058	66.459		1058	63.093
1059	67.259		1059	65.433
1060	67.259		1060	65.417
1061	66.065		1061	64.956
1062	66.04		1062	65.1
1063	66.396		1063	65.292
1064	65.637		1064	64.636
1065	68		1065	64.403
1066	65.954		1066	63.489
1067	65.98		1067	62.964
1068	65.292		1068	65.1
1069	67.479		1069	65.611
1070	65.913		1070	65.436
1071	65.739		1071	65.058
1072	65.18		1072	64.856
1073	66.043		1073	64.455
1074	67.417		1074	63.308
1075	67.479		1075	63.304
1076	66.81		1076	63.212
1077	64.117		1077	65.98
1078	67.135		1078	65.023
1079	68.307		1079	66.043
1080	65.292		1080	64.84
1081	67.181		1081	65.1
1082	65.843		1082	64.481
1083	67.423		1083	63.581
1084	66.951		1084	64.068
1085	66.622		1085	63.304
1086	66.122		1086	65.701
1087	66.622		1087	64.933
1088	66.283		1088	64.788
1089	70.311		1089	65.1
1090	64.743		1090	64.51
1091	69.432		1091	63.528
1092	66.732		1092	64.624
1093	66.876		1093	63.738
1094	66.651		1094	63.515
1095	67.125		1095	65.818
1096	67.445		1096	65.894
1097	64.296		1097	65.548
1098	67.358		1098	65.484
1099	66.973		1099	64.956
1100	66.96		1100	64.607
1101	67.072		1101	64.546
1102	66.835		1102	63.738
1103	66.776		1103	63.738
1104	68.392		1104	66.065
1105	69.426		1105	66.233
1106	66.065		1106	65.436
1107	66.622		1107	65.843
1108	67.865		1108	64.633
1109	67.259		1109	64.624
1110	68.773		1110	64.248
1111	67.371		1111	64.355
1112	70.177		1112	63.459
1113	66.525		1113	66.544
1114	64.117		1114	65.366
1115	65.129		1115	65.18
1116	70.628		1116	64.403
1117	68.609		1117	64.917
1118	64.633		1118	64.546
1119	66.324		1119	64.403
1120	64.572		1120	63.922
1121	64.068		1121	63.413
1122	66.575		1122	66.065
1123	65.155		1123	66.056
1124	63.515		1124	65.436
1125	68.414		1125	65.1
1126	66.122		1126	64.303
1127	66.396		1127	64.624
1128	69.474		1128	64.907
1129	66.782		1129	63.515
1130	68.539		1130	66.732
1131	67.069		1131	63.116
1132	66.396		1132	65.913
1133	69.061		1133	65.538
1134	63.397		1134	64.856
1135	66.233		1135	64.633
1136	66.876		1136	64.179
1137	68.916		1137	64.39
1138	64.536		1138	64.303
1139	64.714		1139	66.544
1140	65.634		1140	65.532
1141	67.333		1141	59.255
1142	64.956		1142	65.023
1143	67.032		1143	63.895
1144	63.853		1144	65.129
1145	67.247		1145	63.922
1146	66.056		1146	53.649
1147	69.061		1147	64.817
1148	66.782		1148	63.729
1149	66.81		1149	66.622
1150	65.538		1150	65.701
1151	67.572		1151	65.254
1152	64.691		1152	66.065
1153	66.217		1153	64.016
1154	66.81		1154	64.248
1155	66.094		1155	64.624
1156	67.309		1156	64.222
1157	69.807		1157	65.356
1158	64.546		1158	63.895
1159	64.933		1159	66.622
1160	66.876		1160	65.818
1161	66.459		1161	65.79
1162	69.971		1162	63.725
1163	64.714		1163	65.484
1164	65.18		1164	64.624
1165	66.04		1165	65.251
1166	65.98		1166	66.132
1167	66.86		1167	65.843
1168	65.251		1168	65.818
1169	68.034		1169	64.296
1170	64.691		1170	65.023
1171	65.929		1171	64.335
1172	65.913		1172	65.129
1173	66.723		1173	65.929
1174	66.685		1174	65.18
1175	65.18		1175	66.651
1176	67.668		1176	64.572
1177	68.988		1177	64.192
1178	65.624		1178	64.572
1179	65.98		1179	64.956
1180	67.742		1180	64.117
1181	66.443		1181	66.525
1182	68.147		1182	64.956
1183	70.462		1183	65.929
1184	67.868		1184	66.374
1185	66.622		1185	64.624
1186	67.507		1186	65.308
1187	68.539		1187	64.572
1188	70.477		1188	61.187
1189	67.399		1189	66.396
1190	70.192		1190	67.479
1191	65.818		1191	66.324
1192	65.739		1192	64.956
1193	64.624		1193	64.714
1194	64.179		1194	65.087
1195	65.662		1195	65.308
1196	67.333		1196	64.907
1197	67.371		1197	65.51
1198	64.147		1198	66.217
1199	67.816		1199	66.835
1200	65.484		1200	66.525
1201	67.572		1201	64.51
1202	69.257		1202	60.147
1203	66.122		1203	63.853
1204	64.633		1204	65.532
1205	68.651		1205	64.546
1206	64.248		1206	64.296
1207	66.676		1207	66.346
1208	67.963		1208	64.013
1209	66.043		1209	66.217
1210	64.633		1210	63.172
1211	67.705		1211	63.515
1212	64.455		1212	64.956
1213	64.956		1213	64.287
1214	65.815		1214	65.356
1215	65.666		1215	66.835
1216	67.942		1216	64.248
1217	68.065		1217	64.933
1218	65.904		1218	66.876
1219	64.607		1219	65.023
1220	70.213		1220	65.538
1221	67.06		1221	65.1
1222	66.651		1222	64.016
1223	66.835		1223	64.195
1224	64.633		1224	65.28
1225	66.04		1225	67.776
1226	66.065		1226	66.544
1227	66.635		1227	65.129
1228	66.86		1228	66.027
1229	66.283		1229	64.804
1230	65.538		1230	64.455
1231	66.147		1231	65.251
1232	67.794		1232	64.481
1233	69.852		1233	66.324
1234	66.622		1234	66.685
1235	66.876		1235	64.52
1236	67.097		1236	66.157
1237	67.865		1237	64.39
1238	67.868		1238	66.065
1239	67.742		1239	65.18
1240	66.876		1240	67.135
1241	67.051		1241	65.532
1242	66.233		1242	66.122
1243	68.172		1243	64.335
1244	66.622		1244	64.179
1245	66.374		1245	67.125
1246	66.622		1246	64.907
1247	66.732		1247	66.324
1248	65.548		1248	65.331
1249	67.705		1249	61.622
1250	65.292		1250	65.815
1251	66.876		1251	64.956
1252	71.088		1252	66.324
1253	67.868		1253	64.147
1254	71.202		1254	64.536
1255	67.572		1255	66.346
1256	63.886		1256	67.181
1257	63.853		1257	65.97
1258	66.283		1258	65.446
1259	63.866		1259	65.532
1260	65.001		1260	65.087
1261	64.714		1261	66.497
1262	66.132		1262	66.776
1263	63.393		1263	64.804
1264	66.835		1264	65.151
1265	65.611		1265	66.147
1266	69.278		1266	66.324
1267	67.581		1267	66.86
1268	64.856		1268	65.713
1269	62.854		1269	65.913
1270	69.302		1270	64.691
1271	64.195		1271	65.484
1272	65.395		1272	65.446
1273	65.1		1273	65.777
1274	66.043		1274	67.072
1275	67.942		1275	60.528
1276	63.738		1276	66.217
1277	64.84		1277	64.856
1278	66.876		1278	66.876
1279	66.622		1279	67.1
1280	67.371		1280	65.308
1281	67.259		1281	65.672
1282	65.929		1282	64.016
1283	64.313		1283	65.548
1284	65.869		1284	64.917
1285	67.742		1285	63.489
1286	67.726		1286	65.356
1287	65.292		1287	64.403
1288	66.732		1288	63.65
1289	69.287		1289	66.374
1290	67.032		1290	65.837
1291	66.973		1291	63.738
1292	67.417		1292	65.538
1293	65.815		1293	65.129
1294	67.865		1294	63.607
1295	66.147		1295	64.39
1296	64.403		1296	65.052
1297	65.818		1297	66.33
1298	66.882		1298	65.98
1299	64.894		1299	63.235
1300	64.536		1300	65.739
1301	67.631		1301	65.308
1302	65.672		1302	64.84
1303	67.247		1303	57.643
1304	65.637		1304	63.66
1305	64.303		1305	64.4
1306	67.135		1306	66.242
1307	65.637		1307	65.634
1308	64.956		1308	63.738
1309	67.423		1309	64.636
1310	66.951		1310	64.117
1311	65.548		1311	56.026
1312	67.135		1312	64.248
1313	69.959		1313	65.129
1314	66.217		1314	65.818
1315	67.695		1315	65.98
1316	65.308		1316	63.895
1317	66.04		1317	65.087
1318	66.876		1318	63.882
1319	67.705		1319	64.585
1320	67.25		1320	65.98
1321	67.247		1321	63.738
1322	68.034		1322	65.308
1323	65.672		1323	65.824
1324	66.33		1324	64.572
1325	65.79		1325	64.769
1326	65.51		1326	58.446
			1327	65.818
			1328	64.856
			1329	65.634
			1330	66.267
			1331	66.233
			1332	64.016
			1333	64.296
			1334	64.917
			1335	65.79
			1336	66.233
			1337	65.51
			1338	66.094
			1339	64.225
			1340	66.876
			1341	64.4
			1342	65.417
			1343	65.395
			1344	65.436
			1345	66.217
			1346	66.182
			1347	64.303
			1348	67.125
			1349	63.729
			1350	64.917
			1351	65.436
			1352	65.98
			1353	66.056
			1354	66.065
			1355	64.303
			1356	64.714
			1357	65.1
			1358	65.739
			1359	65.739
			1360	65.815
			1361	64.481
			1362	64.572
			1363	63.344
			1364	65.84
			1365	65.078
			1366	64.016
			1367	63.607
			1368	65.869
			1369	64.804
			1370	64.248
			1371	65.023
			1372	64.303
			1373	63.397
			1374	65.875
			1375	65.634
			1376	66.396
			1377	64.147
			1378	65.001
			1379	64.52
			1380	63.281
			1381	65.455
			1382	63.656
			1383	63.397
			1384	66.324
			1385	66.223
			1386	65.713
			1387	63.895
			1388	65.036
			1389	63.413
			1390	63.528
			1391	65.561
			1392	63.492
			1393	64.51
			1394	66.056
			1395	64.817
			1396	63.492
			1397	64.636
			1398	63.853
			1399	64.572
			1400	63.076
			1401	65.28
			1402	66.346
			1403	64.179
			1404	64.956
			1405	65.79
			1406	63.235
			1407	64.749
			1408	63.515
			1409	65.84
			1410	62.964
			1411	65.739
			1412	64.355
			1413	64.779
			1414	66.217
			1415	65.417
			1416	63.895
			1417	64.536
			1418	64.52
			1419	65.216
			1420	66.043
			1421	64.195
			1422	66.217
			1423	66.182
			1424	63.804
			1425	65.18
			1426	65.417
			1427	67.417
			1428	64.195
			1429	65.913
			1430	64.222
			1431	64.4
			1432	65.212
			1433	65.001
			1434	65.417
			1435	65.433
			1436	66.622
			1437	64.117
			1438	64.585
			1439	66.195
			1440	65.51
			1441	64.633
			1442	65.97
			1443	65.824
			1444	63.833
			1445	65.001
			1446	64.4
			1447	56.201
			1448	63.212
			1449	66.33
			1450	63.344
			1451	64.222
			1452	64.546
			1453	64.248
			1454	64.068
			1455	64.4
			1456	64.624
			1457	65.894
			1458	64
			1459	64.091
			1460	64.51
			1461	65.151
			1462	65.561
			1463	63.895
			1464	66.544
			1465	64.225
			1466	65.308
			1467	63.413
			1468	64.225
			1469	65.713
			1470	63.99
			1471	65.446
			1472	63.175
			1473	64.933
			1474	65.624
			1475	59.886
			1476	63.817
			1477	65.331
			1478	64.248
			1479	60.428
			1480	64.585
			1481	63.393
			1482	63.853
			1483	64.633
			1484	66.182
			1485	65.637
			1486	60.206
			1487	66.267
			1488	64.303
			1489	64.714
			1490	66.324
			1491	64.042
			1492	64.83
			1493	64.769
			1494	63.607
			1495	65.446
			1496	66.535
			1497	66.324
			1498	64.51
			1499	64.933
			1500	67.219
			1501	64
			1502	65.058
			1503	63.866
			1504	65.996
			1505	64.52
			1506	66.027
			1507	57.784
			1508	65.1
			1509	66.132
			1510	64.147
			1511	64.907
			1512	66.043
			1513	66.018
			1514	64.078
			1515	64.4
			1516	65.996
			1517	58.756
			1518	65.308
			1519	64.52
			1520	64.743
			1521	64.779
			1522	63.492
			1523	64.743
			1524	64.296
			1525	66.622
			1526	66.622
			1527	65.843
			1528	65.023
			1529	65.308
			1530	63.895
			1531	65.078
			1532	62.964
			1533	65.843
			1534	65.052
			1535	63.581
			1536	65.672
			1537	65.001
			1538	63.781
			1539	65.624
			1540	65.087
			1541	63.66
			1542	63.344
			1543	60.147
			1544	64.303
			1545	63.804
			1546	65.875
			1547	65.366
			1548	64.013
			1549	66.132
			1550	64.536
			1551	62.987
			1552	65.954
			1553	64.222
			1554	64.068
			1555	65.292
			1556	64.923
			1557	63.344
			1558	66.535
			1559	65.532
			1560	64.923
			1561	64.303
			1562	64.335
			1563	64.303
			1564	63.344
			1565	66.027
			1566	65.739
			1567	64.147
			1568	66.043
			1569	64.714
			1570	63.804
			1571	65.843
			1572	64.607
			1573	64.248
			1574	67.044
			1575	65.155
			1576	64.218
			1577	62.964
			1578	65.366
			1579	64.633
			1580	64.016
			1581	66.056
			1582	64.743
			1583	62.894
			1584	65.739
			1585	65.713
			1586	64.117
			1587	64.283
			1588	65.79
			1589	65.417
			1590	55.245
			1591	65.98
			1592	65.356
			1593	63.833
			1594	66.027
			1595	64.51
			1596	65.713
			1597	64.572
			1598	66.622
			1599	63.413
			1600	67.097
			1601	65.212
			1602	65.18
			1603	66.951
			1604	64.633
			1605	64.296
			1606	66.575
			1607	65.292
			1608	63.515
			1609	66.951
			1610	64.714
			1611	64.907
			1612	66.732
			1613	64.633
			1614	67.197
			1615	63.251
			1616	64.769
			1617	64.804
			1618	66.217
			1619	63.922
			1620	63.212
			1621	65.532
			1622	64.4
			1623	57.495
			1624	65.701
			1625	65.1
			1626	64.222
			1627	65.637
			1628	66.056
			1629	64.068
			1630	63.212
			1631	64.907
			1632	65.624
			1633	63.515
			1634	66.132
			1635	65.739
			1636	63.729
			1637	65.824
			1638	63.833
			1639	66.622
			1640	63.738
			1641	66.223
			1642	64.455
			1643	64.636
			1644	65.087
			1645	64.894
			1646	65.98
			1647	65.713
			1648	64.907
			1649	64.222
			1650	65.624
			1651	59.98
			1652	64.804
			1653	59.666
			1654	60.206
			1655	63.866
			1656	66.835
			1657	65.97
			1658	65.624
			1659	64.636
			1660	66.96
			1661	64.303
			1662	66.324
			1663	59.757
			1664	65.151
			1665	64.016
			1666	65.98
			1667	64.907
			1668	64.296
			1669	66.835
			1670	65.843
			1671	64.51
			1672	66.443
			1673	65.634
			1674	65.446
			1675	64.147
			1676	66.217
			1677	65.308
			1678	64.088
			1679	66.575
			1680	66.346
			1681	65.023
			1682	66.951
			1683	65.913
			1684	65.815
			1685	65.308
			1686	67.309
			1687	65.538
			1688	65.001
			1689	66.056
			1690	66.782
			1691	65.417
			1692	66.96
			1693	66.04
			1694	65.078
			1695	66.217
			1696	64.804
			1697	66.497
			1698	65.548
			1699	64.572
			1700	66.396
			1701	66.065
			1702	65.151

## Sheet: Figure 3
Growth Streptococcus pneumoniae
Growth a
CFU	t=0	t=1	t=2	t=3	t=4	t=5
Batch 0.01	51000	125000	260000	4300000	6800000	13000000
Drop 0.0025	1500	4300	18000	160000	320000	290000
Growth a
CFU fold expansion	t=0	t=1	t=2	t=3	t=4	t=5
Batch 0.01	1	2.45098	5.09804	84.3137	133.333	254.902
Drop 0.0025	1	2.86667	12	106.667	193.333	213.333
Growth b
CFU	t=0	t=1	t=2	t=3	t=4	t=5
Batch 19F 0.01	56000	98000	250000	1200000	5600000	18000000
Drop 19F 0.0025	1600	3500	14000	124000	300000	450000
Growth b
CFU fold expansion	t=0	t=1	t=2	t=3	t=4	t=5
Batch 19F 0.01	1	1.75	4.46429	21.4286	100	178.571
Drop 19F 0.0025	1	2.1875	8.75	77.5	187.5	281.25
AVE fold expansion	0	1	2	3	4	5
Batch	1	2.10049	4.78116	52.8711	116.667	216.737
Droplets	1	2.52708	10.375	92.0833	190.417	247.292
st dev fold expansion	t=0	t=1	t=2	t=3	t=4	t=5
Batch 19F 0.01	0	0.495668	0.448131	44.4665	23.5702	53.9738
Drop 19F 0.0025	0	0.480243	2.2981	20.6239	4.12479	48.0243
St error of the mean fold expansion
st dev	0	1	2	3	4	5
Batch 19F 0.01	0	0.35049	0.316877	31.4426	16.6667	38.1653
Drop 19F 0.0025	0	0.339583	1.625	14.5833	2.91667	33.9583
Yersinia pestis
Growth a
CFU counts	t=0	t=8	t=24
Batch	15000	640000	1800000
Drop	720	23000	150000
Growth a
CFU fold expansion	t=0	t=8	t=24
Batch	1	42.6667	120
Drop	1	31.9444	208.333
Growth b
CFU counts	t=0	t=8	t=24
Batch	17000	560000	2500000
Drop	660	29000	160000
Growth b
CFU fold expansion	t=0	t=8	t=24
Batch	1	32.9412	147.059
Drop	1	43.9394	242.424
Ave fold expansion	0	8	24
Batch	1	37.8039	133.529
Drop	1	37.9419	225.379
stdev fold expansion	0	8	24
Batch	0	6.87696	19.1335
Drop	0	8.48171	24.1059
st error mean fold expansion	0	8	24
Batch	0	4.86275	13.5294
Drop	0	5.99747	17.0455
Escherichia coli
Growth a
CFU	t=0	t=1	t=2	t=3	t=4	t=5	t=6	t=7
Batch Ecoli 0.005OD	20000	50000	44000	90000	620000	770000	1280000	2100000
Drop Ecoli 0.01OD	3200	7800	11000	34000	43000	140000	300000	870000
Growth a
fold expansion	t=0	t=1	t=2	t=3	t=4	t=5	t=6	t=7
Batch Ecoli 0.005OD	1	2.5	2.2	4.5	31	38.5	64	105
Drop Ecoli 0.01OD	1	2.4375	3.4375	10.625	13.4375	43.75	93.75	271.875
Growth b
CFU	t=0	t=1	t=2	t=3	t=4	t=5	t=6	t=7
Batch Ecoli	19000	52000	170000	210000	370000	840000	3000000	6200000
Drop Ecoli	3800	6500	14000	30000	57000	330000	660000	1200000
Growth b
fold expansion	t=0	t=1	t=2	t=3	t=4	t=5	t=6	t=7
Batch Ecoli	1	2.73684	8.94737	11.0526	19.4737	44.2105	157.895	326.316
Drop Ecoli	1	1.71053	3.68421	7.89474	15	86.8421	173.684	315.789
Ave fold expansion	t=0	t=1	t=2	t=3	t=4	t=5	t=6	t=7
Batch Ecoli	1.75	2.46842	6.72368	21.0263	28.9868	54.1053	131.447	326.316
Drop Ecoli	1	2.07401	3.56086	9.25987	14.2188	65.2961	133.717	293.832
stdev fold expansion	t=0	t=1	t=2	t=3	t=4	t=5	t=6	t=7
Batch Ecoli	1.06066	0.379605	3.14476	14.1049	13.4536	13.9933	37.4022	#DIV/0!
Drop Ecoli	0	0.514048	0.174451	1.93059	1.10485	30.4707	56.522	31.0522
st err mean fold expansion	t=0	t=1	t=2	t=3	t=4	t=5	t=6	t=7
Batch Ecoli	0.75	0.268421	2.22368	9.97368	9.51316	9.89474	26.4474	#DIV/0!
Drop Ecoli	0	0.363487	0.123355	1.36513	0.78125	21.5461	39.9671	21.9572
Acinetobacter baumannii
Growth a
CFU counts	t=0	t=1	t=2	t=3	t=4	t=5
Batch Abau	18000	250000	1100000	5600000	8100000	16000000
Drop Abau	2800	35000	420000	520000	1000000	2300000
Growth a
fold expansion	t=0	t=1	t=2	t=3	t=4	t=5
Batch Abau	1	13.8889	61.1111	311.111	450	888.889
Drop Abau	1	12.5	150	185.714	357.143	821.429
Growth b
CFU counts	t=0	t=1	t=2	t=3	t=4	t=5
Batch Abaum	13000	99000	510000	4100000	7500000	10000000
Drop Abaum	4300	28000	270000	1000000	1200000	1800000
Growth b
fold expansion	t=0	t=1	t=2	t=3	t=4	t=5
Batch Abaum	1	7.61538	39.2308	315.385	576.923	769.231
Drop Abaum	1	6.51163	62.7907	232.558	279.07	418.605
ave expansion	0	1	2	3	4	5
Batch	1	10.7521	50.1709	313.248	513.462	829.06
Droplets	1	9.50581	106.395	209.136	318.106	759.551
stdev expansion	t=0	t=1	t=2	t=3	t=4	t=5
Batch Abaum	0	4.43604	15.4717	3.02182	89.7482	84.6111
Drop Abaum	0	4.23442	61.6663	33.1236	55.206	87.5074
st error of the mean expansion	t=0	t=1	t=2	t=3	t=4	t=5
Batch Abaum	0	3.13675	10.9402	2.13675	63.4615	59.8291
Drop Abaum	0	2.99419	43.6047	23.4219	39.0365	61.8771

## Sheet: Figure 5
CFU counts - - each data point an avg of 3 replicates									Cells per chain
CFU sample	t1	t2		sample CFU	t1	t2			sample	total # cells	total # chains	cells/chain		cells/chain	ave	stdev
WT Batch 1	83000	10800000		WT batch 1	19000	7800000			WT_Batch 1	176	115	1.53043		WT batch trial1	1.55801	0.0662666
WT Batch 2	75000	7200000		WT batch 2	18000	10000000			WT_Batch 2	172	116	1.48276
WT Batch 3	90000	6800000		WT batch 3	16000	10000000			WT_Batch 3	203	121	1.67769
1238mut Batch 1	41000	1100000		1238mut batch 1	7100	1220000			WT_Batch 4	172	112	1.53571
1238mut Batch 2	21000	900000		1238mut batch 2	7700	1360000			WT_Batch 5	165	107	1.54206
1238mut Batch 3	34000	960000		1238mut batch 3	6300	1460000			WT_Batch 6	169	107	1.57944
WT Drop 1	10000	1420000		WT drop 1	2500	660000
WT Drop 2	8000	1250000		WT drop 2	2100	640000			sample	total # cells	total # chains	cells/chain		cells/chain	ave	stdev
WT Drop 3	10000	1370000		WT drop 3	2100	670000			WT_Drop 1	177	120	1.475		WT Drop trial1	1.44568	0.0678464
1238mut Drop 1	5600	440000		1238mut drop 1	1300	162000			WT_Drop 2	191	126	1.51587
1238mut Drop 2	4900	440000		1238mut drop 2	1300	140000			WT_Drop 3	176	116	1.51724
1238mut Drop 3	4700	460000		1238mut drop 3	1500	190000			WT_Drop 4	199	141	1.41135
									WT_Drop 5	170	126	1.34921
Cells per chain									WT_Drop 6	156	111	1.40541
CELLS/CHAIN 0hr	AVE	STDEV
WT time point1	1.61946	0.126236							sample	total # cells	total # chains	cells/chain		cells/chain	ave	stdev
1238 time point1	2.4503	0.10094							1238_Batch 1	826	123	6.71545		1238mut Batch trial1	7.1307	0.360126
WT batch trial1 time point2	1.55801	0.0662666							1238_Batch 2	792	115	6.88696
WT Drop trial1 time point 2	1.44568	0.0678464							1238_Batch 3	734	102	7.19608
1238mut Batch trial1 time point 2	7.1307	0.360126							1238_Batch 4	712	102	6.98039
1238mut Drop trial1 time point 2	2.08868	0.0524843							1238_Batch 5	850	117	7.26496
WT batch trial2 time point 2	1.67186	0.112612							1238_Batch 6	805	104	7.74038
WT Drop trial2 time point 2	1.48964	0.0650592
1238mut Batch trial2 time point 2	7.66996	0.573335							sample	total # cells	total # chains	cells/chain		cells/chain	ave	stdev
1238mut Drop trial2 time point 2	2.09519	0.0960073							1238_Drop 1	266	127	2.09449		1238mut Drop trial1	2.08868	0.0524843
									1238_Drop 2	238	112	2.125
CFU adjusted for cell/chain									1238_Drop 3	256	119	2.15126
sample name	t1	t2		sample name	t1	t2			1238_Drop 4	318	151	2.10596
WT Batch 1	134415	1.68266e+07		WT batch 1	30769.7	1.30405e+07			1238_Drop 5	260	127	2.04724
WT Batch 2	121459	1.12177e+07		WT batch 2	29150.3	1.67186e+07			1238_Drop 6	247	123	2.00813
WT Batch 3	145751	1.05945e+07		WT batch 3	25911.3	1.67186e+07
1238mut Batch 1	100462	7.84377e+06		1238mut batch 1	17397.2	9.35735e+06			sample	total # cells	total # chains	cells/chain		cells/chain	ave	stdev
1238mut Batch 2	51456.4	6.41763e+06		1238mut batch 2	18867.3	1.04311e+07			WT Batch 1	164	94	1.74468		WT batch trial2	1.67186	0.112612
1238mut Batch 3	83310.3	6.84547e+06		1238mut batch 3	15436.9	1.11981e+07				177	101	1.75248
WT Drop 1	16194.6	2.05286e+06		WT drop 1	4048.65	983164				115	63	1.8254
WT Drop 2	12955.7	1.8071e+06		WT drop 2	3400.86	953371				149	87	1.71264
WT Drop 3	16194.6	1.98058e+06		WT drop 3	3400.86	998060			WT Batch 2	427	268	1.59328
1238mut Drop 1	13721.7	919019		1238mut drop 1	3185.39	339421				241	133	1.81203
1238mut Drop 2	12006.5	919019		1238mut drop 2	3185.39	293327				250	143	1.74825
1238mut Drop 3	11516.4	960793		1238mut drop 3	3675.45	398086				228	136	1.67647
									WT Batch 3	203	126	1.61111
CFU expansion										217	142	1.52817
sample name	expansion		sample name	expansion						186	126	1.47619
WT Batch 1	125.184		WT batch 1	423.809						223	141	1.58156
WT Batch 2	92.3577		WT batch 2	573.53
WT Batch 3	72.6889		WT batch 3	645.222					sample	total # cells	total # chains	cells/chain		cells/chain	ave	stdev
1238mut Batch 1	78.0767		1238mut batch 1	537.867					WT Drop 1	122	82	1.4878		WT Drop trial2	1.48964	0.0650592
1238mut Batch 2	124.72		1238mut batch 2	552.868						137	94	1.45745
1238mut Batch 3	82.1684		1238mut batch 3	725.413						149	96	1.55208
WT Drop 1	126.762		WT drop 1	242.838						96	61	1.57377
WT Drop 2	139.483		WT drop 2	280.332					WT Drop 2	198	131	1.51145
WT Drop 3	122.299		WT drop 3	293.473						197	125	1.576
1238mut Drop 1	66.9756		1238mut drop 1	106.555						209	140	1.49286
1238mut Drop 2	76.5436		1238mut drop 2	92.0849						172	118	1.45763
1238mut Drop 3	83.4281		1238mut drop 3	108.309					WT Drop 3	168	120	1.4
										165	108	1.52778
										150	110	1.36364
ave Fold exp of 4/11/18 & 4/13/18	ave (4&5hr)	stdev	SEM							149	101	1.47525
WT Batch	322.132	257.578	105.156
1238mut Batch	350.186	287.684	117.447						sample	total # cells	total # chains	cells/chain		cells/chain	ave	stdev
WT Drop	200.864	80.1055	32.7029						1238mut Batch 1	365	43	8.48837		1238mut Batch trial2	7.66996	0.573335
1238mut Drop	88.9828	16.5036	6.73755							392	53	7.39623
										406	49	8.28571
										419	55	7.61818
									1238mut Batch 2	266	33	8.06061
										357	45	7.93333
qPCR	AVG CT of 3 techn. Replicates each replicate within 0.3CT									335	46	7.28261
comD sample name	comD_Ct	0973_Ct (control)	deltaCt	2^-deltaCT						412	50	8.24
ComD_WT19F_Batch_1	19.42	25.5755	-6.15553	71.2849					1238mut Batch 3	426	64	6.65625
ComD_WT19F_Batch_2	19.3527	25.5755	-6.22279	74.6873						340	45	7.55556
ComD_WT19F_Batch_3	19.4055	25.5755	-6.16999	72.0031						548	71	7.71831
ComD_WT19F_Drop_1	26.1211	30.6682	-4.54714	23.379						313	46	6.80435
ComD_WT19F_Drop_2	26.1481	30.6682	-4.52006	22.9442
ComD_WT19F_Drop_3	25.9944	30.6682	-4.67381	25.5245					sample	total # cells	total # chains	cells/chain		cells/chain	ave	stdev
ComD_1238mut_Batch_1	19.8029	25.2078	-5.40489	42.3675					1238mut Drop 1	228	111	2.05405		1238mut Drop trial2	2.09519	0.0960073
ComD_1238mut_Batch_2	19.875	25.2078	-5.33278	40.3021						208	94	2.21277
ComD_1238mut_Batch_3	19.88	25.2078	-5.32779	40.1629						198	100	1.98
ComD_1238mut_Drop_1	19.6291	25.8701	-6.24095	75.6332						201	99	2.0303
ComD_1238mut_Drop_2	19.3326	25.8701	-6.53748	92.8918					1238mut Drop 2	273	131	2.08397
ComD_1238mut_Drop_3	19.2993	25.8701	-6.5708	95.0619						267	140	1.90714
										286	129	2.21705
comE sample name	comE_Ct	0973_Ct (control)	deltaCt	2^-deltaCT						281	134	2.09701
ComE_WT19F_Batch_1	18.0462	25.5755	-7.52927	184.729					1238mut Drop 3	218	104	2.09615
ComE_WT19F_Batch_2	18.728	25.5755	-6.84745	115.156						200	92	2.17391
ComE_WT19F_Batch_3	17.8893	25.5755	-7.68623	205.962						242	116	2.08621
ComE_WT19F_Drop_1	24.9521	30.6682	-5.71606	52.5661						238	108	2.2037
ComE_WT19F_Drop_2	24.9566	30.6682	-5.7116	52.4038
ComE_WT19F_Drop_3	25.0134	30.6682	-5.65477	50.3795
ComE_1238mut_Batch_1	19.0272	25.2078	-6.18062	72.5359
ComE_1238mut_Batch_2	18.9369	25.2078	-6.27092	77.221
ComE_1238mut_Batch_3	18.9795	25.2078	-6.22837	74.9765
ComE_1238mut_Drop_1	18.9073	25.8701	-6.96279	124.741
ComE_1238mut_Drop_2	18.8721	25.8701	-6.99797	127.82
ComE_1238mut_Drop_3	18.6924	25.8701	-7.17761	144.77
comM sample name	comM_Ct	0973_Ct (control)	deltaCt	2^-deltaCT
ComM_WT19F_Batch_1	20.9667	25.4601	-4.49341	22.5243
ComM_WT19F_Batch_2	21.4837	25.4601	-3.97649	15.7414
ComM_WT19F_Batch_3	21.3242	25.4601	-4.13592	17.5807
ComM_WT19F_Drop_1	27.5926	31.374	-3.78141	13.7505
ComM_WT19F_Drop_2	27.7358	31.374	-3.6382	12.4511
ComM_WT19F_Drop_3	27.5495	31.374	-3.82444	14.1668
ComM_1238mut_Batch_1	21.9331	25.2306	-3.29752	9.83222
ComM_1238mut_Batch_2	21.767	25.2306	-3.46362	11.032
ComM_1238mut_Batch_3	21.7391	25.2306	-3.49155	11.2477
ComM_1238mut_Drop_1	20.1173	26.3213	-6.20405	73.7234
ComM_1238mut_Drop_2	20.2086	26.3213	-6.11269	69.1994
ComM_1238mut_Drop_3	20.1737	26.3213	-6.14762	70.8956
comX sample name	comX_Ct	0973_Ct (control)	deltaCt	2^-deltaCT
ComX_WT19F_Batch_1	17.8957	25.4601	-7.56448	189.293
ComX_WT19F_Batch_2	18.3815	25.4601	-7.07868	135.175
ComX_WT19F_Batch_3	18.5125	25.4601	-6.94761	123.435
ComX_WT19F_Drop_1	25.887	31.374	-5.48692	44.8465
ComX_WT19F_Drop_2	26.5666	31.374	-4.80733	27.9995
ComX_WT19F_Drop_3	26.3782	31.374	-4.99574	31.9056
ComX_1238mut_Batch_1	20.3551	25.2306	-4.87558	29.3559
ComX_1238mut_Batch_2	20.5608	25.2306	-4.66986	25.4546
ComX_1238mut_Batch_3	20.6264	25.2306	-4.60426	24.3232
ComX_1238mut_Drop_1	19.0692	26.3213	-7.25214	152.444
ComX_1238mut_Drop_2	19.356	26.3213	-6.96536	124.963
ComX_1238mut_Drop_3	19.2281	26.3213	-7.0932	136.542
cbpD sample name	cbpD_Ct	2204_Ct (control)	deltaCt	2^-deltaCT
CbpD_WT19F_Batch_1	20.4106	20.6888	-0.27822	1.2127
CbpD_WT19F_Batch_2	20.3723	20.9382	-0.565901	1.48031
CbpD_WT19F_Batch_3	20.4311	20.985	-0.553849	1.468
CbpD_WT19F_Drop_1	24.7625	26.8093	-2.04685	4.13204
CbpD_WT19F_Drop_2	24.7585	27.1228	-2.36422	5.14876
CbpD_WT19F_Drop_3	24.7434	27.287	-2.54365	5.83061
CbpD_1238mut_Batch_1	23.1053	21.5804	1.52498	0.347484
CbpD_1238mut_Batch_2	22.7854	21.8187	0.966777	0.511648
CbpD_1238mut_Batch_3	22.7466	21.83	0.916617	0.52975
CbpD_1238mut_Drop_1	19.8061	22.9265	-3.12044	8.69652
CbpD_1238mut_Drop_2	19.4937	24.3049	-4.81116	28.074
CbpD_1238mut_Drop_3	19.7301	23.0737	-3.3436	10.1513
lytA sample name	lytA_Ct	2204_Ct (control)	deltaCt	2^-deltaCT
lytA_WT19F_Batch_1	18.9948	20.6888	-1.69405	3.23564
lytA_WT19F_Batch_2	19.0291	20.9382	-1.90906	3.75565
lytA_WT19F_Batch_3	18.999	20.985	-1.98594	3.96121
lytA_WT19F_Drop_1	24.2553	26.8093	-2.55402	5.87269
lytA_WT19F_Drop_2	24.3705	27.1228	-2.75227	6.73777
lytA_WT19F_Drop_3	24.2068	27.287	-3.08028	8.45779
lytA_1238mut_Batch_1	20.0158	21.5804	-1.56457	2.95789
lytA_1238mut_Batch_2	19.9377	21.8187	-1.88096	3.6832
lytA_1238mut_Batch_3	19.6904	21.83	-2.1396	4.4064
lytA_1238mut_Drop_1	18.8408	22.9265	-4.08572	16.9795
lytA_1238mut_Drop_2	19.441	24.3049	-4.86381	29.1174
lytA_1238mut_Drop_3	19.5917	23.0737	-3.482	11.1734
sample name	comD_Ct	0973or2204_Ct (control)	deltaCt	2^-deltaCT
ComD_WT19F_Batch_1	19.42	25.5755	-6.15553	71.2849
ComD_1238mut_Batch_1	19.8029	25.2078	-5.40489	42.3675		ff
ComD_WT19F_Drop_1	26.1211	30.6682	-4.54714	23.379
ComD_1238mut_Drop_1	19.6291	25.8701	-6.24095	75.6332
ComE_WT19F_Batch_1	18.0462	25.5755	-7.52927	184.729
ComE_1238mut_Batch_1	19.0272	25.2078	-6.18062	72.5359
ComE_WT19F_Drop_1	24.9521	30.6682	-5.71606	52.5661
ComE_1238mut_Drop_1	18.9073	25.8701	-6.96279	124.741
ComM_WT19F_Batch_1	20.9667	25.4601	-4.49341	22.5243
ComM_1238mut_Batch_1	21.9331	25.2306	-3.29752	9.83222
ComM_WT19F_Drop_1	27.5926	31.374	-3.78141	13.7505
ComM_1238mut_Drop_1	20.1173	26.3213	-6.20405	73.7234
ComX_WT19F_Batch_1	17.8957	25.4601	-7.56448	189.293
ComX_1238mut_Batch_1	20.3551	25.2306	-4.87558	29.3559
ComX_WT19F_Drop_1	25.887	31.374	-5.48692	44.8465
ComX_1238mut_Drop_1	19.0692	26.3213	-7.25214	152.444
CbpD_WT19F_Batch_1	20.4106	20.6888	-0.27822	1.2127
CbpD_1238mut_Batch_1	23.1053	21.5804	1.52498	0.347484
CbpD_WT19F_Drop_1	24.7625	26.8093	-2.04685	4.13204
CbpD_1238mut_Drop_1	19.8061	22.9265	-3.12044	8.69652
lytA_WT19F_Batch_1	18.9948	20.6888	-1.69405	3.23564
lytA_1238mut_Batch_1	20.0158	21.5804	-1.56457	2.95789
lytA_WT19F_Drop_1	24.2553	26.8093	-2.55402	5.87269
lytA_1238mut_Drop_1	18.8408	22.9265	-4.08572	16.9795

## Sheet: Figure 6
Growth and fitness assays
sec	hr	WT_GLU_1	WT_GLU_2	WT_AGP_1	WT_AGP_2	SP1415mut_GLU_1	SP1415mut_GLU_2	SP1415mut_AGP_1	SP1415mut_AGP_2
0	0	0.0903	0.094	0.0878	0.0868	0.0927	0.0902	0.0874	0.0868
1800	0.5	0.0861	0.1268	0.0885	0.0895	0.0887	0.0853	0.0873	0.0859
3600	1	0.0872	0.0959	0.0906	0.0904	0.1094	0.1283	0.1047	0.1039
5400	1.5	0.0932	0.0983	0.095	0.0952	0.1245	0.1158	0.0917	0.0901
7200	2	0.1068	0.1121	0.1039	0.105	0.1156	0.1119	0.0978	0.0963
9000	2.5	0.1332	0.1389	0.1233	0.1261	0.1257	0.122	0.1109	0.1078
10800	3	0.1887	0.1955	0.1683	0.1635	0.1631	0.165	0.1325	0.1296
12600	3.5	0.284	0.2968	0.196	0.2033	0.2592	0.2576	0.1882	0.1778
14400	4	0.4533	0.4746	0.2109	0.2109	0.4088	0.4072	0.1974	0.1938
16200	4.5	0.7196	0.743	0.243	0.2412	0.6696	0.6697	0.2072	0.2041
18000	5	0.7117	0.7251	0.3018	0.299	0.7295	0.7273	0.2141	0.2108
19800	5.5	0.6941	0.7102	0.3455	0.3454	0.7005	0.6976	0.22	0.2156
21600	6	0.6801	0.7058	0.3811	0.3851	0.6882	0.6869	0.2228	0.2178
23400	6.5	0.6753	0.6989	0.4087	0.4157	0.6808	0.6792	0.2229	0.2194
25200	7	0.6535	0.6855	0.433	0.4406	0.6786	0.6715	0.2236	0.2192
27000	7.5	0.649	0.6838	0.4579	0.4593	0.668	0.6625	0.2254	0.2183
28800	8	0.6488	0.6862	0.4757	0.4778	0.665	0.6548	0.2238	0.2201
30600	8.5	0.6627	0.6956	0.4926	0.4879	0.6532	0.6481	0.2219	0.2181
32400	9	0.6325	0.6548	0.5055	0.4983	0.6486	0.6384	0.2216	0.2163
sec	hr	WT_GLU_1	WT_GLU_2	WT_AGP_1	WT_AGP_2	SP1674mut_GLU_1	SP1674mut_GLU_2	SP1674mut_AGP_1	SP1674mut_AGP_2
0	0	0.088	0.0867	0.0904	0.0878	0.088	0.088	0.0867	0.0875
1800	0.5	0.0876	0.0855	0.0915	0.0879	0.0862	0.0877	0.0903	0.0881
3600	1	0.087	0.086	0.092	0.0895	0.0875	0.0898	0.0937	0.0899
5400	1.5	0.0901	0.0904	0.0936	0.0906	0.0946	0.095	0.0945	0.0923
7200	2	0.0966	0.0976	0.0958	0.0929	0.106	0.1084	0.0991	0.0971
9000	2.5	0.1132	0.1156	0.1012	0.0964	0.1368	0.1371	0.1102	0.1077
10800	3	0.1496	0.1572	0.1131	0.1037	0.196	0.1959	0.1308	0.1279
12600	3.5	0.2197	0.2327	0.1355	0.118	0.298	0.2943	0.166	0.1636
14400	4	0.3375	0.3565	0.1787	0.1448	0.4737	0.4649	0.1977	0.2041
16200	4.5	0.5327	0.5622	0.2165	0.1858	0.6773	0.6726	0.2012	0.2052
18000	5	0.6702	0.7024	0.2293	0.2109	0.6584	0.6546	0.209	0.2141
19800	5.5	0.6461	0.6822	0.272	0.2312	0.6351	0.6391	0.2165	0.2227
21600	6	0.6522	0.6895	0.324	0.2706	0.625	0.6333	0.224	0.2294
23400	6.5	0.6509	0.6906	0.3719	0.3146	0.6131	0.6226	0.2295	0.2361
25200	7	0.6596	0.6956	0.4011	0.3599	0.5916	0.6003	0.2357	0.2423
27000	7.5	0.6675	0.6923	0.4247	0.3885	0.5392	0.5516	0.2429	0.2491
28800	8	0.6321	0.6353	0.4402	0.4184	0.4484	0.4653	0.2491	0.2562
30600	8.5	0.5132	0.5093	0.4551	0.4361	0.3603	0.3762	0.2548	0.2628
32400	9	0.4	0.4025	0.4707	0.4557	0.3045	0.3202	0.2603	0.2669
sec	hr	WT_GLU_1	WT_GLU_2	WT_AGP_1	WT_AGP_2	SP1685mut_GLU_1	SP1685mut_GLU_2	SP1685mut_AGP_1	SP1685mut_AGP_2
0	0	0.0903	0.094	0.0878	0.0868	0.1006	0.0912	0.0864	0.0867
1800	0.5	0.0861	0.1268	0.0885	0.0895	0.0971	0.1073	0.0885	0.0877
3600	1	0.0872	0.0959	0.0906	0.0904	0.0889	0.0899	0.0904	0.0912
5400	1.5	0.0932	0.0983	0.095	0.0952	0.0933	0.0938	0.0932	0.0935
7200	2	0.1068	0.1121	0.1039	0.105	0.1035	0.1044	0.1003	0.1006
9000	2.5	0.1332	0.1389	0.1233	0.1261	0.1319	0.1357	0.115	0.1155
10800	3	0.1887	0.1955	0.1683	0.1635	0.184	0.1903	0.1355	0.1364
12600	3.5	0.284	0.2968	0.196	0.2033	0.2818	0.2921	0.1824	0.1831
14400	4	0.4533	0.4746	0.2109	0.2109	0.4516	0.4753	0.2083	0.2082
16200	4.5	0.7196	0.743	0.243	0.2412	0.7249	0.7444	0.2085	0.2102
18000	5	0.7117	0.7251	0.3018	0.299	0.7248	0.7372	0.2095	0.2103
19800	5.5	0.6941	0.7102	0.3455	0.3454	0.7116	0.7255	0.2113	0.2125
21600	6	0.6801	0.7058	0.3811	0.3851	0.7096	0.7219	0.2119	0.2136
23400	6.5	0.6753	0.6989	0.4087	0.4157	0.7024	0.7189	0.2143	0.2161
25200	7	0.6535	0.6855	0.433	0.4406	0.6921	0.7104	0.2177	0.2194
27000	7.5	0.649	0.6838	0.4579	0.4593	0.686	0.7086	0.2193	0.223
28800	8	0.6488	0.6862	0.4757	0.4778	0.6793	0.7008	0.2219	0.2258
30600	8.5	0.6627	0.6956	0.4926	0.4879	0.6709	0.6927	0.226	0.2277
32400	9	0.6325	0.6548	0.5055	0.4983	0.676	0.6868	0.229	0.2297
sec	hr	WT_GLU_1	WT_GLU_2	WT_AGP_1	WT_AGP_2	SP2056mut_GLU_1	SP2056mut_GLU_2	SP2056mut_AGP_1	SP2056mut_AGP_2
0	0	0.088	0.0867	0.0904	0.0878	0.0978	0.0944	0.0966	0.0868
1800	0.5	0.0876	0.0855	0.0915	0.0879	0.094	0.0904	0.096	0.0878
3600	1	0.087	0.086	0.092	0.0895	0.0929	0.0911	0.0948	0.0902
5400	1.5	0.0901	0.0904	0.0936	0.0906	0.1037	0.0985	0.0975	0.0942
7200	2	0.0966	0.0976	0.0958	0.0929	0.1153	0.1116	0.1052	0.1017
9000	2.5	0.1132	0.1156	0.1012	0.0964	0.1463	0.1436	0.1214	0.1175
10800	3	0.1496	0.1572	0.1131	0.1037	0.2178	0.2104	0.1527	0.1466
12600	3.5	0.2197	0.2327	0.1355	0.118	0.3256	0.3174	0.1963	0.192
14400	4	0.3375	0.3565	0.1787	0.1448	0.514	0.501	0.2058	0.2053
16200	4.5	0.5327	0.5622	0.2165	0.1858	0.6854	0.6902	0.2072	0.2071
18000	5	0.6702	0.7024	0.2293	0.2109	0.6641	0.6631	0.2081	0.2087
19800	5.5	0.6461	0.6822	0.272	0.2312	0.6611	0.6635	0.2124	0.2129
21600	6	0.6522	0.6895	0.324	0.2706	0.656	0.6586	0.2173	0.2174
23400	6.5	0.6509	0.6906	0.3719	0.3146	0.6425	0.6441	0.2237	0.2219
25200	7	0.6596	0.6956	0.4011	0.3599	0.6132	0.6124	0.2359	0.2369
27000	7.5	0.6675	0.6923	0.4247	0.3885	0.5502	0.5548	0.2555	0.2581
28800	8	0.6321	0.6353	0.4402	0.4184	0.4423	0.4538	0.2829	0.2792
30600	8.5	0.5132	0.5093	0.4551	0.4361	0.3482	0.3604	0.3126	0.2994
32400	9	0.4	0.4025	0.4707	0.4557	0.3153	0.3156	0.337	0.3179
SP1415mut_GLU		SP_1415_AGP			SP1685mut_GLU		SP_1685_AGP
Average doubling time	46.9597	Average doubling time	774.638		Average doubling time	47.4375	Average doubling time	3619.97
Fitness 1 (W, compared to WT)	0.852095	Fitness 1 (W, compared to WT)	0.318407		Fitness 1 (W, compared to WT)	0.883985	Fitness 1 (W, compared to WT)	0.030409
Fitness 2 (W, compared to WT)	1.05562	Fitness 2 (W, compared to WT)	0.221178		Fitness 2 (W, compared to WT)	1.05063	Fitness 2 (W, compared to WT)	0.0466503
Fitness 3 (W, compared to WT)	1.10329	Fitness 3 (W, compared to WT)	0.221178		Fitness 3 (W, compared to WT)	1.08921	Fitness 3 (W, compared to WT)	0.051966
Fitness 4 (W, compared to WT)	1.14817	Fitness 4 (W, compared to WT)	0.139807		Fitness 4 (W, compared to WT)	1.06755	Fitness 4 (W, compared to WT)	0.0595445
Ave fitness	1.03979	Ave fitness	0.225142		Ave fitness	1.02284	Ave fitness	0.0471425
stdev fitness	0.113202	stdev fitness	0.0632689		stdev fitness	0.081326	stdev fitness	0.0106926
st_error_mean	0.0566008	st_error_mean	0.0316344		st_error_mean	0.040663	st_error_mean	0.0053463
SP1674mut_GLU		SP_1674_AGP			SP2056mut_GLU		SP_2056_AGP
Average doubling time	52.3126	Average doubling time	663.682		Average doubling time	55.871	Average doubling time	283.461
Fitness 1 (W, compared to WT)	1.01991	Fitness 1 (W, compared to WT)	0.184151		Fitness 1 (W, compared to WT)	1.05345	Fitness 1 (W, compared to WT)	0.616785
Fitness 2 (W, compared to WT)	1.15498	Fitness 2 (W, compared to WT)	0.276711		Fitness 2 (W, compared to WT)	1.14132	Fitness 2 (W, compared to WT)	0.624914
Fitness 3 (W, compared to WT)	1.08937	Fitness 3 (W, compared to WT)	0.246583		Fitness 3 (W, compared to WT)	1.0057	Fitness 3 (W, compared to WT)	0.544754
Fitness 4 (W, compared to WT)	0.961123	Fitness 4 (W, compared to WT)	0.208101		Fitness 4 (W, compared to WT)	0.804033	Fitness 4 (W, compared to WT)	0.386089
Ave fitness	1.05635	Ave fitness	0.228886		Ave fitness	1.00112	Ave fitness	0.543136
stdev fitness	0.0728237	stdev fitness	0.0354741		stdev fitness	0.123751	stdev fitness	0.0958883
st_error_mean	0.0364119	st_error_mean	0.017737		st_error_mean	0.0618756	st_error_mean	0.0479441
Rescue data - each data point an avg of 3 replicates
			Start	Start			End	End				Cell expansion	start total	end - b	end - total			Mt frequency @ T	MT FREQUENCEY @ 0	expanded - D	Pop frequency @ T	Pop frequency @ 0	W
Gene	Environment		total CFU	mt	total-mt	Ratio WT/mt	total CFU	mt	total-mt	Ratio WT/mt	Ratio End/Start		2x	5x	2x					b
SP1674	in vitro		1900	80	1820	0.043956	900000	47000	853000	0.0550996	1.25352	1	1900		900000			0.0522222	0.0421053	473.684	0.947778	0.957895	1.03674
SP1685	in vitro		1600	350	1250	0.28	1850000	620000	1230000	0.504065	1.80023	1	1600		1850000			0.335135	0.21875	1156.25	0.664865	0.78125	1.08531
SP2056	in vitro		1100	220	880	0.25	530000	96000	434000	0.221198	0.884793	1	1100		530000			0.181132	0.2	481.818	0.818868	0.8	0.980261
SP1415	in vitro		1200	150	1050	0.142857	610000	22000	588000	0.037415	0.261905	1	1200		610000			0.0360656	0.125	508.333	0.963934	0.875	0.788276
			Start	Start			End	End				Cell expansion	start total	end - b	end - total			Mt frequency @ T	MT FREQUENCEY @ 0	expanded - D	Pop frequency @ T	Pop frequency @ 0	W
Gene	Environment		total CFU	mt	total-mt	Ratio WT/mt	total CFU	mt	total-mt	Ratio WT/mt	Ratio End/Start		2x	5x	2x					b
SP1674	in vitro		1200	50	1150	0.0434783	450000	22000	428000	0.0514019	1.18224	1	1200		450000			0.0488889	0.0416667	375	0.951111	0.958333	1.02828
SP1685	in vitro		1400	440	960	0.458333	1110000	480000	630000	0.761905	1.66234	1	1400		1110000			0.432432	0.314286	792.857	0.567568	0.685714	1.07835
SP2056	in vitro		900	170	730	0.232877	590000	120000	470000	0.255319	1.09637	1	900		590000			0.20339	0.188889	655.556	0.79661	0.811111	1.01423
SP1415	in vitro		1700	150	1550	0.0967742	980000	49000	931000	0.0526316	0.54386	1	1700		980000			0.05	0.0882353	576.471	0.95	0.911765	0.904804
			Start	Start			End	End				Cell expansion	start total	end - b	end - total			Mt frequency @ T	MT FREQUENCEY @ 0	expanded - D	Pop frequency @ T	Pop frequency @ 0	W
Gene	Environment		total CFU	mt	total-mt	Ratio WT/mt	total CFU	mt	total-mt	Ratio WT/mt	Ratio End/Start		2x	5x	2x					b
SP1674	in vitro		700	90	610	0.147541	210000	85000	125000	0.68	4.60889	1	700		210000			0.404762	0.128571	300	0.595238	0.871429	1.28707
SP1685	in vitro		1300	320	980	0.326531	1820000	1050000	770000	1.36364	4.17614	1	1300		1820000			0.576923	0.246154	1400	0.423077	0.753846	1.21441
SP2056	in vitro		600	130	470	0.276596	550000	120000	430000	0.27907	1.00894	1	600		550000			0.218182	0.216667	916.667	0.781818	0.783333	1.00131
SP1415	in vitro		1200	350	850	0.411765	1000000	100000	900000	0.111111	0.269841	1	1200		1000000			0.1	0.291667	833.333	0.9	0.708333	0.811926
			Start	Start			End	End				Cell expansion	start total	end - b	end - total			Mt frequency @ T	MT FREQUENCEY @ 0	expanded - D	Pop frequency @ T	Pop frequency @ 0	W
Gene	Environment		total CFU	mt	total-mt	Ratio WT/mt	total CFU	mt	total-mt	Ratio WT/mt	Ratio End/Start		2x	5x	2x					b
SP1674	in vitro		1100	100	1000	0.1	780000	170000	610000	0.278689	2.78689	1	1100		780000			0.217949	0.0909091	709.091	0.782051	0.909091	1.15981
SP2056	in vitro		800	120	680	0.176471	480000	100000	380000	0.263158	1.49123	1	800		480000			0.208333	0.15	600	0.791667	0.85	1.06317
SP1415	in vitro		1000	200	800	0.25	650000	40000	610000	0.0655738	0.262295	1	1000		650000			0.0615385	0.2	650	0.938462	0.8	0.798348
RESCUE	W	W	W	W	ave	stdev	st_error_mean
Gene
SP1415	0.788276	0.904804	0.811926	0.798348	0.825838	0.0535281	0.0267641
SP1674	1.03674	1.02828	1.28707	1.15981	1.12798	0.121913	0.0609565
SP1685	1.08531	1.07835	1.21441		1.12602	0.0766245	0.0442392
SP2056	0.980261	1.01423	1.00131	1.06317	1.01474	0.0351899	0.017595
Elastase - each data point an avg of 3 replicates
Neutrophil elastase [uM]		wt			ΔSP_1010
6.8	73.68	77.3	68.75	54.17	34.76	44
13.6	63.16	74.23	68.18	49.58	36.67	41.33
Neutrophil elastase [uM]		wt			ΔSP_1010
6.8	90.307	51.974	97.132	85.4701	42.2222	88.9764
13.6	84.889	59.419	62.388	59.8291	46.6667	61.4173
6.8uM	TIGR4			Ave	StDev	StError		6.8uM	ΔSP_1010			Ave	StDev	StError
Single	73.68	77.3	68.75	73.2433	4.29169	2.47781		Single	54.17	34.76	44	44.31	9.70871	5.60533
Mixed	90.307	51.974	97.132	79.8043	24.3422	14.054		Mixed	85.4701	42.2222	88.9764	72.2229	26.0404	15.0345
13.6uM	TIGR4			Ave	StDev	StError		13.6uM	ΔSP_1010			Ave	StDev	StError
Single	63.16	74.23	68.18	68.5233	5.54298	3.20024		Single	49.58	36.67	41.33	42.5267	6.53766	3.77452
Mixed	84.889	59.419	62.388	68.8987	13.9274	8.04097		Mixed	59.8291	46.6667	61.4173	55.971	8.09682	4.6747
sample	Ave	StDev	StError
WT Single 6.8	73.2433	4.29169	2.47781
mt Single 6.8	44.31	9.70871	5.60533
WT Single 13.6	68.5233	5.54298	3.20024
mt Single 13.6	42.5267	6.53766	3.77452
WT Mixed 6.8	79.8043	24.3422	14.054
mt Mixed 6.8	72.2229	26.0404	15.0345
WT Mixed 13.6	68.8987	13.9274	8.04097
mt Mixed 13.6	55.971	8.09682	4.6747

## Sheet: Figure 7
CFU and fold expansion - data points are avg of 3 replicates
sample CFU					sample
Batch WT_1	12650	1900000	6000000		BATCH WT1	19000	1900000	8600000
Batch WT_2	13250	1400000	4700000		BATCH WT2	15000	2900000	9300000
Batch 0395_1	3100	290000	670000		BATCH 0394.1	1300	3300	2300
Batch 0395_1	3600	220000	590000		BATCH 0394.2	785	1465	1215
Droplet WT_1	590	115500	190000		DROP WT1	280	117000	480000
Droplet WT_2	430	108000	280000		DROP WT2	150	113000	160000
Droplet 0395_1	40	27000	52000		DROP 0394.1	45.5	9850	33000
Droplet 0395_1	70	25000	49000		DROP 0394.2	28	9000	16500
sample CFU					sample
Batch WT_1	1	150.198	474.308		BATCH WT1	1	100	452.632
Batch WT_2	1	105.66	354.717		BATCH WT2	1	193.333	620
Batch 0395_1	1	93.5484	216.129		BATCH 0394.1	1	2.53846	1.76923
Batch 0395_1	1	61.1111	163.889		BATCH 0394.2	1	1.86624	1.54777
Droplet WT_1	1	195.763	322.034		DROP WT1	1	417.857	1714.29
Droplet WT_2	1	251.163	651.163		DROP WT2	1	753.333	1066.67
Droplet 0395_1	1	675	1300		DROP 0394.1	1	216.484	725.275
Droplet 0395_1	1	357.143	700		DROP 0394.2	1	321.429	589.286
	Batch WT_1	WT-relative	ΔSPT_0394	ΔSPT_0394 -Relative	ΔSPT_0395	ΔSPT_0395-Relative		Droplet WT_1	WT-relative	Drop ΔSPT0394	Drop ΔSPT0394 -Relative	Droplet ΔSPT0395	Droplet ΔSPT0395 -Relative
	150.198	0.490272	2.53846	0.00828599	93.5484	0.305358		195.763	0.291516	216.484	0.322372	675	1.00516
	105.66	0.344894	1.86624	0.00609174	61.1111	0.199477		251.163	0.374014	321.429	0.478649	357.143	0.531832
	474.308	1.54823	1.76923	0.00577508	216.129	0.705483		322.034	0.47955	725.275	1.08003	1300	1.93587
	354.717	1.15786	1.54777	0.0050522	163.889	0.534962		651.163	0.969666	589.286	0.877523	700	1.04239
	100	0.326418						417.857	0.622244
	193.333	0.631074						753.333	1.12181
	452.632	1.47747						1714.29	2.55279
	620	2.02379						1066.67	1.58841
Average	306.356		1.93043		133.669			671.533		463.118		758.036
Stdev	196.519		0.426707		69.7309			512.715		234.911		393.575
Sterr	69.4798		0.213353		34.8655			181.272		117.455		196.787
Relative	1	1	0.00630125	0.00630125	0.43632	0.43632		1	1	0.689643	0.689643	1.12881	1.12881
stdev		0.641471		0.00139285		0.227614			0.7635		0.349812		0.586084
sterr		0.226794		0.000696423		0.113807			0.269938		0.174906		0.293042
	Batch WT_1	ΔSPT_0394	ΔSPT_0395	Droplet WT_1	Drop ΔSPT0394	Droplet ΔSPT0395
Relative	1	0.00630125	0.43632	1	0.689643	1.12881
stdev	0.641471	0.00139285	0.227614	0.7635	0.349812	0.586084
sterr	0.226794	0.000696423	0.113807	0.269938	0.174906	0.293042

## Sheet: Supplemental Figure 2
1.75 x 10^6 cells/ml	1	2	3	4	5	6	7	Total	Mean	SD	SE
Total Droplets	2114	2047	2115	2014	1952	1892	2131	14265	2037.86	91.0337	34.4075
Total Empty	1787	1701	1757	1698	1631	1571	1804	11949	1707	84.3584	31.8845
Total filled	327	346	358	316	321	321	327	2316	330.857	15.3344	5.79585
Total Green	180	187	193	184	192	169	186	1291	184.429	8.1416	3.07724
Total Red	170	179	184	157	145	172	159	1166	166.571	13.6242	5.14947
Total Green alone	157	167	174	159	176	149	168	1150	164.286	5.11789	1.93438
Total Red Alone	147	159	165	132	129	152	141	1025	146.429	10.6005	4.00661
Total Red/Green	23	20	19	25	16	20	18	141	20.1429	3.02372	1.14286
2.5 x 10^6 cells/ml	1	2	3	4	5	6	7	Total	Mean	SD	SE
Total Droplets	1470	1375	1588	1349	1362	1308	1477	9929	1418.43	97.4078	36.8167
Total Empty	1142	1104	1251	1072	1072	1033	1146	7820	1117.14	71.5272	27.0347
Total filled	328	271	337	277	290	275	331	2109	301.286	29.4319	11.1242
Total Green	143	143	195	161	154	146	187	1129	161.286	21.4221	8.09678
Total Red	206	154	174	137	155	154	177	1157	165.286	22.4775	8.4957
Total Green alone	122	117	163	140	135	121	154	952	136	15.9231	6.01838
Total Red Alone	185	128	142	116	136	129	144	980	140	16.9786	6.4173
Total Red/Green	21	26	32	21	19	25	33	177	25.2857	5.49892	2.0784

## Sheet: Supplemental Figure 3
treatment/replicates	WT pH7.9	WT pH7.9	WT pH7.9	SPT1238 pH7.9	SPT1238 pH7.9	SPT1238 pH7.9	WT pH7.2	WT pH7.2	WT pH7.2	SPT1238 pH7.2	SPT1238 pH7.2	SPT1238 pH7.2	WT pH6.5	WT pH6.5	WT pH6.5	SPT1238 pH6.5	SPT1238 pH6.5	SPT1238 pH6.5	WT19F pH7.9 -oxy	WT19F pH7.9 -oxy	WT19F pH7.9 -oxy	SPT1238 pH7.9 -oxy	SPT1238 pH7.9 -oxy	SPT1238 pH7.9 -oxy	WT19F pH7.2 -oxy	WT19F pH7.2 -oxy	WT19F pH7.2 -oxy	SPT1238 pH7.2 -oxy	SPT1238 pH7.2 -oxy	SPT1238 pH7.2 -oxy	WT19F pH6.5 -oxy	WT19F pH6.5 -oxy	WT19F pH6.5 -oxy	SPT1238 pH6.5 -oxy	SPT1238 pH6.5 -oxy	SPT1238 pH6.5 -oxy	WT19F pH7.2 8%CO2	WT19F pH7.2 8%CO2	WT19F pH7.2 8%CO2	1238mut pH7.2 8%CO2	1238mut pH7.2 8%CO2	1238mut pH7.2 8%CO2	WT +oxy+cat shake	WT +oxy+cat shake	WT +oxy+cat shake	SPT1238 +oxy+cat shake	SPT1238 +oxy+cat shake	SPT1238 +oxy+cat shake	WT +oxy-cat shake
Time (hr)
0	0.0837	0.0847	0.0899	0.083	0.0839	0.0854	0.0835	0.0833	0.0841	0.1229	0.1105	0.1061	0.0841	0.0832	0.0839	0.11	0.1239	0.1125	0.1129	0.0866	0.089	0.0905	0.1248	0.0946	0.1134	0.1026	0.0986	0.1034	0.0912	0.0911	0.112	0.1241	0.0952	0.1013	0.1034	0.088	0.0972	0.0969	0.0975	0.0852	0.0849	0.0859	0.0846	0.0906	0.0853	0.0866	0.0852	0.0834	0.0831
0.5	0.0882	0.0962	0.1179	0.0912	0.1119	0.0982	0.0833	0.0837	0.0845	0.0968	0.1355	0.1204	0.0839	0.0828	0.0834	0.0901	0.1045	0.0875	0.1108	0.0849	0.0856	0.0896	0.1192	0.0847	0.1126	0.108	0.1066	0.0961	0.0865	0.0884	0.1104	0.1209	0.0878	0.0869	0.0935	0.0847	0.0949	0.0905	0.0912	0.0843	0.085	0.0857	0.0838	0.0967	0.0923	0.1073	0.0869	0.0853	0.0875
1	0.094	0.1045	0.0968	0.0856	0.0967	0.1	0.1368	0.1496	0.1153	0.1621	0.1408	0.1404	0.0922	0.1004	0.0958	0.116	0.1288	0.1331	0.1108	0.0854	0.0865	0.0939	0.1202	0.0849	0.1134	0.11	0.1076	0.0959	0.0881	0.0893	0.1093	0.1226	0.0903	0.0878	0.0929	0.0851	0.0978	0.0933	0.0923	0.0855	0.086	0.0865	0.0851	0.0852	0.0978	0.1068	0.0927	0.0904	0.0941
1.5	0.0967	0.0993	0.0997	0.0931	0.1006	0.1043	0.1474	0.145	0.1329	0.1731	0.1448	0.1391	0.1054	0.1193	0.1222	0.1313	0.1367	0.1386	0.1119	0.0866	0.0878	0.0911	0.1152	0.088	0.1154	0.1098	0.1091	0.0904	0.0884	0.0899	0.1105	0.1247	0.0947	0.0874	0.0968	0.0861	0.0974	0.0934	0.0936	0.0868	0.0881	0.089	0.0861	0.0857	0.1094	0.1031	0.0914	0.0923	0.1091
2	0.0985	0.1026	0.103	0.0932	0.1037	0.1069	0.1525	0.1526	0.1577	0.1719	0.1515	0.147	0.1145	0.1277	0.1267	0.1266	0.1367	0.1362	0.1144	0.0889	0.0904	0.094	0.1205	0.0899	0.1169	0.1138	0.1147	0.0957	0.0936	0.0948	0.1145	0.1269	0.1007	0.0895	0.0992	0.0891	0.0935	0.0897	0.0895	0.0905	0.092	0.0927	0.0869	0.0872	0.0984	0.103	0.1	0.1075	0.1018
2.5	0.1101	0.1123	0.1121	0.1128	0.1163	0.1205	0.1634	0.15	0.1722	0.1721	0.1544	0.1585	0.1296	0.1402	0.1375	0.1372	0.1475	0.1497	0.1179	0.0924	0.0951	0.0971	0.1203	0.0937	0.1252	0.1238	0.124	0.1029	0.1007	0.1006	0.1206	0.1326	0.1101	0.0955	0.1049	0.0944	0.1038	0.1023	0.1045	0.0987	0.1015	0.1032	0.0883	0.0896	0.0971	0.0979	0.1008	0.0962	0.1002
3	0.1258	0.1297	0.1292	0.1304	0.1348	0.1415	0.1711	0.1635	0.19	0.1944	0.1774	0.1848	0.1504	0.1578	0.1495	0.1503	0.1651	0.1651	0.1221	0.099	0.103	0.1071	0.1318	0.101	0.1426	0.1445	0.1394	0.1159	0.1142	0.1143	0.132	0.1431	0.1246	0.1035	0.1153	0.1062	0.1115	0.1128	0.1128	0.1169	0.1221	0.1252	0.0914	0.0936	0.0971	0.1003	0.109	0.1092	0.0997
3.5	0.1513	0.1587	0.1591	0.1588	0.1757	0.1828	0.2001	0.1946	0.213	0.2329	0.223	0.2209	0.1647	0.1713	0.1785	0.1692	0.1875	0.1838	0.1353	0.111	0.1177	0.114	0.1367	0.1101	0.1751	0.1794	0.1745	0.1437	0.1442	0.1469	0.1505	0.163	0.1456	0.1211	0.1356	0.1294	0.1357	0.1364	0.1359	0.1532	0.1648	0.1686	0.096	0.0997	0.1056	0.1118	0.1378	0.1465	0.1097
4	0.2035	0.2148	0.2159	0.2288	0.2559	0.2629	0.2471	0.2428	0.2651	0.3114	0.3107	0.3046	0.2058	0.2097	0.2133	0.217	0.2388	0.2361	0.1544	0.1322	0.1426	0.1231	0.147	0.1268	0.2242	0.2341	0.2393	0.1802	0.1861	0.1815	0.1818	0.1987	0.1862	0.1504	0.1703	0.1702	0.1765	0.1837	0.1824	0.2233	0.2446	0.2511	0.1036	0.1099	0.12	0.1209	0.1615	0.1692	0.1304
4.5	0.2879	0.3055	0.3085	0.3365	0.3654	0.3734	0.3302	0.3277	0.3553	0.407	0.4135	0.416	0.2609	0.2726	0.2724	0.2916	0.3142	0.311	0.1799	0.1622	0.1757	0.1437	0.1633	0.1557	0.2806	0.2968	0.2992	0.2348	0.252	0.2292	0.236	0.2525	0.2475	0.198	0.2255	0.2316	0.2618	0.2768	0.2835	0.2962	0.3215	0.3472	0.1171	0.1284	0.1439	0.1367	0.1698	0.1817	0.1656
5	0.3757	0.398	0.4017	0.4413	0.4775	0.4871	0.4078	0.4036	0.4307	0.5038	0.5094	0.508	0.3265	0.3436	0.3503	0.3677	0.391	0.3897	0.211	0.1998	0.2158	0.1789	0.2022	0.1983	0.3735	0.4003	0.4022	0.3215	0.3331	0.3053	0.3046	0.3274	0.3252	0.2678	0.3088	0.3201	0.3564	0.3744	0.3814	0.3907	0.4089	0.4414	0.1435	0.1637	0.174	0.1829	0.2405	0.2586	0.2178
5.5	0.4775	0.5079	0.5113	0.5484	0.5844	0.5924	0.4945	0.4897	0.5129	0.587	0.5951	0.587	0.3796	0.4004	0.4081	0.417	0.448	0.4458	0.2708	0.2675	0.291	0.2273	0.2577	0.2625	0.5051	0.5432	0.548	0.4253	0.4525	0.407	0.3844	0.4079	0.4097	0.346	0.4026	0.4179	0.497	0.5372	0.5468	0.5446	0.5555	0.5825	0.1764	0.204	0.2335	0.2391	0.2985	0.3187	0.2899
6	0.5612	0.5775	0.5791	0.5902	0.6206	0.6207	0.5824	0.5801	0.6093	0.6522	0.6426	0.6362	0.4285	0.446	0.4489	0.4524	0.4825	0.4749	0.3472	0.3556	0.396	0.2975	0.3344	0.3489	0.6021	0.6315	0.6415	0.5353	0.5709	0.5266	0.4805	0.5008	0.5118	0.4267	0.4882	0.5065	0.66	0.6895	0.701	0.6663	0.6368	0.6516	0.2334	0.2637	0.3092	0.3215	0.3923	0.4245	0.3628
6.5	0.5711	0.5904	0.5908	0.5951	0.6213	0.6224	0.5953	0.598	0.629	0.6585	0.6458	0.634	0.4641	0.4807	0.4795	0.4694	0.4952	0.4803	0.4511	0.4708	0.52	0.3795	0.4279	0.4585	0.6417	0.6674	0.6769	0.5745	0.6124	0.5752	0.5301	0.5365	0.5518	0.4792	0.5323	0.5415	0.7142	0.7236	0.7233	0.7078	0.6569	0.6737	0.3091	0.3445	0.4063	0.4153	0.5089	0.5513	0.4823
7	0.5874	0.6038	0.606	0.6208	0.6351	0.6355	0.6062	0.608	0.634	0.6678	0.653	0.641	0.483	0.4961	0.4864	0.4781	0.5015	0.4812	0.5258	0.5528	0.5796	0.4871	0.5374	0.567	0.6458	0.6824	0.6789	0.5738	0.6192	0.5992	0.5561	0.5636	0.5753	0.5015	0.563	0.5608	0.7159	0.723	0.7251	0.7073	0.6647	0.6803	0.3964	0.4699	0.5401	0.5375	0.6152	0.6296	0.5753
7.5	0.5958	0.611	0.612	0.635	0.6455	0.6414	0.6135	0.6154	0.647	0.6666	0.6518	0.6484	0.4904	0.5024	0.4922	0.4789	0.5043	0.4841	0.5608	0.5926	0.6212	0.5486	0.5939	0.6072	0.6388	0.6766	0.6714	0.5848	0.6273	0.6215	0.5543	0.5711	0.5763	0.5073	0.572	0.5735	0.7174	0.7191	0.7222	0.7026	0.6634	0.6789	0.4925	0.5745	0.5942	0.6092	0.654	0.6531	0.6124
8	0.5989	0.613	0.6149	0.6389	0.6495	0.646	0.6196	0.6228	0.6528	0.6673	0.6501	0.649	0.4917	0.5006	0.4897	0.4782	0.4989	0.4758	0.6075	0.6515	0.6685	0.5811	0.609	0.6277	0.6381	0.6705	0.6628	0.5932	0.6289	0.6347	0.5473	0.5612	0.5631	0.5169	0.5718	0.5703	0.7176	0.72	0.7202	0.7018	0.6634	0.6793	0.5332	0.6059	0.6137	0.6283	0.6651	0.6627	0.6239
8.5	0.5988	0.6123	0.6153	0.6381	0.646	0.6447	0.6224	0.6291	0.6591	0.6688	0.6515	0.6464	0.4981	0.5059	0.4883	0.472	0.4925	0.4659	0.6334	0.6759	0.6624	0.5938	0.6158	0.6358	0.6383	0.6697	0.6588	0.5945	0.6281	0.6371	0.545	0.5537	0.5526	0.5122	0.5646	0.5647	0.7279	0.7235	0.7262	0.7109	0.6691	0.6852	0.5515	0.6157	0.6318	0.6318	0.6624	0.663	0.6267
9	0.5977	0.6135	0.6123	0.6367	0.6445	0.6442	0.62	0.6294	0.6623	0.6691	0.6558	0.6536	0.4963	0.51	0.4949	0.4688	0.4927	0.4655	0.6268	0.6748	0.6552	0.5999	0.6177	0.6356	0.6364	0.6657	0.6555	0.5928	0.6267	0.6368	0.5398	0.5447	0.5426	0.5093	0.5538	0.5552	0.7223	0.7222	0.7234	0.7033	0.6668	0.6843	0.564	0.6185	0.6417	0.6407	0.6722	0.6711	0.6285
9.5	0.5961	0.6084	0.6103	0.634	0.6407	0.6401	0.6231	0.6324	0.6644	0.6722	0.6531	0.647	0.5053	0.5174	0.5057	0.4624	0.4866	0.4589	0.6322	0.6708	0.6541	0.6011	0.6175	0.6345	0.6383	0.6689	0.6591	0.5926	0.6253	0.6369	0.536	0.5439	0.5456	0.5063	0.5501	0.5522	0.7267	0.719	0.7205	0.7051	0.6671	0.6819	0.5906	0.616	0.6407	0.6497	0.6822	0.6755	0.635
10	0.5956	0.6066	0.6099	0.6293	0.6378	0.6381	0.6252	0.6343	0.6592	0.6764	0.6552	0.6476	0.5103	0.5251	0.5144	0.466	0.4899	0.4638	0.6274	0.6678	0.6513	0.5933	0.6126	0.6287	0.6384	0.6647	0.6567	0.5913	0.6214	0.6337	0.5343	0.544	0.5487	0.5064	0.5464	0.5514	0.7316	0.726	0.727	0.6976	0.6645	0.6805	0.5921	0.6091	0.6351	0.6484	0.6778	0.6691	0.6309
[truncated: 17 more columns]
